# Supplementary material for: Transposable Elements Regulate Tail Development and Fat Deposition in Sheep Fetuses
Source: Animals (Basel). 2025 Dec 18;15(24):3654. doi: 10.3390/ani15243654 (PMC12730088; doi:10.3390/ani15243654)
Supplement: Supplementary file 1 [file animals-15-03654-s001.zip]

Archive with 5 entries (5 files):
- Table S1. DEGs and differences TEs in E40-45 vs. E55-60.xls
- Table S2. DEGs and differences TEs in E55-60 vs. E70-75.xls
- Table S3. Genomic Distribution of TEs.xls
- Table S4. Significantly enriched GO terms and KEGG pathways of DEGs.xls
- Table S5. Significantly enriched GO terms and KEGG pathways of TEs.xls
