# Supplementary material for: Transposable Elements Regulate Tail Development and Fat Deposition in Sheep Fetuses
Source: Animals (Basel). 2025 Dec 18;15(24):3654. doi: 10.3390/ani15243654 (PMC12730088; doi:10.3390/ani15243654)
Supplement: Supplementary file 1 [file animals-15-03654-s001.zip › Table S1. DEGs and differences TEs in E40-45 vs. E55-60.xls]

## Sheet: Sheet1
Table S1：DEGs in E40-45 vs. E55-60
	baseMean	log2FoldChange	lfcSE	stat	pvalue	padj
A1BG	92.7002992830237	3.88137877243371	0.50444397224395	7.69437040781345	1.42192578378744e-14	1.87107376945999e-12
AASS	156.150733993108	-1.22289	0.328212609165096	-3.7259	0.000194619784786772	0.00322249936594343
AATK	517.001828463664	1.49172493143868	0.524879429034317	2.84203352031377	0.00448267781526094	0.039291125036489
ABAT	733.443703927843	2.09939089739737	0.460885776555211	4.55512190696968	5.23552064528155e-06	0.000138077835045761
ABCA2	508.224472193143	1.26967661280947	0.398391958501296	3.18700361720615	0.00143754977018908	0.0166056027796574
ABCA3	650.897792354049	3.76614996418176	0.470442355410584	8.00555035248646	1.18933553498189e-15	1.89607530480767e-13
ABCA4	15.3874004728434	-1.82249	0.655567074003822	-2.78001	0.00543564090448027	0.0451970542609242
ABCB9	108.704386458975	1.46021410604202	0.418242197446346	3.49131224672598	0.000480654157651326	0.00679583223467224
ABCC8	285.436758782378	1.28962393168379	0.379088427125992	3.40190794390877	0.00066917174214643	0.00894747377805468
ABCC9	1210.39240565233	-1.81759	0.412506790142649	-4.40621	1.05193168202079e-05	0.000259025157741159
ABCG4	120.059921485561	5.68682602362696	1.33413	4.26258299432481	2.02077408484774e-05	0.000458964853791445
ABHD1	51.7582942206917	1.38283468992462	0.481331758216631	2.87293465747643	0.00406678220117056	0.0366585260395476
ABHD17A	1388.70341125035	0.791731964598084	0.289538692087185	2.73445997455732	0.00624826913510737	0.0499339503181621
ABHD17C	401.04823906952	1.1796024796545	0.34788789122007	3.39075463511405	0.000697004721443348	0.00926483560785466
ABHD18	150.502426593418	-1.34081	0.417630044152422	-3.21052	0.00132493344211412	0.0155936137548012
ABHD5	108.980247787177	-0.991727	0.357459773430045	-2.77437	0.00553079846754451	0.0457740292471986
ABHD8	502.43793197908	1.17847451256776	0.312813635276698	3.76733741649511	0.000164997927224594	0.00279149554426914
ACADL	278.31854223952	-0.973801	0.307086226549318	-3.1711	0.00151863228625929	0.0173249472290223
ACAP3	1568.10008473555	1.06274758682129	0.281932938003189	3.76950488420499	0.000163571707978282	0.00277681117912619
ACBD7	61.5453823915668	3.7918270344951	0.687368637917029	5.51643881511045	3.45937849509273e-08	1.48080452965501e-06
ACE2	18.0461588226183	-2.09843	0.677722677267071	-3.09629	0.00195956249304075	0.0212442542292604
ACHE	785.283179034564	2.08855945220153	0.459780682237112	4.54251240404321	5.55877245991297e-06	0.000145829821812274
ACKR1	34.3261956459317	2.23865739978734	0.638029403132884	3.50870569411844	0.000450292884558325	0.00646207965318266
ACKR4	17.5097196776306	-2.16336	0.6609176234918	-3.27327	0.00106312469775351	0.0129862039455451
ACOT7	962.324022551608	2.14231358955555	0.38232496398581	5.60338400930331	2.10206802934771e-08	9.45360432005019e-07
ACOX2	49.0740864820983	-1.36258	0.428312320854271	-3.18127	0.00146628611564839	0.0168514490278075
ACSBG2	12.2027819509664	-2.21841	0.769900492365527	-2.88142	0.00395881587096102	0.0361040523325268
ACSL5	80.124179265067	-2.14932	0.50542886852028	-4.25247	2.11428745923931e-05	0.000477446641603504
ACSL6	128.784515455927	1.27841873470727	0.466557472296533	2.74010986988272	0.00614186491829728	0.0494010933111427
ACTA2	5322.80571939964	-1.87009	0.490893602622892	-3.80956	0.000139216192289929	0.0024124329298105
ACTG1	39187.5374087387	1.00636179808367	0.271301094008064	3.70939085875473	0.000207758490973996	0.0034037902967874
ACTL6B	313.628867486342	6.17429361226427	0.584427715137045	10.5646831119507	4.34433437315025e-26	3.60145319534155e-23
ADAM11	598.636736711453	5.1566725559226	0.548557688563807	9.40041979800415	5.43458045085646e-21	1.9876178796e-18
ADAM23	344.042752582241	2.1401848145558	0.526936086870955	4.06156432986895	4.87449818938246e-05	0.000974507797186026
ADAMTS12	1334.96434525518	-1.64189	0.452383733917249	-3.62942	0.000284062194105691	0.00445156065999277
ADAMTS16	356.156755865964	-1.25326	0.434347557198064	-2.88539	0.00390928852079235	0.0358678799979294
ADAMTS19	240.860439757481	-1.36327	0.414697961600184	-3.28738	0.00101124570388834	0.0124936317216607
ADAMTS2	861.312440116386	-1.54306	0.512767626720227	-3.00927	0.00261876603685782	0.0265398171706006
ADAMTSL5	68.2444101784143	-2.97797	0.515837806944872	-5.77307	7.78401773664655e-09	3.8033108273163e-07
ADAP1	1296.15504112256	1.71359720248183	0.388300943322229	4.41306474256955	1.01917502167564e-05	0.000251706879732605
ADARB2	81.5633313763336	4.69746838821813	0.717271738624639	6.54907775569895	5.7893484425209e-11	4.19769958499985e-09
ADCY1	933.095426255852	2.76578547149624	0.861507169720617	3.21040331259596	0.00132548851940691	0.0155936137548012
ADCY5	600.401314644312	1.10383658167603	0.390101192231551	2.82961601670991	0.00466038997610413	0.0404692383748986
ADCY8	121.350804179708	2.4933810822129	0.4485795672537	5.55839200942189	2.72271332484523e-08	1.18588231854467e-06
ADCYAP1R1	632.435648269644	3.68529134942411	0.541966356929355	6.79985261502953	1.04726234364769e-11	8.7400719753416e-10
ADD2	737.395034286524	2.39868157067193	0.609304344540258	3.9367544186507	8.25910511991875e-05	0.0015450791910278
ADGRA1	107.129255219548	2.7944006483204	0.405432546623027	6.89239349824237	5.48613634212118e-12	4.82120886319978e-10
ADGRB1	1008.78467902073	2.36277998596972	0.363450308503929	6.50097119382189	7.98031136234902e-11	5.63836203356875e-09
ADGRB2	1134.0880263474	1.64904471238827	0.407293951860259	4.04878271542332	5.14847154464355e-05	0.00102270357280579
ADGRB3	220.176924755104	2.22674970290575	0.565646216313792	3.93664739316573	8.26278779279038e-05	0.0015450791910278
ADGRD2	67.8270014160178	8.88258015319118	1.14901426915327	7.73060908959551	1.07033223907203e-14	1.43113778417857e-12
ADGRG1	872.999679519639	2.76933468097818	0.56114402616937	4.9351584474363	8.00857164909715e-07	2.57996343151614e-05
ADRB2	7.20167642781997	-2.41348	0.873595878944639	-2.7627	0.00573253656995101	0.0470056658406468
AEBP2	721.522098633132	-0.789892	0.277694018282813	-2.84447	0.00444856115732948	0.0390800833566881
AFF2	275.222801384646	1.76117379795979	0.448411832481581	3.9275810101022	8.58045235777238e-05	0.00159727432737873
AGAP2	723.007754189834	3.12645611596464	0.488598011531928	6.39883102708932	1.56570991987034e-10	1.03837881885801e-08
AGAP3	1742.90205932472	0.970941537491548	0.272429075633052	3.5640158277355	0.00036522391757005	0.00545205211882781
AGBL4	13.4109361477474	2.62660380245665	0.793766204097193	3.30903959994627	0.000936165950246229	0.0117945527774183
AGL	1930.56669399716	-1.71148	0.561088671479173	-3.05029	0.00228620152683506	0.0239704182008381
AGPAT1	1353.66850562537	0.777689152854712	0.276724098973485	2.81034125954179	0.00494889950180445	0.0422661849621829
AGRN	4552.39989966534	1.27304362724489	0.406678443537743	3.13034449569181	0.00174601413523543	0.0194027576154179
AGTR1	305.346	-1.32116	0.446459260791901	-2.95918	0.00308454382342416	0.0303439845371352
AHNAK	12255.3449616965	-1.33166	0.405010401116902	-3.28797	0.00100913867520445	0.0124799994293062
AHR	702.729905403777	-1.17289	0.376834868029506	-3.11249	0.00185518840251073	0.0203522433041208
AJAP1	604.772059425566	2.57302497804504	0.504352878779344	5.10163634690138	3.36729298108031e-07	1.20150037933239e-05
AJM1	144.740219254667	3.7043165987925	0.526850091863467	7.03106378076228	2.04964775993987e-12	1.92357508640394e-10
AK4	290.790292972519	-1.34842	0.389399062754783	-3.46284	0.000534514701783415	0.00744310225831664
AK5	122.793577795387	3.33196226209943	0.541548492139055	6.15265726055032	7.61953546923384e-10	4.47985454184032e-08
ALDH1A3	1056.09500388967	-1.51201	0.535232755445249	-2.82495	0.00472874517788779	0.0409484305620018
ALDH1L1	25.9420155708509	2.8476553340373	0.66276767182911	4.2966117013196	1.7342859567535e-05	0.000398629313719588
ALDOC	855.497910894385	4.06412800117799	0.520707083863962	7.80501769059813	5.94931991055486e-15	8.35929865398302e-13
ALK	65.5529533590841	2.35584999394812	0.645419178166272	3.65010844679489	0.000262129614170072	0.00416559968332887
ALKBH8	160.510330010526	-0.897475	0.324471193865864	-2.76596	0.00567551780559851	0.0467006597397678
ALOX15	7.22390633108654	-3.37115	1.10042293243123	-3.0635	0.00218762317613975	0.0231712897745297
ALPL	240.139533199712	1.58082888302777	0.308628318638957	5.12211222223282	3.02131978519376e-07	1.09385823104539e-05
AMER2	389.666145642221	4.46811084831944	0.594218675324758	7.51930397656635	5.50686154413212e-14	6.71351208836107e-12
AMER3	35.1688610007841	7.93509894771613	1.22298254550158	6.48831741458886	8.68002628362487e-11	6.0372492850273e-09
AMIGO3	72.1110110526439	1.09663736167597	0.348758533258061	3.14440295247063	0.00166426101917233	0.0186358269008626
AMMECR1	174.525415760756	-1.36213	0.33008279059042	-4.12663	3.68121784988169e-05	0.00076869763162517
AMN	765.828323078063	0.985687248466531	0.319532868705074	3.08477576175837	0.00203705671694011	0.0218651707165734
AMPD1	170.585828302089	-1.56246	0.503384596506937	-3.10392	0.00190977311312276	0.0208338550260206
AMPH	367.884242129617	2.03391601631391	0.434810273753401	4.67770919660335	2.90097557493979e-06	8.08825813326823e-05
ANGPT4	546.617287293007	-1.21036	0.388086751096082	-3.11879	0.00181594190815224	0.0200365906192307
ANKMY1	63.0487411137694	1.2946221586909	0.420618632891478	3.07790016288916	0.0020846474275764	0.0222416051153261
ANKRD1	354.886391547471	-1.58947	0.516393070285798	-3.07803	0.0020837376016526	0.0222416051153261
ANKRD13B	665.095868472346	1.70300006756314	0.289181925453994	5.88902665645357	3.88476789864991e-09	2.03398268714575e-07
ANKRD13D	394.55504404948	1.24511536066703	0.313362189446122	3.97340650085389	7.08519780723213e-05	0.00134723683052746
ANKRD24	210.877438728553	1.31645235782986	0.362905322038656	3.62753665455926	0.000286138163366835	0.00447281968757586
ANKRD29	213.156608435056	2.51571254178528	0.413427770098587	6.08501103151677	1.16483289980383e-09	6.64435647204614e-08
ANKRD45	156.642192902811	3.80640085071084	0.557992307433225	6.8216009432466	9.00314721260327e-12	7.6159275910695e-10
ANKRD50	1939.92890970758	-1.00663	0.349510529252327	-2.88011	0.00397533020963911	0.0361531827053825
ANKRD55	95.3973051159706	2.73102459764346	0.984177260689183	2.7749316172282	0.00552133158545615	0.0457407808535099
ANKRD6	363.490025269102	1.7658283099294	0.361174412577335	4.88912904247141	1.01283088922233e-06	3.1724312613299e-05
ANKS1B	126.499299796927	3.52516755208782	0.545455232846505	6.46279903428817	1.02783758271812e-10	7.06141455309381e-09
ANLN	638.876176703928	-0.991163	0.33465749742919	-2.96172	0.00305920960371707	0.0301436382109522
ANO4	46.8077636494152	2.59912227232784	0.650048914492387	3.99834876173503	6.37859174622703e-05	0.0012325996637814
ANO5	136.448847226509	2.60272072109325	0.414761723293168	6.27521917988935	3.49142102159205e-10	2.16537757623427e-08
ANO6	742.487870756824	-1.28281	0.302615384071121	-4.23906	2.24453105310254e-05	0.00050154076631321
ANO8	826.13406670729	1.11474025383392	0.317868539686179	3.50692224821766	0.000453321584267575	0.00649056292500551
ANTXR2	1356.49831611879	-1.16691	0.362795119149599	-3.21643	0.0012979409714279	0.0153421064445874
ANXA1	1142.81162687762	-2.66342	0.604709463824756	-4.40446	1.0604980911343e-05	0.00026061845381927
ANXA3	293.653278867219	-1.20644	0.371887063863665	-3.2441	0.00117821461949449	0.0141419872523302
ANXA4	589.430303148763	-1.02371	0.313324055824351	-3.26724	0.00108599669262938	0.0131814239852087
ANXA7	628.580635696179	-1.30324	0.302651030352822	-4.30607	1.66180082737427e-05	0.00038481365527745
ANXA9	11.7531241741299	2.59842840838006	0.842271245598046	3.08502566359733	0.00203534590057584	0.0218594003463879
AOC3	925.394056035315	-1.6988	0.51938486023406	-3.2708	0.00107243586513021	0.0130614495425016
AP1M1	1080.32457086881	1.16785895400247	0.267711837758736	4.36237322854192	1.28659138992891e-05	0.000308440429403196
AP2A1	2132.77483403275	0.920222803030882	0.288088658718377	3.19423474400098	0.00140202062243646	0.016331734370021
AP2A2	2329.64222262605	0.970251737074375	0.251090923796881	3.86414499736859	0.000111478989815371	0.00200468725720049
AP3B2	686.939	4.74041113429982	0.514807499898341	9.20812368746747	3.31875138955865e-20	1.10049796077765e-17
AP3M2	157.695010366117	1.57921521885579	0.374990962864317	4.21134207286804	2.53857997066612e-05	0.000556250959211157
AP5Z1	1016.39726979304	1.06145654916836	0.322193334842577	3.29447084834013	0.000986071721095483	0.0122925331847843
APBA1	601.309926183884	1.92949108628747	0.551537352198971	3.49838696979382	0.000468081446029988	0.00666964445658781
APBA2	968.944065406304	4.03847710248167	0.45530137001061	8.86989885927108	7.32123672136786e-19	1.91662270800441e-16
APBB1	1373.93698774454	1.39728643665463	0.298917843908277	4.67448319038254	2.94694770552322e-06	8.19805250966023e-05
APC2	1266.21081756915	3.54869438255216	0.438463167035124	8.09348344251658	5.79821801415734e-16	9.743356892709e-14
APELA	10.0895082813258	2.54322968785976	0.870241547290642	2.92244112657882	0.00347299272032851	0.0330582647924567
APLP1	2907.98333795426	4.2091884737679	0.457462075450193	9.20117469765246	3.54057707621455e-20	1.15860726165074e-17
APOE	3577.00290144475	2.11250805307736	0.378620340855561	5.57948906892792	2.41226103815125e-08	1.05994579538554e-06
AQP8	31.9632642001683	1.8133857140526	0.617950598195216	2.93451567058721	0.00334068683987165	0.0321142035743961
ARFIP1	467.193145814369	-0.799829	0.275299929395038	-2.9053	0.00366899847737516	0.0343813082638735
ARG1	68.5004138536456	-3.01869	0.923041609721542	-3.27037	0.00107407105263109	0.0130703398235996
ARG2	153.41767884834	1.05614535751066	0.374254359640036	2.82199880991761	0.00477253543678188	0.041217235359892
ARHGAP22	615.405495919922	1.06900110685958	0.312583042993676	3.41989474739744	0.000626453688780652	0.00847194303424406
ARHGAP27	223.599953007934	-1.24532	0.451009515119831	-2.76119	0.00575914446264734	0.0471616472789066
ARHGAP30	45.5003884841935	-1.2152	0.430622421384614	-2.82196	0.00477304534927579	0.041217235359892
ARHGAP33	754.165675845164	1.71569981733709	0.410240162201584	4.18218393862186	2.88722231060829e-05	0.000620079610231677
ARHGAP36	1685.35405990787	-2.13737	0.584608436956324	-3.65608	0.000256104810800631	0.00407245949143971
ARHGAP44	258.193274450702	1.63823985219149	0.396030521966884	4.13665048859158	3.52412264753081e-05	0.000741496871777422
ARHGDIG	298.998918362905	3.28509687837778	0.486238089144829	6.75614879154253	1.4170789481681e-11	1.14424524158899e-09
ARHGEF4	317.626996797184	2.31105161815879	0.468338127900226	4.93457927186131	8.03237174677297e-07	2.58428312215063e-05
ARL14EPL	133.389516146579	-1.9336	0.463146192424373	-4.17493	2.98077964892772e-05	0.000637420377204062
ARL2	760.80257518298	0.883934238771232	0.281094559547494	3.14461525044878	0.00166305390713045	0.0186358269008626
ARL8A	566.808851273886	1.31579671869499	0.36794331481475	3.57608540695313	0.0003487777465824	0.00525406987313588
ARMC3	13.631322296448	3.48695771054966	0.903525460580474	3.85927996794849	0.000113721596214537	0.00203911759037889
ARNT2	1277.2881283507	1.41728137692175	0.400813323458442	3.53601363520716	0.000406213726566293	0.00597429649893774
ARRDC3	1128.50336981932	-1.27213	0.294936609531974	-4.31324	1.60881720571456e-05	0.000373937232767487
ARSB	1098.03342013282	-1.1305	0.405181762517271	-2.79009	0.00526927301553139	0.0442277488681288
ART3	26.2581688866089	-2.56221	0.601620457229668	-4.25885	2.05481683839513e-05	0.000466270937690573
ARVCF	1143.94869859161	1.20114994043593	0.323230397940809	3.71608	0.000202337730998721	0.00333033710783468
ASB15	82.2771962767736	-2.14274	0.669281121334445	-3.20155	0.00136689430554625	0.0159824454061755
ASB5	292.075442414006	-2.3134	0.505558522243786	-4.57594	4.74093567878559e-06	0.000126509732115233
ASCC3	467.324600061798	-0.921221	0.320033507108468	-2.87851	0.00399554388988524	0.036252249085824
ASCL1	113.098933038063	4.6287029711021	0.65257882765756	7.09294076811668	1.31291661207453e-12	1.27051502499197e-10
ASIC1	506.862577394432	6.70069770558348	0.603197839838452	11.1086235112812	1.13901713571379e-28	1.4163678082601e-25
ASIC3	21.3085209904696	3.9274767416656	0.851180736140009	4.61415134872081	3.94704735672764e-06	0.000107164921137354
ASIC4	161.270071289162	2.40108603850454	0.472205987739467	5.08482759822458	3.6796014653503e-07	1.29253797236246e-05
ASPHD1	365.641141451514	3.37582305965458	0.437258457688412	7.72042941719419	1.15938440022901e-14	1.5337175549838e-12
ASPHD2	209.539800625374	1.79451009289916	0.337964261387989	5.30976288891988	1.09767946805254e-07	4.36090868537805e-06
ASPN	2675.32647348871	-1.46226	0.473757677979094	-3.08652	0.00202514749962341	0.0218221049894429
ASTN1	1054.24806250461	2.11274994752653	0.538491344517539	3.92346129429331	8.72857940411776e-05	0.00162120813876332
ASTN2	484.441139324411	2.28767016826523	0.473911154670608	4.82721317217206	1.38456893076904e-06	4.19418140173276e-05
ASXL3	579.548144989852	1.80345581257446	0.411900362617132	4.37837879315197	1.19565406637151e-05	0.000289541544602331
ATAD2	706.040815149131	-1.09212	0.342399972456597	-3.18961	0.00142467174655805	0.0165182220684842
ATAT1	1206.58954682551	1.6652949038926	0.358273187246111	4.64811479947185	3.34982475317042e-06	9.26143299215871e-05
ATCAY	554.130646692433	5.34046106292947	0.907596684951731	5.88417867922633	4.00035490013187e-09	2.08135620013137e-07
ATF1	564.293997597632	-0.779637	0.280542726950222	-2.77903	0.00545211912902554	0.0452886448693604
ATG4B	898.784315674621	0.7942490037489	0.278855155023132	2.84824931309953	0.00439604715615504	0.0387831474897396
ATL1	261.003201473425	2.46265387697712	0.466184479680048	5.28257371130692	1.27381556745175e-07	4.98894380512205e-06
ATN1	2979.57807654491	1.24542696645211	0.350893451980444	3.54930238630249	0.0003862532546026	0.00570773525963557
ATP13A2	887.501692872495	1.3458486378888	0.320460403845202	4.19973457481791	2.67228054277075e-05	0.000580940708904795
ATP1A3	2063.59069835982	9.28222897112913	0.896281094222494	10.356381531378	3.91493291648673e-25	2.70456615647291e-22
ATP1B1	1269.10581045984	1.44737717226655	0.511045685215188	2.83218744261014	0.00462307390377799	0.0402576498553777
ATP1B2	471.233036866135	2.55523466680769	0.541246755933803	4.72101613320378	2.34669322339226e-06	6.73929104685513e-05
ATP1B4	2322.09919910071	-1.58165	0.535725941402825	-2.95235	0.00315368607654984	0.0308545132666383
ATP2B2	341.111242432317	6.05999087934925	0.65465107004009	9.25682574532131	2.10599932757032e-20	7.17482236666765e-18
ATP2B3	150.350288145904	4.47846190159018	0.585794995918086	7.64510098720001	2.08781404177444e-14	2.66276590866309e-12
ATP6V0A1	1055.88152736208	1.45914324067417	0.364360351908548	4.00467074156413	6.2103921429606e-05	0.00120449963900632
ATP6V0C	1665.58256177016	1.75359708565475	0.348306430790429	5.03463884280064	4.78750576137433e-07	1.63551192699697e-05
ATP6V0D1	1304.85	1.19067672119697	0.320738353773386	3.71229915970146	0.000205385023086672	0.00337570554498776
ATP6V0E2	1207.4556113515	1.61056883549774	0.334126707801209	4.82023375532122	1.43390106814836e-06	4.31732682383167e-05
ATP6V1G2	283.84024663398	1.51529526558369	0.379326777077239	3.99469628076149	6.47772381199261e-05	0.00124498447607617
ATP6V1H	671.131439931194	0.904321016174995	0.309683106245297	2.9201496560122	0.00349863329316564	0.0332610894499348
ATP8B1	246.933553193429	-1.59986	0.38530472875926	-4.15219	3.29303080029576e-05	0.000697595195939997
ATP8B4	171.509520137002	-2.61871	0.547839597461614	-4.78007	1.75231021670714e-06	5.18192093811016e-05
ATP9A	2953.99968044333	1.61527745575172	0.491148428519344	3.2887765937097	0.00100623859917961	0.0124689357058281
AUTS2	1921.93110324122	1.07696267192256	0.322220814090765	3.34231255346279	0.000830834495130564	0.0106803935686309
AVPR2	16.4632639488063	3.31598188149669	0.944523489576022	3.51074580790486	0.000446851464997039	0.00643124764726641
B3GALT1	221.340598158109	2.17904104401088	0.46121310837761	4.72458610657446	2.3058449952208e-06	6.64500174173131e-05
B3GALT4	222.218359592045	1.02915232427488	0.293463063685599	3.50692285206108	0.000453320555593474	0.00649056292500551
B3GAT1	1141.60943670477	2.65098634305353	0.445461731598418	5.95109782728403	2.66349815530576e-09	1.43690236708144e-07
B3GAT2	199.167922942465	3.37976765080556	0.495187551884935	6.82522740715199	8.77861430737281e-12	7.47685403508088e-10
B4GALNT1	308.943959428536	1.42936169215777	0.439703407987023	3.2507405359932	0.00115104853224941	0.013882918039303
B4GALNT4	1354.41173738013	1.72189118184473	0.311280241093236	5.53164304871178	3.1724498767638e-08	1.36977132699854e-06
B4GAT1	777.185792441612	1.39723183780404	0.365774086906008	3.81993117561409	0.00013348891666846	0.00233300727866803
BAALC	195.639874730549	2.01260579867362	0.4743125653607	4.24320573742992	2.20349249566196e-05	0.000493257051009118
BAIAP3	288.355781942809	1.41944335022133	0.34509793361882	4.11316096661762	3.90278051459997e-05	0.000810878457795332
BARHL1	24.6235915552958	5.96319202110178	1.19938291839358	4.9718833990805	6.63055819079588e-07	2.184132214637e-05
BARHL2	22.4500391302548	4.44708935084955	0.931667399898061	4.77325851622171	1.81268867311862e-06	5.34640445877623e-05
BASP1	5880.59695421008	2.09598725962253	0.35958930438433	5.8288364922621	5.58151574637667e-09	2.83869727223697e-07
BCAN	351.817301752071	5.06520669668397	1.19483760502827	4.23924278526883	2.24275000921515e-05	0.00050154076631321
BCAR1	1054.92586717393	0.746108249347275	0.27273778533371	2.73562479960146	0.00622619720297288	0.0498376325838222
BCHE	475.105611760961	-1.01725	0.300767318434147	-3.38217	0.000719144226108928	0.00949047413191882
BCL6B	228.98681884123	-1.43275	0.393415633020018	-3.64183	0.000270711363292323	0.00428281908720106
BCO2	87.040176100711	-2.45467	0.678503545250117	-3.61776	0.000297159177267564	0.00461032360489352
BCR	1180.60857781663	1.87846328873202	0.370809524441292	5.06584422706604	4.06594312634271e-07	1.4182328969445e-05
BEAN1	110.752866263774	1.25294696259178	0.400667474214031	3.12714917788029	0.00176510339451363	0.0195946581558911
BEGAIN	327.666381942787	1.28369698602329	0.351989545624303	3.64697475246451	0.000265345985048721	0.00420557636065201
BEND4	71.4448783764933	3.68856279549124	0.613356045771738	6.01373838395969	1.81293006719892e-09	9.90935621345869e-08
BEND6	117.334119852988	1.37618728744558	0.494212537014047	2.78460618534747	0.00535927700613967	0.0447487417206728
BEX4	166.311211197052	1.24322869866637	0.415114156906256	2.99490797406635	0.00274527653877208	0.02758480890198
BEX5	518.966391652969	1.61994353561703	0.434219283736842	3.73070380862864	0.000190945603810986	0.00317010491774314
BHLHE22	129.505996816362	7.37357063767858	0.857462846703561	8.5992887808791	8.02116205972831e-18	1.79717387770669e-15
BHLHE23	7.63869753806625	3.21048421176308	1.12166594062378	2.86225	0.00420649848383986	0.0376044634410846
BHLHE40	87.4474478517548	-1.86851	0.618990227384218	-3.01864	0.00253910244496526	0.025922609936899
BICD1	346.215453999619	2.15788485237153	0.451209822012035	4.78244210808421	1.73178271211971e-06	5.12731381552586e-05
BICDL1	488.117955372855	1.27590363661319	0.392201784434573	3.25318162040652	0.00114120530874874	0.0137708762875212
BLACAT1	128.20731847982	3.87744832435163	0.551840673934612	7.02639096300297	2.11944062816609e-12	1.97417559634797e-10
BLM	156.81041048177	-0.84765	0.300964412289496	-2.81645	0.00485580605514396	0.0416714619018048
BMERB1	818.22460861409	2.36805976575865	0.347046264917623	6.82347	8.88673266457757e-12	7.54310721392642e-10
BNC1	61.5032563937584	2.42360331347189	0.634148912895538	3.82182049702752	0.000132470104309721	0.0023168294614506
BNIP2	701.631514109163	-0.815642	0.259515089444711	-3.14295	0.00167256157856697	0.0186964869317408
BOK	358.931179678049	0.920711250866339	0.330796467965959	2.78331644992378	0.00538062976996737	0.0449047860332512
BRCA1	427.315006219087	-0.886379	0.305930205209074	-2.89732	0.00376361394560785	0.0349649155126138
BRINP1	480.678802670706	3.0900914432943	0.48123827468878	6.42112567894289	1.35270287577018e-10	9.04347325817324e-09
BRINP2	293.299344722267	1.93123017831582	0.518632506834537	3.72369674647477	0.000196326730992878	0.00324428292345042
BRSK1	924.717330528319	2.99373892651067	0.418227529391465	7.15815845711222	8.17680098232812e-13	8.18243533724163e-11
BRSK2	522.404009248192	3.75474049416067	0.468785051090684	8.00951413750252	1.15162500303811e-15	1.84780089197147e-13
BSCL2	766.351499172704	1.83176053548127	0.370595012619862	4.9427554961734	7.70260612881022e-07	2.50410214932693e-05
BSN	577.340483639197	6.32917146272201	0.63912850830099	9.90281513110249	4.04719264654089e-23	2.01307362238944e-20
BSPH1	6.5018095891647	5.50026186929421	1.3857744982882	3.9690886764683	7.21480308961744e-05	0.00136772372006221
BTBD17	223.581312003189	1.8705590910486	0.431243673310767	4.33759196207528	1.4405226817431e-05	0.000339903217219648
BTBD18	245.885572264969	1.04309486080847	0.380982682681367	2.73790623097917	0.00618317029726317	0.0495889859054934
BTC	37.5806573688507	-2.88558	0.601969375962314	-4.79357	1.63837792940817e-06	4.87981546160255e-05
BTG2	290.130620590424	-0.8615	0.296652807847494	-2.90407	0.00368349673126697	0.0344652233659178
BUB1B	575.278703234828	-0.923751	0.31778226912945	-2.90687	0.003650671832738	0.0342741443866343
C11H17orf100	169.76071378557	1.32564902622478	0.345178618123052	3.84047260352669	0.00012279767664788	0.00217210399589813
C15H11orf16	30.5867975475036	2.41066753414205	0.558577523971679	4.31572598374773	1.59079214210265e-05	0.000370440080281769
C15H11orf87	259.477338643696	3.12653661382384	0.621973855084705	5.02679749038334	4.9873853761919e-07	1.69680265808334e-05
C17H12orf76	204.356510853113	1.04007841846692	0.378508466779757	2.74783395815585	0.00599903807392108	0.0485822458151798
C18H14orf132	2069.00689324257	1.94313504522699	0.425643977408916	4.56516513414736	4.99101303666705e-06	0.000132897745419603
C18H14orf180	39.7991720172744	-3.1018	0.759535377918416	-4.08381	4.43040136936691e-05	0.000903148213575041
C19H3orf18	126.957705014338	1.23329531129037	0.328028205104679	3.75972337774065	0.000170101337245105	0.0028641978722314
C1H1orf210	14.7860163269496	-3.46393	0.967314748739007	-3.58097	0.00034231999282637	0.00518167877151055
C1H1orf216	198.16531766391	2.46750540987089	0.495549549076577	4.97933135943503	6.38043213149583e-07	2.10732200677691e-05
C1H3orf52	23.9624556535754	-2.06594	0.537851773310889	-3.8411	0.000122485797081915	0.00216812937610479
C1QL1	61.5382019462217	1.32970442622552	0.444877388679571	2.98892	0.0027996233187023	0.0280519365407755
C1QL2	13.0935762634309	5.77194863642786	1.26902327157524	4.54833947155527	5.40708648684786e-06	0.000142150360388907
C1QL3	81.5195774266332	1.69060105426237	0.558935025239387	3.02468261590567	0.00248894163528089	0.0255679382360329
C1QL4	12.7779393984378	5.00085017140961	1.23883545862624	4.03673477102043	5.42002848403081e-05	0.00106981038410989
C1QTNF4	508.331557060706	2.60928686354601	0.418945886592874	6.22821931673882	4.71766357192811e-10	2.88275904260079e-08
C1S	373.729152089602	-1.56536	0.506933213425909	-3.0879	0.00201578443514276	0.021749483254664
C20H6orf132	252.222602900832	-1.15771	0.401501281573479	-2.88345	0.00393350130252207	0.0359693835959506
C22H10orf95	3.68313020321301	4.68125204597225	1.5615915934006	2.99774413857986	0.0027198591306525	0.0273525663482926
C24H7orf50	830.276506142675	0.846333033379104	0.284144964012483	2.97852554353883	0.00289638886584733	0.0288478939101415
C25H10orf105	136.432970966791	5.96969436954852	0.647215886734191	9.22365240394702	2.87148765912616e-20	9.65052676790103e-18
C2CD4C	62.7595241210865	2.46514511211611	0.532229813725196	4.63173059558992	3.62621814461378e-06	9.93216357450934e-05
C2H2orf72	156.940790398528	3.62141049897202	0.58046968257363	6.23875907336929	4.41055680176074e-10	2.70840858419234e-08
C3H2orf81	25.0206523450868	1.62484155697463	0.520686730314404	3.12057416172966	0.0018049884167637	0.0199511386332948
C5	24.3121469126612	-2.11755	0.530075070393147	-3.99481	6.47464017540883e-05	0.00124498447607617
C5AR2	11.9572609951768	-2.74192	0.873981120609099	-3.13728	0.00170524184932195	0.0190347238746126
C6H4orf50	14.5865453032286	6.66498203533026	1.90555996146276	3.49765012391111	0.000469376459090498	0.00667814218397064
C8H6orf118	10.5472436740954	3.70187810328936	1.00948050155039	3.66711204189076	0.000245305327765024	0.00393342585526509
CA10	149.411052818103	3.75455543945148	0.870893559696294	4.31115306531926	1.62405431470518e-05	0.000376423399876215
CA13	52.0494394425612	-2.78199	0.730046100280402	-3.81071	0.000138569059616358	0.0024057889565192
CA14	105.615494102314	2.09994523619613	0.486073338817597	4.32022303733913	1.5587157770202e-05	0.000364335163294102
CABIN1	1304.83360081837	0.977076573022288	0.29599922688013	3.30094299002332	0.000963604604169636	0.0120426364350245
CABLES2	378.404178523834	0.859621580673458	0.313446690226444	2.74248096240047	0.00609769844405247	0.0490934801889236
CABP1	40.3979879114132	2.74454772217439	0.534440381878972	5.13536741465002	2.81593343723226e-07	1.02837392927997e-05
CABP7	158.077777016787	1.81067230986243	0.354513044428856	5.1074913555848	3.26464027423986e-07	1.16822451252296e-05
CACNA1A	562.217609822633	2.3690711211472	0.398729583684351	5.9415484029463	2.82342342003016e-09	1.51659914592117e-07
CACNA1B	448.12105154273	2.57782382788767	0.511248056738474	5.04221736182821	4.601681464819e-07	1.58509443254915e-05
CACNA1D	238.352134689223	1.28854109043214	0.444709431215151	2.8974899113591	0.0037616183637982	0.0349594352420259
CACNA1I	40.0098151936696	3.51599343335395	0.627939017266166	5.59925938136699	2.15269499608076e-08	9.64640082027543e-07
CACNA2D2	387.417619656484	5.70970078472002	0.609271193240126	9.3713617976186	7.16026411601474e-21	2.58080824007662e-18
CACNA2D3	185.176204729191	2.58895464204487	0.47895910880369	5.40537719078226	6.46721501377949e-08	2.66290790385258e-06
CACNB3	1065.15179465412	1.20477209094396	0.328284568365199	3.66990168603877	0.000242643772328187	0.00389325846309807
CACNB4	116.673473167795	2.29415081210579	0.540403637028418	4.24525420428499	2.1834574163647e-05	0.000489653615374123
CACNG2	310.342037048064	9.0612415353491	1.24597150237155	7.27243080447838	3.53075455391354e-13	3.7849080067168e-11
CACNG3	35.2765895663822	3.98255726605575	0.813339369609914	4.89655046203631	9.75336106964266e-07	3.06657509231369e-05
CACNG4	794.597428946956	2.95070345625934	0.422644796331743	6.98152084651071	2.92001566798579e-12	2.65261169974181e-10
CACNG7	509.97008010693	5.37906343082278	0.560941921117294	9.58934112128519	8.86492986640257e-22	3.86790887328828e-19
CACNG8	88.0687149056392	9.25933938163759	1.15711129577641	8.00211649081227	1.22298599693922e-15	1.93730329578844e-13
CADM2	309.816448982586	2.75817191304681	0.54052216485195	5.10279150865584	3.34679651286667e-07	1.19590271946831e-05
CADM3	1343.72680680464	3.99791925891628	0.509743298433927	7.84300504037816	4.39890326892e-15	6.397703175324e-13
CADM4	969.399174446164	1.68527234115533	0.450923407955157	3.73738047620478	0.000185947435021059	0.00309331953777507
CADPS	727.988795816039	4.1721511891066	0.522193376119874	7.98966700824035	1.35303717571977e-15	2.09006425839445e-13
CALB1	21.4034067854649	3.54142802409022	0.823571732840581	4.30008447700783	1.70733014481196e-05	0.000394255345417582
CALB2	63.1793075795347	2.2171376974304	0.606310722162287	3.65676808340684	0.000255415270490337	0.00407018192989173
CALCRL	1016.91940379037	-1.03756	0.34225135227154	-3.03157	0.00243282171563353	0.0251426858185943
CALD1	4167.84657971107	-1.39989	0.351374131667489	-3.98406	6.7749033910035e-05	0.00129609113334044
CALM3	6091.80384270711	0.871865266948883	0.307069971207681	2.83930487738644	0.0045211936619995	0.0394949372581411
CALU	3276.91462031502	-0.973864	0.328739900049027	-2.96241	0.0030523727387236	0.0301122035698722
CALY	802.45220782509	7.76265597933189	0.62701091219811	12.3804160793923	3.33608773322325e-35	1.38280836542104e-31
CAMK1G	72.6735862232313	2.61444589074283	0.405787877653885	6.44288810661025	1.1722111867468e-10	7.90051279522844e-09
CAMK2N1	686.11500943999	2.73185812014273	0.500449130591526	5.4588128006411	4.79328806431827e-08	2.00351385142177e-06
CAMK2N2	485.993954497191	5.99011931308969	0.592820232382329	10.1044447977384	5.27937532124364e-24	2.85695707128915e-21
CAMK4	77.7408893765292	1.6477297503626	0.492200877935483	3.34767738991839	0.000814918153500007	0.0105193450370612
CAMKV	249.693615622192	2.12902440274502	0.400744766012149	5.31266926810088	1.08031000274587e-07	4.30565861671311e-06
CAMSAP3	307.497518205718	2.90328559432709	0.993834106709287	2.92129800610309	0.00348576229340474	0.0331513989433942
CAPN10	656.145494260561	1.14364526662724	0.287776969588178	3.97406807175657	7.06553552377587e-05	0.00134548138190127
CARD6	112.766873369427	-1.69542	0.343176620186699	-4.94038	7.79708039046029e-07	2.52491392331702e-05
CARMIL2	137.584362514779	2.09021667057233	0.434520298498117	4.8104005216718	1.50628156319822e-06	4.51884468959465e-05
CARMIL3	147.414675223739	2.49665196108417	0.41987801049226	5.9461364936857	2.74545241353736e-09	1.47790912391069e-07
CARNS1	68.3869065803803	-2.08128	0.579614666518883	-3.59079	0.000329671129386758	0.00501286788149463
CARS2	728.170490366315	0.892079143909819	0.290765153596009	3.06804007590703	0.00215467719783872	0.0229003512436961
CARTPT	12.7981454331186	5.74068126141823	1.74376320681769	3.29212202607186	0.000994344574812387	0.012358495540022
CASKIN1	558.586956503287	3.5944076563148	0.4496522373348	7.99375018707733	1.30894857017166e-15	2.03459693376058e-13
CASP1	18.6165519224312	-2.94578	0.729714314357715	-4.0369	5.41626819624019e-05	0.00106981038410989
CASP8	76.7866531576598	-1.98061	0.391714966568716	-5.05625	4.27582794971033e-07	1.4789963992948e-05
CAST	887.637247805341	-1.17204	0.365930228071108	-3.2029	0.00136052644225917	0.0159154715987702
CATIP	4.31611290914333	4.91035314249397	1.39782578933991	3.51285058548874	0.000443326704352362	0.00638791143525101
CATSPER3	31.9721054323846	1.67695569093078	0.593655377118395	2.82479660012636	0.00473106383932952	0.0409542491069005
CATSPERZ	115.421808246109	2.44783083978696	0.655823019093611	3.73245642272517	0.000189621509160193	0.00315022507202003
CAV1	548.824908237033	-2.82014	0.583665915447972	-4.83177	1.35327250610324e-06	4.12955671494325e-05
CAV2	489.576539128958	-1.52414	0.372597136597798	-4.09058	4.30294033823099e-05	0.000880774701331727
CAVIN1	5762.45597322985	-1.23783	0.359529697147504	-3.4429	0.000575505447854406	0.00789890755416063
CAVIN2	781.458364052286	-1.78054	0.439715476673753	-4.04929	5.13724919481244e-05	0.00102129006774569
CBARP	445.204776228551	1.0350584171629	0.331408108186748	3.12321392142779	0.00178887675807735	0.0197906427817544
CBLN1	140.560169321999	9.21145712638482	1.15130606646986	8.00087604387341	1.23537104042375e-15	1.94453656805941e-13
CBLN4	69.7486548491393	2.97834634328695	0.562081977179787	5.29877573771467	1.16581717946054e-07	4.60951880018819e-06
CBX4	585.53096660629	0.844283211614043	0.297571985618736	2.8372402390586	0.0045505358014512	0.0396954841747076
CCDC106	478.867566685614	1.07066595682061	0.289042355489048	3.70418361353678	0.000212072611475715	0.00346654770217772
CCDC116	22.1265775161385	1.79577990508783	0.653453900629042	2.74813556604244	0.00599352222080562	0.0485533868506305
CCDC141	376.757976482477	-1.4564	0.501199399630692	-2.90583	0.00366280820029123	0.0343545542445816
CCDC146	26.4492829902236	1.41727908354613	0.513203275126556	2.76163296735904	0.00575130923284182	0.0471129975694256
CCDC158	66.8155735939869	1.39030736125827	0.485293184973841	2.86488128064937	0.00417165608099297	0.0373466834896671
CCDC177	77.5167691302886	5.79303550454899	0.807501211557607	7.17402701275787	7.28232318745575e-13	7.42259744557478e-11
CCDC179	12.7671546380103	2.28886663574883	0.774655830800579	2.95468844968657	0.00312984938864481	0.0306695643402665
CCDC181	39.6942928128723	6.66075471089717	1.22869198850145	5.42101256721044	5.9262393300283e-08	2.44826531790372e-06
CCDC184	413.950465221279	4.84769745998044	0.502408770059082	9.64891090458147	4.96805324501128e-22	2.24646334915328e-19
CCDC190	25.527480205138	-3.04365	0.641118880767548	-4.74741	2.06038857807423e-06	6.02481633009744e-05
CCDC30	91.0234806038775	1.78386148655484	0.3814195910043	4.67690052799289	2.91243443588396e-06	8.11111359691312e-05
CCDC40	50.6337958242048	1.19119327581534	0.394102019758245	3.0225505480689	0.00250654216809751	0.025706269575499
CCDC69	227.153224614961	-1.99242	0.57773260188314	-3.44868	0.000563327017904375	0.00776604375569945
CCDC74B	89.5668092302249	2.46286568735612	0.484341617574631	5.0849763844145	3.67671813724225e-07	1.29253797236246e-05
CCDC85A	209.642920131036	1.91444406006174	0.426398048805898	4.48980492622567	7.12884293835547e-06	0.000182966278510733
CCDC85C	371.28439438906	1.69995704221202	0.424211543832774	4.00733329143479	6.14081773898186e-05	0.00119500889803192
CCDC92	484.282659056845	2.12551870275898	0.373531653223895	5.69033088471607	1.26793432976615e-08	5.93851728461097e-07
CCDC92B	14.1692066385327	2.90763621867258	0.835487765797228	3.48016612295705	0.000501102965938269	0.00704888617810224
CCDC96	38.4699273303008	1.37825479838563	0.49550897422348	2.78149311129131	0.0054109479008557	0.0450234532207245
CCDC9B	137.571957764004	-2.40214	0.43186915238626	-5.56218	2.66418194430279e-08	1.16242464833001e-06
CCER2	881.019099413734	-3.86966	1.00868904320855	-3.83632	0.000124889631406449	0.00220326513437795
CCL19	27.7148626142202	2.22676113450352	0.624041441318935	3.56829048051228	0.000359318019257817	0.00538003560442017
CCL27	169.07711015351	1.34307284534577	0.381752664966807	3.51817542770146	0.000434525007071255	0.00630122622441341
CCN5	3.90272277884126	4.76280425757275	1.48289465370861	3.2118291381396	0.0013189279199231	0.0155532182875711
CCNB3	167.375517638918	-0.909082	0.329989061297494	-2.75489	0.00587124546214915	0.0478590215154537
CCND2	1042.21158432736	-1.34108	0.445847497643995	-3.00794	0.00263023291388734	0.0266343210783299
CCNI	6029.28647446099	0.897891693452102	0.270909238876943	3.31436350112798	0.000918520138555297	0.0116016230806858
CCR3	9.36882457124895	-4.44239	1.08500326036197	-4.09436	4.23341033077098e-05	0.000870123263853507
CCR6	5.31182856535614	-2.61477	0.920669973038473	-2.84007	0.00451033853434453	0.0394563889799406
CD109	1335.07237434261	-1.53045	0.386309106378316	-3.96172	7.44106270900516e-05	0.00140836552186422
CD164	3334.89514293097	-1.00243	0.290530575840636	-3.45033	0.000559900013620642	0.00773165649014179
CD24	2673.08261515205	2.83271663026585	0.938346558922123	3.01883840605734	0.00253745836137541	0.0259164638387706
CD2AP	610.774578114216	-0.84664	0.293960394447641	-2.88012	0.00397529409521032	0.0361531827053825
CD320	424.484156252384	1.12977448827455	0.301952742440538	3.74156061356864	0.000182881055644735	0.00304842617552585
CD34	1657.53549989428	-1.17682	0.349602095520863	-3.36618	0.000762160089051451	0.00997102652009973
CD44	1395.16276411239	-1.41952	0.315112368606493	-4.50481	6.64308140527391e-06	0.000171918246148972
CD55	520.430191284614	-1.31335	0.458280568500449	-2.86582	0.00415924940909032	0.0372490215354974
CD72	40.1634677326904	1.74791922110815	0.536949746349321	3.25527525246471	0.00113282516805013	0.0136830315344375
CD79B	8.75801399075901	-2.64932	0.897116062607191	-2.95316	0.00314543224037727	0.0307979920544026
CD82	951.789790078276	-1.18243	0.35593856435975	-3.32202	0.000893697034700881	0.0113283614949087
CD86	22.6958673724218	-1.80747	0.5960206889029	-3.03255	0.00242493243739833	0.0250969911436107
CD9	532.016733441758	-1.86909	0.505851891942959	-3.69494	0.000219939562777193	0.00357509603024104
CDA	50.0687232719219	-2.25151	0.496187863615787	-4.53761	5.68950553818885e-06	0.000148899253147933
CDC25C	64.7701820265498	-1.12353	0.393558152469002	-2.85481	0.00430622956412342	0.0381803669375221
CDC42BPG	263.852239882724	-1.56573	0.488219320399814	-3.20701	0.00134120878372702	0.0157321887620388
CDC42SE1	1047.42358078233	-1.05257	0.279246400657111	-3.76933	0.000163686280346626	0.00277686070410681
CDH10	102.154672747246	2.58848835983387	0.555724941733258	4.65785888925661	3.19515092932914e-06	8.858796389344e-05
CDH12	101.592631945103	1.98329142172516	0.56368048094539	3.5184674452428	0.00043404706717948	0.00629798749168826
CDH18	71.4851232569697	2.76527452511429	0.640884702134517	4.31477692618396	1.5976414758812e-05	0.000371687029982838
CDH2	1533.36222917207	1.26673809716675	0.397700756952247	3.18515385003116	0.00144677070260715	0.016688862418293
CDH20	124.58697517247	2.20286550361215	0.41891260790531	5.25853235744598	1.45209637601053e-07	5.60770758872391e-06
CDH22	130.794287343146	5.68463478274255	0.668133741769283	8.50822885802637	1.76610335911774e-17	3.72228733400492e-15
CDH24	400.058319138579	1.3634472433323	0.402602730674908	3.38658220486152	0.000707690709551227	0.00937181466801865
CDH4	392.395649573244	3.66253547900596	0.521252613901531	7.02641172692103	2.11912540255567e-12	1.97417559634797e-10
CDH7	336.979659278153	2.02483712940306	0.438593560703784	4.61665950168973	3.89966321923591e-06	0.000106110092190806
CDH8	350.594497620948	2.84720437633229	0.612878851591523	4.6456234685512	3.39050917367967e-06	9.34833294339395e-05
CDH9	25.3753953122356	4.67478931699157	0.912671776543545	5.12209256069674	3.02163492049933e-07	1.09385823104539e-05
CDK1	294.527002111913	-1.20209	0.311501338414551	-3.85903	0.000113839605806545	0.00203976296571237
CDK18	114.299395956092	1.3146982603553	0.399169111149176	3.29358716302067	0.0009891766674824	0.012306565142715
CDK20	182.123141148383	1.03600846932702	0.340965011325103	3.03845976835204	0.00237790853532674	0.0247441779387347
CDK5	663.233189384077	1.31587638960375	0.359819520214568	3.65704559001988	0.00025513901533251	0.00407011373400867
CDK5R1	1382.84329800179	1.72695810660383	0.478258870588728	3.61092749723174	0.000305103952202021	0.00470602217982103
CDK5R2	384.806493709764	4.57207633850474	0.584707235976353	7.81942835181476	5.30637538513074e-15	7.58445723150584e-13
CDK6	2299.62898944159	-0.912573	0.325911172985368	-2.80007	0.00510918572487538	0.0431901594077671
CDKL2	135.037148205334	2.09863020644389	0.543938132174254	3.85821490038794	0.00011421819986093	0.00204360189247578
CDKN2C	228.027467756747	-1.56527	0.336518515476782	-4.65136	3.29752059227643e-06	9.13244288751836e-05
CEBPA	98.2712593297914	-1.65075	0.579434436429543	-2.8489	0.00438700661371607	0.0387260168190438
CELF3	569.909529087263	7.07444817289828	1.39011835217125	5.08909774613693	3.59771145159177e-07	1.27276079375657e-05
CELF4	1232.60513409399	4.22653591280321	0.568766659179081	7.43105427259661	1.07735492623345e-13	1.23473811130995e-11
CELF5	422.035482580775	9.49869227931725	1.00097068019737	9.48948102800007	2.32187326373626e-21	9.46639148674113e-19
CELF6	145.884305790974	6.08198165249734	0.692191423248671	8.78656026096465	1.54208978534927e-18	3.87391646077135e-16
CELSR2	616.090549767758	1.93118309696313	0.588600268820626	3.28097556060012	0.00103448707506394	0.0127113110458696
CELSR3	456.393498461591	4.51997814845474	0.498651739316285	9.06439864152927	1.2529346232619e-19	3.70958143815754e-17
CENATAC	541.074001960256	1.29917560029791	0.456602715775834	2.84530852623254	0.00443684252494475	0.0390046919743288
CEND1	543.229595185462	6.52120287236144	0.541250251670344	12.0484061711499	1.97736418271193e-33	4.91770472240458e-30
CENPI	155.414006526375	-1.08602	0.360386009572705	-3.01348	0.00258271941736102	0.0262816006177449
CENPK	183.993568827097	-0.852941	0.302589786569649	-2.8188	0.00482032925313903	0.0414504723467888
CENPL	277.588876706248	-0.893051	0.305840391124746	-2.91999	0.00350041885153911	0.0332619775216448
CENPQ	150.136689682053	-0.831437	0.294807924586433	-2.82027	0.00479839056339724	0.0413213203987844
CENPV	639.860919947239	0.902598065108022	0.326483220246364	2.76460782403127	0.00569912684330612	0.0468398164550639
CEP131	554.495139637542	1.13826709254529	0.380081617929285	2.9947964827835	0.00274628013032982	0.02758480890198
CEP15	74.5224053160059	1.35334451696622	0.450899604420359	3.00143203431276	0.00268713017606242	0.0270891477416588
CEP76	228.521233418954	-0.923325	0.297834098626725	-3.10013	0.00193435003153961	0.021044306773574
CEP85L	375.078691818721	-1.22353	0.335505997134086	-3.64683	0.000265490747335088	0.00420557636065201
CERK	1118.66478724978	0.854306735946634	0.298468166842377	2.86230436225314	0.00420572816029081	0.0376044634410846
CERS4	194.923038062056	0.910268759571926	0.319523575898591	2.84883128580416	0.00438801429015141	0.0387260168190438
CFAP100	71.510971387308	2.6888658643511	0.568629104544024	4.72868138979144	2.25982680764789e-06	6.54271160724133e-05
CFAP157	433.333278277391	2.11450937774027	0.417467561801252	5.06508665874966	4.08214607517435e-07	1.42189037660485e-05
CFAP90	78.379221146423	1.32192173743694	0.439221321681183	3.00969391098113	0.00261511087567352	0.0265243913042417
CFB	61.2918531787777	-1.15295	0.41107168833442	-2.80475	0.00503552516357597	0.0427856203683411
CFLAR	338.966468998015	-1.41489	0.342436951859952	-4.13183	3.59879633719062e-05	0.000752750756147441
CHAC1	27.1734288700167	2.69542562106673	0.673068176659332	4.00468439088154	6.21003358066152e-05	0.00120449963900632
CHAT	25.9371993574591	6.76816315796202	1.19944368188919	5.64275193588228	1.67353387621789e-08	7.65230455262654e-07
CHCHD10	397.865042245621	1.95347406756818	0.327748013365261	5.96029262697961	2.51786640704432e-09	1.36425571989526e-07
CHD5	559.612592035673	2.67898810965368	0.607050436118232	4.41312278232498	1.01890172332692e-05	0.000251706879732605
CHDH	50.6125596478123	1.99549513176626	0.442745995821332	4.50708792535649	6.57234036971447e-06	0.000170264692702916
CHGA	882.914294902954	2.32476774212361	0.431886216438196	5.38282458119681	7.33259901125619e-08	2.9895366788515e-06
CHGB	391.874327357665	8.4001181833463	1.19118731008521	7.05188689656661	1.76507654173861e-12	1.68189477367966e-10
CHKA	407.859858641032	0.891116539662492	0.305791585125585	2.91413035220221	0.00356680938665964	0.0337415555139693
CHL1	822.218049520914	3.20775454240471	0.808121438600461	3.96939666389749	7.20548465950063e-05	0.00136772372006221
CHN1	402.800776855993	1.1905719909645	0.321119170422416	3.70757058632895	0.000209257099797278	0.0034260856299923
CHRDL1	211.753646010014	-2.22409	0.383367854115409	-5.80146	6.57392055523366e-09	3.28300008451127e-07
CHRM4	25.9184940981929	6.04413739790332	1.17899774114782	5.12650464624217	2.95170775642343e-07	1.07323058336624e-05
CHRNA4	33.3809310884274	7.13197315397636	1.16796811733551	6.10630808163374	1.01962107368311e-09	5.85634552020762e-08
CHRNA6	41.9087944522743	3.86023160750269	0.651632383407776	5.92394071533896	3.14316809919785e-09	1.68108797047421e-07
CHRNA7	49.9786312893669	2.94635631217766	0.637187795963297	4.62399991155413	3.76410024754073e-06	0.000102871618853119
CHRNB2	234.689910552399	5.85367208239264	0.88417107296115	6.62051978559792	3.57938000577056e-11	2.70575017457489e-09
CHRNB3	20.9654083150612	3.28554836201438	0.833081602323135	3.9438493814439	8.01840300912571e-05	0.00150390409379304
CHRNB4	58.1412924395005	2.65746	0.593896787960564	4.47460975494359	7.65509969863736e-06	0.000194664958594183
CHST11	176.87144103583	1.48962236970168	0.429897625932023	3.46506302860399	0.000530107224972449	0.0073941484492792
CHST8	92.6030520021401	4.00536253029106	0.541346101721113	7.3988941964424	1.37323207871218e-13	1.56661843108128e-11
CHST9	41.1023314388146	2.78264525739479	0.545785848483583	5.09841958183072	3.42500980350921e-07	1.21685705447534e-05
CIAPIN1	666.446320718074	0.856058940102511	0.290609307232672	2.94573820864285	0.00322184958947379	0.03131199659641
CIMAP1B	37.9605617364416	2.57641282130849	0.589139142626465	4.37318221604234	1.22448437393971e-05	0.000295372709795156
CIMIP2B	48.9039851753594	1.4402611845139	0.483641272448699	2.97795342655887	0.00290180074846296	0.0288902260265307
CISH	256.159262975576	-0.947416	0.29919408149012	-3.16656	0.00154253482113589	0.0175172789961871
CKAP2L	290.86271248708	-1.02255	0.290006986263008	-3.52596	0.000421948615425337	0.00617286003860478
CKMT2	23.5141664081698	-2.73801	0.71459635869379	-3.83155	0.000127338148815321	0.00223967451275603
CLASP2	2044.92305066807	1.4609608223784	0.430182218278515	3.39614414613604	0.000683423583271349	0.00910865193781268
CLBA1	94.1658840247753	1.32959685514503	0.394362134796863	3.37151246995331	0.0007475665432783	0.00982662787068251
CLCN1	81.1452675096671	1.85974699056437	0.488987802860409	3.80325844465955	0.000142805235911432	0.00246294467206471
CLCN4	514.64015663666	2.10978080930516	0.450410112787661	4.68413285893468	2.81147610211368e-06	7.87403273193323e-05
CLDN1	60.8568817293519	-2.1699	0.67827015801201	-3.19917	0.00137822188251183	0.0160997549168949
CLDN11	590.131469166287	1.48783547594502	0.38579687116185	3.85652551163599	0.00011501009990826	0.00205629129023611
CLDN16	8.82886808219912	-2.68746	0.886365524558887	-3.032	0.00242942495323186	0.0251326221072943
CLDN23	24.6146438909532	-2.66452	0.655836543130395	-4.06279	4.8490651483599e-05	0.000970984301446945
CLDN6	43.3951597018213	2.27538106386655	0.657807835918717	3.45903611909498	0.000542112201654278	0.00752566523770931
CLEC14A	353.75354735965	-1.23401	0.376349462087816	-3.2789	0.00104213843588875	0.0127800704637836
CLEC2D	25.7498763376925	-1.53121	0.529890762823883	-2.88968	0.00385635223511331	0.0355476204919451
CLEC2L	94.6577312361896	1.7058321186948	0.508621708763937	3.35383269982782	0.000797005354308996	0.0103237099800337
CLIC4	3162.62872959239	-1.00128	0.310768709003569	-3.22196	0.00127318920217015	0.0151388713074747
CLIP2	2102.77344403278	1.7840475966286	0.316816163029035	5.63117607249444	1.7898488508396e-08	8.13775885198917e-07
CLIP3	1975.21732439438	2.15477409286637	0.292153233115444	7.37549288737435	1.6373814188485e-13	1.8594372551033e-11
CLPTM1	1033.52510171407	0.951330635042771	0.299635485367103	3.17495984788729	0.0014985723589303	0.0171590674800169
CLSTN1	4812.34769495424	1.01135220584072	0.322517616152525	3.13580454272745	0.0017138338401836	0.0190963474934436
CLSTN2	683.721676777573	1.8273122993359	0.571466148430572	3.19758625135414	0.00138582960701358	0.0161583398545901
CLSTN3	1196.92250193526	2.99057041466436	0.492241049124231	6.07541857792036	1.23664715909303e-09	6.98986701060081e-08
CLVS2	148.628133644364	6.39910217355893	0.704165952767298	9.08749158974689	1.01350243023054e-19	3.07387871217482e-17
CMIP	1978.91244725812	2.00511489523758	0.417677705087313	4.80062706439746	1.58169579410803e-06	4.71663961624301e-05
CNIH2	806.882875284181	3.3862984305291	0.395480507391815	8.56249136742961	1.1045431398128e-17	2.40964806027583e-15
CNNM1	38.1337077323205	3.21889942592598	1.12746548861649	2.85498710020462	0.00430385769991608	0.0381803669375221
CNOT6L	1027.48472139374	-1.02813	0.318735356253988	-3.22565	0.00125686162304777	0.0149703776653247
CNPY1	7.11085846894499	5.63139155459235	1.98326114175691	2.83946044019382	0.0045189898000148	0.0394949372581411
CNR1	466.725613280387	2.89006018045666	0.512012799100799	5.6445076871754	1.65654580369248e-08	7.61521148573602e-07
CNTF	3.05249306632256	-4.58887	1.51013629493037	-3.03871	0.00237589610533717	0.0247335856591609
CNTN1	632.513430334014	2.35554623236542	0.807989663508572	2.91531728529399	0.00355327099273869	0.0336262745774015
CNTN2	2231.3552402756	6.45996556583793	0.542658654231017	11.9042892165649	1.12417088510821e-32	2.15062537789548e-29
CNTNAP2	835.11266058349	2.5703460929663	0.459917253410943	5.58871421740218	2.28757060662766e-08	1.01592644619339e-06
CNTNAP4	159.487214029895	1.56560382351763	0.535098670740765	2.92582267369546	0.00343546697758213	0.032811084382668
CNTNAP5	375.102559087622	3.97798431300814	1.01686808550901	3.91199642283677	9.15362680526942e-05	0.00168505328384197
COBLL1	185.896956038772	-1.44324	0.457932090888425	-3.15166	0.00162347178714912	0.0182778376398364
COL11A2	814.61063363051	1.86744643705525	0.54002381456914	3.45808163764999	0.000544036502123985	0.00754611701496013
COL21A1	4382.66613149664	-1.98172	0.461081857162245	-4.29798	1.72362590062632e-05	0.000397280594518782
COL24A1	531.322758485105	-1.52531	0.461715112249705	-3.30356	0.000954642743376233	0.0119528824471917
COL26A1	1568.51686338644	1.8645903883752	0.550376115605998	3.38785	0.000704434002311818	0.00934361260666395
COL2A1	5411.4697744261	2.46858326217773	0.523582798101039	4.71479061407467	2.41959436120187e-06	6.92466188297934e-05
COL4A3	20.0387241769659	2.5490072331739	0.763790820400996	3.33731064198396	0.000845933425318483	0.01083893059643
COL6A6	1034.4915521924	-2.22182	0.576189731763915	-3.85606	0.000115229113912481	0.00205872705675532
COL8A1	714.84179176109	1.74287278894286	0.499830424416271	3.48692817364666	0.000488602561806603	0.00689266013506428
COL9A1	865.379496464014	2.16580209294825	0.554262728393183	3.90753695314665	9.32417842881876e-05	0.00171264636281184
COL9A2	458.33511868476	2.58677144700724	0.831504304895727	3.11095376389137	0.00186484135894447	0.0204311033466736
COL9A3	1430.79222015588	2.3247	0.481154214894197	4.83150309154246	1.35506114132026e-06	4.12994737556799e-05
COLEC11	16.0111120598343	2.25624033730841	0.648204956288869	3.48075144353405	0.000500009260050071	0.00704146675959528
COMP	318.279817444698	1.22684312112522	0.318371211172874	3.85349892851667	0.000116441773219813	0.00207443187677417
COMT	1488.50403407462	0.876897490002524	0.267485042861528	3.27830476284417	0.00104432578150883	0.0127879774427004
COMTD1	208.983626372776	1.05484455458507	0.327772200495262	3.2182245870492	0.00128986777620632	0.0152939942506844
CORIN	43.812819003759	1.87444874715362	0.46330113042822	4.04585403325284	5.21327112635051e-05	0.00103474902563717
CORO1A	264.358085155378	1.68957719543817	0.39561415132836	4.27077036998058	1.94798903146079e-05	0.000444463185435137
CORO2A	67.9030778347119	4.1663826467406	1.13732379382505	3.66332144756087	0.000248965782189907	0.0039844137728848
CORO6	210.567384679178	-1.45327	0.492418455406069	-2.95129	0.00316445254591771	0.030911207705017
CPLX1	406.318818716033	2.85669602032629	0.435372370747757	6.56150048157598	5.32690033423634e-11	3.90796493547073e-09
CPLX2	487.628707706014	6.44428115473093	0.889795574297344	7.24242886892291	4.40719598817455e-13	4.6247664230338e-11
CPM	131.993626145682	-1.2441	0.354908519673987	-3.50542	0.000455893862981696	0.00652360851078808
CPNE3	995.229099774474	-0.848656	0.308091531664536	-2.75456	0.00587712963024795	0.0478756023269789
CPNE5	289.907072361196	2.72756979463882	0.550352901263731	4.95604	7.19452166468591e-07	2.35741441107692e-05
CPNE6	85.4732424171693	3.05754633983143	1.04713963415384	2.91990317251445	0.00350140157425276	0.0332619775216448
CPNE9	59.8598025842009	2.47225523473897	0.640450976822334	3.86017872438158	0.000113304122681614	0.00203456572642003
CPSF1	1328.3242889056	0.792333607838301	0.272566490205403	2.90693697248407	0.00364986729488723	0.0342741443866343
CPT1C	290.619667004341	1.15441802712497	0.300726603778469	3.83876255914947	0.000123655937962905	0.0021841783928533
CRABP1	6510.98115863504	1.83811092551287	0.538170621259078	3.41547987367373	0.000636697344461981	0.00857317972754167
CRACD	611.224857339173	1.8463355022837	0.432895459287413	4.26508401202208	1.99826996838112e-05	0.00045426850195282
CRACR2A	122.736410117771	1.1634903197618	0.395169632271722	2.94428069554132	0.00323706267423818	0.0314352786834453
CRB1	23.3821552008803	3.84144822102177	0.738919782147496	5.19873511825263	2.00649211095659e-07	7.59819510323687e-06
CRB2	405.648285864196	2.4740572668721	0.429899173127834	5.7549709827807	8.66566784441578e-09	4.17665037384923e-07
CREG2	287.27231780724	2.86864725382565	0.561587774689337	5.10810132113817	3.25412151584685e-07	1.16613835877682e-05
CRHR1	42.1982304401835	3.9935039237587	0.72887896985411	5.47896713847846	4.27815800879566e-08	1.80335236743641e-06
CRHR2	12.4758698909757	3.61707451265084	0.964703880436422	3.7494142876408	0.00017724806361233	0.00297045777765408
CRMP1	3469.08113324829	4.69087665794439	0.446859140209708	10.4974392058826	8.87552309704342e-26	6.89794560698344e-23
CROCC	905.56766017922	1.10372994522467	0.35439879172757	3.11437276590128	0.00184336440272726	0.0202493253956833
CROT	120.852836754308	-1.03701	0.307373910714533	-3.37379	0.000741410531778759	0.00975086193830658
CRTAC1	382.454639638815	3.36838510687168	0.458091055592288	7.3530907572874	1.93675335609793e-13	2.16968720568268e-11
CRTC1	828.844048335386	1.0870701613285	0.284259163154662	3.8242220559027	0.000131185643000326	0.00229759643761838
CRYBB2	16.4593504227674	-1.55206	0.529771042059139	-2.92969	0.00339304058941919	0.0324932304423779
CRYBG1	298.662006372431	-1.35938	0.445081845345822	-3.05422	0.00225648826545364	0.0237188770760068
CRYBG3	523.182535329113	-1.18884	0.366977463240491	-3.23954	0.00119722568299246	0.0143424868670628
CSDC2	1091.6333825008	1.22017486580076	0.349344584744614	3.4927544867849	0.000478065825061593	0.00676693060289232
CSK	1014.45920266113	0.869480204305441	0.270248540602843	3.21733542895696	0.00129387232100895	0.0153085654726415
CSMD1	163.686146100025	3.59465011900508	0.592246599909207	6.06951583944281	1.28296438571589e-09	7.2254980061909e-08
CSMD2	212.637006795637	3.55482424328594	0.610046977875207	5.82713196230787	5.6388024062358e-09	2.8561510355007e-07
CSMD3	110.401974395021	2.13590285429005	0.646496390660057	3.30381249632244	0.000953796019986719	0.0119528824471917
CSN1S1	41.3333687467873	7.44376786482749	1.16103166228264	6.41133924822747	1.44246805649318e-10	9.59202688903352e-09
CSPG5	563.806671412923	2.36249826703805	0.455195577269912	5.19007298183212	2.10211671961158e-07	7.89722701159215e-06
CSRNP3	799.221230898603	2.09311236174386	0.47908956552362	4.36894	1.24852497060844e-05	0.000300298027263366
CSRP3	723.129005903089	-1.35603	0.463495939494563	-2.92566	0.00343728381646037	0.0328158343629058
CSTPP1	672.457606550145	1.05718730651372	0.331184613298985	3.19213895833778	0.00141223374048794	0.0164046021139351
CTNNA2	413.251158971986	6.18926014726585	0.567292031800564	10.9101834686826	1.03048166444136e-27	1.06783662477736e-24
CTNND2	830.951771771745	3.38776353106331	0.518204274343309	6.53750595815989	6.25531538320456e-11	4.50835997292937e-09
CTXN1	670.416808747473	4.67190374808287	0.455436388364381	10.2580818473051	1.08847335064506e-24	6.76758305763565e-22
CTXN2	3.4724222598501	4.59476874916999	1.51662199074031	3.02960709868589	0.00244872066809366	0.0252678624930015
CTXN3	139.272906954947	-2.22549	0.495899182824905	-4.48779	7.1966465784135e-06	0.000184136420169901
CTXND1	93.6409543518127	3.89664300140183	0.558250110983591	6.98010251092698	2.94964758261087e-12	2.66755401380117e-10
CUX2	275.914037407305	2.84712431349434	0.471297559028965	6.04103343832376	1.5313023686481e-09	8.50077899738356e-08
CXADR	1559.80861751666	1.32841161955544	0.412307105360401	3.22189843998509	0.00127344265280406	0.0151388713074747
CXCL16	42.846120135813	-1.74069	0.54283975002374	-3.20664	0.00134296086617645	0.0157321887620388
CXXC4	415.899831854808	3.07234714045786	0.479066349795999	6.4131975492876	1.42498669942747e-10	9.50118477607536e-09
CYB561	67.2444567300738	1.84076470280557	0.655096933566512	2.80991195117337	0.00495550550228337	0.0423080747826253
CYBB	125.663145848627	-1.20833	0.434894089100699	-2.77845	0.00546197564350979	0.0453402317269988
CYFIP2	744.95583192489	3.55689553966733	0.530286048940597	6.7075035196066	1.97982186621819e-11	1.5731044668641e-09
CYSLTR2	31.900510390023	-2.0637	0.577905475576618	-3.571	0.000355626021179226	0.0053343903176884
CYTIP	21.1400293399475	-1.5181	0.492229993165218	-3.08414	0.00204143576603873	0.021902721096369
DACH1	497.456789077584	1.51946861496336	0.375011860058837	4.05178816137965	5.08276754469895e-05	0.00101128088522351
DACT2	222.16147536283	2.13343671781781	0.436554047515892	4.88699332867862	1.02387561931205e-06	3.19896817239833e-05
DAPL1	29.8857879575746	-4.85523	1.53061772854375	-3.17207	0.0015135629129508	0.0172829704522894
DBH	26.9146632005067	2.72699299323599	0.801859060566225	3.40083828610772	0.000671795568471202	0.00896809221034825
DBNDD1	631.680412280034	1.27967292154544	0.308069161797917	4.15384946054697	3.26928300429485e-05	0.000694338755907881
DBX2	37.3376304596499	3.00073385840291	0.584999029268662	5.12946809869802	2.90562004295221e-07	1.05957141449005e-05
DCC	414.340699817326	2.61862824136688	0.571486685861121	4.58213341824598	4.60256078617397e-06	0.000123346645207055
DCLK2	920.79872630638	1.67021250963352	0.382941655973408	4.36153258226236	1.29154558033975e-05	0.000308556566599901
DCLRE1A	241.159280558789	-0.866659	0.298442131520409	-2.90394	0.00368496718642723	0.0344660150155868
DCLRE1B	145.747642646728	-0.95719	0.307551239812819	-3.11229	0.00185639731210572	0.0203565260811593
DCN	10455.8153987019	-0.95863	0.349832797789075	-2.74025	0.00613921356225237	0.0493957428965437
DDI2	1048.95285297013	-0.980552	0.293553315819491	-3.34029	0.00083691948486878	0.010751129952834
DDIAS	51.3862476993985	-1.03475	0.369002987959259	-2.80416	0.00504470907132779	0.0428490145505199
DDR1	2265.8743259006	1.07263255154573	0.371656627141311	2.88608482457624	0.0039006701189487	0.0358365961796285
DDR2	1862.29944510101	-1.07304	0.344527274333482	-3.11453	0.00184236915761399	0.0202473358152276
DDX25	23.2725679322228	4.03825057244834	0.827357972574149	4.88089884464905	1.05603402885061e-06	3.27884722815414e-05
DEAF1	735.55671095869	1.47783304093134	0.30330370842461	4.87245292386088	1.10221125126913e-06	3.41369786040639e-05
DEGS2	1699.74630902648	1.40811460109172	0.358357279888496	3.92935955292957	8.51724055534798e-05	0.00158669492592887
DENND1A	612.27848283371	0.899161153043622	0.293847971139185	3.05995358605938	0.00221371295061294	0.0233878679191775
DENND1C	34.3781689838913	-1.77781	0.64483622730716	-2.757	0.00583342557289711	0.047675745645071
DENND2C	257.09514412847	-1.71065	0.43997995187168	-3.88802	0.000101063363963106	0.00183731422643454
DENND4C	839.943636146914	-0.769649	0.275605607042315	-2.79257	0.00522908150996934	0.0440241222589498
DENND6B	821.13031586275	1.07362540307074	0.312029115654093	3.44078596902776	0.000580027148512998	0.00793906174106673
DEPDC1	213.351108881334	-1.20466	0.311245021080823	-3.87046	0.000108631315300227	0.00195914489595115
DGAT1	621.618674278568	0.875194041114128	0.302941141994856	2.88899036740605	0.00386480912960991	0.0355867008755156
DGKI	327.250852135351	4.42474540975117	0.576935456899946	7.66939413557057	1.72810663312348e-14	2.21536144153511e-12
DGKQ	658.791934896852	1.34783642983314	0.47331393505389	2.84765845670628	0.00440421627527313	0.0388139116818012
DHCR7	806.57491810672	1.04349342927912	0.378504461321976	2.75688541591975	0.00583547964775288	0.0476768655846301
DHRS13	109.634083001628	2.33796537848329	0.478602628681359	4.88498231805543	1.03438136113335e-06	3.22511224767475e-05
DIAPH3	377.353945731787	-0.929787	0.315879882647408	-2.94348	0.00324542812179988	0.0314888641752658
DIPK1B	553.460504724823	2.35373252522527	0.37910135873544	6.20871561388374	5.34193925696478e-10	3.20622206088345e-08
DIRAS1	338.12744726065	9.18130737699912	0.982861966221799	9.34140061629693	9.5068065786497e-21	3.37763256587169e-18
DIRAS2	160.238100749672	3.14095381230514	0.639558201519895	4.91113053486099	9.05527784043325e-07	2.87250969249458e-05
DIRAS3	1166.66511635923	3.03948117126816	0.593838950161029	5.11835939768511	3.08204873338851e-07	1.1124898693668e-05
DISP2	240.503151999775	6.69354518316932	1.15847199490942	5.77790849721203	7.56349203947272e-09	3.71013899451058e-07
DISP3	239.202459431932	4.31112795325421	0.545582072390782	7.90188712463099	2.74712138387722e-15	4.04265732645127e-13
DLC1	1491.81501468929	-1.03168	0.312302970846723	-3.30345	0.000955017666982309	0.0119528824471917
DLEC1	55.3926079820925	1.60314391336201	0.440795998521544	3.63692937036418	0.000275907546343096	0.0043429244794638
DLG4	901.700131325007	1.61069364459573	0.368291436950299	4.37342138045174	1.22314306522761e-05	0.000295372709795156
DLGAP1	174.091377201523	1.97314678647623	0.496589840354158	3.97339338450626	7.08558815572948e-05	0.00134723683052746
DLGAP2	39.0172093751914	5.61313647471195	0.932694846072638	6.01819180018799	1.76376137593495e-09	9.68316675927202e-08
DLGAP3	366.732886090605	3.31607970602327	0.53182778825691	6.23525092002408	4.51054509729665e-10	2.76298661501891e-08
DLGAP4	1311.17748530998	0.892362694363606	0.288251711376534	3.09577587623735	0.00196298673167932	0.0212721045825118
DLL3	135.051202314823	6.41626523220878	0.749679	8.55867859162499	1.14168515809764e-17	2.46901825059897e-15
DMD	1500.11738162752	-1.32498	0.40489613928651	-3.27239	0.00106643311250829	0.0130138329284009
DMP1	21.346638238985	4.41915818680493	0.994277501266925	4.44459236095956	8.80586722183085e-06	0.000220545737972742
DMRT3	8.40419278633224	4.3800792025031	1.30501712198523	3.3563384945019	0.000789818361435107	0.0102586142638874
DMXL2	487.426941663401	1.45977230763335	0.441864156983556	3.30366761947537	0.000954289014872793	0.0119528824471917
DNAAF11	8.82324896266708	2.80208471708226	0.891389748370989	3.14350117017058	0.00166939748265822	0.0186849304202115
DNAH1	99.9032167468569	1.28135284813102	0.44416137971737	2.88488	0.00391561295514187	0.0358678799979294
DNAH7	28.5105896538756	2.14532770243867	0.55666699588217	3.85387982098507	0.000116260678499387	0.00207399911645282
DNAJB4	545.261100927122	-0.851422	0.294596582687555	-2.89013	0.00385084913567527	0.0355211210025897
DNAJC6	558.069626898171	4.7753877631678	0.610778258317409	7.81852938957452	5.34440090575394e-15	7.59515717292003e-13
DNER	1205.9967079533	6.07140442149548	0.59326524518689	10.2338784729971	1.39805592313603e-24	8.2964822736239e-22
DNM1	1199.4495204942	1.79939453921714	0.35166132758818	5.11683940784174	3.10697939790522e-07	1.11986344385367e-05
DNM3	611.743989863273	1.7079059450499	0.43992795290165	3.8822401117842	0.000103498604956525	0.00187610080558949
DOC2A	163.12689251291	1.61611735517258	0.390318389081292	4.14051041503962	3.4653387377271e-05	0.000730983667576532
DOCK3	437.006818112381	4.24831402669649	0.589765360570579	7.20339699602972	5.87306522563286e-13	6.06071087807009e-11
DOCK8	199.097683553853	-1.29244	0.438074564361567	-2.95027	0.00317497005614529	0.0309774442119785
DOK4	1084.37802524848	2.60814548214931	0.386012343097486	6.75663752412867	1.41230925935061e-11	1.14424524158899e-09
DPF1	596.678269989017	1.87023263306537	0.391849645201654	4.77283227372302	1.81653066653233e-06	5.34640445877623e-05
DPF3	267.324829850659	2.57931674335782	0.513928083957481	5.01882816657129	5.19876246835908e-07	1.76389116764107e-05
DPP10	199.208028271899	2.66791765477583	0.524357694147201	5.08797274180337	3.61911372251251e-07	1.27648036258281e-05
DPP4	271.257397207079	-1.93625	0.516690701719736	-3.74741	0.000178666993421585	0.00299222096053523
DPP6	607.37518583703	2.64392765493792	0.524667668210638	5.03924258179457	4.67377786190914e-07	1.6077020114202e-05
DPT	2419.71921295627	-1.66666	0.439855324897064	-3.78911	0.000151185620637984	0.00259106841594076
DPY19L4	497.263874699497	-1.02339	0.349028321660865	-2.93212	0.00336654137294208	0.0323156606497159
DPYSL2	5850.2000057441	1.49524639599388	0.37672451332477	3.96907114643969	7.21533381874396e-05	0.00136772372006221
DPYSL3	10621.6590145614	1.09533143311618	0.392804326879377	2.78849126184024	0.00529541759544183	0.0443723165763606
DPYSL4	1939.15616458375	4.31745217861729	0.357055805934887	12.0918133996248	1.16682480549721e-33	3.22432587919062e-30
DPYSL5	2516.80400723873	2.05250498958181	0.486494857468272	4.21896543832567	2.45425887693881e-05	0.000540154143977595
DRAXIN	393.994441183743	4.39580834328494	1.28631331241814	3.41736985915295	0.000632293159454839	0.00852772824058668
DRC1	40.8334904798194	1.64565873267769	0.495733474317817	3.31964415947964	0.000901322550910958	0.0114075785451173
DRD2	71.4764664589149	5.93375612774533	0.80571699912369	7.36456613699224	1.77723926494153e-13	2.00908820541345e-11
DRD4	293.287619492612	1.4422349675228	0.371664701480696	3.88047334540244	0.000104253370362288	0.00188534604314111
DRGX	330.468588321952	6.7357756124908	0.693338478330398	9.71498888783869	2.60277414587751e-22	1.24482678861488e-19
DSC2	283.657611940871	-2.45598	0.563008510586001	-4.36225	1.28733882477088e-05	0.000308440429403196
DSCAM	106.166651562145	4.79620882642881	0.630128778873909	7.61147401488315	2.7098738937318e-14	3.38666149432714e-12
DSCAML1	124.134626148747	2.3806024092098	0.610271299960385	3.9008919629095	9.58389171379155e-05	0.00175775359087018
DSEL	1273.23527079497	-0.984257	0.317749757262028	-3.09758	0.00195105084694177	0.0211889233901493
DTHD1	4.17715423837341	4.86468484547813	1.47266385866495	3.3033233054882	0.000955461612586129	0.0119528824471917
DTNB	265.694127215657	1.59866108621671	0.325933249908292	4.90487265925315	9.34879699538117e-07	2.95431488278437e-05
DTX3	912.843456492973	1.26558708261574	0.316789910706556	3.99503595235412	6.46844363603618e-05	0.00124498447607617
DUSP10	283.280777609359	-1.36014	0.339084682608131	-4.0112	6.04100465853044e-05	0.00117835126162864
DUSP15	329.741669021682	1.02741288000736	0.356760886645939	2.8798360988126	0.00397881955767965	0.0361539066128947
DUSP16	612.351238303356	-1.19413	0.292474944137817	-4.08284	4.44893907231305e-05	0.000906184395810202
DUSP28	274.348241669994	1.08527864553631	0.335931239855889	3.23065710114334	0.00123506010270575	0.0147460128441153
DUSP8	850.280681244365	1.43025078294614	0.41913130160698	3.41241700980685	0.000643895296110181	0.0086560410887893
DUSP9	71.7470630682235	1.98111499232585	0.479575927966763	4.13097254636007	3.61231725104768e-05	0.000754943949861813
DYDC1	10.3250797310287	6.1670609244288	1.23055773832189	5.01159818216965	5.39798295584261e-07	1.81171168841843e-05
DYDC2	15.1367178511394	6.71881	1.31989530079658	5.09040880747063	3.57292371942019e-07	1.26579220658091e-05
DYNC1I1	196.859590142529	2.71241582429945	0.491604007157603	5.51748111245537	3.43893030519041e-08	1.47458959810492e-06
DYNLRB1	1018.87091361849	1.12644373253241	0.385897129677838	2.91902594215408	0.00351127001502305	0.0333349942619875
DZANK1	1568.52997726217	5.11712396589075	0.530804986635449	9.6403087663627	5.40252274676124e-22	2.39929894128486e-19
E2F2	392.832296866828	-1.51471	0.4162428110327	-3.639	0.000273702190806231	0.00431914561253234
ECE2	278.251037181466	1.25310619138419	0.349902119575403	3.58130494580827	0.000341882330862371	0.00518107604979262
ECEL1	251.242630045763	4.42381738799092	0.91711059344857	4.82364659136281	1.40957082584634e-06	4.24921532591497e-05
ECM2	1133.28598390948	-1.62654	0.4774944238368	-3.4064	0.000658256991696266	0.00882525681050465
EDA2R	161.521983300651	-1.58215	0.510882523172116	-3.09689	0.00195562205057392	0.0212155218789126
EDARADD	52.344294056218	-1.94644	0.668898819891959	-2.90992	0.00361526258450306	0.0340675143038075
EDEM1	300.26844088693	-1.00537	0.359550479537456	-2.79619	0.00517091505991893	0.0436584059685703
EDIL3	793.254337955033	1.94049831551344	0.482013930065751	4.02581376693561	5.67786138411737e-05	0.00111363101437696
EEF1A2	4673.33054443559	5.45186840772178	0.924201650993741	5.89900310377037	3.65704358599718e-09	1.9310121864915e-07
EFCAB13	5.2094872250477	-2.97831	1.0085082370822	-2.95319	0.00314512553080602	0.0307979920544026
EFCAB14	868.492368961636	-1.1608	0.380874015521156	-3.04772	0.00230583960563669	0.0241153200135343
EFCC1	104.565059361062	1.72225412013382	0.488011925522888	3.52912	0.000416939264187992	0.00611756902675832
EFHC1	74.5464175472621	1.26382910714917	0.360072763780209	3.50992697665026	0.000448229772355466	0.00643692759596381
EFHD1	234.658188038504	-1.36654	0.403129771044285	-3.38984	0.000699346964609503	0.00928613373262515
EFNA3	356.094560760119	2.86654165571947	0.49781472313779	5.75825005265271	8.49903941449447e-09	4.10429340268888e-07
EFNB3	921.808435845418	1.63573182528391	0.326860775896219	5.00436866674781	5.60454064883962e-07	1.87597477707458e-05
EFR3B	611.213	2.90428	0.480332499560626	6.04640119070774	1.48116999820171e-09	8.24087200341756e-08
EGLN3	477.137127500888	-1.45624	0.414052231822474	-3.51703	0.00043639679811111	0.00631733898080519
EHD4	484.520767051342	-1.14816	0.397508271039238	-2.88839	0.00387215109495355	0.0356140524154937
EHHADH	124.520119946749	-1.39349	0.380063504787986	-3.66646	0.000245934243364421	0.00394096947968631
EHMT2	1860.42275653148	0.953572598850422	0.29019877620595	3.2859290839107	0.00101646597218396	0.0125332219773005
ELAPOR2	123.273648524608	2.67329819929033	0.59193454903666	4.51620572517852	6.29575037733443e-06	0.000163439782760237
ELAVL2	759.763811108113	5.09553678712888	0.523152878721429	9.74005304067565	2.03448139988387e-22	9.92108870884544e-20
ELAVL3	1255.69753096524	8.03354465106093	1.41523294569372	5.67648221835525	1.37492840132179e-08	6.39148959642482e-07
ELAVL4	716.918729972416	6.53991153583745	0.60535787038882	10.8033807037759	3.31758768356777e-27	3.30033622761322e-24
ELF1	318.154595561103	-1.7636	0.387040287177867	-4.55663	5.19820115170425e-06	0.000137531130471154
ELFN1	135.54755131009	2.07098677156413	0.571384343482723	3.6245073831407	0.000289512750092833	0.00451422074909639
ELFN2	380.576021998125	3.12974694853455	0.606540554252468	5.15999618919433	2.46954869202998e-07	9.11241483246079e-06
ELK4	838.119706662512	-1.17874	0.29091826969508	-4.05179	5.08283516899631e-05	0.00101128088522351
ELL2	106.567034923902	-1.66065	0.49309008037561	-3.36785	0.000757577177837724	0.00992673572856912
ELOVL2	147.101014539433	1.57678999997724	0.534664311060453	2.94912147184433	0.00318678692237178	0.0310683617245732
ELOVL4	263.032481306541	3.55338394673795	0.492293666841169	7.21801677754346	5.27512095368434e-13	5.4663440882554e-11
EMP1	1708.72231285382	-1.21971	0.397949870129704	-3.06499	0.00217675210868062	0.0230757992083918
ENC1	2954.77168533889	2.31366168566626	0.473372506204651	4.88761314892675	1.02065836810589e-06	3.19292749871615e-05
ENO2	1206.4897282908	5.3858009916261	0.806481915535665	6.67814229665504	2.41990022649323e-11	1.89254461109706e-09
ENO4	21.9882913489425	2.39876800860664	0.667545203786469	3.59341658812059	0.000326370158966722	0.00497354525337155
ENPEP	140.167827695566	-1.82958	0.399378712829597	-4.58108	4.62587827883572e-06	0.000123704938488865
ENPP1	549.820563500534	-1.31108	0.397213610715449	-3.30069	0.00096445795890457	0.0120472473319722
ENPP7	20.9079152525298	2.68714418167888	0.683669074641132	3.93047496420604	8.47782213509221e-05	0.00158053550599508
ENTPD8	27.8027057854266	2.32980784192924	0.574339736243716	4.05649773976392	4.98140443299921e-05	0.000993484589003131
ENTREP2	110.881419070838	6.33207273779968	0.833408507725268	7.59780189319478	3.01202951220984e-14	3.74545869843294e-12
EPB41L1	1548.25400708265	1.86987235261911	0.429377494969528	4.35484480329323	1.33161226292399e-05	0.000317214530449422
EPHA10	117.600610938632	2.65948530285796	0.503717595973848	5.27971491191671	1.2938504038519e-07	5.05150071331188e-06
EPHA6	91.1526984308909	2.83775115911686	0.511813592686082	5.54450135687853	2.94793048740066e-08	1.27949443667809e-06
EPHA8	22.381793256634	2.43550842504571	0.730741569314659	3.33292716237548	0.000859374372740612	0.0109799725877754
EPHB1	323.240945549932	2.52570787836114	0.471995698313196	5.35112478225423	8.74092206200276e-08	3.54627621014696e-06
EPHX2	118.345107997357	-1.64873	0.600877350360666	-2.74386	0.00607208159009077	0.048927428079168
EPN1	2314.01002728778	0.813016697491738	0.263740115565268	3.08264328977493	0.0020517092786569	0.0219888365894779
ERAP2	95.4508669759036	-1.76284	0.553750369436446	-3.18345	0.0014553218154426	0.0167564136805822
ERBB3	2358.91052085505	-1.21297	0.416064837614796	-2.91534	0.00355297745363388	0.0336262745774015
ERC2	189.82071229748	1.76948210225967	0.504140842742319	3.50989634689071	0.000448281407165634	0.00643692759596381
ERCC6L	155.113245594703	-0.863425	0.301649913995247	-2.86234	0.00420524726014529	0.0376044634410846
ERICH3	112.062807389362	3.88052792396563	0.588883643742019	6.58963441284782	4.40910907762736e-11	3.28307014253271e-09
ESCO2	136.805020619207	-1.22083	0.34669432012835	-3.52134	0.000429367989734268	0.00625198003787544
ETNK2	308.436989881537	1.9039013571766	0.366798714798011	5.19058895346742	2.09629943655596e-07	7.88728698746548e-06
EVL	4297.4069566807	1.03656068293859	0.26955081627753	3.84551119990432	0.000120301369099782	0.00213401929351754
EXOSC6	591.383060341117	0.988180789100902	0.28625798354345	3.45206368349517	0.000556316407855813	0.00769498835560294
EYA2	228.192812283458	1.27695154656339	0.40238284193976	3.17347414817097	0.0015062631514483	0.0172233400351813
F11R	321.637376186737	-1.51712	0.425097510872844	-3.56887	0.00035851870601333	0.00537130133647682
F13A1	336.924577147231	-1.94924	0.532343682830591	-3.66162	0.000250623441940584	0.00400321451577541
F2	27.8385893383403	-2.09925	0.745622002196665	-2.81543	0.00487121235642102	0.0417892553653642
F2RL2	74.8917499776664	-2.04285	0.584723121883641	-3.4937	0.000476372695357557	0.00674680463185788
F8	102.209234556085	-1.22845	0.406740502286989	-3.02024	0.00252577592592725	0.0258502252172061
F8A1	163.519294584407	1.21897862692862	0.372542764742192	3.27205019743754	0.00106770617251095	0.0130170745431409
FAAH	159.423811480035	1.32004375065307	0.393024934148692	3.35867685726437	0.000783165890330445	0.0101922217124637
FAAP100	403.365411825366	0.778095766319047	0.282774627284985	2.75164633330015	0.00592965209199943	0.0481699810907715
FABP5	967.850619498493	-1.61166	0.571027761810121	-2.82239	0.00476678834102735	0.041206126535054
FABP7	984.908125076193	4.24675849143081	0.51715288254474	8.21180473854057	2.17888402207156e-16	3.81611588936054e-14
FAIM2	452.865791071326	5.42807720367069	0.615979138655765	8.81211207171112	1.22809755461855e-18	3.14874084364569e-16
FAM114A1	1493.85731785661	-0.957551	0.337288425991845	-2.83897	0.00452595484724222	0.0395087739736448
FAM117B	463.046584795514	1.24732412110324	0.40830552755669	3.05487934137765	0.00225151082426469	0.0236813396038088
FAM124B	137.760068389599	-1.30778	0.367987417086404	-3.55386	0.000379614653065862	0.00562970567784615
FAM131B	413.757911675988	1.82827257800844	0.496702143301416	3.68082280832636	0.000232482527051434	0.00374957227481788
FAM131C	33.4755688135228	6.4159242104247	1.15244507606145	5.56722775227738	2.58824010159806e-08	1.13127471575999e-06
FAM135B	53.8826758840668	3.89653400285029	0.752757992660514	5.17634358032991	2.26276590634366e-07	8.44969791152656e-06
FAM163B	52.6988342091447	2.93186999290607	0.679130865433364	4.31709136211207	1.58098731185921e-05	0.000368847602682351
FAM169A	426.247978242832	1.55447942714689	0.370034050346685	4.20090914792976	2.65845264717297e-05	0.000578440221655221
FAM171A2	1940.87056344657	1.46979651283471	0.39060854068047	3.76283762324862	0.000167996284238997	0.00283258819594838
FAM174B	342.330157884564	1.33611097346901	0.35734682562356	3.73897535297127	0.000184771839657471	0.00307582038305308
FAM181A	35.7553879408581	4.6961292389506	0.8652810242087	5.42728790712268	5.72167944261564e-08	2.37163612896418e-06
FAM181B	293.046267511321	2.27579415621001	0.43119826440171	5.27783700467275	1.30717655592276e-07	5.09552992880861e-06
FAM222A	139.122609540998	1.99711335599272	0.41842805091648	4.77289548733277	1.81596038849873e-06	5.34640445877623e-05
FAM234B	604.811057320451	0.998277558657391	0.319364633822868	3.12582375420778	0.00177307780653821	0.0196595831692399
FAM3B	48.9882577862001	-2.23516	0.525569766964595	-4.25284	2.11078791975819e-05	0.000477229959676238
FAM43B	117.638279269558	2.0129325161528	0.400078662906934	5.03134184044463	4.87058817975739e-07	1.66161218148925e-05
FAM89B	1188.84414106534	0.895198878358892	0.286149317164535	3.12843269111893	0.00175741257381993	0.0195207015234041
FAR2	393.286911260959	1.41385899720189	0.45553495261491	3.10373329002727	0.001910955120206	0.0208338550260206
FAT3	742.789709115285	1.22612352686488	0.424224849578812	2.89026804554759	0.00384913470419617	0.0355205863055135
FBLL1	67.0443151852885	7.41929242589887	1.16320832385232	6.37830066529064	1.79063711108422e-10	1.1750170172207e-08
FBXL15	315.204297438236	1.34871286512148	0.35785229960902	3.76890931424793	0.000163962439977572	0.00277964954481405
FBXL16	279.733775484697	4.56726382437015	0.603755264339915	7.56476024993924	3.88580624720291e-14	4.78415848356121e-12
FBXL19	733.655222741983	1.63240532465961	0.42677792345092	3.82495259234593	0.000130797253288507	0.0022924085195808
FBXO2	378.31121766232	1.55522813411702	0.356912655628337	4.35744743032177	1.3158809053074e-05	0.000313767575407431
FBXO41	338.752939508377	3.15213348217274	0.488410487507758	6.45386117373795	1.09035701725422e-10	7.44977445580013e-09
FCGBP	78.7539534115938	-1.8279	0.447212026297446	-4.08733	4.36374317433953e-05	0.000891565448738749
FCGRT	1727.77014981502	-0.986432	0.327744208106524	-3.00976	0.00261453306542527	0.0265243913042417
FCHO1	84.1037848302893	3.43581478910788	0.525586760554219	6.53710299986417	6.27218556748517e-11	4.50835997292937e-09
FCHO2	513.439744369132	-0.77771	0.26971864378381	-2.88341	0.00393392534704405	0.0359693835959506
FCN3	14.0077924391993	-2.58859	0.845823055986352	-3.06043	0.00221016386911946	0.0233702276466841
FEM1C	584.029302385981	-1.18406	0.280426675268766	-4.22236	2.41757784049309e-05	0.000532632494876266
FERD3L	37.613	5.57819972516882	0.874192790450422	6.38097200766742	1.75967474104362e-10	1.15775425422632e-08
FERMT2	2249.39629733119	-1.19169	0.301391559889169	-3.95395	7.68718918705226e-05	0.00144833632637871
FEZ1	1001.05999967914	1.87256565132238	0.382407979324808	4.89677452502075	9.74225130440714e-07	3.06657509231369e-05
FGD1	855.071128889964	0.907399650662723	0.294041372866259	3.08595910098489	0.00202896728407762	0.0218420162776138
FGD3	128.077561494282	2.17014515363179	0.430915762683296	5.03612385891475	4.75053233363703e-07	1.62959640189728e-05
FGF1	182.852818295787	-1.97155	0.565446019821542	-3.48672	0.000488974323729903	0.00689387269340288
FGF10	124.893533539448	-1.63029	0.512589924499132	-3.1805	0.00147018799812724	0.016888487535069
FGF12	88.5489476436038	2.98416733312398	0.562839235167874	5.30198882143302	1.14547857181553e-07	4.53631402564525e-06
FGF13	1396.82364777643	2.52927492347675	0.440102426850251	5.74701426115371	9.083307118922e-09	4.36103953759827e-07
FGF14	532.809553905742	1.20293719590339	0.36923159095269	3.25794765501938	0.00112221104364317	0.0135680061523605
FGF16	38.7961339314012	-2.39569	0.636362669620177	-3.76467	0.000166770306316648	0.00281573490705705
FGF19	9.86413895135532	4.03380601127689	1.18773628999535	3.39621349053221	0.000683250454790323	0.00910865193781268
FGF22	21.3909426682386	2.05098175596681	0.617141173480789	3.3233591341814	0.000889403298185955	0.0112902724591709
FGF6	186.178543692591	-1.73846	0.577260828760122	-3.01157	0.00259904479022619	0.026415301975041
FGF8	11.8867546058241	3.22224131312475	0.856666496583801	3.76137192941984	0.000168983938740991	0.00284731067512767
FGFBP3	168.465769901972	4.20667182773115	0.578864152868734	7.2671140661997	3.67248688749112e-13	3.90319439708992e-11
FGL2	150.555223144915	-3.32012	0.650932940112742	-5.10055	3.38661414473697e-07	1.20666323466488e-05
FHIP1A	294.025759659863	-1.43857	0.411712622806302	-3.49412	0.000475622347683887	0.00674001583299046
FHL1	4495.48335729244	-1.08352	0.365829635253089	-2.96183	0.00305818817209152	0.0301436382109522
FILIP1	760.070845566346	-1.21442	0.321924279945267	-3.77238	0.000161697252304608	0.00275250558851171
FILIP1L	929.175920315642	-2.62565	0.431083515924463	-6.09082	1.12330541925353e-09	6.42220822455986e-08
FIZ1	579.039475558006	0.974705559108535	0.277430510224597	3.51333225145083	0.00044252374087692	0.00638373865174537
FKBP1B	364.44989333176	3.89331435928553	0.453775685755606	8.57982144372184	9.50205247957145e-18	2.10996468899055e-15
FLT3	16.2921389543282	4.3431632662099	1.04341996380698	4.16243067687108	3.14877751044594e-05	0.000671037675105316
FLYWCH1	376.87528559666	1.0973966869092	0.281593432503351	3.89709616859099	9.73529680553745e-05	0.00177896275939542
FMN1	91.6903111777561	-1.57959	0.44867682465326	-3.52054	0.000430667268744146	0.0062564728305765
FMN2	143.401692250598	2.61942974829314	0.557762506269412	4.69631737316508	2.64893854513114e-06	7.4759481104075e-05
FMO2	67.9370910417682	-3.16218	0.999776979356108	-3.16288	0.00156216289328171	0.0177078355314112
FNDC1	3531.30027381189	-1.68859	0.593031691031258	-2.84739	0.00440793575722257	0.0388329303160203
FNDC10	260.488733373981	1.47515547232136	0.391490596270946	3.76804829125556	0.000164528878922701	0.002787352328888
FNDC3B	1639.97176140779	-1.04263	0.360561357108729	-2.8917	0.00383165370485027	0.0354249916875934
FNDC4	385.489745129594	1.17237598052643	0.369381880612713	3.17388600269657	0.00150412753296029	0.0172068315293111
FOXB1	29.0118552093482	7.65916172737237	1.23310420142754	6.21128507915673	5.25530324504577e-10	3.17231533262835e-08
FOXC1	418.689644313716	1.67698582973099	0.428215989769948	3.91621487705755	8.99500830124332e-05	0.0016644780986006
FOXC2	240.002180158759	2.37372442698527	0.506843019996627	4.68335230699452	2.82220824719609e-06	7.8951989997488e-05
FOXD1	171.095405247197	2.56173181275131	0.534570451652182	4.7921313361669	1.65018814972607e-06	4.90324722624699e-05
FOXD2	82.9138105155255	1.68487972865649	0.488981751744668	3.44569040182973	0.000569602535403464	0.00784025641630801
FOXJ1	46.1689482719037	2.45290455430968	0.579617201866703	4.23193884931279	2.31685407176491e-05	0.000514465721114225
FOXN2	347.316167593169	-1.21046	0.354675880569802	-3.41287	0.000642828172583678	0.00864636920073341
FOXO6	159.531671122058	1.75683841755245	0.447670108093437	3.92440412212146	8.69446774946912e-05	0.001616079319352
FOXP2	629.852572698702	1.20334014573119	0.370379827164616	3.24893543728655	0.00115837766380045	0.0139510181591851
FOXP4	909.965781968464	1.74587609781708	0.483653701736684	3.60976477911376	0.000306474794620379	0.00472244618476383
FRAT1	91.2192007474222	1.60081846123598	0.40892017038227	3.91474565742132	9.04995556804272e-05	0.00167064218981432
FREY1	319.755555152468	2.26424580487748	0.389983777715718	5.80599997810171	6.39829698808517e-09	3.20172326144222e-07
FRMD5	149.986099971965	2.38578113045679	0.539321636444661	4.42367034666815	9.7038052243552e-06	0.00024061180052813
FRMPD3	267.636689033054	2.38498731716313	0.611808055878133	3.89826072777015	9.68860685731604e-05	0.00177303644254194
FRRS1	67.7971809971737	-2.23367	0.555304009669087	-4.02243	5.76016928001717e-05	0.00112799535428368
FRS3	139.70779956005	1.24573004658898	0.352216968582026	3.53682575715788	0.000404966743179234	0.00595948100761394
FSD1	335.134364947156	3.42269782670545	0.404170544290787	8.46844945791728	2.48681097411695e-17	5.15391574385738e-15
FST	849.504122916206	-1.00815	0.343672462529835	-2.93345	0.00335216772522049	0.0322010086234969
FSTL1	18851.3179621559	-1.24804	0.388865572943807	-3.20944	0.00132994583324199	0.0156238794864092
FSTL4	187.663893413005	3.25430247540673	0.541059023669012	6.01469032590706	1.80230902195663e-09	9.8730011841545e-08
FSTL5	158.060230570735	6.34696468831646	0.982235822131568	6.46175240742371	1.03497342415243e-10	7.09085098035009e-09
FUT11	599.669846265248	-0.904436	0.321344825212572	-2.81454	0.00488477664464279	0.0418767304902675
FUT9	176.144653175654	6.82015498198735	1.05071982594097	6.49093584569947	8.53048016333824e-11	5.9593551028714e-09
FXYD1	390.004253970577	-1.418	0.451167087585981	-3.14296	0.00167249846621095	0.0186964869317408
FXYD3	89.8184684349762	-3.24756	0.92648205854969	-3.50526	0.000456154209901908	0.00652360851078808
FXYD7	406.199790984234	6.14472650915713	0.571945017786709	10.7435615628505	6.35446915358667e-27	5.8531721425815e-24
FZD3	762.70988542921	1.31483800551402	0.411947617047162	3.19176019256712	0.00141408683259086	0.0164107977258679
FZD6	328.754382269327	-1.50028	0.457142920026847	-3.28187	0.00103122539817533	0.0126774966152351
G0S2	32.7716719098608	1.45287489493801	0.463006473759019	3.13791486141116	0.00170154292799975	0.0190019634572761
G2E3	413.385886150627	-0.848144	0.271408145222765	-3.12498	0.00177818626928342	0.0196933512394149
G6PD	724.804154025148	1.0697523370672	0.304077821439227	3.51802157751581	0.000434777008487874	0.00630122622441341
GAB3	120.826884218146	-1.15697	0.379444613949142	-3.0491	0.00229527162574403	0.0240351180346332
GABBR1	1567.14668094676	2.36888650313451	0.408424600949684	5.80005831584653	6.62918616524762e-09	3.30396512885187e-07
GABBR2	457.85053993582	3.01047852085427	0.844737329112089	3.5638	0.000365518518196028	0.0054531766931825
GABRA2	188.791277999279	2.60880342318119	0.500464725992986	5.21276183452288	1.86049695157659e-07	7.09671153155059e-06
GABRA5	91.6033342122775	4.52234292645373	0.70360167291297	6.42741923527675	1.2978851259698e-10	8.70037818945257e-09
GABRB1	138.793840964927	3.76320131619679	0.592408409002532	6.35237660203555	2.12013486583031e-10	1.35896273487628e-08
GABRB3	348.204186017194	5.54493	1.15362337913938	4.80653294212154	1.53570188663394e-06	4.59601755963731e-05
GABRG2	259.688239299713	7.40213013949831	1.07577671585424	6.88073094575253	5.95462237958746e-12	5.15998113520349e-10
GABRG3	96.1417	2.57093019346347	0.584309480808654	4.39994605239921	1.08277793078006e-05	0.000265307262448277
GAD2	84.5875863429982	6.75867989010785	0.922425960102368	7.32707033674312	2.35238378804038e-13	2.61177610752519e-11
GAK	1431.06722394427	0.738294073223848	0.252238185888605	2.9269718644024	0.00342279843680833	0.0327152179567345
GAL3ST3	136.94544732996	2.37224954824973	0.393393360735115	6.03022263471052	1.63733957937146e-09	9.04903007532628e-08
GALNT13	212.658166334986	1.30585903782772	0.453516140429279	2.87941028205005	0.00398419640908318	0.0361731603814047
GALNT14	161.160763859972	3.51775478723714	0.511081352262009	6.88296446674841	5.86196535802365e-12	5.11533608610696e-10
GALNT5	106.274793785155	-1.54923	0.389165375140473	-3.98091	6.86511474357051e-05	0.00131133182544239
GALNT9	97.156177978348	5.34888993090341	1.00671408931153	5.31321652065224	1.07706933741366e-07	4.29963313346351e-06
GALNTL6	31.1087670475859	4.08248366477657	0.729964121491666	5.59271825091088	2.23541885195955e-08	9.98112510740287e-07
GAP43	2324.05336998535	5.10117057398041	0.590626206424258	8.63688491721977	5.77665230504643e-18	1.31803066813307e-15
GAREM2	484.950495674893	2.87722574057179	0.38542211379385	7.46512884860242	8.32181393012107e-14	9.80869727213796e-12
GARNL3	243.275099708464	2.14155888665363	0.465922723944257	4.59638213934775	4.29889959415767e-06	0.000115707394920672
GAS2L3	233.914700616845	-0.982889	0.328675578159044	-2.99045	0.00278562300072469	0.0279461250617277
GASK1B	1443.0168601879	-1.91592	0.40685903481535	-4.70905	2.48875067250664e-06	7.08183400746455e-05
GBX1	86.8452	3.68240448501374	0.650595904977631	5.66004866744488	1.5133007336698e-08	6.99549985991968e-07
GBX2	94.3248431501691	7.9137432656625	1.13014422429677	7.00241889090469	2.5158053762376e-12	2.31733628544552e-10
GCAT	75.7917776685972	1.63032358957458	0.416471933473257	3.91460614399185	9.0551896737825e-05	0.00167064218981432
GCHFR	248.600736704839	-1.18244	0.388412077490565	-3.04429	0.002332268312053	0.0243405425601167
GDAP1L1	178.311609432292	8.25236484601811	0.986141455379754	8.36833782922167	5.84366561882545e-17	1.10099972681961e-14
GDF1	987.177050614568	1.49914513421744	0.328744390533244	4.5602151014219	5.11012489896282e-06	0.000135344841573169
GDF3	7.27389724453275	4.18248897757133	1.29020137304765	3.24173347273045	0.00118805075183846	0.0142394323846856
GDI1	3958.30756483533	1.74840996494379	0.30985234030911	5.64271989425532	1.67384546708035e-08	7.65230455262654e-07
GDPD1	197.437279217416	1.05003272954145	0.354451914849109	2.96241234862126	0.00305238702049248	0.0301122035698722
GDPD5	488.924672981831	1.70927833343402	0.347739356580823	4.91540086299304	8.8600977570935e-07	2.82139092469802e-05
GEM	318.896266934919	-1.50831	0.410737999379208	-3.6722	0.000240474689124144	0.00386344025744022
GEN1	359.701690907943	-0.90004	0.293395553088657	-3.06767	0.00215737032114624	0.0229191797893666
GFAP	61.4551854174678	2.57379901206994	0.622357961115967	4.13556051802533	3.54089280951318e-05	0.00074377008283693
GFM1	354.807913256018	-0.835971	0.284420648348665	-2.9392	0.00329055351387056	0.0317905082072791
GFRA2	490.197108946543	1.50860074439311	0.427800310789428	3.52641339041869	0.000421228913199714	0.00616728889724347
GFRA3	210.076774888308	1.54006078653528	0.500174656194902	3.07904602414555	0.00207664597866201	0.0222134131136878
GGT7	231.352029445639	2.8169083447529	0.487223007550141	5.78155854937333	7.40117131947272e-09	3.63769033034163e-07
GGTA1	994.144553935086	-1.04827	0.362850670669303	-2.88898	0.00386488456231474	0.0355867008755156
GIMAP8	82.0615598103947	2.73788455242623	0.612571249181566	4.46949568084401	7.84042423151042e-06	0.000198434483125524
GINM1	623.470941072312	-0.959505	0.285996247754747	-3.35496	0.000793773751921992	0.0102925720595933
GIPC2	17.2898684671806	-2.79146	0.694327247368887	-4.02038	5.81031258447255e-05	0.00113691954347626
GJC1	906.255229983233	-0.968164	0.292927520730352	-3.30513	0.000949316029089128	0.0119119523932627
GLCE	1058.92520552661	-1.34402	0.317297313874292	-4.23583	2.27710790564916e-05	0.000506544486703888
GLDC	93.0066149059968	2.4835541191525	0.544098199915231	4.56453287207976	5.00607759746384e-06	0.000133156309998851
GLDN	23.7278629093111	-2.09656	0.751527420309864	-2.78973	0.00527519240536802	0.0442475666514343
GLOD4	265.694263686297	-0.884868	0.297992516650426	-2.96943	0.0029835256224995	0.0295369951220439
GLP1R	64.0159055939636	3.27101378094183	0.689066464325283	4.74702216736774	2.06433335030991e-06	6.02481633009744e-05
GLRA2	196.465860674341	8.97443968353816	1.17426328301773	7.64261287338799	2.12857257799339e-14	2.70089795993344e-12
GLRB	76.7636196665088	1.54810079947656	0.512404486005708	3.02124755297188	0.00251735456244768	0.0258042598595782
GLS2	36.1924279370996	2.59567133577432	0.595104053260566	4.36171005986714	1.29049813623211e-05	0.000308556566599901
GLT1D1	138.730155209361	1.82424353225259	0.416227859060953	4.38280017192565	1.17163570949009e-05	0.000284556446240416
GLYCTK	109.816038887982	1.45480783560423	0.399058285367415	3.64560238177934	0.000266766180360083	0.00422309032817012
GNAL	313.639496678741	1.23516612016409	0.3411241265187	3.62087001224284	0.000293614013398252	0.00456368007462327
GNAO1	1581.86246766398	3.92286188710101	0.886311528622924	4.42605309805236	9.59729096857689e-06	0.00023820820996857
GNAZ	850.937200549482	2.86174808088908	0.433670129894687	6.59890521301071	4.14205015482943e-11	3.09347709761585e-09
GNB1L	642.141956251668	1.28397890741257	0.341572717904534	3.75902067146778	0.000170579745363234	0.00287031005898757
GNG11	896.938025700468	-1.30331	0.418101602824392	-3.1172	0.00182577472861555	0.0201093965901988
GNG12	914.837637453396	-1.57116	0.350901076877438	-4.47751	7.55197878667123e-06	0.000192239214354671
GNG2	2437.05252379402	2.16544958004803	0.38884880085891	5.56887297907277	2.56392303137521e-08	1.12261911602643e-06
GNG3	820.652582940608	5.44084096365279	0.523673434219867	10.3897593578681	2.76048700022492e-25	1.96152319130268e-22
GNGT2	72.6187554339418	-1.81063	0.46963653524518	-3.85539	0.000115545607475068	0.00206289968263097
GNMT	45.5682316858361	1.65479258635293	0.442202141619101	3.74216321136298	0.00018244295493996	0.00304316317193616
GOLGA7B	163.208252723697	5.43486663327755	0.606905236523668	8.95504982690259	3.39582227872991e-19	9.28067033758383e-17
GOPC	760.017394783164	-0.826342	0.257333146151253	-3.21118	0.00132192243621759	0.0155737617189633
GP1BB	162.516861015271	1.63098215732781	0.582229231692936	2.80127150707537	0.00509016735041466	0.0430891602353098
GPBP1L1	936.835552450025	-0.751004	0.27288987471488	-2.75204	0.00592251802704409	0.0481507104715876
GPC1	3503.81001735696	0.852264512486305	0.29732095470469	2.86647980574664	0.0041506463944297	0.0371987660646727
GPC2	874.633747797439	2.24298362976964	0.364883672012046	6.14711975847358	7.89025566308916e-10	4.61719196096535e-08
GPC5	40.2931932650233	2.44805972268273	0.565261638881144	4.33084354977337	1.48539196048619e-05	0.000349826686148595
GPHN	324.955355313179	1.09352550077164	0.367546591061676	2.9752024025388	0.00292795290297183	0.0290923646411943
GPM6A	1479.82725456235	3.04931009805598	0.512147096122644	5.95397322593773	2.61709636348943e-09	1.41493883826048e-07
GPM6B	1471.50133903431	1.16664956013949	0.402121097140404	2.90123937399918	0.003716898260763	0.0346603898557089
GPR12	110.984431565515	9.59300282240895	1.17989666179664	8.13037542440505	4.27962916108751e-16	7.29002583809907e-14
GPR137	706.773320961664	0.820274762942823	0.29980412543667	2.73603560907669	0.00621842965310314	0.0498075186707488
GPR137C	216.892380746134	1.37338234227353	0.39281003147133	3.49630160189472	0.000471755158506231	0.0067004858892347
GPR157	70.2288132037044	-1.35025	0.475047785757911	-2.84234	0.00447837677992709	0.0392865010641223
GPR158	32.2435077648865	3.61193650538264	0.853871071059638	4.23007246386775	2.33616045493924e-05	0.000518290013508822
GPR162	211.490067608355	6.48216427113392	0.610984271612033	10.6093799338422	2.69531805939624e-26	2.31146759093739e-23
GPR176	108.172313887553	1.49419247381267	0.474905629028453	3.14629345806964	0.00165354004645067	0.0185491840122815
GPR179	160.353541523668	4.36091233473721	0.980705923103862	4.44670745021631	8.71964584183185e-06	0.000218606443635442
GPR20	65.1375722660638	-2.31455	0.446113456003288	-5.18825	2.12280933547635e-07	7.96293637606289e-06
GPR22	53.4737712362061	7.8146057777745	1.39968782058645	5.58310622042872	2.36260346215768e-08	1.04387587436913e-06
GPR26	194.701570830038	4.87319178730326	1.72889757051069	2.81867004177917	0.00482230612931493	0.0414504723467888
GPR27	766.739816886338	0.917060402533167	0.317927964385862	2.88449115919905	0.00392046766385288	0.0358933756241878
GPR37L1	20.443451475427	2.1969544785499	0.722553649640736	3.04054166724126	0.00236153013338348	0.0246046310922695
GPR45	52.6463465901942	1.3561419080682	0.494535874043292	2.74225183499929	0.00610195389235351	0.0491118424928258
GPR68	74.7864490082073	2.55250004113215	0.58798865226954	4.34107024222307	1.41790382665211e-05	0.000335202168905305
GPR85	217.728659566365	2.57340120592428	0.459855002872117	5.59611440530511	2.19209078353875e-08	9.8052693860807e-07
GPRASP2	544.501481573389	1.03736762548907	0.371012937348112	2.79604164993237	0.00517327330487754	0.0436584059685703
GPRC5B	1617.85998871829	-0.902735	0.310888424050028	-2.90373	0.00368749740038718	0.034476714416402
GPRIN1	678.829272178108	5.44760879265944	0.532322197987876	10.233668280697	1.40109471448413e-24	8.2964822736239e-22
GPRIN2	28.3213228604078	2.73347014645194	0.606857184391693	4.50430548860016	6.65903579337163e-06	0.000171973229679286
GPRIN3	223.264542841117	1.9258889885306	0.477021981886918	4.03731706642221	5.40659745274359e-05	0.00106885595111075
GPSM1	2346.08485717237	1.12064038608424	0.293723861925522	3.81528548187342	0.000136025581527237	0.0023690169555899
GPT	253.669062676767	1.12355197171261	0.365754913961844	3.07187115968541	0.00212721520239984	0.02264719267281
GRAMD1A	1205.90308546677	1.0377820338966	0.291461984129768	3.56060855413152	0.000369996311018416	0.00551006482337006
GRAMD2B	360.358995505351	-0.926023	0.321793237772092	-2.8777	0.00400591412146116	0.0362652890755775
GREB1	139.582680631242	2.03308991096006	0.498546924693712	4.07803119477492	4.54186737742156e-05	0.000919839101599952
GRIA1	519.355553582274	1.62833951494829	0.507319237238008	3.20969400611228	0.00132876342929564	0.015617366014453
GRIA2	428.606156462389	3.50205047720524	0.518323076582062	6.75650117740954	1.41363832446943e-11	1.14424524158899e-09
GRIK2	269.905498224776	2.63879664380316	0.52971900942911	4.98150263976188	6.30924235387552e-07	2.0865805497458e-05
GRIK3	221.068848656496	3.90775457105138	0.601612215339889	6.49547078900924	8.27741478587756e-11	5.81523462499364e-09
GRIK4	73.4268238903067	3.04199719269174	0.554041758635517	5.4905558024787	4.00670872883681e-08	1.7004581243374e-06
GRIK5	939.968842544141	2.15387936284208	0.367184253336212	5.86593608868593	4.46605811301709e-09	2.31397635980698e-07
GRIN1	844.287985417669	5.52032166237991	1.06066350087124	5.20459284009063	1.94422407427496e-07	7.39340255767863e-06
GRIN2A	100.00454723741	2.79449781223186	0.549261504742431	5.08773651185023	3.62362338553866e-07	1.27648036258281e-05
GRIN2D	1152.87190232655	1.24344479805259	0.357408260871062	3.47906003913316	0.000503175841049129	0.00707404362175909
GRIN3A	281.096173881858	2.26845783753205	0.585898327863387	3.87176021785981	0.000108052220544601	0.00195011518501033
GRINA	813.023399330207	2.0670868669191	0.325067749696716	6.35894169399353	2.03148493655456e-10	1.30888679720497e-08
GRIP1	344.099328966726	1.14807901839333	0.3892307836123	2.94961001732303	0.00318175268453305	0.0310314467703282
GRM1	43.776959182569	5.80034890511956	1.30970171600252	4.42875567333255	9.47783173218667e-06	0.0002354781969825
GRM2	11.521540551609	2.2470257520638	0.776076806076971	2.89536516807196	0.00378717686677773	0.0351128348084778
GRM3	165.704323686084	4.57971188445062	0.612317813185727	7.47930533103977	7.47164983705255e-14	8.93365055036042e-12
GRM4	152.331179803386	4.15104801375931	0.56424017479974	7.35688134088041	1.88256550453779e-13	2.11852507230112e-11
GRM5	470.131679507068	7.09225085353454	1.1689168049625	6.06737008435947	1.30021715859236e-09	7.28297313833152e-08
GRM8	95.5562209836212	5.78182918855513	1.01027609175046	5.72301892103297	1.04647605260397e-08	4.94788202058189e-07
GRP	74.1903906980682	2.20919737656012	0.590345671496215	3.74220983269171	0.000182409101450532	0.00304316317193616
GSG1L	58.5779434488616	4.47913795851869	0.649804481259401	6.89305489220013	5.46067906649643e-12	4.8158541980059e-10
GSN	6316.79132949391	-1.08972	0.326702625691177	-3.3355	0.000851458388886482	0.0108872854147079
GSTA1-1	93.6445655751191	-3.58197	0.535645810218969	-6.6872	2.27480572896188e-11	1.79032969871145e-09
GSX1	5.79761128434301	5.34255089166712	1.41510082878609	3.77538531741947	0.000159760514435446	0.00272700342759749
GSX2	4.17544967992264	4.86740275859983	1.44170491297484	3.37614356085973	0.000735095518658811	0.00967804422924544
GTF3C5	736.713556904143	1.12050196423133	0.330212437607069	3.3932760750964	0.000690619968569274	0.0091935216700025
GUCY1A1	700.155900143036	-1.09356	0.369578195201544	-2.95895	0.00308686292235432	0.0303439845371352
GUCY1A2	176.139394783344	3.15378107580658	0.550835020035569	5.72545492042778	1.03156936142047e-08	4.89601717910822e-07
GULP1	485.941367935427	-0.893234	0.289450845342815	-3.08596	0.00202894399578721	0.0218420162776138
HABP2	22.1185142740716	-3.15892	0.715504050031441	-4.41495	1.01031341656294e-05	0.000250014872337516
HACD1	198.507077288888	-0.924405	0.320612443577503	-2.88325	0.0039359836132665	0.0359700979655194
HAPLN4	17.7581783457058	2.68659427417848	0.789158919648532	3.40437674502242	0.000663152205069031	0.0088765313993901
HAPSTR2	53.0494288981136	3.09312995911776	0.580193888425786	5.33120051903719	9.75656150740497e-08	3.91996259594768e-06
HCN2	331.220389596653	2.67957767528251	0.479164867420129	5.59218310330142	2.24232163590115e-08	9.99400342022608e-07
HCN3	62.6880399251915	2.89757600877146	0.564023182192238	5.13733495405136	2.78662016545445e-07	1.01916534580665e-05
HCN4	238.029081429782	2.11266161257261	0.518841882928357	4.07187947250652	4.66353103343589e-05	0.000939886683967185
HCRT	5.60890606732867	5.28990608838658	1.42240418681339	3.71898939656353	0.000200021447246082	0.00329657613850898
HDC	4.27964711653517	4.13778765618694	1.34231118512057	3.0825845020544	0.00205211458480813	0.0219888365894779
HEBP2	350.632206337365	-1.30939	0.441877147951344	-2.96324	0.00304416468236964	0.0300788143228181
HECW1	225.910783327058	4.00025333449034	0.549333282732661	7.28201523598036	3.28869922306039e-13	3.55608476858747e-11
HELT	9.50342083571342	3.95458081703889	1.09151472744094	3.62302103454932	0.000291182132972333	0.00453172693806128
HENMT1	22.8797639187432	1.75368062512147	0.606803581073133	2.89003011818105	0.00385204918954501	0.0355211210025897
HEPACAM	75.8933914311157	2.98001043180923	0.629171570584515	4.73640350443795	2.17544248736903e-06	6.32047367533502e-05
HEPACAM2	9.16901738306538	-3.2741	1.08399468598158	-3.0204	0.00252438149272237	0.0258465902527811
HERC4	908.395596407549	-0.790515	0.261695468696112	-3.02074	0.00252154517799156	0.0258281831040568
HES5	90.6314313143633	4.60089422037095	0.998809234439934	4.60637933824353	4.0974063604947e-06	0.000110523314734819
HES6	522.360851648543	1.52364352871542	0.412161337460181	3.69671628616214	0.000218406191593555	0.00355714602811508
HEY2	182.370799804957	1.39584360382894	0.484975167817108	2.87817541279831	0.00399982661557533	0.036252249085824
HID1	447.663079368038	2.14797714382463	0.478552027275138	4.48849241336444	7.17289782167376e-06	0.000183717784577782
HILPDA	58.8636949512694	-0.992653	0.35985535947629	-2.75848	0.00580712717018871	0.0475232815803202
HIPK3	1973.1629114468	-1.06581	0.348073520717969	-3.06203	0.00219844428053572	0.0232660890454993
HIVEP3	209.357889838653	1.59495813987636	0.537814320880729	2.96562973121363	0.00302063916780194	0.0298582257961981
HMCN2	153.343194326179	-2.28972	0.616821771407197	-3.71213	0.000205523417403877	0.00337570554498776
HMGCLL1	108.781502837931	4.13029967849548	0.600938472614619	6.87308246470722	6.28292202718554e-12	5.40679137771987e-10
HMX1	137.673146341311	5.10257231357295	0.657319283304364	7.76269986774489	8.31402022600291e-15	1.12988897825515e-12
HOXA5	728.804543283449	1.3691711467984	0.369059965437953	3.70988802639063	0.00020735093473799	0.00339935250292276
HOXA7	432.595530560059	1.76248310885841	0.548937985698331	3.2107144245379	0.00132405444826758	0.0155914934320145
HOXB2	295.393175908974	1.47449711826784	0.497697321909664	2.96263824086936	0.00305014811145552	0.0301122035698722
HOXB3	759.89794139964	1.83370154915586	0.50563026221872	3.62656606254049	0.000287215362804211	0.00448683798551553
HOXB5	517.831704934267	4.13214054366288	0.603119495013471	6.85128001635992	7.31920861459782e-12	6.27685235327751e-10
HOXB6	924.145500673456	4.07133821789095	0.504895456530697	8.06372520336478	7.40040085229452e-16	1.22698646131043e-13
HOXB7	318.986811937238	3.05191116558169	0.509576934232368	5.98910774911569	2.10995349934891e-09	1.15075753352648e-07
HOXB8	1285.66591719044	6.63930854016206	0.544097036016305	12.2024346774113	3.01666988246203e-34	1.07177971395472e-30
HOXB9	1101.59977259002	4.75187145971715	0.597175983272594	7.95723805514808	1.75922040481983e-15	2.65162493744662e-13
HOXC5	790.723578768231	1.27598148103728	0.444218488990664	2.87241866932759	0.00407342914330451	0.0366785600267861
HOXC6	500.564285817528	1.59865885900802	0.487598282881638	3.27863923055712	0.00104308894152373	0.0127833194405607
HOXC8	584.023935077954	2.86248802179847	0.535572904198115	5.34472151104119	9.0556172581244e-08	3.66200327170006e-06
HOXC9	286.609373271771	2.02740267325624	0.563734444569254	3.59637892058444	0.000322677671628215	0.00493845765747306
HOXD10	384.498851591821	3.79601688708602	1.18854356700752	3.19383907536812	0.00140394355210558	0.0163464775940383
HOXD9	625.964724644477	2.21258308703794	0.349684962160659	6.32736127217672	2.49389006117684e-10	1.5822205566701e-08
HPCA	173.545673516073	1.77025286845916	0.42818965185961	4.13427288765861	3.56080178697645e-05	0.000745874893815472
HPCAL1	860.044481331693	2.09059536246423	0.382222706680456	5.46957395760373	4.51118652976191e-08	1.89195967951398e-06
HPCAL4	153.957389941342	2.13190805051347	0.536741997497902	3.97194193942649	7.12890973600351e-05	0.0013544383891093
HRCT1	57.7497856066047	-1.29517	0.43876593498349	-2.95185	0.00315874083916256	0.0308887681600758
HRH3	41.8847233408925	2.31032042342187	0.446929965330791	5.16931197869427	2.34957386034116e-07	8.70848016493065e-06
HS3ST1	155.082085948702	0.94141608373802	0.335067537451141	2.8096308311434	0.00495983556820297	0.0423305115240933
HS3ST5	91.8776348432187	3.81408148035236	0.572454890558508	6.66267603484215	2.68885948313766e-11	2.07676817843582e-09
HS6ST1	1378.68424231264	1.00001012301171	0.304410100367269	3.28507536972396	0.00101955094536941	0.0125650307291066
HSD11B1L	230.800899597342	0.988239019506087	0.336289429439219	2.93865620799925	0.00329638498832799	0.0318126094915471
HSDL1	689.141442759208	1.1333099511707	0.349580717812156	3.24191207759826	0.00118730646059861	0.0142373730352399
HSPA12A	1079.74094811967	2.26116725358205	0.52256281637837	4.32707261732304	1.51104155809548e-05	0.000354524561790892
HSPB7	338.837374122263	-2.85079	0.539838575103163	-5.28082	1.28608871093393e-07	5.02909217624635e-06
HSPB8	496.188052308084	-1.12093	0.402232811754056	-2.78676	0.00532372789663674	0.04454949959265
HTATIP2	89.0164652134153	-1.67029	0.507769625564934	-3.28946	0.0010037845137841	0.0124447262501548
HTR1A	21.738062115567	7.24085090211636	1.54622136295771	4.68293290700991	2.82799098259268e-06	7.90248716146965e-05
HTR1B	37.6657333021198	2.78118228975836	0.805813151322362	3.45139848511328	0.00055768950712377	0.00770969318630804
HTR1D	14.4718618070147	2.77517086043763	0.772871568962352	3.59072706499417	0.000329756809574797	0.00501286788149463
HTR3A	43.1367754818447	5.75848029784568	0.892745484125066	6.45030459435958	1.11625573485147e-10	7.60583017143999e-09
HTR3B	18.3526116514546	5.52756890261406	1.79067313154131	3.08686650022846	0.00202278418579796	0.0218060869964436
HTR5A	7.53434652818262	5.71442358131507	1.36907059435398	4.17394369938352	2.99371766991524e-05	0.000639637100092714
HTR7	34.2479892639132	3.03049118033818	0.677745156447839	4.47143170483346	7.76976733384754e-06	0.00019697667032904
HTRA3	1438.02449229459	-1.24139	0.444167787066715	-2.79486	0.00519219081721178	0.0437876519579711
HYCC1	746.01182414042	-0.90261	0.289846150991317	-3.1141	0.00184505951935766	0.0202589979012914
ICA1L	67.7440339374194	2.07973	0.578459957019909	3.59527959246352	0.000324043375154954	0.00495022035632905
ID4	428.093596195011	1.42867647697486	0.521716913087403	2.73841319139966	0.00617364565512602	0.0495592587070157
IER5L	559.537786514934	1.24006208141355	0.402865489463436	3.07810451340757	0.00208321839711952	0.0222416051153261
IFITM10	62.5585878419307	4.82584341923117	0.768818230825175	6.27696277968276	3.45250689758328e-10	2.15197610383198e-08
IFNAR2	89.7285644634955	-1.94329	0.393736688754166	-4.93551	7.99424837987361e-07	2.57868945794367e-05
IGDCC3	154.370506223659	2.29365393608414	0.481248026350211	4.76605369891952	1.87869208438964e-06	5.51630131508504e-05
IGF1	1888.76738797408	-1.86149	0.499461177191598	-3.72699	0.000193782028138651	0.0032107655161947
IGFBPL1	790.976745446311	6.97607967729014	0.900313588318498	7.74849982028958	9.29845021310111e-15	1.25680683043383e-12
IGLON5	1196.40924197674	3.84214016626609	0.3711524058724	10.3519204118725	4.10174488877585e-25	2.75703771307717e-22
IGSF1	329.355015873029	-1.82278	0.56955256815454	-3.20037	0.00137251976678815	0.0160406797932431
IGSF10	482.115949198306	-1.48467	0.532821663731899	-2.78642	0.0053293090562575	0.0445662125854486
IGSF21	256.08663199135	4.56478574202705	0.539795255346841	8.45651327389676	2.75490919355524e-17	5.57029200355438e-15
IGSF8	591.57831687152	1.09753844125056	0.347363193610127	3.15962790946243	0.00157970742592641	0.0178416547151634
IGSF9B	358.102328247176	1.55115262136552	0.539341229700298	2.87601343258602	0.00402732572863674	0.0363819799750076
IKBIP	791.711105777308	-1.00969	0.307869128782798	-3.27961	0.00103950909657889	0.0127559956334258
IL13RA1	676.268150663116	-1.52594	0.398738282229493	-3.82692	0.00012975888346406	0.00227581342154525
IL15RA	74.5649438029449	-1.35717	0.44721096896483	-3.03475	0.00240732900835968	0.0249875928371892
IL18	116.935633771034	-2.20171	0.540827769784699	-4.071	4.681155020984e-05	0.000942674699367385
IL1R1	336.779545883521	-1.26407	0.340536600739929	-3.71199	0.000205637068783935	0.00337570554498776
IL1RN	16.9696788295458	-2.51387	0.818531617296253	-3.0712	0.00213201233217074	0.0226885522897245
IL33	82.1269077823617	-2.37966	0.444067817755762	-5.35878	8.37841650105617e-08	3.40475847028214e-06
IL3RA	54.0851984138461	1.62903524209048	0.505261973236287	3.22413980940667	0.00126351695848868	0.0150424445943578
IL4R	164.431689131311	-1.31554	0.404165892880758	-3.25496	0.00113409908069728	0.0136917689985152
IMMP2L	511.336505904121	1.27252355561292	0.351762000285643	3.61756970502666	0.000297382256170123	0.00461090817390958
IMPA2	53.9543932919798	-1.98965	0.551022987925283	-3.61083	0.000305219693447982	0.00470602217982103
IMPDH1	502.481653266393	0.977167953295245	0.286057101855544	3.41598913977918	0.000635507814388568	0.00856179812775931
INA	1979.43377833038	6.87684621650472	0.576822102308358	11.9219533873348	9.09507358337298e-33	1.88495400015405e-29
INHBB	75.5846462219632	1.85425703241057	0.620256487029617	2.98950042633255	0.0027943405763819	0.028010983528665
INKA2	216.434923618053	-1.32799	0.406417994699063	-3.26754	0.00108486396202002	0.0131741048512881
INPP5K	616.360150386566	1.0665422409194	0.345622145703744	3.08586198592033	0.00202963006101992	0.0218420162776138
INSRR	26.0713727539271	6.77270370255397	1.1864607110944	5.70832530670721	1.14093198542338e-08	5.3740489540681e-07
INSYN1	468.530983847575	3.32060719219701	0.416488184067726	7.97287250688735	1.55028084442471e-15	2.3509441829782e-13
INSYN2A	78.7102820941008	1.98881146037105	0.558096234297651	3.56356366187261	0.000365853914167968	0.00545490818066989
INTS1	1595.70458283253	0.909764760721775	0.271853374295692	3.34652738108828	0.000818305974425107	0.0105556377510127
IP6K3	47.7794883160114	-2.7643	0.644574274353722	-4.28857	1.79829879118881e-05	0.000412961135151115
IQCJ	3.03974572962748	4.40373828531925	1.59916513170816	2.7537733270956	0.00589125548559736	0.047959254967858
IQGAP1	1927.29971309676	-1.18111	0.363642769067387	-3.248	0.00116220019918447	0.0139767499776198
IQSEC3	131.38896656964	5.68434806627873	0.667864284284793	8.51123229679218	1.72094467016099e-17	3.65811059375245e-15
IRAK3	218.282940055077	-2.0591	0.374999866893147	-5.49093	3.99813704584204e-08	1.69972082615541e-06
IRF2BP1	634.568044570101	0.937125284883401	0.288476706038519	3.24853017684648	0.00116002903539035	0.0139573885390218
IRGQ	1579.57063233682	1.40611699194907	0.348590236323762	4.03372454368773	5.48996698445675e-05	0.00108058482642277
IRS2	502.196593938209	1.19121371292357	0.413322253491809	2.88204591661837	0.00395102153370914	0.0360504026610738
ISG20	3.75771774701411	4.71825773642182	1.60419422882828	2.94120104139015	0.00326942265008883	0.0316629833752762
ISL2	240.462132553011	3.43002629163606	0.991483823741155	3.45948790036088	0.00054120359222478	0.00752360723232547
ISLR2	944.612966746535	2.96040936515639	0.808326991598437	3.66239083431112	0.000249872245537925	0.0039963490331371
ITGA1	1103.38654002843	-1.43559	0.400660747614181	-3.58305	0.000339601888721705	0.00515121775516014
ITGA2	349.636641321116	-1.03307	0.370234035546622	-2.79033	0.00526550039444752	0.0442110043247501
ITGA6	1520.64589566627	-1.18421	0.354918434030934	-3.33658	0.000848165143091849	0.0108563392221793
ITGA7	1883.57797782374	-1.76282	0.522984192600718	-3.37069	0.000749812900244082	0.00984055241639594
ITGAV	1639.33814000585	-0.932485	0.335478550526414	-2.77957	0.00544316989600755	0.0452294137366214
ITGB1	6960.57648455033	-1.18971	0.33312252812482	-3.57138	0.000355100805771359	0.00532972663822191
ITGB3	348.345029112824	-1.90122	0.548400249562685	-3.46685	0.000526601711729916	0.0073617676058027
ITGB6	324.414656456857	-1.66339	0.470653243504926	-3.53421	0.000408988796537655	0.00600800435315504
ITIH2	13.4898286479336	2.48167147742194	0.7297968678036	3.40049620230735	0.000672636702371026	0.00897450364161342
ITIH5	1100.90240233132	-1.46066	0.524204061952721	-2.78643	0.00532928474494412	0.0445662125854486
ITPR1	609.94657108221	-1.10684	0.358125702374601	-3.09064	0.00199727879084796	0.0215966624036472
ITPRIPL2	618.369140613911	-0.931686	0.324577543910961	-2.87046	0.00409879195137423	0.0368802300400424
ITSN2	562.063269638391	-1.01602	0.353002309902649	-2.87823	0.00399914303856756	0.036252249085824
JAKMIP2	372.016525525838	2.03325	0.3886015959488	5.23223093401781	1.6747633218107e-07	6.4276796008383e-06
JPH1	709.744690302378	-1.61282	0.548390499490449	-2.94101	0.00327140516518898	0.0316635748849825
JPH3	321.965566440724	7.23758073296679	1.06890603000361	6.77101684321339	1.27880383944231e-11	1.04963206227493e-09
JPH4	897.85391174235	4.14430559546348	0.578993323769757	7.15777786258467	8.19952768058596e-13	8.18243533724163e-11
KANK1	876.276476304499	-1.25042	0.357282988077152	-3.49979	0.000465625619651711	0.00665141249898797
KAT2A	670.615895734144	0.950911216916509	0.328025173451895	2.8988970782633	0.00374477797383659	0.0348680749566889
KATNAL2	392.56889521458	0.799556810574388	0.283749316833354	2.81782814315626	0.00483496811796106	0.0415356328475618
KAZN	358.409231568547	1.47898732845065	0.362358215428089	4.08156146453967	4.47341437051676e-05	0.000909679602573605
KBTBD11	1211.53142691654	1.22195393340042	0.415495750078802	2.94095410884146	0.00327203005445939	0.0316635748849825
KBTBD6	157.424124341478	1.5029726802725	0.387202465578849	3.88161960184223	0.000103763098296809	0.00187952531292181
KCNA1	132.150869999897	1.67463882688547	0.599803656683118	2.79197835529402	0.00523868602868654	0.0440839050950535
KCNA2	125.555146358892	4.17625778033296	0.63581326284482	6.56837160276764	5.08684675171498e-11	3.75400233576117e-09
KCNA4	46.861088703344	1.56353663469546	0.462097238355394	3.38356628198016	0.00071550934428891	0.00945521646783485
KCNA7	51.0712893976365	-1.55098	0.550519533503131	-2.8173	0.00484291516203919	0.041575181249539
KCNAB2	550.13672179004	1.41799033449224	0.396243066205794	3.57858712347988	0.000345456710748181	0.00521645925701716
KCNC1	81.5839658762771	4.24235651089544	0.653863771804999	6.48813513430231	8.6905317412134e-11	6.0372492850273e-09
KCNC3	162.732308722092	1.82774701115753	0.435553564275125	4.19637711884962	2.71218503914278e-05	0.000588073600030349
KCNC4	345.147800770889	2.31722958607917	0.484895708888921	4.77882056615601	1.76326462037632e-06	5.20812245947257e-05
KCND2	173.322338756073	4.48754269221378	1.01120345182131	4.43782374766535	9.08729805023971e-06	0.000226681145947303
KCND3	129.132826324439	3.95205535239519	0.669946199003346	5.89906377299329	3.65569930675429e-09	1.9310121864915e-07
KCNF1	51.3400230392125	2.17461895399125	0.69589457814349	3.12492584694754	0.00177849886947028	0.0196933512394149
KCNH1	106.268664232863	2.41508113044604	0.561477613450834	4.30129549707775	1.6980244083248e-05	0.000392470883225259
KCNH4	9.16920899483181	5.25185632742206	1.29215640777988	4.06441224591809	4.81536514142047e-05	0.000965791379573605
KCNH5	51.2690790105229	1.29471343690429	0.451408466705104	2.8681638303211	0.00412861685874264	0.0370440917933008
KCNH6	81.2666304083778	1.60974941677646	0.542126964042521	2.96932180752073	0.00298457855817034	0.0295369951220439
KCNH8	96.8326829234403	3.80878438694882	0.531171464348975	7.17053652650002	7.4704410371539e-13	7.55243368268363e-11
KCNIP1	308.120524070216	2.9125737861136	0.427091298833563	6.81955777153078	9.1321184816457e-12	7.69884022503487e-10
KCNIP3	67.806127990832	1.61309401528562	0.5264289749142	3.06421966144347	0.002182386045289	0.0231256672119035
KCNIP4	61.4813659164362	2.95547300933248	0.554313942363637	5.33176740373897	9.72614669318789e-08	3.91406582944309e-06
KCNJ10	48.342555204301	1.8818261677331	0.48308761945984	3.89541377573957	9.80312320400139e-05	0.00178872834984237
KCNJ12	41.8612810316827	2.70264127972565	0.572546072933482	4.72039091260983	2.35391822845859e-06	6.75224294599367e-05
KCNJ2	96.7473669815088	-1.21945	0.387508512376752	-3.14691	0.00165005280419596	0.0185184175272353
KCNJ3	59.868154875448	2.27327746076446	0.650532837613729	3.4944853346731	0.000474976703760236	0.00673470388969047
KCNJ5	7.30995304166215	4.92064741952374	1.33020630903579	3.69916108959859	0.000216313279298072	0.00352767951222494
KCNJ6	124.527457652326	3.30198570759493	0.658254512503635	5.01627508034241	5.26828852725757e-07	1.77537040207176e-05
KCNJ8	540.184362957393	-1.51082	0.361232221151857	-4.1824	2.88444184773137e-05	0.000620017880320476
KCNJ9	10.4262	3.29957898799987	1.11787992974357	2.95163988565102	0.00316091334810587	0.0308887681600758
KCNK10	130.61055375893	5.79202934097109	0.664194486817751	8.72038153872899	2.77265893978063e-18	6.56724074593754e-16
KCNK12	22.6990910411658	2.37809105827828	0.660304853748907	3.60150473645102	0.00031638065749176	0.00485702898260499
KCNK13	69.869923218218	1.42507835715785	0.418574349518806	3.40460030289989	0.000662609610042792	0.00887404469669587
KCNK4	204.208608714945	2.59677537651689	0.452308942152047	5.74115418581304	9.40334230309505e-09	4.50599466431549e-07
KCNK6	117.139317394503	-1.59857	0.441104998984619	-3.62401	0.000290072330622981	0.0045201120692942
KCNK9	55.2015935644381	5.33785527845313	1.23229631816906	4.3316329033459	1.48007564037977e-05	0.000348905034845924
KCNMB2	57.1277344386953	5.86025047184328	0.847669728249425	6.91336528431378	4.73289133150596e-12	4.21569397538802e-10
KCNN1	493.585583853936	1.06683854177812	0.369792290074076	2.88496696771157	0.00391454732716448	0.0358678799979294
KCNN4	19.3430009425688	3.99773601112265	0.953386288705902	4.19319646032361	2.75051037783126e-05	0.000594827766057942
KCNQ2	793.445391649366	6.9658774262891	0.607549372756789	11.4655330721206	1.96545595829269e-30	2.7156049823744e-27
KCNQ3	320.826430056929	2.79430391373963	0.47732222295364	5.85412490633404	4.7952814292713e-09	2.46402167656978e-07
KCNS2	50.0107223474867	4.66785474226654	1.07845873644953	4.32826457286061	1.5028886662285e-05	0.000353278271541614
KCNT1	53.3654265282832	2.79467742500219	0.593524721697116	4.70861165986673	2.49409726959817e-06	7.08765473422795e-05
KCNV1	64.4229046841642	-1.54667	0.547475324132377	-2.8251	0.00472657185221798	0.0409484305620018
KCTD13	204.284271342827	1.43309574296971	0.380369797046939	3.76763810927097	0.000164799371255689	0.00279003428395438
KCTD16	238.586800555634	1.89487515999464	0.544168637157852	3.48214694968717	0.000497410647267077	0.00700884011191626
KCTD17	398.747142352267	1.70062424404643	0.325681828775331	5.22173512240867	1.77254386443574e-07	6.77160766643886e-06
KCTD4	51.2229081070385	7.03437266512524	1.17923997103108	5.9651748905481	2.44372154148688e-09	1.3298764712643e-07
KCTD8	209.705510106752	2.45719433163458	0.550879063111253	4.46049686070269	8.17698567272076e-06	0.000205831613037009
KCTD9	379.349057029928	-1.10932	0.328716961954757	-3.37469	0.00073899963894665	0.00972429683629798
KDM2B	711.545069396153	0.82840663379489	0.294884273068554	2.80926013847576	0.00496555054393538	0.0423647485515173
KEF53_t14	90.0635056139671	2.10542641256694	0.675417314075849	3.11722303928162	0.00182563395270399	0.0201093965901988
KEF53_t15	73.1692431881617	1.89602259891142	0.640939986023419	2.95819053305584	0.00309450786115546	0.0304071159648109
KEF53_t16	82.1917194647928	2.0036430177545	0.598526556068792	3.3476259281037	0.000815069476735704	0.0105193450370612
KEF53_t17	93.1438409987682	4.09608154210497	0.662173149534691	6.18581642125371	6.17818733302798e-10	3.66710069146553e-08
KEF53_t19	10.1127082145147	2.34483661353487	0.828637191475085	2.82975062869282	0.00465842976683292	0.0404692383748986
KHDRBS2	39.8509668132396	2.74927462740585	0.61892308203686	4.44202956263653	8.91143127834511e-06	0.000222965086410908
KHDRBS3	657.076183854138	2.20143874571216	0.324752320794285	6.77882375198379	1.21158219729437e-11	9.97749975056658e-10
KIAA0319	125.068566809543	2.03420602477072	0.46805750413125	4.34606006060379	1.38604631981634e-05	0.000328921488299927
KIAA0408	1358.00066761406	3.29937321173481	0.427186961854441	7.72348762099868	1.13189147072763e-14	1.5053551271121e-12
KIAA0930	1003.91716741205	1.41993184685386	0.458507093911269	3.09685905782005	0.00195582840651385	0.0212155218789126
KIAA1549L	424.541651154744	4.2489015480477	0.542002562107207	7.83926469190245	4.53192348100009e-15	6.55284517281815e-13
KIF11	936.974718088844	-0.92344	0.291419086775165	-3.16877	0.00153085689609035	0.0174404081565584
KIF15	484.691686459728	-1.04538	0.338853814161059	-3.08505	0.00203515663200127	0.0218594003463879
KIF1A	4097.25006114669	3.63174654548209	0.541703537917747	6.70430649104147	2.02365124015189e-11	1.60280911919037e-09
KIF21A	580.841524792442	1.54244264178491	0.534602801828996	2.88521241659764	0.00391149645922016	0.0358678799979294
KIF21B	1863.52813200752	2.77798978749882	0.42906987144992	6.47444617379306	9.51603256195621e-11	6.57399249488475e-09
KIF26B	1032.61513783399	1.28200265541522	0.464623518192899	2.75922893529245	0.00579379305538348	0.0474297673757035
KIF3C	1025.15711668238	2.69543612697329	0.438744519794966	6.1435208996637	8.0712046664572e-10	4.70095690994826e-08
KIF5A	1282.86392787124	6.39229207471642	0.924681625683465	6.91296538956491	4.74625779295796e-12	4.21569397538802e-10
KIF5C	1832.67337196211	3.84475608496079	0.512362260548294	7.50397986152689	6.19088195851875e-14	7.47413758778453e-12
KIFAP3	1275.68318949704	0.924992565657126	0.330014744540568	2.80288254073271	0.0050648111614837	0.0429464212704056
KIFC2	518.120231408251	1.52874586829313	0.303415604691663	5.03845499260553	4.69304744254783e-07	1.61210068917354e-05
KIRREL2	20.0644880943868	2.65947474002842	0.79415133487943	3.34882612824946	0.000811547071357485	0.0104902160419234
KIRREL3	249.203812994135	3.89355261542927	0.50645361978634	7.6878759738589	1.49597720054265e-14	1.94790329725108e-12
KLC1	3947.34748873536	1.36145105791973	0.323383923646445	4.21001465554672	2.55354123357308e-05	0.000559036711962697
KLC2	674.606412211586	1.58654724124059	0.298996653823639	5.3062374476485	1.11911159573311e-07	4.43896417637677e-06
KLF3	771.658243432367	-1.08044	0.295494430722599	-3.65638	0.000255797923458817	0.00407018192989173
KLF5	884.263761571274	-2.36399	0.500259619922836	-4.72554	2.29510209584327e-06	6.62940640227899e-05
KLF6	2098.13928359975	-1.14994	0.333748585928569	-3.44552	0.00056997119423743	0.00784025641630801
KLHDC8A	528.206630378428	1.76664856625666	0.373140501569404	4.73453982836561	2.19552656361445e-06	6.37138222136421e-05
KLHDC8B	575.648715692751	1.02767046410352	0.323755144875607	3.17422126063316	0.00150239115613661	0.0171948771528382
KLHL1	57.2613722173855	1.75821136640438	0.640792854292987	2.74380613738942	0.00607313914275801	0.048927428079168
KLHL14	89.2518433134026	1.95169316819807	0.537937136080028	3.62810640369643	0.000285507598695945	0.00446576979847054
KLHL15	599.030955560768	-0.967145	0.313306199063155	-3.0869	0.00202254561507345	0.0218060869964436
KLHL17	318.838895323423	1.05228481351868	0.341099101027429	3.08498266441946	0.00203564017700982	0.0218594003463879
KLHL25	273.592206101645	1.49745762413596	0.340546051912148	4.3972250323497	1.09643652878651e-05	0.000267862244311596
KLHL35	36.030084590478	4.16404659274793	0.791101547373202	5.26360567309514	1.41257254147584e-07	5.46355818141588e-06
KLK4	13.5169081324323	2.37436403826258	0.706420639180514	3.36111929149886	0.000776272906020092	0.0101237059112321
KNDC1	218.957958295011	6.81367368344995	0.677053921805854	10.0637090547771	7.99290247360457e-24	4.22943584082012e-21
KNL1	344.478410310359	-1.17315	0.364219993296519	-3.22099	0.00127747883895354	0.0151795980529263
KNTC1	449.629478006422	-0.957817	0.301932585610389	-3.17229	0.00151242980202657	0.0172779647112543
KREMEN1	1403.63862568041	-1.2709	0.313008674885946	-4.06027	4.9016717550183e-05	0.000978367388020105
KRT20	24.3966463201855	-5.18345	1.51513397117825	-3.42112	0.000623644987812626	0.00844774011269064
KRT222	61.7654320841562	1.75505260312445	0.548845198872234	3.19771878615451	0.00138519289441575	0.0161583398545901
KRT80	131.362078393527	-3.42945	0.552566235674161	-6.20641	5.42081482803354e-10	3.24076117243255e-08
KSR2	105.185205649624	3.92748698466092	0.638958230019267	6.14670380651094	7.91096556857699e-10	4.6184439833453e-08
KYNU	47.2782348652699	-2.24717	0.630729355504379	-3.56281	0.00036690951248491	0.00546736942810048
L1CAM	1573.19675028325	3.7216019541596	0.563158961952175	6.60843954477573	3.88392081910632e-11	2.91822086921976e-09
LAG3	1122.59829545966	0.902473082858285	0.327407089003853	2.75642499251953	0.00584370138268883	0.0477254857642409
LAMA1	453.960090143351	1.42845942713788	0.39717645345666	3.59653603506924	0.000322482927704111	0.00493845765747306
LAMP5	383.513833103991	3.66621233795262	0.539523460651662	6.79527880682779	1.08103260049001e-11	8.96176025806216e-10
LANCL3	131.049230191538	1.63292671677268	0.485911914421348	3.36054060069151	0.000777900964439628	0.0101396210616423
LARP1B	236.870016390791	-1.00598	0.349918614403937	-2.87488	0.00404176626425814	0.036485926312922
LBHD2	18.1345506739175	2.28827715403132	0.809500007925513	2.82677842078771	0.00470188500804218	0.0407726220885666
LDOC1	641.286631336509	1.22574668927803	0.26597147483862	4.60856447114021	4.05458653522592e-06	0.000109487043573364
LEP	8.00716324271573	-4.71032	1.0843823956947	-4.34378	1.40052930256889e-05	0.000331725369094175
LETM1	1736.7006315265	0.899496731323493	0.29112978454806	3.08967607941538	0.00200374895202153	0.0216478003634993
LGI2	390.573682200896	1.25085352472406	0.383121508692569	3.26490028970886	0.0010950261659331	0.0132780598472727
LGI3	633.772743838458	2.65812802487178	0.450750116462879	5.89712110499407	3.69898381845041e-09	1.94901965179792e-07
LHFPL4	304.857399767594	6.44174392117373	0.666345881272292	9.6672675591153	4.15318673941964e-22	1.91522603568041e-19
LHPP	738.349202277871	0.937257163318529	0.283408084169718	3.30709395980834	0.000942692664419858	0.0118577107009795
LHX1	339.756293264186	10.4854022228179	1.14598001982444	9.1497251622452	5.70785764692211e-20	1.79689138834118e-17
LHX3	20.9749527166482	3.51337975947099	0.847736676866939	4.1444234457989	3.40669736354882e-05	0.00072106011431029
LHX5	145.910581740101	9.98821417078229	1.13495546623891	8.80053400146338	1.36166652265315e-18	3.45557616514122e-16
LHX6	92.2820067207581	-1.29709	0.468461512032434	-2.76883	0.0056258660368654	0.0463602678385826
LHX9	49.941187425578	4.66264796593101	1.26137325647044	3.69648551054425	0.000218604729637901	0.0035580494935174
LIAT1	23.8724834380563	4.32121183324944	0.8353219549411	5.17310937140894	2.30230155820796e-07	8.55878023208251e-06
LIMA1	1965.06408474807	-0.842974	0.303009987892379	-2.782	0.00540251545544329	0.0450119126890702
LIMD2	676.191218585304	1.42001150013814	0.36670355845105	3.87236902236849	0.000107782599039209	0.00194666175606763
LIMK1	469.618272073848	1.12750309229493	0.395439678377103	2.85126443790932	0.00435457381974478	0.038540302810339
LIN28B	47.2774031004484	1.85887349026949	0.490595772561387	3.78901245023853	0.000151247334550907	0.00259106841594076
LIN7B	170.85713457363	1.52119849563744	0.344928590830991	4.41018383536318	1.03282900517087e-05	0.000254573412870165
LINGO1	1023.39751960333	1.60491320095052	0.402116378133332	3.99116596145798	6.5749247852724e-05	0.00126171589050713
LINGO2	173.224863035656	3.76754793358241	0.491165275191722	7.67063170765031	1.7115132171119e-14	2.20545770515922e-12
LINGO3	66.3442631031174	3.32173920187433	0.595032138416217	5.58245342968487	2.37149123047268e-08	1.04387587436913e-06
LINGO4	9.09504050933395	5.98696652791893	1.27854936653941	4.68262445283875	2.83225123839196e-06	7.90550934891223e-05
LIPG	115.204529365162	2.00585358818166	0.578496889405215	3.46735414643973	0.000525608899610796	0.0073520209973681
LIPH	29.9439992538443	-3.49591	0.613479591713682	-5.69849	1.20875428412529e-08	5.67202246154642e-07
LIX1	942.851853337372	1.80847401865406	0.368420861050925	4.90871774604555	9.16738056495181e-07	2.90436630127836e-05
LMAN1	1622.39975444476	-0.86605	0.304107095021762	-2.84784	0.00440164448073066	0.0388139116818012
LMNTD1	123.898752615297	1.42248451630326	0.494867439722886	2.87447587398318	0.004046986877895	0.0365197981325285
LMNTD2	40.6280779987561	2.96623184023486	1.0758161444484	2.75719216107854	0.00583000791941189	0.0476634769742846
LMO3	174.070677872644	3.85370875852888	0.973927293293692	3.95687520522826	7.59365754901484e-05	0.00143397314536066
LMO7	754.907376374734	-1.38258	0.39023354870367	-3.54296	0.000395667855445706	0.00583645288548915
LMOD2	191.478519924575	-2.1581	0.521931086612544	-4.13483	3.55213053096186e-05	0.00074549777472592
LMOD3	497.75870923449	-1.47149	0.493025130863059	-2.98462	0.00283928044096772	0.0283603295069779
LMTK3	460.275513049421	3.43877066675598	0.467790018552467	7.35109884857514	1.9658396761507e-13	2.19239608725865e-11
LMX1B	388.563441589569	5.15614116366453	1.03334948060691	4.98973605777224	6.04618481824386e-07	2.01566509959417e-05
LNPEP	1107.55677971871	-1.15408	0.370018288816282	-3.11899	0.00181469884475892	0.0200321044747881
LOC100037664	104.442028297147	1.93598392682152	0.599157317985058	3.23117797064076	0.0012328115332473	0.0147403955922406
LOC101102047	26.2205454233181	-4.45464	1.32327491894926	-3.36637	0.00076163197480499	0.00996936169126321
LOC101102078	240.611618375314	-1.0837	0.347847496903743	-3.11545	0.00183666042026789	0.0202024523007795
LOC101102310	60.8495028906425	1.5001538699472	0.466863779625717	3.21325820381668	0.00131238248951524	0.015498078116925
LOC101102503	367.793117796733	3.96918269348685	0.502400080736977	7.9004419897075	2.77916161698573e-15	4.06574996555501e-13
LOC101102680	29.3499123481521	1.97635957569841	0.578548023727562	3.41606832042187	0.000635323052178906	0.00856179812775931
LOC101102690	129.32781095406	2.34468899523131	0.547319189555355	4.28395174146215	1.83602752695055e-05	0.00042084796861991
LOC101103090	6.93347122946547	5.59092987434617	1.28504404838088	4.3507690505945	1.35660881513322e-05	0.000322551254611502
LOC101103179	9.95851794280731	2.52330440426995	0.832476218685556	3.03108286775343	0.00243678359950629	0.0251568319301459
LOC101103187	50.4803987165956	-1.26667	0.452249058549221	-2.80083	0.00509708986819819	0.0431142249767287
LOC101103347	3.94666291985252	4.78038	1.38104894062079	3.46140905996871	0.00053735563376183	0.00747847488061372
LOC101103874	603.348192876639	2.56727637621686	0.611928306366694	4.1953875143642	2.72405452219796e-05	0.000590132717483128
LOC101104423	90.2289054886674	2.8405535152002	0.470715930508147	6.03453873365571	1.59417390665649e-09	8.83009021348486e-08
LOC101104893	29.7166599220719	-2.87631	0.702916798528949	-4.09197	4.27723940904078e-05	0.000876957494664833
LOC101105119	726.42045953911	9.25962252385016	0.789456393394494	11.7291120843746	9.04019898152767e-32	1.49886499113729e-28
LOC101105359	2153.24650112025	4.98530641630792	0.977676372638258	5.0991376654169	3.4120433722417e-07	1.21398453029544e-05
LOC101105400	9.20009691432849	2.86196835536593	0.94775850213176	3.01972321950011	0.00253005778842786	0.025872753782155
LOC101106121	28.7858084375897	6.19029155346222	1.14731448784616	5.39546185377922	6.83475128239939e-08	2.79572803278409e-06
LOC101106199	96373.9525586861	-3.20026	1.01588510750021	-3.15022	0.00163148180480285	0.0183479756277252
LOC101106919	773.95065053917	-1.35708	0.356566339485049	-3.80597	0.000141247045530647	0.00244114942484168
LOC101106976	24.1630517914472	-4.63566	1.20030926160489	-3.86205	0.000112437822982136	0.00202046868321222
LOC101107031	9.57309989430066	4.57944810628588	1.38613466023516	3.30375412841128	0.000953994609135689	0.0119528824471917
LOC101107072	16.114997851459	3.10284569595574	1.00030466736963	3.10190064804445	0.00192282479954886	0.0209372385134765
LOC101107164	113.457539431465	-2.24488	0.620008456702699	-3.62072	0.000293785757920058	0.00456368007462327
LOC101107465	523.16407824306	1.11114757317802	0.376437273081401	2.95174695131144	0.00315981763660173	0.0308887681600758
LOC101107521	5.41753464557902	5.23568434427213	1.43490657117363	3.6487980816687	0.000263470078494097	0.00418422787493498
LOC101108520	75.6867724438462	3.48707691668852	0.661932905465298	5.26802171020236	1.37901801367392e-07	5.35041778472238e-06
LOC101108528	420.930546865136	-1.09174	0.308422463918906	-3.53976	0.000400491512178647	0.00590410427260399
LOC101108627	1324.90874375784	1.45935517178131	0.348863573215859	4.18316867630757	2.87473935390662e-05	0.000618466848889771
LOC101109336	157.568107482126	8.64888838640665	1.16020706395533	7.45460759127017	9.01356958160546e-14	1.04751156773144e-11
LOC101109369	27.4241796791054	2.5093919063237	0.848383592843982	2.95785058491245	0.00309792245638075	0.0304286459281948
LOC101109425	64.2175766193286	4.31721130882613	0.662874600757078	6.51286277056835	7.37318664142939e-11	5.22424933824356e-09
LOC101109941	747.729296885021	-1.08494	0.30280271389874	-3.58299	0.000339686253255433	0.00515121775516014
LOC101110212	12.6432246174447	2.54404189819113	0.796641913053829	3.19345725664729	0.00140580147723321	0.0163604505094946
LOC101110371	24.7252524011374	-8.66488	3.06217293474211	-2.82965	0.00465987593811561	0.0404692383748986
LOC101110434	7.50309315179528	-5.4644	1.89580357598751	-2.88237	0.00394699289089653	0.0360491051034141
LOC101110458	34.269762309395	2.86573845937384	0.790243275344278	3.62640031087307	0.000287399699596506	0.00448689926488707
LOC101110527	23.954734632524	1.95143747626227	0.648424159974122	3.00950765983202	0.0026167148046704	0.0265298398663485
LOC101111256	130.933468933059	1.2361017837818	0.373265383908865	3.31158965462385	0.000927675093056877	0.0116958283114773
LOC101111337	270.692385097114	-2.0629	0.459793663838976	-4.48659	7.23737400069786e-06	0.000184988172042503
LOC101111664	201.758564397973	1.55796790956289	0.46030568202514	3.38463757976769	0.00071272291128136	0.00942340180944573
LOC101111805	131.932783918761	1.85669036128578	0.366453568052479	5.06664560848235	4.04887064472994e-07	1.41426141761845e-05
LOC101112460	69.2326614070813	1.62929241518006	0.462635340724492	3.5217638424003	0.000428685844223559	0.00624570412761564
LOC101112474	1076.23271099794	2.88862550444405	0.554781069811766	5.20678455273202	1.92140959509096e-07	7.31783409340155e-06
LOC101112585	363.747328863114	1.59105674564936	0.393919660622489	4.03903867894052	5.36707151535057e-05	0.00106188598716602
LOC101112602	25.6725001897597	2.53595250766106	0.777800723699323	3.26041417858258	0.00111249628793966	0.0134580564331828
LOC101112639	17.7770541308658	2.21284633786024	0.653579800988366	3.38573244539365	0.000709885598774405	0.0093958780423201
LOC101112822	693.885567076134	-1.62004	0.541786745419465	-2.99018	0.00278813578029929	0.0279600551838884
LOC101112981	7.71616962344413	5.74556860023709	1.39910975194065	4.10658891646467	4.01544931268216e-05	0.000831508945931767
LOC101113239	86.3201822028837	6.76031057402203	1.15458121783511	5.85520574004995	4.76419859285022e-09	2.45311840588375e-07
LOC101113251	3.89576278091545	-4.03804	1.45203626256342	-2.78095	0.00541997002487578	0.0450818242537326
LOC101113264	1205.82542779434	0.772217634688902	0.278502820180181	2.77274619405758	0.00555854553213839	0.0459730719601868
LOC101114167	56.8136261379216	1.95204350361002	0.501744576550439	3.89051241376754	0.000100032759034777	0.00182068072544624
LOC101114275	561.990782146441	-1.24691	0.356110399482226	-3.50146	0.000462709370362796	0.00661355289708203
LOC101114469	13.1734496495346	-3.27539	0.733531972263619	-4.46523	7.9982878704417e-06	0.000201741804602317
LOC101114495	245.859914864828	2.01032043476285	0.556568855036019	3.61198873521722	0.000303857768595445	0.00469375323289982
LOC101114926	17.2042563553392	6.90660868195013	1.20563302064699	5.72862	1.01253269768012e-08	4.81879337847147e-07
LOC101114959	84.5427437531709	-1.2027	0.399971538862735	-3.00697	0.00263862406114235	0.0266650062578668
LOC101115044	28.102368663997	-1.5658	0.535364388704805	-2.92474	0.00344746844052119	0.0328878174590571
LOC101115115	668.904446530756	-1.45319	0.442157206678549	-3.28658	0.00101410671493258	0.0125227576963124
LOC101115252	1007.26988491139	0.991694253348752	0.325048912471589	3.05090777202779	0.0022815064385076	0.0239312801036204
LOC101115420	110.996117336446	-1.28037	0.426113889728402	-3.00476	0.00265793083184854	0.0268383027966193
LOC101115555	104.088088684462	-1.28632	0.463824480900677	-2.7733	0.00554908562476374	0.0459100996300314
LOC101115632	433.408541619036	3.93718383465668	0.606515894763379	6.49147675872979	8.49990253099458e-11	5.95472044917846e-09
LOC101115890	670.460128184561	2.89783295738301	0.506200781041365	5.72467105131986	1.03634345381768e-08	4.90930698979919e-07
LOC101116002	16.4632326507101	-2.01749	0.6480209482639	-3.11331	0.00185002918647865	0.0203046010007609
LOC101116255	59.3371486641319	4.20063	0.573486552920781	7.32473007772906	2.39380037969357e-13	2.64594735302129e-11
LOC101116391	12.466253155422	-1.79497	0.604399162774966	-2.96984	0.00297952442600537	0.0295104629529087
LOC101116548	491.288275714189	1.24630414730283	0.442828190283268	2.81441916899101	0.00488654649184077	0.04187746769541
LOC101116550	135.105101549484	1.45218242269129	0.522712183145364	2.77816831043221	0.0054666293707568	0.0453637212047787
LOC101116770	262.758183725251	5.46346958168527	0.647962550725312	8.4317675081216	3.40482915964599e-17	6.72048422225364e-15
LOC101116852	94.6588169451563	1.30682067958336	0.369690469214538	3.53490497702009	0.000407921821552385	0.00599587216430722
LOC101117049	207.859810982302	1.7213296218734	0.462528783763407	3.72156216499143	0.000197994108331443	0.00326966366148937
LOC101117049_1	232.634040608958	1.96227431671439	0.477648731009449	4.1081953940658	3.98762682460907e-05	0.000826435659400231
LOC101117061	374.07851706869	1.42091653809793	0.505579888296535	2.81046887146848	0.00494693740407339	0.0422661849621829
LOC101117088	32.3424839338093	-1.68003	0.564990340088441	-2.97355	0.00294378289274625	0.0292152345769039
LOC101117286	51.5119341905435	8.48509349431094	1.47518320332938	5.75189134146912	8.82505166104597e-09	4.24524245280876e-07
LOC101117299	183.830611802265	1.14225316125889	0.405390568983108	2.81766091432307	0.0048374867846604	0.0415429200050083
LOC101117393	43.0815447289526	8.22771916228644	1.71206893959279	4.80571720683361	1.54197727468287e-06	4.60371846594993e-05
LOC101117622	65.7266267646366	2.27632046903848	0.550164900449472	4.13752398086243	3.51073766686019e-05	0.000739932591311974
LOC101118128	127.525004247478	-1.00682	0.297632946650744	-3.38275	0.000717633084245811	0.00947824471863692
LOC101118148	948.606139752664	1.39534334007261	0.47685183033079	2.92615703939873	0.00343177657454508	0.032788430045692
LOC101118224	8.36278325462833	-2.98753	0.890055464810509	-3.35657	0.000789154115047467	0.0102586142638874
LOC101118398	382.466002827013	1.49031211005031	0.419536356950615	3.55228357533205	0.000381903040543856	0.00566026735299506
LOC101118536	504.997978386679	2.79616	0.538426259518356	5.19320477376656	2.06704612112115e-07	7.80082504283505e-06
LOC101118574	8.77099229434451	3.38453881621269	0.932856918644545	3.62814355403021	0.000285466528148732	0.00446576979847054
LOC101118853_1	502.015747262478	-1.224	0.430031687027315	-2.84629	0.00442316346984321	0.0389394957504427
LOC101119236	34.4718084591842	1.99439	0.488577810826132	4.08203915176519	4.46422738115965e-05	0.000908554295985601
LOC101119317	514.746540146319	-0.81003	0.291683691412933	-2.77708	0.00548489673304713	0.0454992706806585
LOC101119619	446.330440686158	1.39209523961211	0.446001458809737	3.12127956560334	0.00180067000756394	0.0199122557083661
LOC101119648	298.713727196315	-0.850748	0.292902609430168	-2.90454	0.0036779015518233	0.0344387844856346
LOC101119706	341.895796797471	1.34937197245378	0.468922559546969	2.87760088522382	0.00400711758663799	0.0362652890755775
LOC101119975	21911.9765168203	1.78113098161219	0.370365569640802	4.80911598596926	1.51599228707388e-06	4.54249737102739e-05
LOC101120001	29.6017134260962	-2.50023	0.789347761658278	-3.16746	0.00153778448306467	0.017495288240539
LOC101120341	322.782183033387	3.93578277858247	0.910780947543476	4.32132752578753	1.55093257535446e-05	0.000363198617222839
LOC101120606	835.524958092904	1.25882521206153	0.434675462153305	2.89601167230728	0.00377938342321066	0.0350764916048071
LOC101120626	24.909452060954	2.09274886019228	0.657235979645793	3.18416660834687	0.00145171430111033	0.0167269903824282
LOC101120681	20.6127456174041	-3.316	0.810238087306349	-4.09262	4.26526627361418e-05	0.000875224193273801
LOC101121036	17.3609888280949	2.01386309459124	0.718476203836618	2.80296422322317	0.0050635286008554	0.0429464212704056
LOC101121190	135.598219188152	-1.17076	0.417655391287981	-2.80317	0.00506031220229707	0.0429375518495832
LOC101121873	44.9066549757885	1.99390500396551	0.642397739942946	3.10384809906491	0.00191021376801847	0.0208338550260206
LOC101121916	222.600042935531	-1.60788	0.424409342648728	-3.78851	0.00015155626027015	0.00259408409698461
LOC101122263	25.5025489900713	-1.5068	0.539348518274091	-2.79375	0.0052101293537255	0.0438942808357565
LOC101122274	987.67007140319	2.85229	0.513348637381374	5.55624906282548	2.75633500611988e-08	1.19842747556296e-06
LOC101122319	31.3804733775583	-2.13908	0.627893555248412	-3.40675	0.000657415783211783	0.00881873275538137
LOC101122329	2112.22443283298	1.13513216507051	0.283402525736125	4.00537067241042	6.19203047464725e-05	0.00120309217112873
LOC101122710	56.7588938657295	1.67626833216975	0.450134669551121	3.72392629486048	0.000196148212593774	0.00324348806330264
LOC101122734	5475.09213173316	2.59926810100668	0.427775542222758	6.07624289949037	1.23031005847462e-09	6.96988864561815e-08
LOC101123281	2445.57509467109	1.3710544134069	0.292444842265139	4.68824959533347	2.75551814678868e-06	7.73473321790458e-05
LOC101123362	46.7530068415541	1.53073255680318	0.535993988513564	2.85587635236032	0.00429182239331935	0.0381244266739226
LOC101123537	8.91963965983249	3.05375115749454	1.05953313220716	2.88216674369882	0.00394950670762121	0.0360504026610738
LOC101123629	35.2461698335576	-2.73174	0.686872704626253	-3.97707	6.9769656898221e-05	0.00132963323146265
LOC101123632	78.2005469880973	1.74728992345968	0.566629951075827	3.08365260280047	0.00204476211419851	0.0219289494524006
LOC101123672	166.739657525603	1.01631793198686	0.35654781951108	2.85043934185462	0.00436588770109645	0.0386266905465204
LOC105601929	68.9302899560193	2.00438253140952	0.571040819713429	3.51005122963958	0.000448020366993357	0.00643692759596381
LOC105601981	145.261497072779	1.07312605846636	0.305099159276131	3.51730257471841	0.000435956520613195	0.00631464104114744
LOC105601985	37.628446066661	2.79268390738737	0.667205204492739	4.18564466910983	2.84357888790718e-05	0.00061282328372835
LOC105602080	128.106929688504	1.17936881898608	0.312503947983662	3.7739325425986	0.000160694228965032	0.00273730511942489
LOC105602205	28.6321029243919	6.91020122626652	1.14128437438315	6.05475846456009	1.40628509836612e-09	7.84177363147204e-08
LOC105602454	16.6105837117205	-2.72423	0.773082628988091	-3.52386	0.000425313492475703	0.00620385709960506
LOC105602476	72.2792947530358	1.40909624103657	0.500541869994569	2.81514160054554	0.00487557459498943	0.0418122552335818
LOC105602816	62.0425150641014	-1.16745	0.417809161771897	-2.79422	0.00520255066389208	0.0438452846529977
LOC105603000	74.9307877058362	1.2689673769028	0.449605552814776	2.82240147826994	0.00476654649253602	0.041206126535054
LOC105603076	136.427322667969	4.66900651634188	0.60048302957165	7.77541793258084	7.51987180761153e-15	1.03325531411767e-12
LOC105603092	147.127191903006	10.0003044040488	1.11769699139933	8.94724105101924	3.64477731768683e-19	9.85278390118167e-17
LOC105603128	68.4035824577277	1.41430350645858	0.453547041208471	3.11831712690745	0.00181886977966335	0.0200599961952228
LOC105603132	93.4573857596357	2.42744448383772	0.529355426016248	4.58566090859945	4.52552580277354e-06	0.000121412973802565
LOC105603310	14.9834221526687	2.28299856211337	0.689408160098736	3.31153400010003	0.000927859640472246	0.0116958283114773
LOC105603417	17.6663320556547	4.1132498571048	1.03935158198299	3.95751536670306	7.5733416807842e-05	0.00143122346201446
LOC105603538	75.1702738433455	1.94230890702135	0.546222229709689	3.55589502106801	0.000376694482499069	0.00559306971925484
LOC105603609	143.817550388749	1.32640373512319	0.430409387430094	3.08172584952883	0.00205804285801462	0.0220428621355829
LOC105603715	27.6325767604996	1.6709578573238	0.530685078451846	3.14868068685564	0.00164009296896639	0.0184232665484165
LOC105603744	9.04141527064843	-5.71087	1.12903830832312	-5.05817	4.23295571231688e-07	1.46620624742787e-05
LOC105603981	5.7869321403676	4.58077820182168	1.51249642868354	3.02862083833728	0.00245672804817493	0.0253206906581477
LOC105604038	23.3221357692138	5.29153771135043	0.975074063111011	5.42680593355912	5.73714483093055e-08	2.374089716227e-06
LOC105604155	361.652205850885	1.57045215267896	0.319732649286579	4.91176661558686	9.02594489392956e-07	2.86686142416383e-05
LOC105604251	41.6214164736192	8.17819206527004	1.53344125349724	5.33322815374796	9.64819607243122e-08	3.8889892434581e-06
LOC105604319	28.9345695617264	1.89984385706918	0.681691506604667	2.78695544635992	0.00532057935438897	0.0445381381836599
LOC105604459	158.382302868892	-1.40367	0.498840327227474	-2.81388	0.00489481140889263	0.0419194076236776
LOC105604530	28.9255891268537	-2.47351	0.724265289466202	-3.4152	0.000637357932642036	0.00857743061948455
LOC105604659	58.486859452752	2.2096020469484	0.477996473474527	4.62263252882796	3.78900585184282e-06	0.000103438612003656
LOC105604785	9.32777291857294	2.87133791190813	1.01785442737788	2.82097108847389	0.00478785176915744	0.0413002393538
LOC105604792	26.3488286207246	2.39560736828827	0.698673469874717	3.42879395251381	0.000606269608943973	0.00825283260779234
LOC105604801	133.099161558632	1.63548431262331	0.387056957412301	4.22543576934378	2.38478840733651e-05	0.000526261647652698
LOC105604982	150.350500560883	-0.887473	0.314733793427263	-2.81976	0.00480598517430344	0.0413580800293864
LOC105605313	45.3517913117839	2.28938969668296	0.511268714760357	4.47785994055211	7.53950379923522e-06	0.000192118298654693
LOC105605539	33.7405755902519	1.74851499764938	0.635709715798191	2.75049280229099	0.00595056988398538	0.0482840694990918
LOC105606212	16.9663873727552	2.60144859413716	0.853875360104665	3.04663738489688	0.00231416697773504	0.0241820725782649
LOC105606267	494.404146049352	1.1405592750298	0.344886003039254	3.30706165219465	0.000942801396300334	0.0118577107009795
LOC105606881	6.22408459968132	-5.15344	1.29553872366373	-3.97784	6.95453910586065e-05	0.00132637567149351
LOC105607182	291.456699910838	1.39358537227933	0.502007427688573	2.77602540403817	0.00550279086179234	0.0456029352658365
LOC105607367	165.177222467831	-1.26668	0.420805711067786	-3.01014	0.0026112703837894	0.0265178825826225
LOC105607964	124.691914956274	1.20000961579052	0.392712338086646	3.05569624228551	0.00224538609267524	0.0236521610016236
LOC105608122	6.68935844950155	-3.61319	1.09784230854524	-3.29118	0.000997689079056636	0.0123876821748071
LOC105608416	654.560644794428	1.80119865810976	0.492615522616576	3.65639850027972	0.000255783622488823	0.00407018192989173
LOC105608443	51.173987459219	3.65563171153817	0.65208142179198	5.60609701391608	2.06939998538757e-08	9.34046781063319e-07
LOC105608454	15.7165403118133	-2.65971	0.919402217261068	-2.89287	0.00381740275534887	0.0353326410589976
LOC105608520	388.140941643297	9.38082482171092	0.985645853246277	9.51743954566914	1.77498418922627e-21	7.48200962475546e-19
LOC105608522	50.3689977255086	1.93302836433545	0.510609323509561	3.78572868793151	0.000153258816659652	0.00262142143763793
LOC105608537	199.347373012868	-1.28136	0.352058224061758	-3.63961	0.000273048470251817	0.00431156536835726
LOC105609115	8.10099938073616	4.33105816275325	1.25697356784746	3.44562389658686	0.000569742721123911	0.00784025641630801
LOC105609280	10.044052679414	4.65024956431302	1.3859867395736	3.35519051628421	0.000793103435195994	0.0102892448791468
LOC105609675	4.04212421936187	4.04432791511512	1.33498097081968	3.02950229517646	0.00244957042503524	0.0252678624930015
LOC105609938	11.1137050051026	3.4405800340808	0.951613451181932	3.6155226996923	0.000299742206874948	0.00464171150995017
LOC105610032	80.0932210436493	1.27044840261123	0.43086105390697	2.94862668856011	0.0031918928360487	0.0310937621749045
LOC105610529	6.13315927063483	3.29946235382641	1.14967916824504	2.8698983550889	0.0041060376708066	0.0369154330118249
LOC105610542	72.5522167046368	2.71955161862692	0.600091554991991	4.53189450177017	5.8457044137222e-06	0.000152552642989791
LOC105610560	5.86994821216534	5.3585444086113	1.45100227371689	3.69299518386339	0.000221628221980361	0.00359549502977924
LOC105610629	13.0745660464708	-2.11547	0.739830693377151	-2.8594	0.00424442765761129	0.0378483025617758
LOC105611012	675.647023373848	1.33860300311256	0.471073118941052	2.8416034566389	0.00448872852646785	0.0393218310860357
LOC105611550	435.505294980312	1.20924483882297	0.416363060436323	2.90430384855889	0.00368070758750696	0.0344520879568303
LOC105612338	15.010537048671	6.7107390709061	1.24262375963068	5.40045932559713	6.64704816420857e-08	2.7234281358133e-06
LOC105612575	78.6643331239847	-1.60452	0.569182848188653	-2.81898	0.00481761320284414	0.041443805034498
LOC105612738	779.216969684238	1.21734474290263	0.353303595287923	3.44560530698976	0.000569781911690237	0.00784025641630801
LOC105612852	19.2893714435576	-2.27191	0.676872703403279	-3.35648	0.000789406973807252	0.0102586142638874
LOC105612960	21.0104823989826	4.73215628910708	0.951855391342463	4.97150757578104	6.64342679077208e-07	2.18547651172621e-05
LOC105613002	7.51901291859796	2.81779733737194	1.02236783810017	2.75614825932724	0.00584864800273085	0.0477254857642409
LOC105613097	250.552974222788	2.7947910774903	0.480671803894043	5.81434370572394	6.08722288348175e-09	3.05220228048772e-07
LOC105613245	35.8427244872881	-1.54307	0.544138903982378	-2.8358	0.00457110927618377	0.0398469988428638
LOC105613248	15.3195680935313	-1.9638	0.668254988921495	-2.9387	0.00329594185555885	0.0318126094915471
LOC105613768	23.809655539301	-1.63885	0.578751640839731	-2.83169	0.00463022832103519	0.0403058377123364
LOC105613872	308.485070225887	0.785074752646939	0.286050140955568	2.7445354511078	0.00605966090862013	0.0489086830058517
LOC105614720	131.349903697262	1.57829952245617	0.551874190396203	2.85989007988048	0.00423787869576697	0.0378170230225061
LOC105614728	3407.15482419572	1.25860216781014	0.383014143787803	3.28604618973923	0.00101604347423149	0.0125332219773005
LOC105614839	51.6790341128875	-1.40328	0.410221360135828	-3.42079	0.000624394640252391	0.00845329052970983
LOC105615257	15.919119709571	3.44990705413114	0.812880454220376	4.24405216808898	2.19519283790311e-05	0.000491841854762616
LOC105615366	16.7493270868518	2.58561597712966	0.693295524164115	3.7294571896264	0.000191892703982236	0.00318158103202548
LOC105615393	708.52478393651	-1.65914	0.455844364547316	-3.63971	0.000272946164842187	0.00431156536835726
LOC105615654	32.4620547903334	-1.62011	0.492638606033051	-3.28863	0.0010067624577845	0.012469214305329
LOC105615733	7.2336849241257	5.65704861693611	1.31190573331922	4.31208468204752	1.61722467235388e-05	0.000375190089565681
LOC106990525	52.4631237811165	3.68600239014136	0.651424593513988	5.65837155496066	1.52816019875082e-08	7.05108425657383e-07
LOC106990882	12.6990667210633	2.87796826118559	0.826875987956252	3.48053190938452	0.000500419211405695	0.00704325171910562
LOC106991169	12.6335700790934	3.60861653844342	1.12486856047355	3.20803395636221	0.00133645718106276	0.015685554550746
LOC106991288	36.4031484240524	3.21865131492461	0.714534863676368	4.50454061592497	6.65166756252824e-06	0.00017196150964665
LOC106991294	77.1795275768487	-1.12559	0.400401102469033	-2.81116	0.00493632885216729	0.0422023026996908
LOC106991782	106.023629216213	4.66033698153512	0.624726234133169	7.45980675519656	8.66494701259052e-14	1.01172409485036e-11
LOC114108601	189.891325603001	1.58055852068096	0.502421416937991	3.14588205716562	0.0016558676583252	0.0185669200462344
LOC114108606	12.6075127116966	3.33246622256079	0.917104617231782	3.63368165413845	0.000279405570423769	0.00439136869211331
LOC114108620	424.260009611684	-0.784845	0.27508362139524	-2.85311	0.00432931960668544	0.038344080704511
LOC114108678	492.341309622232	1.81447048196899	0.433380119378126	4.18678753555342	2.8293044280758e-05	0.000610275812022941
LOC114108679	1093.92462057638	-1.84829	0.520428398162798	-3.55147	0.00038308364378337	0.00567438369320572
LOC114108793	21.5599937674478	2.99427	0.699953673771498	4.27781817497323	1.88734081002708e-05	0.00043181385414327
LOC114108852	76.1285933284336	1.58314232906075	0.532461851210187	2.97325024405516	0.00294664105489729	0.0292313374692045
LOC114109005	140.214653012554	4.30515393761819	0.88603520672035	4.85889714648436	1.18041431831373e-06	3.63328020995821e-05
LOC114109032	8.90745375780843	-2.56155	0.843699541863986	-3.0361	0.00239661040633296	0.0249075222755958
LOC114109333	37.809757781764	-1.57194	0.497185896540629	-3.16167	0.00156866759729359	0.0177572886411887
LOC114109401	119.898177630759	5.79905547320968	0.731060460865405	7.93238833672519	2.14970982015784e-15	3.1823382873408e-13
LOC114109536	55.4876486075852	2.65692017249775	0.545060800567303	4.87453907845219	1.09062795414896e-06	3.38203456604547e-05
LOC114109595	23.1311089493542	1.49321586748183	0.50635145585962	2.94897121397002	0.00318833672016807	0.0310712908427037
LOC114109632	17.6432499956202	-1.72814	0.554533157766806	-3.11638	0.00183085294694885	0.0201564022977503
LOC114109692	12.4786886971414	-1.97538	0.684578576410647	-2.88554	0.00390739610640932	0.0358678799979294
LOC114109735	55.450785162892	4.21415816896833	0.75061489876478	5.61427461125964	1.97388527601058e-08	8.92555032988782e-07
LOC114110049	24.4700561248644	4.12892974564175	0.890544561083681	4.63641004175845	3.5451237542306e-06	9.72075278585612e-05
LOC114110433	994.097573023842	-1.62111	0.526610564911626	-3.07838	0.00208131343472916	0.0222416051153261
LOC114110464	28.4403034122929	-3.24616	1.13002925144213	-2.87264	0.00407063666837715	0.0366785600267861
LOC114110481	7.65101276144544	3.58715742615705	1.1742619116265	3.05481885313677	0.00225196494423031	0.0236813396038088
LOC114110618	62.6755972746018	6.32392760317399	0.914205428608445	6.9174032501644	4.59997327065896e-12	4.11515594393123e-10
LOC114110676	124.601252623316	1.02405987652369	0.360424825987621	2.84125787872022	0.0044935959400551	0.0393506095173135
LOC114110997	7.8943863183308	3.23133173900049	1.06859981827446	3.02389321403623	0.0024954450390327	0.0256196674140171
LOC114111168	89.1415152710547	1.88612449539568	0.539582363668835	3.49552658202386	0.000473127323703004	0.00671363678520476
LOC114111193	90.3409330339539	1.54709215784208	0.39662079680422	3.90068339912532	9.59215276221043e-05	0.00175797228589664
LOC114111205_1	118.650243443618	1.85771616332698	0.63701227784655	2.91629569465612	0.00354214623161009	0.0335593054400545
LOC114111382	76.3297	2.98437077481428	0.63563617364226	4.69509272531412	2.66485814267279e-06	7.50566500659934e-05
LOC114111389	82.024972023712	2.62566255220285	0.525227805152787	4.99909282494869	5.7600669995366e-07	1.92544175105477e-05
LOC114111478	28.3049402657174	1.57468546730939	0.541936763425326	2.90566275178776	0.00366476205914254	0.0343545542445816
LOC114111483	24.5519174040651	-2.10394	0.63056170341354	-3.33661	0.000848061516456135	0.0108563392221793
LOC114111773	96.6112863813336	3.23440506825787	0.418338281490468	7.73155	1.06241483190455e-14	1.42823010105222e-12
LOC114112489	72567.5886898147	-2.61364	0.462156071066046	-5.65533	1.55550313418599e-08	7.16395610133435e-07
LOC114112490	27221.6549679451	-1.09951	0.395271928761049	-2.78165	0.00540827018746672	0.0450234532207245
LOC114112495	60.7217207484016	2.3873954741387	0.719574295643083	3.31778871006653	0.000907330917404374	0.011471947084823
LOC114112702	526.16228571267	-2.79323	0.443000629124948	-6.30526	2.87710057018226e-10	1.81148078937805e-08
LOC114112804	23.6505058893275	2.2360854061368	0.679103988908216	3.29269956097846	0.000992304486183732	0.0123393062856947
LOC114112894	91.8884912295559	-1.86355	0.55280420891675	-3.37109	0.000748715832587675	0.00983134253244746
LOC114112928	39.0719424203999	-1.49887	0.456105465357933	-3.28624	0.00101533447337	0.0125316964529587
LOC114113001	131.381162284903	-3.00685	0.633445756721932	-4.74682	2.06641267775356e-06	6.02481633009744e-05
LOC114113153	4.12612791618083	4.84828970457743	1.53907052392581	3.15014135428348	0.00163191484071283	0.0183479756277252
LOC114113222	26.0005958317125	1.63718881292742	0.537864421148075	3.04386895387657	0.00233556853902123	0.024364760723766
LOC114113790	9.99179064908019	-3.17626	0.987198558134445	-3.21745	0.00129335551792933	0.0153085654726415
LOC114113793	8.94859777178331	-2.76215	0.98460331950427	-2.80535	0.00502626265594617	0.042721514782427
LOC114113841	168.084634130699	2.14547636395096	0.479751444048277	4.47205816796889	7.74703467106524e-06	0.000196600767621829
LOC114113954	22.8649619486354	4.25165686099715	0.83661822666705	5.08195581386632	3.73568323399067e-07	1.31038705260011e-05
LOC114113983	199.854705075889	-1.95746	0.612613812776157	-3.19526	0.00139704795310262	0.0162814351422972
LOC114114024	134.205623616482	-1.12955	0.353723987210279	-3.19332	0.00140648272521699	0.0163607228139133
LOC114114576	71.6163094025691	7.51404229851699	1.13617544432111	6.61345246992798	3.7545858840339e-11	2.82959245260373e-09
LOC114114910	137.434714388055	9.90181697470737	1.16399396496083	8.5067597193604	1.78861670759226e-17	3.73805861494282e-15
LOC114114973	32.3617949993024	2.73016942620525	0.62510973068487	4.36750428315054	1.25674332654561e-05	0.00030198267179893
LOC114115276	8.50549781010365	-3.47752	0.906836156892544	-3.83478	0.00012567579796245	0.00221513614126587
LOC114115363	130.345360192983	1.82257957259644	0.467314733309135	3.90011151518901	9.61483914636106e-05	0.00176083247106038
LOC114116085	685.665353529218	-1.5341	0.499588453011463	-3.07073	0.00213535442776317	0.0227143988958383
LOC114116173	145.36147491423	1.99104250973828	0.45722494475272	4.35462354490543	1.3329578833643e-05	0.000317231220662873
LOC114116220	8.07016488481952	2.94843773922274	0.983101333624161	2.99911884805756	0.00270761665806674	0.0272625207636113
LOC114116240	8.88375817258781	-1.90722	0.685617002874746	-2.78175	0.00540663768251317	0.0450234532207245
LOC114116623	45.066027965094	3.37882751949658	0.580708998530745	5.81845214736705	5.93950578491289e-09	2.98697487932776e-07
LOC114117223	4.96309915614354	4.34991891339497	1.36408359866038	3.18889466720873	0.00142817907153133	0.0165357604790429
LOC114117258	6.08667230881322	5.40469354462539	1.37138657182241	3.94104306960159	8.11280563351304e-05	0.00152046327132984
LOC114117473	3.9710199208921	4.78559304885405	1.51262195936554	3.16377335343019	0.00155738024484932	0.0176638729462157
LOC114117549	208.796793499865	-1.44589	0.401158837872541	-3.60428	0.000313022306645666	0.00481438761056135
LOC114117864	36.4579096321392	5.95155861076649	1.3133370083295	4.53163093175647	5.85300420942382e-06	0.000152583034264539
LOC114117874	3.65839092571132	4.66378612931382	1.3865816037797	3.36351363425041	0.000769570348602833	0.0100573907355504
LOC114117882	171.435969232141	2.42634659546766	0.498054501060326	4.87164876595257	1.10670784640789e-06	3.42336121146321e-05
LOC114117993	5.39885102873232	4.47264613542223	1.40744279372973	3.17785287995236	0.00148370016171154	0.0170279755522685
LOC114118065	63.6674	-1.95575	0.479219442733412	-4.08112	4.48186845537416e-05	0.000910654154290485
LOC114118103	254.90431760931	3.10804237328836	0.62988281610541	4.93431840624817	8.04311375218683e-07	2.58439585293135e-05
LOC114118123	6.04573707815266	5.39345217965864	1.25517526238014	4.29697138026068	1.73147540179446e-05	0.000398351463854101
LOC114118717	8.3903544595506	-3.4099	0.815814520853622	-4.17974	2.9183690626241e-05	0.000626228115508726
LOC114118742	26.1261288985905	-1.8119	0.631424712409574	-2.86954	0.00411064961428425	0.0369334739549311
LOC114118743	15.4018620479803	-2.64265	0.789178450933385	-3.34861	0.000812188392835925	0.0104930521193919
LOC114118751	49.9441123074616	4.15439367535168	0.644726572354723	6.4436520123231	1.16632337079425e-10	7.88219082381873e-09
LOC121815993	121.512654930455	1.03827461185678	0.372750578779749	2.78544064305874	0.00534550258680161	0.0446715891578481
LOC121816005	5.91444703695775	-2.56427	0.832628891620685	-3.07972	0.00207194122780609	0.0221739558997893
LOC121816006	486.387268673616	1.76811681250612	0.578937269118641	3.0540732248899	0.00225756970113872	0.0237202190398479
LOC121816058	20.7039658536749	1.72595863183695	0.596106099882044	2.89538830785069	0.00378689767082954	0.0351128348084778
LOC121816115	64.6101932480674	3.26625982771375	0.61906406777063	5.27612568352771	1.31943613004761e-07	5.13527019628858e-06
LOC121816161	24.9489015632616	7.44199567462678	1.18416874829275	6.28457361787002	3.28754721495373e-10	2.05430400090199e-08
LOC121816189	19.1698104981194	7.05982032863598	1.26657915627554	5.57392745147949	2.49059487459401e-08	1.09243552964997e-06
LOC121816212	8.08457127764479	2.94728521534119	1.00589516456363	2.93001231059675	0.00338948575464226	0.0324831670570788
LOC121816495	378.968729880862	1.18939422477072	0.334102653998069	3.55996640714381	0.000370902237253816	0.0055169489476689
LOC121816499	41.7638039214857	4.0740911009855	0.760166133975453	5.35947461863259	8.3464318613272e-08	3.39731195402958e-06
LOC121816567	237.675218953365	4.10840249058515	0.538844842062296	7.62446286923941	2.45052587115035e-14	3.09363342210706e-12
LOC121816568	34.0910720549244	1.64804951203952	0.50235111152936	3.28067256987287	0.00103559890540488	0.0127186887789725
LOC121816646	28474.473193525	-3.06628	0.996220122856804	-3.07791	0.00208458450766185	0.0222416051153261
LOC121816831	52.4811656635595	3.35340135134335	0.647660278782087	5.17771656098682	2.24618137876505e-07	8.40038058494539e-06
LOC121816865	304.430845103888	0.949071543325179	0.331161543565589	2.86588694178257	0.00415842727998867	0.0372490215354974
LOC121816872	29.4115321546973	7.67976173747152	1.16915497293425	6.56864309288054	5.07758242809167e-11	3.75400233576117e-09
LOC121816890	22.1265775161385	1.79577990508783	0.653453900629042	2.74813556604244	0.00599352222080562	0.0485533868506305
LOC121816902	31.3994386347014	7.77276037843993	1.20561744509212	6.44712002972553	1.13995507183926e-10	7.74608815208808e-09
LOC121816942	11.3743844610376	2.55961919600439	0.821084039473118	3.11736566898423	0.00182475083925989	0.0201093965901988
LOC121816952	11.7357538796152	-2.31608	0.846367231895334	-2.73649	0.00620977950697693	0.0497702920846008
LOC121816963	47.8456129402607	8.38030478770723	1.15289854462257	7.2689004828701	3.62425267223541e-13	3.86846197246759e-11
LOC121817133	5.44592956307493	5.24953919106333	1.50084849974941	3.49771425426338	0.000469263616781726	0.00667814218397064
LOC121817139	14.1654690537649	3.07237450509693	0.751744441544117	4.08699331223006	4.36999711303794e-05	0.000891565448738749
LOC121817288	42.3064527158548	3.89518414773433	0.716058459154074	5.43975718454043	5.33532377907752e-08	2.22260473007802e-06
LOC121817339	102.334406711788	2.84986	0.582781628953346	4.89009346402055	1.00788110392749e-06	3.16090832971964e-05
LOC121817349	144.814324970622	3.22416684790523	0.616986690654185	5.22566677165544	1.73528632107499e-07	6.64970274347226e-06
LOC121817394	135.704897620539	5.23953656969689	0.55569347412826	9.42882508727743	4.14708066122983e-21	1.539371582758e-18
LOC121817407	44.9881859217413	3.4574309617373	0.689598632874337	5.01368592818446	5.33971201568553e-07	1.79457618689323e-05
LOC121817469	90.6088907992589	7.27774936553874	1.01749368685404	7.15262360795636	8.51348095087566e-13	8.43546897403497e-11
LOC121817478	4365.67080606739	-1.57938	0.535301799263329	-2.95045	0.00317315724006764	0.0309764913311092
LOC121817535	30.466989885415	3.55082809035954	1.16062250811267	3.05941687804561	0.00221768318883608	0.0234007986246574
LOC121817549	77.9526766898354	4.19546993328829	0.616179384778213	6.80884501645313	9.83853976735936e-12	8.23853481529385e-10
LOC121817553	245.396506156229	-2.08745	0.488829188805479	-4.2703	1.95209967062585e-05	0.00044499283967429
LOC121817556	103.817294173033	-1.94426	0.527228785204042	-3.68771	0.000226284893235566	0.00365672858659424
LOC121817558	26.8230745609779	3.56334370927139	0.809396871835048	4.4024678538634	1.07026451700609e-05	0.000262758919426865
LOC121817634	3.86991532627804	4.7518492561259	1.63983669263294	2.89775761054369	0.00375840935904295	0.0349426694427656
LOC121817639	15.7776023305957	2.32419538947203	0.74752206310406	3.10919972023418	0.00187594863230088	0.0205166413743725
LOC121817715	16.3852822759761	2.94414862102197	0.795260988203415	3.70211624195616	0.000213808613060822	0.00349141182325847
LOC121817719	1192.44893749326	1.51095896218916	0.333306420949424	4.53324288768633	5.80849583077091e-06	0.000151740852217723
LOC121817726	77.7481905499376	7.05501581982904	1.00478279524803	7.0214337399035	2.19602956348274e-12	2.03788265835133e-10
LOC121817727	124.277865884931	5.39680084482416	0.670874013354965	8.04443269137133	8.66458671629771e-16	1.41768599759424e-13
LOC121817744	53.3259715308195	1.26509030249857	0.439605447007293	2.87778577611114	0.004004769936098	0.0362652890755775
LOC121817765	51.5469281035553	4.85765959504752	0.743550062159265	6.53306326266843	6.44379083845412e-11	4.61835960093239e-09
LOC121817808	10.3651155616181	-6.91592	2.13905654530073	-3.23316	0.00122427305664384	0.0146453443572546
LOC121817839	155.070030054867	2.27321773736197	0.439906955810638	5.16749668841449	2.37250169225116e-07	8.78037456641166e-06
LOC121817840	13.0444539697769	2.12314454081507	0.705614682283968	3.00892908569131	0.00262170301827656	0.0265587592930909
LOC121817855	100.95077457383	2.25358553847632	0.438562270556236	5.13857595551495	2.76828297090712e-07	1.01394988934404e-05
LOC121817867	213.771975859124	2.54585043330257	0.54585434142456	4.66397395806812	3.1016064944415e-06	8.60903499070984e-05
LOC121817918	49.068783134681	1.92323562476228	0.590687621666302	3.25592674404946	0.001130229083502	0.0136583077292005
LOC121818017	9.63461911448965	2.27180720891794	0.830903996316087	2.73413922545838	0.00625435927296438	0.0499665644454302
LOC121818026	8.36149191907735	-2.04107	0.719982662937853	-2.83489	0.00458416468103282	0.0399468029492944
LOC121818033	39.7833011226419	1.82196028880714	0.635023897742036	2.86912082409104	0.00411614529186042	0.0369694956332859
LOC121818057	9.0696182875406	-2.57532	0.940474772683632	-2.73832	0.00617547819594055	0.0495592587070157
LOC121818064	32.4636438035952	-1.44049	0.506029014902042	-2.84665	0.00441817751315536	0.0389093749122429
LOC121818069	85.6054911279287	-1.93409	0.632060411669994	-3.05997	0.00221355950320214	0.0233878679191775
LOC121818070	10.160981036916	4.66716122154429	1.31635129523369	3.54552864303274	0.000391826401137074	0.0057832181580291
LOC121818086	27.8466835598449	-4.72688	1.49151316492748	-3.16918	0.00152868574716628	0.0174236546892876
LOC121818174	4.2204211768674	4.87529897731694	1.30699744802033	3.73015187191178	0.000191364386251861	0.00317493814948885
LOC121818498	478.618898511005	1.80890757782916	0.413619591507598	4.37336048622815	1.22348444593784e-05	0.000295372709795156
LOC121818517	111.178044103724	-0.943787	0.341458015521212	-2.76399	0.00570988364184846	0.0468972279302415
LOC121818524	4042.08702132761	1.87825988622837	0.529167218321604	3.54946380122672	0.000386016533661266	0.00570762853279173
LOC121818607	57.9570613640349	2.43635363672615	0.568812051747085	4.28323139294075	1.84198434231555e-05	0.000421824591099334
LOC121818848	56404.4248119483	-2.89414	0.45390637917255	-6.37607	1.81684479300796e-10	1.18907710531863e-08
LOC121818849	33159.7916428416	-1.20341	0.392056821335803	-3.06947	0.00214439466560357	0.0228008103178969
LOC121818992	17.2177082325622	-1.3745	0.499597091758912	-2.75122	0.00593736203692121	0.0482083558139832
LOC121818995	171.139018845225	1.44696197795392	0.376793146692926	3.84020248418462	0.000122932873463707	0.00217294993819644
LOC121818997	111.780613284158	2.35654306647052	0.488138948105174	4.82760713034269	1.38183356702208e-06	4.19100009900477e-05
LOC121819015	72.7122583745071	1.78682358678012	0.448655607194608	3.98261730852518	6.81604623126643e-05	0.00130295979839812
LOC121819042	21.4209239228156	6.49203217695279	1.17218682899241	5.5383937239196	3.05258393972082e-08	1.32260910419611e-06
LOC121819073	3.0380574802982	4.40798632820473	1.45634578186348	3.02674432342878	0.00247202954268008	0.0254362328202125
LOC121819082	15.6599381499603	2.14346979625942	0.714392272709719	3.00041010820168	0.00269616322384146	0.0271581933482937
LOC121819159	10.809860918069	6.23271393218495	1.34094275890158	4.64800894058329	3.35154390548566e-06	9.26143299215871e-05
LOC121819194	180.70296061824	-1.64563	0.4011722994117	-4.10205	4.09499701324011e-05	0.000845868569097024
LOC121819235	29.9565214439285	1.38194582320168	0.495013722599998	2.79173235025321	0.00524267021273647	0.0440839050950535
LOC121819251	304.157388469512	1.08309735023314	0.337172665520831	3.21229287243699	0.00131680062212857	0.0155354988009192
LOC121819418	200.033255507776	2.38797000626042	0.472597560753433	5.05286147150956	4.35239581596947e-07	1.50339005476612e-05
LOC121819425	287.672358567536	1.34545814169006	0.284019275630931	4.73720714448416	2.1668365390644e-06	6.30283330134873e-05
LOC121819442	17.1762	2.64279204652643	0.722184800210644	3.6594401401907	0.000252766876882814	0.0040348602234118
LOC121819509	18.4484666312305	-1.79836	0.644281138830721	-2.79126	0.00525027780847883	0.0441278841151972
LOC121819623	31.0956389619059	2.46432336127042	0.545210940910362	4.51994480733572	6.18557552978995e-06	0.000160915547516607
LOC121819657	4.26889684531097	-3.8246	1.33900027482296	-2.85631	0.00428591535299905	0.0381157255330488
LOC121819676	237.529243130356	5.37969638826939	0.96032995218294	5.60192502174979	2.11984255013113e-08	9.51633289201467e-07
LOC121819690	36.8509996490456	1.87512293888021	0.477734382105419	3.92503242202575	8.67180574025014e-05	0.00161307261600614
LOC121819842	3.19091473529797	4.47426536104675	1.44331397992324	3.0999944733333	0.00193524253598621	0.0210448106121457
LOC121819869	7.38175653684773	5.69019937517734	1.38447265438773	4.11001210976881	3.9563836860211e-05	0.000820644389252251
LOC121819941	14.826219400633	-1.73504	0.557049943699362	-3.1147	0.00184130591661158	0.0202445968815782
LOC121819953	4.70651863457217	5.03211144299675	1.5830164908675	3.17881176350798	0.00147880091986877	0.0169795839691304
LOC121819970	7.89322267897057	-3.18515	1.15282906802792	-2.7629	0.0057289989223574	0.0470056658406468
LOC121820174	17.0149476444052	1.82164063214278	0.634162291016881	2.87251490343548	0.00407218871121594	0.0366785600267861
LOC121820179	62.7856118024661	2.73863874698235	0.593772600367103	4.61226864508261	3.98297754396074e-06	0.000107787433643421
LOC121820290	2.92130746270528	4.35272870998131	1.48692239565251	2.9273408771755	0.00341873951351536	0.032688985659795
LOC121820300	29.5318579373361	2.14517936143594	0.720762594133385	2.97626344499081	0.00291784090185182	0.0290150752615173
LOC121820316	53.3754886675664	-1.46598	0.51341635052754	-2.85535	0.00429892171595853	0.0381563822540645
LOC121820331	9.17772331169528	-2.64427	0.821163262548276	-3.22015	0.0012812311083601	0.0152169138800934
LOC121820343	3.53328054813621	4.61617288000574	1.49224372281163	3.09344432778588	0.00197847670056161	0.021430625236484
LOC121820545	154.59312107639	9.34888223358875	1.17157388498014	7.97976325133536	1.46614231468566e-15	2.2369913721615e-13
LOC121820555	4.52170800706979	4.97423377431122	1.49308636149152	3.33151109179124	0.0008637585783861	0.0110225648627391
LOC121820583	7.83754280289489	-2.09198	0.724234885303508	-2.88854	0.00387038649278496	0.0356140524154937
LOC121820584	4.19685990543947	-5.60156	1.34621302681277	-4.16097	3.16895017086317e-05	0.000674758482443211
LOC121820605	721.068813791585	5.13051117018413	0.60843198144258	8.43234959151849	3.38793092806604e-17	6.72048422225364e-15
LOC121820606	67.7293329455858	3.67340184345179	0.657921119341747	5.5833469020223	2.35933473833757e-08	1.04387587436913e-06
LOC121820643	156.537163680017	4.04158169750986	0.617027684242538	6.55008162635571	5.75056425792508e-11	4.18176997352622e-09
LOC121820644	1067.61947138271	4.46262462580108	0.496292956641258	8.99191609730392	2.42957161165818e-19	6.78915123392572e-17
LOC121820646	38.9710646666882	2.4096139340811	0.685919157263956	3.51297074671707	0.00044312626180286	0.00638791143525101
LOC121820715	73.5964745989154	-1.90355	0.565162335106686	-3.36814	0.000756759441045571	0.00992124791713409
LOC121820781	119.689805965096	4.14567396253218	1.40879511094777	2.94270893639258	0.00325354155024084	0.0315337405902142
LOC121820796	4788.89006716151	1.03138576004257	0.270732406942359	3.80961323282645	0.000139184351542613	0.0024124329298105
LOC132657132	35.8881503209005	-1.46215	0.48354478200041	-3.02382	0.00249603756108417	0.0256196674140171
LOC132657150	208.477621027158	8.07290722980075	0.913725646327333	8.83515447142075	9.99600362031182e-19	2.58958968788703e-16
LOC132657175	4.38073913668904	4.93258243178649	1.47555377098686	3.3428686427927	0.00082917139772325	0.0106681286401331
LOC132657185	6.33455504471943	3.96051181780658	1.3056612242802	3.03333800847917	0.00241864525879361	0.0250660413603544
LOC132657255	40.2158148967197	2.00832133015204	0.515307679828774	3.89732466401308	9.72611916155184e-05	0.00177859252608672
LOC132657262	22.2506027915688	7.2741164689215	1.54319306010977	4.71367883704976	2.43284009380807e-06	6.95456702678238e-05
LOC132657309	4.43068125110829	4.94717247598649	1.33974224292787	3.69263005783482	0.000221946770259988	0.00359831562996473
LOC132657326	5.81987052702214	5.34111969300882	1.33231505895775	4.00890139092708	6.10018810436116e-05	0.00118896299494876
LOC132657336	17.0657896357699	3.52717117648748	0.906632377635299	3.89040945756552	0.000100075213175915	0.00182068072544624
LOC132657339	8.66722602874119	5.91525138398595	1.39630740554179	4.23635322745476	2.27179301024402e-05	0.000505814612039111
LOC132657359	7.08631465274546	-3.44753	1.13890906949979	-3.02705	0.00246954945032165	0.0254317576933746
LOC132657378	8.13811527979678	-2.6604	0.914153328946404	-2.91024	0.00361156339018029	0.034063302067375
LOC132657419	320.328250562637	3.32098842392059	1.11410315742003	2.98086259050835	0.00287437735567186	0.0286630973679066
LOC132657460	39.678243409122	-1.72127	0.465745824866664	-3.69572	0.000219262025982587	0.00356641372543292
LOC132657471	75.7057078800602	2.6862313272644	0.509623600995722	5.27101045166656	1.35674742796656e-07	5.27223570836381e-06
LOC132657517	4.53100108628649	4.9779454082563	1.44199660841279	3.4521200529976	0.000556200195046949	0.00769498835560294
LOC132657560	247.165642683732	2.56771832497698	0.497319598460989	5.16311509323798	2.4287370230633e-07	8.97513963797686e-06
LOC132657561	24.3037142442538	2.29416281957729	0.719484716232418	3.18861925461137	0.00142954030809649	0.0165361244010976
LOC132657610	17.0940500681709	2.62552526395731	0.755872603787953	3.47350234788223	0.000513712868768165	0.00720995431504755
LOC132657618	349.236292620343	1.14532326205919	0.40541874287407	2.82503777190919	0.00472750426993219	0.0409484305620018
LOC132657628	3.91325315558855	4.76496819484407	1.49230197710735	3.19303215296974	0.0014078726933495	0.016369088544103
LOC132657690	12.6256981424845	-5.4668	1.01545931157339	-5.38357	7.30228277073721e-08	2.98206523002027e-06
LOC132657695	799.301384723118	1.54575309928538	0.405236096683071	3.8144506670004	0.000136486197699717	0.00237537560307346
LOC132657711	5.62544356810808	5.29090863211137	1.55364721159213	3.40547621920513	0.00066048765734031	0.00885039226188228
LOC132657722	38.3480638043796	-1.2083	0.438521304971814	-2.7554	0.00586198424252917	0.0477991961021968
LOC132657747	202.040230251499	1.51764507936235	0.366367499715391	4.14241186934243	3.43672447285287e-05	0.000726179589123627
LOC132657763	14.8684527033588	5.96206457228969	1.16020626731125	5.13879707451213	2.76502794404989e-07	1.01394988934404e-05
LOC132657813	28.2735526479672	2.9972864781765	0.60656478705651	4.94141193510672	7.75588468543206e-07	2.51484813724505e-05
LOC132657814	5.71917567545935	-3.19948	1.00740987201584	-3.17594	0.00149350205312703	0.0171167723784651
LOC132657824	18.3741982073059	-2.03539	0.652433636075867	-3.11968	0.00181044562594241	0.0200025689547702
LOC132657825	5.52841862603388	4.51081309527336	1.37215122569841	3.28740229997419	0.00101116268454859	0.0124936317216607
LOC132657833	34.2656112980867	4.41507538889677	0.709229949453366	6.22516772211842	4.81041122718679e-10	2.92299884252246e-08
LOC132657860	28.392237749132	4.84290693269101	0.964413491964696	5.02160844185732	5.12405604112549e-07	1.74091904020206e-05
LOC132658020	43.8832847774138	1.24281127303494	0.427133889799882	2.9096526937191	0.00361830591030435	0.0340675143038075
LOC132658051	61.6617208548807	2.72333291446066	0.643974637819618	4.22894436290438	2.34790395562012e-05	0.000519967688123529
LOC132658077	13.4167994756845	-1.91481	0.681909368637353	-2.80801	0.00498480754435187	0.0425093571534011
LOC132658079	4.81414505833426	4.30311001005216	1.42738821323778	3.01467391291632	0.00257255675945458	0.0261996259654527
LOC132658130	38.346861968372	-2.03884	0.490616433026111	-4.15566	3.2434702592211e-05	0.000690035118450203
LOC132658148	93.1244814580991	1.6455500119428	0.410212363086471	4.01145884429603	6.03446977185334e-05	0.00117800049627938
LOC132658221	131.551257870269	2.63814704689029	0.456297264772464	5.78164115931273	7.39753707667071e-09	3.63769033034163e-07
LOC132658225	13.520369052159	4.0704392611709	1.0581534788658	3.84673806065815	0.000119700821798203	0.00212488182592527
LOC132658240	51.455026389164	-2.07465	0.456544540898207	-4.54424	5.51332004783954e-06	0.00014479014740208
LOC132658268	53.7553081851248	4.44888852621737	0.746368493816779	5.96071319070108	2.51139419461574e-09	1.36371994803697e-07
LOC132658277	15.9809198414146	2.60170224054778	0.727721717213258	3.57513343220092	0.000350049321526127	0.00526343810541402
LOC132658352	1272.3978649568	-1.82276	0.332582963005963	-5.48063	4.23813386011928e-08	1.78951424619977e-06
LOC132658355	14.5295191232498	5.16810418815455	1.6378571525702	3.15540594003849	0.00160274935894395	0.0180772682797895
LOC132658490	3.72548387276384	-4.91689	1.56533418100005	-3.14111	0.00168307876899525	0.0188042088881006
LOC132658502	26.5436664197481	1.86472317691633	0.67521442997841	2.76167554205848	0.00575055939499224	0.0471129975694256
LOC132658509	4.12724869296288	-3.46189	1.03986724820096	-3.32917	0.000871061008840795	0.0110923130004458
LOC132658517	47.8911457872489	3.39557921949702	0.64175152118473	5.29111206971272	1.2157483620164e-07	4.77656583939146e-06
LOC132658523	255.097550389515	1.24580880861728	0.426131250679665	2.92353308195599	0.00346083447571873	0.0329900166389899
LOC132658565	100.478355361955	1.91983065985606	0.548631832600829	3.49930599315567	0.000466470925825	0.0066554542480383
LOC132658575	36.672444200206	2.48945001045456	0.644033085467251	3.86540702120675	0.00011090409333967	0.00199579218622112
LOC132658579	270.699882306128	0.902383402553939	0.297090016522635	3.03740735927822	0.00238622740200655	0.0248099813912638
LOC132658603	233.581978393384	6.64731434233984	0.635488734895881	10.4601607822819	1.31632111173077e-25	9.92027456022552e-23
LOC132658617	8.23812467864438	2.69716872220788	0.915206191827818	2.94706127022719	0.00320809631131329	0.0312027200869618
LOC132658623	81.8412243822714	1.57755777499697	0.494648409900401	3.18925067466531	0.00142642126257629	0.0165308000001269
LOC132658624	10.8067679078694	3.32685674752169	1.15142853458237	2.88932977393024	0.00386063967890797	0.0355739565818604
LOC132658639	5.01269194647922	-4.06364	1.21683103173572	-3.33953	0.000839216812358686	0.0107750759542388
LOC132658714	3.5525458380694	4.62769608515466	1.64441046552558	2.8141976606039	0.00488991511192029	0.041891901079386
LOC132658717	19.8871832444231	-2.31345	0.751543990274189	-3.07827	0.00208208904876472	0.0222416051153261
LOC132658720	192.017205966414	2.88074995843255	0.980966596995771	2.93664429273627	0.00331784428262228	0.0319824757010915
LOC132658734	70.2037740030864	2.17013336304021	0.597243746147281	3.63358072317941	0.000279514943289721	0.00439136869211331
LOC132658774	5.29582652709357	4.44256110413769	1.34955238963583	3.29187746860017	0.000995209621190649	0.0123630685709348
LOC132658845	1153.12882273889	0.986110659322904	0.318290389877607	3.09814776280897	0.00194734307759906	0.0211578952992087
LOC132658848	12.6876406554389	3.34525563176197	0.855036284054053	3.91241365325555	9.13782153509961e-05	0.00168338978946613
LOC132659063	3.39914312216531	-4.75068	1.52910909049488	-3.10683	0.00189106924219093	0.0206456944922249
LOC132659096	15106.5981144162	1.40110824041729	0.417050911484928	3.35956163104543	0.000780662364845977	0.010167358731959
LOC132659145	31.948372392242	-1.70093	0.516179261717535	-3.29524	0.00098338716773647	0.0122652150760311
LOC132659157	14.9371375000918	2.1746189304703	0.755189856884607	2.87956586101577	0.00398223112599827	0.0361716903227089
LOC132659206	16.6993781471159	6.86214578502433	1.17815183972728	5.82450033487429	5.72837232555915e-09	2.88974887903968e-07
LOC132659304	18.7272995140704	3.50051264199793	0.817044238241456	4.28436121100635	1.83264966440812e-05	0.000420461228356365
LOC132659360	23.9895370850678	3.50468177301511	0.762333286589518	4.59730912275148	4.27982408190514e-06	0.000115318770224248
LOC132659425	20.1431954524457	1.4780565477074	0.530677086402325	2.78522775069816	0.0053490137664198	0.044685916147417
LOC132659497	681.392136106897	1.23083171370596	0.411971344035084	2.9876634176797	0.00281118959825199	0.0281232040661814
LOC132659534	16.3673614378191	2.97275352516359	0.837200171436492	3.55082765936712	0.000384021791052481	0.00568489401397333
LOC132659538	49.3350818062413	8.42320540252872	1.57432247851393	5.35036850295103	8.77753130358456e-08	3.55532904755941e-06
LOC132659554	9.20585070754023	5.2600366448753	1.30170952069499	4.04086822847155	5.32536763936662e-05	0.00105531388996851
LOC132659557	76.241605490808	2.62537901602457	0.627452913986387	4.18418491252959	2.86191090999019e-05	0.000616240037501783
LOC132659562	33.3606725220755	-1.97687	0.589409174600281	-3.35399	0.000796560623203188	0.010323326054749
LOC132659577	22.1923887216676	3.12794804277875	0.812998692988377	3.84742075203246	0.000119367870208005	0.00212048495148078
LOC132659619	152.248495579908	2.26388559403448	0.514619977086713	4.39914052083722	1.08680440515919e-05	0.000266031747601466
LOC132659629	11.5373939112308	2.42665947596579	0.809211603733991	2.99879470928039	0.00271049873027122	0.0272804951120377
LOC132659647	31.5695392658039	7.77864315487643	1.18943514036878	6.53977916985428	6.16097361266306e-11	4.45416900427123e-09
LOC132659660	4.56562477484202	-4.74199	1.36897080477294	-3.46391	0.000532390633563696	0.00741767790292948
LOC132659661	12.8039594908177	-3.06045	0.746232497598104	-4.10121	4.11003454685231e-05	0.000847566825706608
LOC132659683	11.3807219372947	2.0582248319524	0.707394313828054	2.9095863392149	0.00361907409693041	0.0340675143038075
LOC132659686	12.9909292944415	2.26468612567851	0.781368762214946	2.89835764519022	0.00375122556868421	0.034901975268678
LOC132659691	30.8016863989449	-1.71339	0.588778328806183	-2.91008	0.0036133424835302	0.0340651355441229
LOC132659758	5.8005657583836	5.33435712034349	1.29651997250641	4.11436555815736	3.88245754967239e-05	0.000807330428598264
LOC132659790	21.6648316992917	1.87168952241561	0.669408093823963	2.79603658767206	0.00517335433813336	0.0436584059685703
LOC132659799	81.9743291151983	1.40341814797871	0.479093031376448	2.92932281637795	0.00339701421907067	0.0325187619816349
LOC132659808	437.978661918662	5.4786921732799	0.609599484910523	8.98736352128655	2.53231922432801e-19	6.9976421232264e-17
LOC132659838	34.2942834391147	2.7575920412999	0.759287150098075	3.63181708125011	0.000281432584316946	0.00441591695391952
LOC132659844	124.644123542828	1.7101905871441	0.617210689932283	2.77083760057969	0.00559123053522228	0.046197310103315
LOC132659873	8.0697272886324	-3.28912	0.990270400392697	-3.32143	0.000895568495285243	0.0113463008037412
LOC132659892	4.91355050886037	5.09662182219928	1.37580530296098	3.70446444073914	0.000211837820592092	0.00346605697245088
LOC132659896	55.6687294563116	3.36164163943296	0.764685698282214	4.39610894643974	1.10208634263336e-05	0.000268978285979309
LOC132659971	8.21416428057551	4.33656642250566	1.2970641180933	3.34337089586632	0.000827671963306288	0.0106598662493151
LOC132659989	13.2942066212009	2.6250454598096	0.708687364090531	3.70409519461146	0.000212146586357639	0.00346654770217772
LOC132659992	6.36014048716958	4.71615637696083	1.44079894900652	3.27329248831891	0.00106302413747762	0.0129862039455451
LOC132660016	45.822814418778	5.86561213660974	0.947470334453342	6.19081349918359	5.98544953902486e-10	3.56119928314708e-08
LOC132660031	265.589078739752	0.939249495858144	0.312627660959956	3.00437105588827	0.0026613053909097	0.02685928581709
LOC132660051	18.132681393015	-2.12181	0.69182259142719	-3.06699	0.00216224973694926	0.0229612087779369
LOC132660143	57.5195307113457	2.19754172376773	0.565949499895444	3.88292899662198	0.000103205712087506	0.00187352267125275
LOC132660192	7.20521282102849	4.90323073015556	1.35113502965288	3.62897165904672	0.000284552474652206	0.00445643579634783
LOC132660219	22.7160419111167	2.64193677373384	0.63243179431842	4.1774256093198	2.94827042393039e-05	0.000631011062333466
LOC132660224	81.728639938574	1.55152433169429	0.404434946573017	3.83627662456261	0.000124913704844106	0.00220326513437795
LOC442995	5971.85149959697	-1.77299	0.588758615024839	-3.01141	0.00260041447934952	0.026418426512019
LOC443027	188.188022452887	6.60223078471511	0.719737393475682	9.17311069921252	4.59562130538263e-20	1.46529617775469e-17
LONRF2	332.205491656506	1.59614979564882	0.410055091654404	3.89252524388615	9.92061730502445e-05	0.00180883982680321
LONRF3	128.925428771575	1.84168277968876	0.48940696966352	3.76309062569126	0.000167826349648063	0.00283164268368205
LORICRIN	36.8582425336526	2.99041022541537	0.619555250432313	4.82670467779705	1.38810725094636e-06	4.19978434684136e-05
LPCAT4	597.448745471099	0.759580461852145	0.270674353464281	2.80625205946001	0.00501214683933924	0.0426452589443609
LPP	1898.8270506857	-1.63064	0.425658267071545	-3.83087	0.000127691462240239	0.00224271657197369
LRFN1	418.085104890944	2.76852640328155	0.437520018449894	6.32777081398529	2.48728195204579e-10	1.5820639935391e-08
LRFN2	90.1669302427469	5.36685583251104	0.758656605078457	7.07415686700048	1.50360123385567e-12	1.44380550911161e-10
LRFN3	352.027461961643	1.95219247002445	0.316577514713655	6.16655441176931	6.9794071432262e-10	4.13280608695323e-08
LRFN4	405.769687369728	1.60949991039457	0.318038903374425	5.06070135859989	4.17717052616697e-07	1.45295427952129e-05
LRP3	1081.8828270283	1.29905288631709	0.293995930670295	4.41860839146759	9.93384567314681e-06	0.000246070460050957
LRP6	1604.1335184079	-0.914226	0.291895615953216	-3.13203	0.00173601668267667	0.0193002838167943
LRP8	511.162206518479	2.48738911752812	0.422132869353484	5.8924317391765	3.80553316505572e-09	1.99670062900708e-07
LRRC15	18.2967237304451	3.13335025929857	0.737562820084852	4.24824865621358	2.15448185274427e-05	0.000484466217701176
LRRC24	232.738026996775	1.31305492123712	0.387621986275782	3.38746244466875	0.000705423741565035	0.00935175290656845
LRRC27	196.721990855851	1.17513518878424	0.380252802835641	3.09040506742083	0.00199883690510407	0.0216041172663791
LRRC34	31.2274121093092	1.83816621308071	0.530295322562177	3.46630666889425	0.0005276610594705	0.00737243289271423
LRRC3B	297.455175260056	1.48686169896408	0.351650619307504	4.22823568999286	2.35530992585191e-05	0.0005211437531667
LRRC4	203.270008825283	1.88787396347911	0.463222248495511	4.07552523569558	4.59106028305364e-05	0.000926783029541754
LRRC49	201.533473460237	1.28916815549816	0.35940013946441	3.58699959721586	0.000334504840179108	0.00508091277973179
LRRC4B	1018.39081525846	2.96228198281316	0.385120382732406	7.69183381517215	1.45040934723509e-14	1.89850949819666e-12
LRRC55	749.58862881063	1.36780810476368	0.475710196792819	2.87529700642383	0.00403647603645973	0.0364514012442823
LRRC61	453.512474077343	0.995504880493437	0.299627684313185	3.32247296432358	0.000892233171898412	0.0113155731693593
LRRC7	81.5215779430697	1.54575539464597	0.55054022000499	2.80770657343066	0.0049895667188392	0.042525882212999
LRRC73	83.1307789369367	2.60565856768432	0.531281882461759	4.90447473121177	9.3677679353211e-07	2.95655315420604e-05
LRRC74B	49.7616917637643	2.30467599203576	0.475394991612778	4.84791811587484	1.24763875446325e-06	3.83544818584684e-05
LRRC8D	431.898558964827	1.16283617543207	0.408092233219521	2.84944451468292	0.00437956439855341	0.0387099359924443
LRRIQ1	17.7675897728955	2.39169160121225	0.699266625223059	3.42028564633601	0.000625554129842462	0.0084643804184886
LRRK2	234.905612082697	-1.15293	0.327112781309614	-3.52455	0.000424200624831996	0.00619544297726403
LRRN3	386.920780157238	1.87982597849689	0.386504301575406	4.86366120851604	1.1523408860132e-06	3.55567218798365e-05
LRRN4CL	505.024811848811	0.833276836695398	0.304789190325681	2.73394484825726	0.00625805255807121	0.0499800151314165
LRRTM1	244.047665608048	1.76251098911691	0.539208377528593	3.26870104873964	0.0010804238924667	0.0131276552899384
LRRTM2	124.792633300399	3.83648962348306	0.602154014556303	6.37127633585565	1.87461525804569e-10	1.22366618025187e-08
LRRTM3	62.2698017955986	1.79451938559856	0.623492346467974	2.87817387938174	0.00399984605916771	0.036252249085824
LRRTM4	82.5869786274205	2.99448946110678	0.62836246883169	4.76554474469874	1.88344092792602e-06	5.52372357046227e-05
LRSAM1	299.650306088807	0.863810750283599	0.296769351057849	2.91071415294236	0.00360603753196353	0.0340349728348892
LRTM1	227.193994250842	-1.5408	0.487530706422215	-3.16042	0.00157542280379817	0.0178094386956639
LRTM2	25.3747279722966	3.93332514015922	0.793981487378273	4.95392550416643	7.27310607456256e-07	2.37378147079227e-05
LSAMP	1125.99292067747	1.07261492618036	0.389007474161686	2.75731187040006	0.00582787379639861	0.0476616972431547
LSM14A	1396.24428536194	-0.81723	0.267778938179078	-3.05188	0.00227411428589057	0.0238738802406494
LTA	16.8448368774404	1.96964259726987	0.603177273281038	3.2654456401446	0.00109291980852026	0.0132589832379994
LUM	6933.35367914919	-1.72139	0.431563216314764	-3.98874	6.64261694460302e-05	0.00127176199701522
LVRN	471.224431637775	-2.22683	0.383973593392662	-5.79942	6.6543029009457e-09	3.30985026293039e-07
LY6E	686.32350940221	1.56243675477075	0.464745577203017	3.36191850210598	0.000774029649140207	0.0101004513693244
LY6G6F	19.2612423142722	-1.86816	0.63561973880547	-2.93911	0.0032915383447424	0.0317905082072791
LYRM4	514.329883840515	1.32036	0.315053395450498	4.19089800114679	2.77852556447876e-05	0.000600364298771388
MAB21L1	432.879355731573	2.4111124931669	0.486548467165155	4.95554432062051	7.21280782093158e-07	2.36029645403379e-05
MAB21L2	1223.17531303054	4.72106909348266	0.806592699052662	5.8531016943589	4.82488894607788e-09	2.47412346575169e-07
MACC1	14.1043462116483	-5.98041	1.81564953214047	-3.29382	0.000988374481962513	0.012306565142715
MACROD2	67.0811182549526	1.40136622051013	0.428583869047397	3.26975960067025	0.00107638918906904	0.0130903663237883
MAD2L2	263.922714196196	1.32198459368113	0.415184306126931	3.18409095472162	0.00145209377706725	0.0167269903824282
MADD	760.87796852706	1.48513784803215	0.370068468128062	4.01314344760174	5.99154771824477e-05	0.00117054039083069
MAFA	220.026278278711	3.76608101229979	0.919446907488657	4.09602879908131	4.20297668914571e-05	0.000865298263733889
MAGEE2	191.136615034918	1.48028749483708	0.402536049222554	3.67740354608255	0.000235620126363892	0.00379279776224595
MAGI2	255.041137641879	1.47049714474744	0.427307784429842	3.44130670755162	0.000578911922751727	0.00793252866051539
MAGT1	718.47283807525	-1.05314	0.289265187051152	-3.64074	0.000271857523775171	0.00429821781073648
MAMDC2	247.065570005508	-1.17793	0.407837733909877	-2.88824	0.00387405206661327	0.0356183641022817
MAMDC4	85.3596743756514	1.14873859752783	0.378447261098326	3.0353994218216	0.0024021732835646	0.0249444883349694
MANEAL	252.191716018085	2.60885690560928	0.466548451027574	5.59182417145156	2.24696302860002e-08	9.99677469074823e-07
MAP1B	8691.71421375779	1.51162462376778	0.419968412475158	3.59937695042051	0.000318980526510713	0.00489090363398362
MAP1LC3A	1069.95177417584	1.07978799939535	0.354059366196421	3.04973714152873	0.00229041732158236	0.0239943887058775
MAP2	3034.54108862538	3.77755415126676	0.437243401915179	8.63947662725297	5.64711158135952e-18	1.30040430581862e-15
MAP2K2	1640.17622251101	0.785480075908207	0.278365128289178	2.82176176569148	0.00477606421330269	0.0412289888874828
MAP3K1	627.928509676295	-1.21983	0.347779818765764	-3.50749	0.000452354757815331	0.00648652797142114
MAP3K10	608.188374812392	1.93429385880362	0.36889703830562	5.24345185227841	1.57599948779419e-07	6.06735406523864e-06
MAP3K20	1351.40520396702	-1.8893	0.378683676036789	-4.98911	6.06566747551842e-07	2.0194531474718e-05
MAP3K7CL	449.541904106534	-1.88996	0.453609595075247	-4.16648	3.09332322694497e-05	0.000659785151407558
MAP3K9	266.208891720544	2.58371205797204	0.617073338201963	4.18704211966198	2.8261339504153e-05	0.000610121105441219
MAP6	502.754179935342	7.25825852670954	0.912752505135602	7.95205544314691	1.83442117420915e-15	2.73185955704081e-13
MAP7D2	109.776020823897	6.13919527217105	0.785900160775731	7.8116732615391	5.64337029637124e-15	7.97446700402004e-13
MAPK10	279.132415777366	7.02983072380921	0.666235249731119	10.5515742774738	4.99530046734488e-26	4.00752008460862e-23
MAPK11	613.937678570197	1.37914521631074	0.3974146200517	3.47029310630627	0.000519890694562605	0.00727612919176814
MAPK4	160.370764305746	1.92348278575815	0.562183250956199	3.42145160405714	0.000622878094673191	0.00844194998066608
MAPK8IP1	1934.92187797385	1.78457812855773	0.378892245188986	4.70998852897506	2.47730733882421e-06	7.05734633637549e-05
MAPK8IP2	795.27878577196	4.49621293762505	0.444977782128459	10.1043537862011	5.28427926334141e-24	2.85695707128915e-21
MAPK8IP3	1364.93257367257	1.40101419132251	0.298195887623126	4.6983015174682	2.62333956818175e-06	7.41391534780455e-05
MAPRE3	899.001265569724	1.28657389136323	0.35958858701857	3.57790524451986	0.000346358962371296	0.00522690982656197
MAPT	4053.40700704376	5.9604623271669	0.559742232973361	10.6485842519061	1.77036964318736e-26	1.57246760807391e-23
MARCHF1	91.7130627060063	2.33257672550664	0.569872932812452	4.09315233484567	4.25547943320272e-05	0.000873937023152368
MARCHF4	313.50631628309	8.66313113976253	1.20645927275438	7.18062460573937	6.93936502405151e-13	7.10214025301074e-11
MARCHF9	302.265888354379	1.75650222354767	0.312096772071093	5.62806917832382	1.82238005809371e-08	8.27054599357492e-07
MARCKSL1	7814.52136262794	1.31114221321359	0.304781171995882	4.30191341751028	1.69329481908375e-05	0.000391741787447562
MASP1	397.239348818745	1.73035549329089	0.346968441971461	4.98706880504486	6.13022381775485e-07	2.03278221796751e-05
MAST1	552.779819239313	5.42996469611023	0.860421410176283	6.31082006083245	2.77560757967771e-10	1.75201422605545e-08
MATCAP1	242.015080160916	1.51731782350431	0.36999722067021	4.10088978710666	4.11564554990028e-05	0.000848020752493951
MATCAP2	47.6147425862526	2.41346409837385	0.665695137231067	3.62547953769434	0.000288425735395534	0.00450009287282743
MATN2	3002.11119923805	-1.49184	0.305399383138469	-4.8849	1.03483698176295e-06	3.22511224767475e-05
MATN4	1286.32157513927	3.00481435512536	0.495078620676738	6.06936803495571	1.28414560463867e-09	7.2254980061909e-08
MBNL1	1160.85611527984	-1.15636	0.273094844624738	-4.2343	2.29268920411279e-05	0.000509554785578956
MBOAT7	482.799698043649	0.887493128231894	0.300281828606378	2.95553391409261	0.00312128379107343	0.0306269435789919
MC1R	14.9840181289045	3.15453565344146	0.716701745393723	4.40146221732514	1.07523793590991e-05	0.000263719600257195
MC4R	14.5936191925803	6.66630583784541	1.17428939035425	5.67688501029066	1.37169612693431e-08	6.38840499566598e-07
MC5R	16.8794514618001	2.26476843968834	0.686831969115216	3.29741267373713	0.000975800132357837	0.0121766930716204
MCAM	1761.70209159311	-1.20817	0.410655458237697	-2.94204	0.00326055769684702	0.031589431211759
MCF2	62.0386596760605	2.27441481448292	0.607252812640413	3.74541668171692	0.000180094611141922	0.00301410025511414
MCF2L	726.696114243849	1.94509713192439	0.35353731139561	5.50181570439058	3.75899774544491e-08	1.60079236180163e-06
MCOLN1	322.799257528271	0.874889002418396	0.299372171965547	2.92241258322127	0.00347331105358622	0.0330582647924567
MCTP2	46.5195720411973	-1.52472	0.482188435112843	-3.16209	0.00156640407056834	0.0177478219749588
MDFIC	654.060087329491	-1.28515	0.321513548045885	-3.9972	6.40955566369015e-05	0.00123666136040321
MDGA1	299.967601402067	1.13873634969046	0.395931684520448	2.87609300849385	0.00402631053540836	0.0363819799750076
ME3	117.001685476224	1.59548884957439	0.473500628775801	3.3695601496864	0.000752882572349877	0.00987562741262734
MED15	1118.38350685452	0.936681005553209	0.296484145283757	3.15929543098076	0.00158151084582718	0.0178516356236225
MEDAG	232.160960090982	-2.26078	0.493565505192123	-4.58051	4.63835027056196e-06	0.000123905232254432
MEF2C	4353.09962517234	-1.49529	0.464754071467588	-3.21738	0.00129368359847005	0.0153085654726415
MEGF11	487.715321210953	1.09891681597122	0.360149480072987	3.0512797512536	0.00227868157476081	0.0239117344997052
MEIS3	902.23635960342	1.33744447621605	0.343745765560172	3.89079549543407	9.99161175139712e-05	0.00182044970151829
MELK	111.650994432077	-0.946404	0.328845601232383	-2.87796	0.00400258553036796	0.0362638623461752
MESP1	69.9976727537537	1.88837204821059	0.488092554389078	3.86888107845484	0.000109335949676715	0.00197042396265211
MET	316.405675208614	-1.19448	0.347213497471018	-3.44018	0.000581329241631255	0.00795250728238137
MFSD2A	82.7759476689102	1.20495227751002	0.396661044832272	3.0377378701746	0.00238361198221168	0.0247931534912607
MFSD3	229.842116543791	1.05476990801563	0.302008555900447	3.49251664367855	0.00047849177575495	0.00676910720308624
MGAT3	492.844375175951	2.45579998055745	0.443510851116146	5.53718127612244	3.07378364542638e-08	1.32947824803051e-06
MGAT4C	46.5810426558926	2.24727374411214	0.5911707991862	3.80139504049543	0.000143883687777527	0.00247982488913866
MGAT5B	537.242142445857	8.43263953059957	0.705647725416324	11.9502114537738	6.47602545958475e-33	1.46417048345339e-29
MGST1	205.223246750559	-2.02811	0.586841844823256	-3.45597	0.000548314603766838	0.00760121750037974
MIA	81.5858681221792	1.63021	0.514500888470445	3.16853496852542	0.00153209317270424	0.0174446100511851
MIDEAS	763.781783183912	-1.02789	0.355511794167184	-2.89129	0.00383660882688158	0.0354555862242384
MIF	3638.82910899456	1.08432275691262	0.371641571897656	2.91765733143338	0.00352671681269292	0.0334258563763997
MIR199A	3.94268481807585	-3.99052	1.20934347135783	-3.29974	0.000967738084547931	0.0120821516881059
MISFA	74.5156503397476	-1.37962	0.385446568376242	-3.57929	0.000344530665566623	0.00520563648398658
MKRN3	38.2317149187063	5.60552531791796	0.917754824866525	6.10786799048778	1.00970810947053e-09	5.81283349132685e-08
MLC1	148.722130025841	7.5786322888742	0.926124845103953	8.18316486048221	2.76484491066297e-16	4.77511756445751e-14
MLIP	119.384831175023	-2.24986	0.434911248070615	-5.17316	2.30172903259714e-07	8.55878023208251e-06
MLLT11	989.216245432309	1.52666061924704	0.419649642689791	3.63794094869648	0.000274826413960458	0.00432993776205528
MMP11	984.562700017836	1.88122116900781	0.491023674714645	3.83122294480213	0.000127507900320711	0.00224107525157321
MMP17	257.280048164945	2.07000785564602	0.326925665307256	6.33173860394397	2.42413925991858e-10	1.54982887902764e-08
MMP19	105.211770306456	-2.05366	0.445566450600771	-4.6091	4.04415710801728e-06	0.000109324116604771
MMP23B	249.490674347821	-1.46121	0.372837800911213	-3.91915	8.88624665496991e-05	0.00164924066047308
MMP24	463.624733417331	2.66998890512525	0.43359466768123	6.15779921695939	7.37627895291648e-10	4.34711036869746e-08
MMP25	79.4724449046608	2.11689522672242	0.560048941606543	3.77983970588346	0.000156929354397247	0.00268235948031584
MMS22L	145.923460212618	-1.22001	0.380435819981769	-3.20686	0.00134190269020167	0.0157321887620388
MNX1	36.751974105154	4.96196286825071	1.17430148823651	4.22545906477755	2.38454170350829e-05	0.000526261647652698
MOB1A	1597.09016911273	-0.984678	0.280165271351167	-3.51463	0.000440361579514714	0.0063565741622471
MOB1B	1170.82591031083	-1.13426	0.281733176994107	-4.02601	5.67324680243374e-05	0.00111360416713913
MOBP	11.3741739213887	3.79726634851157	0.933673517784456	4.06701729906855	4.76187093931097e-05	0.000957378579310136
MOCS2	619.629320256749	-0.924892	0.281680236871322	-3.28348	0.00102533255349428	0.012617526276795
MOK	74.8034364554956	1.22804179172913	0.370660276998022	3.31312	0.000922615503441887	0.0116415259110095
MORC4	660.392947956269	-1.25661	0.385096434217536	-3.26312	0.00110194505833462	0.0133424408961937
MORN4	501.782045822684	1.72216588668278	0.409139902870946	4.20923472533062	2.56237086867634e-05	0.000560476372066671
MPND	201.753920622409	1.08887842784985	0.358158512481181	3.04021373192147	0.00236410314436024	0.0246211244557116
MPP2	388.231581374525	1.83522111359806	0.388542172009923	4.72335114642638	2.3198977643668e-06	6.67004131789623e-05
MPP3	181.685364745136	3.18618944177144	0.456272536189734	6.9830839883085	2.88769655237654e-12	2.64033136976487e-10
MPPED1	224.442061233222	2.33588870533134	0.473625412564832	4.93193279617695	8.14199312195069e-07	2.61279185732792e-05
MPPED2	681.169280209541	1.69736133693266	0.331969096049094	5.11301008778734	3.17065359047106e-07	1.13786659155866e-05
MPV17L	36.3028321826293	1.93986837476204	0.558124116419169	3.47569351994304	0.000509534222526096	0.00715534506732016
MRC1	113.752832207311	-1.55238	0.543919158158322	-2.85406	0.00431640415454019	0.0382569391744172
MRPL40	686.134805096223	1.02295408919121	0.35251390836333	2.90188291843756	0.0037092714382295	0.0346152272678303
MRPS2	878.677647848445	1.15344419535322	0.34056882629025	3.3868167204775	0.000707086077856611	0.00936879635391258
MSI1	462.970310657648	2.26557435129691	0.410762719565748	5.51553060533839	3.47729221402975e-08	1.48591507496426e-06
MSRB3	600.905471206927	-1.50256	0.369734952857665	-4.06389	4.82620434474666e-05	0.00096718535095769
MT3	83.6672025923279	3.30213468313035	0.561614379234361	5.87971890540283	4.10963776180959e-09	2.13375138071408e-07
MTA1	1496.27775245232	0.869633627437681	0.299582417930615	2.90281930910609	0.00369819942387792	0.0345507962704147
MTCL3	692.736955002453	4.23559596760651	1.01361984089694	4.17868297039103	2.93202060918213e-05	0.0006281685614029
MTMR11	154.587265324819	-1.12451	0.367556944373319	-3.05942	0.00221764625811528	0.0234007986246574
MUC5AC	16.1668807382317	3.49610970577936	0.892564663050009	3.91692596683438	8.96852760852807e-05	0.00166081371276317
MVB12A	506.601086221111	1.08849167785155	0.351486441947475	3.09682408180688	0.00195605917444096	0.0212155218789126
MVB12B	857.958900606006	1.42619147305071	0.335390656510958	4.25232917305229	2.11558584256961e-05	0.000477446641603504
MYBPC1	7686.18014994723	-1.79887	0.569406953086023	-3.1592	0.0015820267356037	0.0178516356236225
MYH14	290.962136711636	-1.28436	0.453751778797011	-2.83053	0.00464712247076638	0.0404104670797063
MYH2	1691.58	-2.32464	0.812599510751452	-2.86075	0.00422641922665027	0.0377418478157243
MYL3	1056.36286196011	-1.50094	0.490618389410745	-3.05928	0.00221870056923773	0.0234007986246574
MYO16	361.633317430495	1.42940028859963	0.504961121760953	2.8307135480349	0.00464442956519042	0.0404069282317243
MYO1A	47.1583518397242	5.09927157120919	1.16831670300489	4.36463123234819	1.27337386971247e-05	0.000305683476252406
MYO5A	1185.31687324395	1.61378443824673	0.438946881220517	3.67649140998452	0.000236463813885921	0.00380391659207171
MYO7A	84.843513124184	-1.22443	0.445650594619501	-2.7475	0.0060051099940357	0.0485886344595782
MYOT	747.064663433232	-1.43884	0.482423360733715	-2.98252	0.00285887692081299	0.0285199635060646
MYOZ1	383.843650806835	-2.08429	0.528337206386096	-3.945	7.97994603393176e-05	0.00149782081406704
MYOZ2	1701.7224983301	-1.3381	0.481404381354274	-2.77958	0.0054429764305245	0.0452294137366214
MYOZ3	412.875101468214	-1.46654	0.522643347998882	-2.806	0.00501607182758009	0.0426640582598895
MYT1	151.246615055102	6.80073931675179	1.01891467843921	6.6744934199685	2.4808760916952e-11	1.93415010659748e-09
MYT1L	475.372534140446	4.97238954956529	0.602488255365637	8.25308959184218	1.5435125149192e-16	2.80198220774019e-14
N4BP2	1036.17899716044	-0.799597	0.288649552243927	-2.77013	0.00560339356584531	0.0462363629670116
NAA25	541.186798647264	-0.727593	0.259914047330538	-2.79936	0.00512037247558849	0.0432700181678171
NAAA	74.755409462846	-1.0838	0.393866940451072	-2.75169	0.00592879592367835	0.0481699810907715
NAALAD2	242.160468825471	-1.25821	0.309753165015852	-4.06197	4.86605114723515e-05	0.000973601705806422
NAALADL2	181.937832476695	-1.33623	0.33166621853966	-4.02885	5.60499125825421e-05	0.00110107529694141
NACAD	747.173403916364	2.36150334574102	0.405875558036228	5.81829405339612	5.9451249106041e-09	2.98697487932776e-07
NALCN	303.698907299882	2.97539227973938	0.504740812207994	5.89489141312646	3.74927853207685e-09	1.9713437017495e-07
NALF1	416.676674761682	1.94800453861188	0.486279425300037	4.00593658144173	6.17722226270475e-05	0.00120115338290436
NANOS2	5.51762761891038	5.26086753749957	1.30391635527429	4.03466642336342	5.46799231653302e-05	0.00107756710706954
NANOS3	47.0654605144759	2.57094261627661	0.641433733484813	4.00811881581136	6.12043279373028e-05	0.00119197465606948
NAP1L2	14.9372096838958	3.88308439093197	0.910155711878236	4.26639567302025	1.98656326736085e-05	0.00045243432655004
NAP1L3	434.258291515408	1.24210138583101	0.392503496478208	3.1645613274173	0.0015531692603026	0.0176299952093682
NAP1L5	289.353529608608	3.07722799635454	0.546216095757287	5.6337189992327	1.7636430517832e-08	8.04803719226572e-07
NAPA	1460.04188361273	0.884671205761548	0.313262006507272	2.82406160780628	0.00474192690943504	0.0410340021703721
NAPB	612.163447880559	1.57900682482142	0.427110502837565	3.69695152502942	0.000218203988026602	0.00355618163972582
NAPRT	85.120563089433	-1.65089	0.539089828987994	-3.06236	0.00219598941885447	0.0232500029148193
NAT1	71.9021296813285	-1.33798	0.365404896615618	-3.66163	0.000250619869071154	0.00400321451577541
NAT14	453.124967430917	1.01517304439356	0.336683620582111	3.01521363777178	0.00256798304692835	0.0261744829414377
NAT16	187.302437012418	1.9571628869498	0.444261568183089	4.40542920458791	1.05574628847706e-05	0.000259707321408748
NAT8L	597.177217771862	3.96773665123439	0.488366819146798	8.12450087859414	4.49207072839914e-16	7.59985027314875e-14
NAV1	2900.91508308264	1.17597882949432	0.325396501431262	3.61398731800052	0.00030152381649006	0.00466349335578843
NBEAL1	420.71235822532	-1.15048	0.349301194320682	-3.29365	0.00098895787107366	0.012306565142715
NCAM2	424.000159381685	1.98359950587441	0.545838216834805	3.63404291728942	0.000279014419656474	0.00438905035854302
NCAN	1453.9339505285	7.04498381119702	0.566521561952353	12.4355086978835	1.67669975085953e-35	8.33990456077529e-32
NCDN	937.830208821593	2.12283524109265	0.401050408301348	5.29318808097947	1.20202182002031e-07	4.73010801644069e-06
NCS1	1164.94496436694	1.27666477207469	0.379745102811666	3.36189923878452	0.000774083647363579	0.0101004513693244
NDRG3	1125.36072653074	1.08709183883502	0.302406779031698	3.59479983324407	0.000324641077646328	0.00495326601292281
NDRG4	1439.00171550326	1.91775378084884	0.560277980843103	3.42286123392359	0.000619657021141251	0.00840287356367662
NECAB2	221.324454674731	1.4320256002396	0.365455516439656	3.91846759953358	8.91137051293997e-05	0.00165145890206272
NECAB3	346.188537712946	0.931803865363381	0.321758533066594	2.89597250609831	0.00377985514679867	0.0350764916048071
NEDD1	483.122727698796	-0.794201	0.274958229204894	-2.88844	0.00387152784237206	0.0356140524154937
NEDD4L	1805.77537356955	0.965836672228287	0.339025500591726	2.84886	0.00438759858569701	0.0387260168190438
NEFH	168.864332010385	5.02156251652287	1.40838202825937	3.56548323946526	0.00036318637292225	0.00542815210010599
NEFL	5392.16515491433	5.23364483234934	0.807302444340607	6.48287995290798	8.99880987057416e-11	6.23399447022784e-09
NEFM	3062.38446646824	3.17579837623411	0.838170296090502	3.78896554918143	0.000151275888216566	0.00259106841594076
NEGR1	423.029933364667	3.01066945405742	0.491080249330675	6.13070767590604	8.74890298239741e-10	5.0601213295866e-08
NEK7	907.685802666513	-0.968729	0.298777742345169	-3.24231	0.00118566698966239	0.0142245721335763
NELL1	317.095733714996	1.82098172991224	0.433073640538536	4.20478542089935	2.61329967917755e-05	0.000570111956325839
NETO1	117.708815387461	2.71505255946004	0.530158501296789	5.12120913428515	3.03582728536348e-07	1.09739861318299e-05
NETO2	259.303352021884	2.55147452548544	0.600482336677976	4.24904176132951	2.14686896937066e-05	0.000483191233196817
NEURL1B	725.568698441256	-1.10591	0.378394375758053	-2.92265	0.0034706784350803	0.0330582647924567
NEUROD1	47.4734099610464	7.64300550337984	1.15249229791072	6.63171937655062	3.31798941652701e-11	2.51580478015325e-09
NEUROD2	113.786183920737	9.62919341884841	1.16120566613444	8.29240994913781	1.10976680554691e-16	2.02940444514351e-14
NEUROD4	16.6887752977507	4.37465488161441	1.05313346536196	4.15394157103425	3.26796654778314e-05	0.000694338755907881
NEUROD6	189.495255445894	10.3648197105576	1.45017828978578	7.14727270678465	8.85189167385598e-13	8.73597404479358e-11
NEUROG1	8.14873388659733	5.83134486837458	1.41723975581366	4.11457895141157	3.87886782817112e-05	0.000807258936289672
NEUROG2	38.7668045195397	3.2973462556574	0.697534161540436	4.72714662228949	2.27696851948228e-06	6.58467524180516e-05
NEUROG3	7.43174091350744	5.69441360470144	1.9910228038674	2.86004439207853	0.00423581710032506	0.0378121935696641
NEXMIF	228.335566537948	1.30684978997993	0.460454740280022	2.8381720843729	0.0045372713504259	0.0395936626263481
NEXN	1609.83413579134	-1.45096	0.429313275016179	-3.37973	0.000725570832792702	0.00956276979944595
NFASC	772.690437783728	3.46725019170325	0.503831718288916	6.88176243345402	5.91165436693482e-12	5.1406588848136e-10
NFKBIA	328.448835434097	-0.996504	0.352301408912214	-2.82856	0.00467585592046012	0.0405752047249976
NGB	27.229771764884	3.47027832758787	0.722074806314102	4.8059817310373	1.53993961448822e-06	4.60316084282717e-05
NGEF	116.242774197863	1.53899821362255	0.556124311881022	2.76736366446035	0.00565116767856696	0.0465533422212521
NGFR	2092.60586338157	1.37280216420043	0.416737046179322	3.29416877329814	0.000987132085521087	0.0122995866567682
NHERF1	271.157669304087	1.30762001460036	0.39461060604544	3.31369708408138	0.000920711945105592	0.0116234040988711
NHLH1	137.11549754989	3.87875510177479	0.494891169704406	7.83759205906126	4.5926822444244e-15	6.6023125675627e-13
NHLH2	204.004295628278	8.02321463799729	0.850048226052874	9.43854053463813	3.78007653533727e-21	1.47935578074899e-18
NHSL1	509.224059536701	-1.26623	0.327372602709074	-3.86786	0.000109795887928048	0.00197728003821184
NICOL1	561.720618036819	2.59337898622792	0.486582171164844	5.32978629286714	9.83284024306641e-08	3.94423769104938e-06
NIM1K	21.7164248976525	2.32964865621529	0.734309794085941	3.17256922756316	0.00151096531557206	0.0172691670028847
NIPAL2	165.671075261323	-1.52178	0.462410586712039	-3.29097	0.000998439756269927	0.012390816735745
NIPSNAP1	1010.59709324928	0.88146093818844	0.295804432255654	2.97987738542951	0.00288363783818844	0.0287324010559881
NKAIN1	661.18902828862	0.998041412478926	0.330561504349474	3.01923061017953	0.00253417552944637	0.025897824624829
NKAIN3	613.56414200628	2.14977145338261	0.490636377745792	4.3815981669758	1.17811940979405e-05	0.000285851997283688
NKD2	2350.25138137798	1.2368453959091	0.277362415565028	4.45931145137117	8.22233683989379e-06	0.000206763920331808
NKX1-1	14.2634667350463	6.63319651930282	1.21074063060308	5.47862717384712	4.28638455855608e-08	1.8037628421538e-06
NKX2-2	29.8516378497947	2.39241966435426	0.606419862793963	3.94515386308695	7.97487544593235e-05	0.00149782081406704
NKX2-8	5.40837976359165	5.23613874980458	1.43205184352111	3.65638909896589	0.000255792998979512	0.00407018192989173
NKX3-2	131.786170312705	2.87369710064988	0.630750907848972	4.55599360205434	5.21385233118443e-06	0.000137757112134037
NKX6-1	55.2518060274307	5.55927406375568	0.883250716201926	6.29410648842852	3.09175532750854e-10	1.93682506284981e-08
NKX6-2	20.608593319283	4.07246000156932	0.858914168929887	4.74140507734685	2.12241093436303e-06	6.18083840018835e-05
NLGN1	160.603323173233	1.35372787664377	0.4700187044101	2.88015745744157	0.00397476607804436	0.0361531827053825
NLGN2	1681.08500754436	1.32575011049457	0.352046029821106	3.76584309491648	0.000165988013083344	0.00280443062865678
NLGN3	657.561265338124	1.66524157577542	0.386152548591347	4.31239307328174	1.6149699066836e-05	0.000375016821467984
NME5	10.3838095353021	2.58630794780842	0.770582191726077	3.35630381233595	0.000789917423214492	0.0102586142638874
NMNAT2	813.787993896247	1.89649794523652	0.438272603142831	4.32721080815187	1.51009418596522e-05	0.000354524561790892
NNAT	4296.93967331564	1.99740776166148	0.426359308045847	4.68479923850213	2.80234476019946e-06	7.85730712358066e-05
NOD1	155.40323000937	-1.12055	0.406564489098847	-2.75615	0.00584862356147212	0.0477254857642409
NOL4	107.752302522419	3.68841833649505	0.592465426350964	6.22554190075238	4.79894373153035e-10	2.92299884252246e-08
NOL4L	1005.27940701143	1.44273241109878	0.391177690133527	3.68817662021141	0.000225866850996786	0.00365234628367364
NOS1	87.0871566133459	2.79928124843903	0.596997405706332	4.68893368996653	2.74632356108632e-06	7.71763468522224e-05
NOVA1	1357.55076739149	1.96172785924397	0.377870905280107	5.19152925465322	2.08573806767579e-07	7.85944026410558e-06
NOVA2	219.792500300255	2.93203414922512	0.542838325855446	5.40130276285226	6.61586549603353e-08	2.71512499812465e-06
NOXA1	148.588347722434	1.6715104164901	0.560819530396352	2.98047825707636	0.00287798668183512	0.0286875866842643
NPBWR2	6.74745511528869	4.05740169774017	1.2557691566138	3.23100919971709	0.00123353969511818	0.014742014520706
NPDC1	943.654528475199	1.40296949709054	0.369914254143832	3.79268839028038	0.000149025114112491	0.00255956808561993
NPNT	1052.54616094296	-1.2028	0.40733470135021	-2.95285	0.0031485528703608	0.0308164147524097
NPTX1	125.107309849127	2.75353702774916	0.538405934102956	5.11423974614407	3.15007065496295e-07	1.13211354319261e-05
NPTXR	1229.87888249686	1.51575570205205	0.544724428116495	2.78261011222336	0.00539235637187203	0.0449573928824866
NPY2R	17.1111936140602	4.08647499334063	1.49291968836537	2.73723698949606	0.00619576409644313	0.0496739693999164
NPY5R	18.9938296635042	2.45979255845499	0.780459194548574	3.15172474824614	0.00162309198201318	0.0182778376398364
NR1D1	474.319652819745	1.5873268703317	0.32039333984205	4.95430670036473	7.2588635783955e-07	2.37224621806434e-05
NR2F1	1145.71798095746	1.58840716319946	0.431728602933262	3.67917981900541	0.000233985248618369	0.00376892042301738
NR3C1	1400.07551341935	-1.08948	0.323744848553611	-3.36523	0.000764792297762202	0.0100002021268906
NR4A3	39.7943204667922	2.50873470484019	0.596732800492669	4.20411732482102	2.62102965290005e-05	0.000571297173248241
NRAP	302.13120534015	-3.05352	0.84289015490868	-3.62268	0.000291569880591418	0.00453492365872955
NRCAM	591.755992285756	2.57628875341661	0.554533248584282	4.64586886357824	3.38648083309491e-06	9.34758915860938e-05
NRG1	213.836090084786	1.45451503551387	0.412683757819679	3.52452697241702	0.000424239621643773	0.00619544297726403
NRG3	112.384072726468	6.36342820470608	0.794156394821635	8.01281491429063	1.12112297960254e-15	1.81382561461428e-13
NRIP3	130.982801682578	1.57707263756181	0.572677922451134	2.75385618291645	0.00588976431298895	0.047959254967858
NRK	5212.12477896089	-1.65125	0.577200095693342	-2.86079	0.00422583556033253	0.0377418478157243
NRN1	339.066120421031	3.23423469957338	0.524763236970596	6.16322652143904	7.1277428493677e-10	4.21061673785688e-08
NRSN1	106.979696167134	4.9097022408531	0.617347963083135	7.95289291363862	1.82205833874149e-15	2.72979463159644e-13
NRSN2	225.295798480595	5.09466030222479	0.607063884451342	8.39229681210453	4.76735476617381e-17	9.1203163872879e-15
NRXN1	1464.72307905768	2.25861703432828	0.506205574673553	4.46185729144694	8.12523323254273e-06	0.00020473612005404
NRXN2	1725.24597719093	3.76228598954207	0.533771762411562	7.04849198568354	1.80867165600518e-12	1.71685740781866e-10
NRXN3	340.719822646336	4.26120269857198	0.573034449921163	7.43620684438471	1.03617548208679e-13	1.19304093701382e-11
NSG1	2306.39553456142	2.79219638867891	0.396800227577192	7.0367812179133	1.96731380646438e-12	1.85329902904429e-10
NSG2	2184.88122805152	9.07327370745896	0.911627076712835	9.95283481506008	2.45099940972825e-23	1.24400725142738e-20
NSMF	1701.53904121721	1.40579059804881	0.345813403008648	4.06517094426689	4.79972691832458e-05	0.000963431868109219
NT5DC2	2132.9537299566	0.889633276340607	0.29809212111427	2.98442398616627	0.00284112784290565	0.0283656561433414
NT5DC3	586.936471412599	1.15803971742564	0.397581015435512	2.91271381798027	0.00358302806608515	0.0338692162689234
NT5M	390.76943759825	1.16916	0.391776975971695	2.98424848189258	0.00284275810479906	0.02837054336531
NTN3	230.108088121965	1.80476004614313	0.366487936560219	4.92447326665711	8.45878913513855e-07	2.70118028927288e-05
NTNG2	251.060265944641	2.60069933367388	0.498020422156345	5.22207367001797	1.76930549120797e-07	6.76963501020649e-06
NTRK1	720.919350403217	7.4727053499557	1.02364049556455	7.30012673622725	2.87496793648843e-13	3.16373683984368e-11
NTS	62.1266912876747	5.70057945716857	0.847209500379572	6.72865383900271	1.71239890222482e-11	1.37378582897843e-09
NUAK2	93.0987612577456	1.36944936824552	0.411736617711631	3.32603249100533	0.000880916594069886	0.0111891704262094
NUDT11	178.76361759379	1.27350964337239	0.358780728529084	3.54954862986503	0.000385892183689336	0.00570762853279173
NUPR1	37.8973527665395	-1.69731	0.522900804944567	-3.24595	0.00117058779082606	0.0140708160260243
NXPH1	168.473899020726	3.92238129111081	0.568716311415736	6.89690309980141	5.31484079412721e-12	4.70391781316526e-10
NXPH2	335.009695930401	1.43392937705492	0.430488310331245	3.33093685157574	0.000865542350012748	0.011038993971701
NXPH4	231.489739265114	3.73353186526637	0.449707723965022	8.3021297307243	1.02261452545252e-16	1.88388320355587e-14
NYAP1	910.541919735055	1.45132549293959	0.355097024872772	4.08712377542331	4.36754132864879e-05	0.000891565448738749
NYAP2	105.575669036925	3.95094486983236	1.13763857898533	3.47293502770997	0.000514799963322815	0.00722113654136403
OBSCN	1515.00760914778	-1.81314	0.542488124986536	-3.34226	0.00083098357681145	0.0106803935686309
OCLN	119.991591567401	-1.46591	0.475990618727322	-3.0797	0.00207206568199076	0.0221739558997893
ODAD4	8.32607004344204	4.36508044385853	1.21012982269955	3.60711748605694	0.000309617491665346	0.0047679176580292
OGDHL	25.2561443720817	5.99974873336079	1.25181338139431	4.79284598050714	1.64431861354031e-06	4.89165118645305e-05
OLAH	6.48912129120721	5.49745957903761	1.42709351705479	3.85220696004784	0.000117058021086255	0.00208391766958852
OLFM1	2694.05041750726	4.47813838046272	0.497509869011859	9.00110462000901	2.23457884523394e-19	6.46209021871723e-17
OLFM2	1163.09833047196	1.24517854763004	0.306115572864237	4.06767462360459	4.7484622172985e-05	0.000955455140325353
OLFM3	92.3289627347439	4.68400087641036	1.0549892844043	4.43985635271658	9.00189428611441e-06	0.0002247762157587
OLFML1	618.78359719096	-1.19936	0.431019150416551	-2.78261	0.00539234746091367	0.0449573928824866
OLIG1	62.5998173916164	8.76665942934377	1.52118170085976	5.76305869600516	8.26030514745543e-09	3.99945747248302e-07
OLIG2	10.3264615680559	6.16657928264997	1.76337439300588	3.49703347576591	0.000470462791854385	0.00668594836195346
OMG	65.3839679183397	2.75201633849578	0.670988460059403	4.10143616814534	4.10593777839359e-05	0.000847424668453515
ONECUT1	126.754189946329	7.02241427395424	0.857732970204513	8.18718006407035	2.67417927534835e-16	4.65082787258136e-14
ONECUT2	144.848875780065	5.59957350347041	0.58930622366661	9.50197584649686	2.05944957379715e-21	8.5364184833892e-19
ONECUT3	14.8681683637522	5.95924361148731	1.30613263741412	4.56251030009127	5.05456130984778e-06	0.000134015927266433
OPCML	346.564608805733	3.84815193879356	0.577637032006539	6.66188579604431	2.70336069463668e-11	2.0815040394927e-09
OPRL1	408.398790321227	1.28850423033178	0.365997073150501	3.52053151474777	0.000430682810050139	0.0062564728305765
OPRM1	48.4466044265828	5.95223593158127	1.00412153866864	5.92780425711542	3.07012149414864e-09	1.64555865429906e-07
ORAI2	466.379982063835	1.01988187505028	0.336799934944708	3.02815342056914	0.00246053134339845	0.0253493846355922
OSBP2	223.016883963955	2.48513480431972	0.440379134214774	5.64317110244308	1.66946284903995e-08	7.65230455262654e-07
OSMR	161.246323377533	-1.49856	0.414618733003352	-3.61432	0.000301137376562791	0.00466041478227543
OTOF	19.8031100051174	2.30476316970067	0.713988000447338	3.22801387174106	0.00124652929210354	0.0148544242906636
OTOGL	41.6104784531157	-2.24738	0.434642807057509	-5.17063	2.33301087367017e-07	8.65999707883241e-06
OTOP2	11.5629729128658	2.50553995000837	0.904761844558881	2.76928118164616	0.00561801274122179	0.046310897207221
OTP	50.7985176583516	7.74018599846927	1.6778464789783	4.61316699438588	3.96579419660649e-06	0.000107439326437477
OTUD7A	73.225671439415	2.2980435755347	0.584132602451562	3.93411284679194	8.35045468545591e-05	0.00155912768789256
OTUD7B	672.33309754337	-1.07633	0.32605917452849	-3.30101	0.000963368118986472	0.0120426364350245
P2RX2	12.8936100279734	4.41443346718392	1.03331996892411	4.27208763978519	1.93651434132603e-05	0.00044225079585655
P2RX3	687.78350994384	5.54570326455647	0.616713363430694	8.99235137975034	2.41996615535008e-19	6.78915123392572e-17
P2RX6	54.4391156903452	1.52298188339956	0.498328802944985	3.05617872055389	0.00224177587646275	0.0236241381557748
P2RX7	31.823742329193	-1.68838	0.613818074824564	-2.75062	0.00594826179466171	0.0482810936139806
[truncated: 885 more rows]

## Sheet: Sheet2
Table S1：Differences TEs in E40-45 vs. E55-60
	baseMean	log2FoldChange	lfcSE	stat	pvalue	padj
DF0000001_dup10823:SINE/MIR:SINE/MIR	5.80100225223805	-2.84956	0.993306510279313	-2.86876	0.00412085789162845	0.0393502117227211
DF0000001_dup12440:SINE/MIR:SINE/MIR	3.24356063579912	4.49100957059429	1.54268010918068	2.91117357634142	0.00360073924346044	0.0359431529483981
DF0000001_dup12987:SINE/MIR:SINE/MIR	6.92070458532682	5.58764493765755	1.49235396202804	3.74418206392819	0.000180982387889044	0.00322042913449575
DF0000001_dup1833:SINE/MIR:SINE/MIR	19.7188741382146	7.09747395236384	1.20172628157493	5.90606535047414	3.5037503155684e-09	1.94435872914583e-07
DF0000001_dup2076:SINE/MIR:SINE/MIR	11.1074599767793	2.70114463635086	0.796876410118208	3.38966570230153	0.000699779025974379	0.00987038881386478
DF0000001_dup23047:SINE/MIR:SINE/MIR	10.5204189554546	6.19723481284664	1.30952854964307	4.73241672702423	2.21862333496793e-06	6.75725593172267e-05
DF0000001_dup24466:SINE/MIR:SINE/MIR	28.9319620643985	1.73483404730995	0.524951440290385	3.30475147634665	0.000950606522123938	0.0126907424230338
DF0000001_dup24571:SINE/MIR:SINE/MIR	3.49409482140276	-4.25732	1.51773438837781	-2.80505	0.00503092111738331	0.0454396264922831
DF0000001_dup24617:SINE/MIR:SINE/MIR	2.80285904659612	4.28514548767755	1.44762109180318	2.96012921609196	0.00307510034436205	0.0321284815795274
DF0000001_dup25430:SINE/MIR:SINE/MIR	30.024840399806	-2.51718	0.628308675514748	-4.00628	6.16817423305437e-05	0.00127315199122453
DF0000001_dup25588:SINE/MIR:SINE/MIR	3.4804958660964	3.81975248702069	1.35848070421199	2.81178265924389	0.00492677812292798	0.0448547443079084
DF0000001_dup28816:SINE/MIR:SINE/MIR	4.15126379906098	4.84703773665994	1.34655902623564	3.5995731655448	0.000318739943490293	0.00517271086731181
DF0000001_dup31483:SINE/MIR:SINE/MIR	5.49342779684716	-3.65247	1.10381160002391	-3.30896	0.000936417773338205	0.01256172332704
DF0000001_dup31484:SINE/MIR:SINE/MIR	6.4331495987985	-4.10043	1.1536142846531	-3.55442	0.000378808089653102	0.00597181590626666
DF0000001_dup32626:SINE/MIR:SINE/MIR	111.659548757074	1.54432717337479	0.454709941206101	3.39629076346675	0.000683057579573878	0.00966054383465367
DF0000001_dup33255:SINE/MIR:SINE/MIR	5.24868761454543	5.18704639982396	1.42509021508124	3.63980212966958	0.000272847627274811	0.00455784304924051
DF0000001_dup34653:SINE/MIR:SINE/MIR	26.4062835839622	2.46395194465329	0.649404637308003	3.79417054190925	0.000148137833131297	0.00271151241314329
DF0000001_dup4631:SINE/MIR:SINE/MIR	25.7770830046704	3.03492757758913	0.697747848777462	4.34960506565042	1.36382929069805e-05	0.000342828988591689
DF0000001_dup6823:SINE/MIR:SINE/MIR	34.9276346802217	1.85170768015777	0.593539915857454	3.11976942188077	0.00180992657252577	0.0212398775601109
DF0000001_dup7207:SINE/MIR:SINE/MIR	4.08035859602971	4.83116358764636	1.51144213146702	3.19639335642786	0.00139157257205093	0.0172093769498253
DF0000001_dup9933:SINE/MIR:SINE/MIR	2.59294007289683	-4.353	1.44930874578823	-3.0035	0.00266894370486415	0.0287607484712359
DF0000067_dup229:SINE/5S-Deu-L2:SINE/5S-Deu-L2	4.18557550208747	4.0978715243286	1.48088615202367	2.76717526106159	0.0056544347824164	0.0494843335301813
DF0000067_dup259:SINE/5S-Deu-L2:SINE/5S-Deu-L2	42.6789693299515	4.53579545987012	0.804809347740211	5.63586329185412	1.74183521537516e-08	8.32552733509516e-07
DF0000974_dup10620:SINE/MIR:SINE/MIR	6.51413286511747	4.74674356672143	1.48180435936043	3.20335376039128	0.00135837008795644	0.0168682734894025
DF0000974_dup11628:SINE/MIR:SINE/MIR	21.6767842758321	3.90635257487835	0.829357165166206	4.7100968544662	2.47599100119202e-06	7.38261037970484e-05
DF0000974_dup11629:SINE/MIR:SINE/MIR	16.0587432377619	2.93273153230842	0.890686867828447	3.29266281814462	0.000992434161327342	0.0131082650513577
DF0000974_dup12312:SINE/MIR:SINE/MIR	62.7232226863267	3.26707880686469	0.621447549709471	5.2572076410826	1.46259145157371e-07	5.9119842424491e-06
DF0000974_dup12996:SINE/MIR:SINE/MIR	3.53714218124418	4.62124041823585	1.54660709865254	2.98798603876967	0.00280822382166266	0.0299738413043235
DF0000974_dup1896:SINE/MIR:SINE/MIR	62.3480591576297	1.34595199082242	0.467422463609959	2.8795192692013	0.00398281958432153	0.0384668117153886
DF0000974_dup2050:SINE/MIR:SINE/MIR	3.20992308199037	4.48795921099398	1.5695667967119	2.85936171712847	0.00424494446344309	0.0401941972338008
DF0000974_dup3334:SINE/MIR:SINE/MIR	4.33108491580299	-3.52589	1.08215464895284	-3.25822	0.00112114629884467	0.0144022486540649
DF0000974_dup3348:SINE/MIR:SINE/MIR	61.4846127382187	8.73981750247242	1.13267857392164	7.71606147030119	1.19979464053046e-14	1.68054657857831e-12
DF0000974_dup4585:SINE/MIR:SINE/MIR	160.043129966475	1.72026890816964	0.499382289476199	3.4447935868411	0.000571495629156037	0.00832546441294999
DF0000974_dup5159:SINE/MIR:SINE/MIR	14.8125401753085	6.68712134981445	2.00314088254446	3.33831804247349	0.000842872138661202	0.0114866544890494
DF0000974_dup6413:SINE/MIR:SINE/MIR	250.62929361369	1.17887543723406	0.369073016045695	3.1941523383766	0.00140242090929295	0.0173353519948609
DF0000974_dup642:SINE/MIR:SINE/MIR	3.21834143762165	4.4811859882613	1.53427022625676	2.92072798622592	0.0034921458252178	0.0352077658198344
DF0000974_dup6733:SINE/MIR:SINE/MIR	10.7021891209015	4.15256136282881	1.05920696065187	3.9204438009671	8.8386046819533e-05	0.0017406734769504
DF0000974_dup7000:SINE/MIR:SINE/MIR	26.3173186212872	3.55979940941147	1.25000595849355	2.84782595252712	0.0044018990992232	0.0412666224430756
DF0000974_dup7047:SINE/MIR:SINE/MIR	57.4878981340039	1.36691395293785	0.484901595584099	2.81895123750068	0.00481808369039647	0.0441876982151802
DF0000974_dup754:SINE/MIR:SINE/MIR	4.90735654625864	-2.76811	0.997257853843377	-2.77572	0.00550789211657466	0.0485098245492401
DF0000974_dup809:SINE/MIR:SINE/MIR	5.47859885049612	5.25143811010538	1.40200324664581	3.74566758149032	0.000179914697929584	0.00320628317565604
DF0000974_dup8377:SINE/MIR:SINE/MIR	55.2605233065288	4.09955604468766	0.606919620416842	6.75469354882945	1.43137471854124e-11	1.21333326869743e-09
DF0000974_dup9010:SINE/MIR:SINE/MIR	9.60437102324205	6.06252090620843	1.39240655554726	4.35398762096868	1.33683258840371e-05	0.000337337726281872
DF0000975_dup10643:SINE/MIR:SINE/MIR	24.1492360059427	2.28583320581683	0.800202821827379	2.85656728952393	0.00428249219632506	0.0404220966120153
DF0000975_dup12611:SINE/MIR:SINE/MIR	87.1773028090435	5.46979763022102	1.03192293860673	5.30058730703883	1.15430748838868e-07	4.79156514157921e-06
DF0000975_dup13671:SINE/MIR:SINE/MIR	51.9059187857407	2.68159010619241	0.52239491476661	5.13326227034668	2.84762652316689e-07	1.09046610411273e-05
DF0000975_dup15120:SINE/MIR:SINE/MIR	196.644165721683	7.3832299289366	0.809841761272882	9.11687971898595	7.73183245668107e-20	2.59640881458779e-17
DF0000975_dup15787:SINE/MIR:SINE/MIR	8.95031787537282	-2.26469	0.719547349455161	-3.14738	0.0016473968556684	0.019659464593041
DF0000975_dup16164:SINE/MIR:SINE/MIR	44.0205081940724	-3.91957	0.70447130119639	-5.56384	2.63902793901014e-08	1.20846256654707e-06
DF0000975_dup17799:SINE/MIR:SINE/MIR	5.78316490712322	5.33444914050931	1.32691363034405	4.02019319006178	5.81504357607867e-05	0.00121172184875281
DF0000975_dup18997:SINE/MIR:SINE/MIR	11.6511954629717	2.42803811989367	0.825039958433681	2.94293396952948	0.00325117754509095	0.0333691588709119
DF0000975_dup22154:SINE/MIR:SINE/MIR	12.2164922653741	6.41052974763703	1.2631030152677	5.07522321627772	3.87041372646654e-07	1.42184778032732e-05
DF0000975_dup2535:SINE/MIR:SINE/MIR	8.43057679310584	5.8730405459432	1.98375710008311	2.96056434817404	0.00307075966098733	0.0321205143256103
DF0000975_dup25398:SINE/MIR:SINE/MIR	2.96357203151699	-4.0435	1.44317258206159	-2.80181	0.00508160311110845	0.0457239540670779
DF0000975_dup2566:SINE/MIR:SINE/MIR	12.8767553078629	-2.91084	0.845460557804206	-3.4429	0.000575506529156611	0.00837457917677728
DF0000975_dup25739:SINE/MIR:SINE/MIR	3.98785938305102	4.79139169656753	1.61859438975367	2.96021765977869	0.00307421761683301	0.0321284815795274
DF0000975_dup2846:SINE/MIR:SINE/MIR	9.99955151665269	3.27734117785055	0.896953321255314	3.65385923680378	0.000258327928162559	0.00435644141533534
DF0000975_dup30170:SINE/MIR:SINE/MIR	5.14787321666378	5.16416329051377	1.31455437269488	3.92845164702245	8.54945356730982e-05	0.00169263671419914
DF0000975_dup30957:SINE/MIR:SINE/MIR	96.5169159428952	5.95118244246054	0.763378807893836	7.79584444959884	6.39791608093263e-15	9.36204558144515e-13
DF0000975_dup36081:SINE/MIR:SINE/MIR	13.3414537240564	2.2276470100729	0.792384108429489	2.8113221685984	0.00493383560091423	0.0449033898174935
DF0000975_dup37327:SINE/MIR:SINE/MIR	2.64007073745776	4.19893130660488	1.46460075970885	2.86694601158039	0.00414453708036635	0.0395330880357013
DF0000975_dup39062:SINE/MIR:SINE/MIR	57.0326430656463	3.5109772062903	0.705194177987351	4.97873821974928	6.40001363807835e-07	2.21740155055802e-05
DF0000975_dup39983:SINE/MIR:SINE/MIR	204.573002076311	2.27769382012826	0.418429666042549	5.44343292307731	5.22634194503738e-08	2.27776330393285e-06
DF0000975_dup40099:SINE/MIR:SINE/MIR	18.6719382349678	-1.67919	0.573592790353116	-2.9275	0.00341701768006638	0.0346851188033101
DF0000975_dup4246:SINE/MIR:SINE/MIR	4.68189480277771	5.02594747696605	1.41463512399361	3.5528224852621	0.000381121555507991	0.0059956257678203
DF0001253_dup1679:SINE/MIR:SINE/MIR	33.6132314575309	7.86963246752789	1.20355938324006	6.53863247390614	6.20838797977502e-11	4.69989324723257e-09
DF0001253_dup214:SINE/MIR:SINE/MIR	33.1095066944424	-2.46807	0.752662919891119	-3.27912	0.00104133148869485	0.0135616362736514
DR0082543_dup1512:SINE/MIR:SINE/MIR	9.04872683783179	5.97770497978489	1.43140933392505	4.1760975271787	2.96552716103989e-05	0.000671938174127318
DR0082601_dup1025:SINE/MIR:SINE/MIR	5.24472638190366	3.68324893984698	1.28753891078704	2.86068941993801	0.00422720943724604	0.0400880871795024
DR0082601_dup3089:SINE/MIR:SINE/MIR	3.76380803169223	4.71197831014225	1.52022868476847	3.09951940609507	0.00193834879320201	0.0224155275674791
DR0082601_dup3514:SINE/MIR:SINE/MIR	40.3062812931142	2.00029158868127	0.561180248649544	3.56443690506728	0.000364638148449272	0.00578495882636691
DR0082681_dup148:SINE/MIR:SINE/MIR	3.53720312210151	4.62149756533253	1.67147875583911	2.76491552715695	0.00569375382105708	0.0497299856294994
DR0082681_dup86:SINE/MIR:SINE/MIR	68.037669681676	1.33103821855815	0.433829041912251	3.0681169077366	0.00215412327238683	0.0243412212569578
DR0082691_dup1593:SINE/MIR:SINE/MIR	11.8512133968027	6.36488453437551	1.79423709799477	3.54740437676205	0.0003890469508329	0.00610929663259361
DR0082691_dup512:SINE/MIR:SINE/MIR	2.54306570482942	4.1389686218203	1.47757616666893	2.80118799638686	0.00509148485465276	0.0457814153099621
DR0082726_dup1710:SINE/MIR:SINE/MIR	8.63981064976547	-3.15207	0.801992086909547	-3.9303	8.48391900325834e-05	0.00168093260553968
DR0082726_dup3151:SINE/MIR:SINE/MIR	12.6461334290373	2.89503379849811	0.75836915609483	3.8174466554071	0.000134839929380481	0.00249954866968362
DR0082726_dup883:SINE/MIR:SINE/MIR	23.0062261665154	2.32413433709646	0.633899604279755	3.66640761629307	0.000245981726723489	0.00419193192457277
DR0082785_dup661:SINE/MIR:SINE/MIR	45.1535891126357	1.74906012354849	0.439048373838615	3.98375265180099	6.78354790240056e-05	0.00137737573804324
DR0082825_dup1116:SINE/MIR:SINE/MIR	2.7710151691856	4.27112808338405	1.42602928637609	2.99511947208188	0.00274337365468253	0.0293894421828628
DR0082825_dup1265:SINE/MIR:SINE/MIR	4.44654702216739	4.95452035415784	1.35315491565793	3.66145834215063	0.000250783643165259	0.00425990659236552
DR0109493_dup1020:SINE/MIR:SINE/MIR	11.8109473765543	6.36456864124994	1.20533663161829	5.28032457845807	1.28955237145867e-07	5.26946103987785e-06
DR0109493_dup191:SINE/MIR:SINE/MIR	9.26721910351729	3.15327930320372	1.06880827629187	2.95027590368566	0.00317490270212683	0.0328436913415513
DR0109582_dup1456:SINE/MIR:SINE/MIR	9.66938973852315	-3.37904	0.968296766419997	-3.48967	0.000483617555538062	0.00724264987547653
DR0109582_dup372:SINE/MIR:SINE/MIR	4.44903262188943	4.19158287996119	1.43110385522251	2.92891593063976	0.00340146407158151	0.0346132666771308
DR0109582_dup892:SINE/MIR:SINE/MIR	3.05067927500532	4.40737780991342	1.52868252947718	2.88312172405135	0.00393755253007708	0.0381562387792486
DR0109582_dup992:SINE/MIR:SINE/MIR	5.76478147077658	5.32612068779299	1.28572174255422	4.14251428712102	3.43518961314745e-05	0.000769042064420267
DR0195026_dup762:SINE/MIR:SINE/MIR	7.29738130485676	5.66527445711748	1.33735718709051	4.23617154175734	2.27363104625822e-05	0.000535550521534547
DR0195135_dup1328:SINE/MIR:SINE/MIR	20.6717803790991	-1.31993	0.468421030754908	-2.81783	0.00483491456649294	0.0442955289402412
DR0195135_dup1930:SINE/MIR:SINE/MIR	6.69259367011013	4.79261159662298	1.36074699190393	3.52204460133862	0.000428232089987965	0.00662532967103057
DR0195135_dup3487:SINE/MIR:SINE/MIR	6.53371413157049	4.75426727962562	1.30225092333584	3.65080737854046	0.000261417245350158	0.00440057963204157
DR0195135_dup4085:SINE/MIR:SINE/MIR	4.05210857613851	4.81711892287452	1.63069522705428	2.95402773182593	0.00313655818688619	0.0326274299400754
DR0195135_dup5432:SINE/MIR:SINE/MIR	4.97706923301462	4.35123450327397	1.46750761776913	2.96505070950747	0.00302633040359229	0.0317964991020027
DR0195135_dup7571:SINE/MIR:SINE/MIR	7.19952221921955	3.51639053099983	1.22884778377159	2.86153466477948	0.00421595396828487	0.0400248214176461
DR0195227_dup1003:SINE/MIR:SINE/MIR	98.269505436388	1.60143005390774	0.577822160671974	2.77149296601116	0.00557998778783666	0.0489965203241051
DR0307511_dup176:SINE/MIR:SINE/MIR	232.821825817055	2.13128168927964	0.518548674890185	4.1100899346257	3.95505048876096e-05	0.000869082528960703
DR0307541_dup2627:SINE/MIR:SINE/MIR	5.00116872104714	-2.85613	1.02412828587891	-2.78884	0.00528968828656023	0.0470947672637227
DR0307541_dup4171:SINE/MIR:SINE/MIR	3.87997988478692	4.76001805047027	1.4934878875468	3.1871822263581	0.00143666229265941	0.0176243211314564
DR0307541_dup4217:SINE/MIR:SINE/MIR	4.30724427408032	4.14236471484524	1.46343623844519	2.8305741008889	0.00464645467124186	0.0429674496108814
DR0307541_dup5398:SINE/MIR:SINE/MIR	10.2123752387843	5.41285308903999	1.36290411236643	3.97155826292252	7.14040320833466e-05	0.00143868139412238
DR0307561_dup86:SINE/MIR:SINE/MIR	28.4366118015371	7.62792659703644	1.17401500640501	6.49729905957007	8.17748054906253e-11	6.03588921451751e-09
DR0307776_dup1044:SINE/MIR:SINE/MIR	5.07967962842199	-3.01565	1.0738797618871	-2.80819	0.00498214003605864	0.0451547383960152
DR0307776_dup1537:SINE/MIR:SINE/MIR	10.0538493405062	2.53127461747062	0.850950349859482	2.9746443113733	0.00293328447741586	0.0310555862235059
DR0307776_dup1691:SINE/MIR:SINE/MIR	2.86708157224207	4.31981474692973	1.50703123438202	2.86644008987719	0.00415116722170046	0.0395819159220969
DR0307776_dup861:SINE/MIR:SINE/MIR	19.9343963560939	2.06145324082918	0.635236613104074	3.24517384279209	0.00117378941942193	0.0149829757616563
DR0310696_dup597:SINE/MIR:SINE/MIR	45.1296156633627	-1.86837	0.535030691151296	-3.49208	0.00047928095906676	0.007198283349103
DR0389202_dup245:SINE/MIR:SINE/MIR	3.7958189154855	4.72561168347948	1.57618419952381	2.99813415520036	0.00271638070953612	0.0291718572877735
DR0389202_dup738:SINE/MIR:SINE/MIR	13.099087162135	2.73848982069001	0.798758309204978	3.42843359390613	0.000607075031818688	0.00875612131521305
DR0389226_dup622:SINE/MIR:SINE/MIR	4.50703264463005	-3.29602	1.12013166937269	-2.94253	0.00325539452903171	0.0333862759980139
DR0389315_dup319:SINE/MIR:SINE/MIR	4.07684323436045	4.06125093622762	1.39034308131089	2.92104228864033	0.00348862470454826	0.035185809351649
DR0389341_dup3413:SINE/MIR:SINE/MIR	3.9643014306961	4.78313681453602	1.52718300986502	3.13199975617774	0.00173620019468437	0.0205526546245989
DR0389341_dup3751:SINE/MIR:SINE/MIR	11.7938960848615	2.27266064571447	0.805757125339924	2.82052813961242	0.00479446682896135	0.0440791399266355
DR0389643_dup63:SINE/MIR:SINE/MIR	2.65778179983336	4.20764119703692	1.51860888537206	2.77072078108252	0.00559323671032101	0.0490470870952254
DR0554719_dup726:SINE/MIR:SINE/MIR	28.7894859712541	5.60647897020935	1.02629186339031	5.46285045239333	4.68549307076863e-08	2.0557306533106e-06
DR0768577_dup531:SINE/MIR:SINE/MIR	24.0605955358437	5.93264063404664	1.20631493200544	4.91798656938111	8.74389100624667e-07	2.91014913756822e-05
DR0768577_dup758:SINE/MIR:SINE/MIR	5.55658419995288	-3.35013	1.12472819505452	-2.97861	0.00289558045497369	0.0307476235379276
DR0768582_dup1859:SINE/MIR:SINE/MIR	20.6049682023516	7.16276088282948	1.21646009820579	5.88820043780653	3.90423439503528e-09	2.13940609851797e-07
DR0768582_dup2034:SINE/MIR:SINE/MIR	11.8015372324654	6.36165965729716	1.35282004382638	4.70251729809054	2.56973440985291e-06	7.62276935416503e-05
DR0768585_dup1370:SINE/MIR:SINE/MIR	77.2865688155769	-1.30539	0.399300911000482	-3.26918	0.00107860073127942	0.0139446144888459
DR0768748_dup3106:SINE/MIR:SINE/MIR	9.71413440353995	4.00536006154739	1.19137360064638	3.36196811762011	0.000773890584885871	0.0107225455805546
DR0768748_dup647:SINE/MIR:SINE/MIR	12.3974350627132	3.01006171074155	1.02266244706813	2.94335801551243	0.00324672713415165	0.0333627005982087
DR0768749_dup311:SINE/MIR:SINE/MIR	4.72104455796253	5.03687711828606	1.43448877199791	3.51126981026895	0.00044597150862049	0.0068073028702194
DR0768749_dup557:SINE/MIR:SINE/MIR	7.85918479280115	5.77175234055185	1.41204049360131	4.08752607783323	4.35997679665512e-05	0.000943808861444526
DR0768771_dup213:SINE/MIR:SINE/MIR	50.9456091707816	1.82901484703153	0.412462462404991	4.43437891624582	9.23380983919888e-06	0.000242588947962022
DR0768771_dup390:SINE/MIR:SINE/MIR	43.1342662335213	8.22982317667643	1.19739030411392	6.8731333036529	6.28068235120574e-12	5.69238452682118e-10
DR0768852_dup237:SINE/MIR:SINE/MIR	11.4034402441352	3.20653473342001	1.00618498903839	3.18682426030276	0.00143844147166339	0.0176308364376599
DR0768965_dup85:SINE/MIR:SINE/MIR	11.9727754499231	2.42241579389147	0.805445193137606	3.00754888666598	0.0026336376138839	0.0284348186399262
DR0769082_dup87:SINE/MIR:SINE/MIR	3.61829025854643	3.87440065861241	1.39484602250806	2.77765473471106	0.00547527634954507	0.0483037768351748
DR0769192_dup146:SINE/MIR:SINE/MIR	13.7005561097948	-2.23395	0.739091268625486	-3.02256	0.00250646252644972	0.0273207544549719
DR0812887_dup1182:SINE/MIR:SINE/MIR	11.9003962575949	6.37101937857945	1.84529270310843	3.4525792942482	0.000555254253705485	0.0081477729228615
DR0812887_dup1572:SINE/MIR:SINE/MIR	79.4847100948477	1.86432463522461	0.464213711087879	4.01609127583842	5.91713461735582e-05	0.00122908411603807
DR0812887_dup1715:SINE/MIR:SINE/MIR	3.3776307729855	4.55502612114084	1.63405284904659	2.78756352574431	0.00531060410992416	0.0472328195080624
DR0812887_dup791:SINE/MIR:SINE/MIR	19.7940227470421	-2.26539	0.733057723132263	-3.09033	0.00199932301086244	0.0229584689274528
DR0813078_dup2332:SINE/MIR:SINE/MIR	5.16138206454049	3.65438254944351	1.25773193513072	2.90553372095437	0.00366627341851317	0.036389048749949
DR0813106_dup576:SINE/MIR:SINE/MIR	4.92530295156441	4.3330623512936	1.45252155912359	2.98313117907046	0.00285315679048217	0.030379160899634
DR0813120_dup6394:SINE/MIR:SINE/MIR	4.26455523110981	-3.22043	1.03461110479486	-3.11269	0.00185388558249069	0.0216683735217219
DR0813323_dup1840:SINE/MIR:SINE/MIR	26.3869622812518	-1.88538	0.573272295327928	-3.2888	0.00100616446297524	0.0132168835399752
DR0813323_dup2159:SINE/MIR:SINE/MIR	3.73601563084472	4.69942675098476	1.47935094148828	3.17668148861079	0.00148970546697605	0.018113937534872
DR0813353_dup75:SINE/MIR:SINE/MIR	13.1567316462087	-2.51132	0.599696414957969	-4.18765	2.81860201941491e-05	0.000644782905629124
DR0813402_dup1245:SINE/MIR:SINE/MIR	3.85501092446552	-4.00642	1.34865475380346	-2.97068	0.00297138909806769	0.0313440630218064
DR0813402_dup1345:SINE/MIR:SINE/MIR	22.5993851315785	2.7293237866881	0.639160798077532	4.27016768690658	1.9532605459954e-05	0.000470236704790969
DR0813402_dup1554:SINE/MIR:SINE/MIR	69.8563054566319	2.47861643610197	0.577046059392515	4.29535285053559	1.7441569712689e-05	0.000424579029260653
DR0813402_dup2433:SINE/MIR:SINE/MIR	6.63981224663492	-4.71872	1.20182862806386	-3.92628	8.62690429426599e-05	0.00170539248437516
DR0813418_dup82:SINE/MIR:SINE/MIR	9.05267631632945	5.23768762890162	1.31318134776584	3.9885486020744	6.6478783943487e-05	0.00135297497112024
DR0813425_dup11:SINE/MIR:SINE/MIR	21.9611760488692	2.60221231879482	0.73860375754819	3.52315066394045	0.000426448864189194	0.00660554411573481
DR1068114_dup115:SINE/MIR:SINE/MIR	12.9505219228621	2.46144295285082	0.853037760182409	2.88550292583118	0.0039078882932978	0.0380094014357034
DR1068128_dup1298:SINE/MIR:SINE/MIR	5.45408519135042	4.49469762456595	1.29982508203004	3.45792498291096	0.000544352936146401	0.00801474786761252
DR1068128_dup1518:SINE/MIR:SINE/MIR	5.46197140609244	5.24776858946981	1.4443276572932	3.63336432905024	0.000279749571943629	0.00464352378828863
DR1068246_dup1361:SINE/MIR:SINE/MIR	2.75581870593469	4.25904886850371	1.50476903402565	2.83036716745137	0.00464946131323225	0.0429674496108814
DR1068246_dup1661:SINE/MIR:SINE/MIR	7.24435183645678	4.17391417230643	1.46032125180124	2.85821641447599	0.00426029723145634	0.0402561202682309
DR1068253_dup1116:SINE/MIR:SINE/MIR	5.40063886516581	5.23264885488465	1.45115187445551	3.60585886769983	0.000311122202602181	0.00506792528156649
DR1068466_dup682:SINE/MIR:SINE/MIR	21.8772397560218	2.90715698191951	0.801779387225723	3.62588141855169	0.000287977490281069	0.00474700717616869
DR1068511_dup149:SINE/MIR:SINE/MIR	2.46241006753403	-4.27752	1.51672703674987	-2.82023	0.00479889196779905	0.04408887313664
DR1068559_dup2795:SINE/MIR:SINE/MIR	11.7817183093481	6.35594019838584	1.34670963807653	4.7196069729358	2.36300756149631e-06	7.09796525897626e-05
DR1068585_dup122:SINE/MIR:SINE/MIR	162.985532551788	1.43278239586965	0.491686264018416	2.91401753662979	0.00356809862235355	0.0356987040547389
DR1068585_dup95:SINE/MIR:SINE/MIR	61.4269327134391	-2.12247	0.594045418534284	-3.57291	0.000353032435657365	0.00563496562289663
DR1068601_dup2779:SINE/MIR:SINE/MIR	16.0909726260709	6.07402695966121	1.19814275368846	5.06953527946687	3.98788215445729e-07	1.45886309038687e-05
DR1068640_dup2048:SINE/MIR:SINE/MIR	3.5647539854893	4.63147007262514	1.49308789811909	3.10194066836897	0.00192256487393745	0.0223019228268573
DR1068640_dup3340:SINE/MIR:SINE/MIR	13.4513397395308	-2.15786	0.66881367845767	-3.22639	0.00125361359885153	0.0158704209737642
DR1068640_dup5698:SINE/MIR:SINE/MIR	3.11512232265638	4.43075356890417	1.55634685527845	2.84689338618637	0.00441481450252497	0.0413580959458643
DR1068647_dup234:SINE/MIR:SINE/MIR	7.83632246559272	-2.36196	0.808192644458611	-2.92253	0.00347204330302839	0.0350796386591714
DR1606310_dup17:SINE/MIR:SINE/MIR	32.2785449014735	2.35619063998688	0.73344593531835	3.21249396380414	0.00131587913613869	0.0164519437770314
DR1606310_dup722:SINE/MIR:SINE/MIR	4.79635655617144	4.30099020306389	1.4553793958131	2.95523642524909	0.00312429528009749	0.0325259482478216
DR1606430_dup801:SINE/MIR:SINE/MIR	28.0135481819234	-1.72182	0.600147818353423	-2.869	0.00411777269524021	0.0393494418848693
DR1606430_dup842:SINE/MIR:SINE/MIR	3.80071677577562	-3.93066	1.23739088671589	-3.17657	0.0014902792248959	0.018113937534872
DR1606600_dup1106:SINE/MIR:SINE/MIR	2.9156501891777	4.34595381923624	1.46399461957778	2.96855860063859	0.00299200045756027	0.031473681921637
DR1606600_dup1506:SINE/MIR:SINE/MIR	14.9765950302612	6.70230614699735	1.22175866073063	5.48578566489495	4.11635759634582e-08	1.82745346645908e-06
DR1606600_dup1973:SINE/MIR:SINE/MIR	10.4612031854808	2.81304512262109	0.977182120081365	2.87873167632955	0.00399277890025552	0.0384920344992245
DR1606600_dup605:SINE/MIR:SINE/MIR	23.462192221258	2.39552089646378	0.726678497819885	3.29653471741713	0.00097885515814224	0.0129752799378642
DR1606628_dup192:SINE/MIR:SINE/MIR	4.06188169479348	4.81446952671682	1.49429763672561	3.22189462687404	0.00127345959997128	0.0160828000492034
DR1606764_dup13:SINE/MIR:SINE/MIR	50.8670829419481	6.00850866785705	0.982824843708285	6.11350914287679	9.74637843132126e-10	5.88218641132714e-08
DR1692127_dup1697:SINE/MIR:SINE/MIR	3.81451875039335	4.73390895999765	1.62339857572278	2.91604848666938	0.00354495405297925	0.0355622296092246
DR1692127_dup1906:SINE/MIR:SINE/MIR	3.34223039544115	4.54171343702817	1.46857318757847	3.0926027217731	0.00198409553150004	0.0228236338412739
DR1692127_dup2012:SINE/MIR:SINE/MIR	5.5365808505967	5.26931478026217	1.4257540889823	3.69580899047142	0.000219187721972371	0.00379707936615232
DR1692229_dup48:SINE/MIR:SINE/MIR	11.2147925599457	3.7742910886809	1.13418607148106	3.32775298831901	0.000875494560717234	0.0118572021865908
DR1692453_dup323:SINE/MIR:SINE/MIR	16.8568032009265	4.39663959090864	0.994408171913434	4.42136309323429	9.80802001667885e-06	0.00025621976925987
DR1692453_dup53:SINE/MIR:SINE/MIR	17.5532141761274	3.84904876263213	1.04096486185926	3.6975779910163	0.000217666355511024	0.00377822057647465
DR1692645_dup929:SINE/MIR:SINE/MIR	3.90793650061286	-5.49365	1.32998700265706	-4.1306	3.61811330034033e-05	0.000800415892532215
DR1692676_dup246:SINE/MIR:SINE/MIR	2.36303	-4.73057	1.58564189407929	-2.98338	0.0028508577021656	0.030379160899634
DR1692676_dup427:SINE/MIR:SINE/MIR	218.01893494178	1.56157025767108	0.427267699946514	3.65478190339818	0.000257400697000931	0.00434413431478439
DR1809944_dup241:SINE/MIR:SINE/MIR	3.23467497606705	4.49823412841257	1.54205595568019	2.91703690248286	0.00353373961805135	0.0355177443651647
DR1809968_dup2122:SINE/MIR:SINE/MIR	8.99303346927676	3.46606529083685	1.11925552035772	3.09675961189726	0.00195648460539039	0.0225853685627988
DR1809968_dup3156:SINE/MIR:SINE/MIR	12.0521596117346	4.32999427222317	1.13899367579135	3.80159641291668	0.000143766774188726	0.00264258464303529
DR1809968_dup645:SINE/MIR:SINE/MIR	7.29602982670149	-2.30094	0.787153737785971	-2.92311	0.00346552070434674	0.0350472524358896
DR1810140_dup675:SINE/MIR:SINE/MIR	5.02635862378057	4.36843103209693	1.31853490181535	3.31309472815812	0.000922697227341013	0.012413050064583
DR1810403_dup265:SINE/MIR:SINE/MIR	5.72526565220779	5.31521967511662	1.42958587550278	3.71801356336658	0.000200795491830142	0.00351566598763831
DR1810415_dup1895:SINE/MIR:SINE/MIR	15.4674807782085	4.24308504033843	1.02115768637099	4.15517123062314	3.25044023977179e-05	0.000731432828181637
DR1810415_dup2322:SINE/MIR:SINE/MIR	4.25746985743461	4.1280858857675	1.4375127749949	2.87168639999193	0.00408287913931713	0.0390755475972888
DR1810475_dup1675:SINE/MIR:SINE/MIR	4.05129772419983	-3.53029	1.25008287499996	-2.82405	0.00474216571644902	0.0437056814253867
DR1810544_dup141:SINE/MIR:SINE/MIR	2.17224816685233	-4.62417	1.64152997264206	-2.81699	0.00484766138526617	0.0443657563467075
DR1880376_dup861:SINE/MIR:SINE/MIR	4.6846148194938	-3.01298	1.04551825357009	-2.88181	0.00395402519476543	0.0382988730584358
DR1880509_dup1586:SINE/MIR:SINE/MIR	67.6053822434175	2.5352210882144	0.60230863192084	4.2091727626902	2.56307359510332e-05	0.000594637614495494
DR1880853_dup1465:SINE/MIR:SINE/MIR	123.205523799716	1.58065374328678	0.436591978127746	3.62043698114921	0.000294105880068616	0.0048237415883765
DR1880853_dup1784:SINE/MIR:SINE/MIR	19.1759627012649	2.69137222211312	0.853845322331059	3.15206062705301	0.00162122607861211	0.0194257889648157
DR1880945_dup2843:SINE/MIR:SINE/MIR	6.15555676968057	3.30194674664959	1.17708049908508	2.8052	0.0050285296948456	0.0454336937899589
DR1880996_dup3330:SINE/MIR:SINE/MIR	7.65804528631258	-2.54557	0.849391525577844	-2.99694	0.00272705973009385	0.0292587240969794
rnd-2_family-243:SINE/MIR:SINE/MIR	4.6592720725621	5.01792002683696	1.52720160653207	3.28569588021291	0.00101730781593312	0.0133193662143678
rnd-2_family-243_dup864:SINE/MIR:SINE/MIR	566.398541720035	3.45395328642799	0.420684708396736	8.2103133712449	2.20611960288527e-16	4.15718638549452e-14
rnd-2_family-4_dup1257:SINE/MIR:SINE/MIR	22.6647	3.80681303055035	0.768076890573817	4.95629158651856	7.18513614770891e-07	2.46335433399136e-05
rnd-2_family-4_dup3157:SINE/MIR:SINE/MIR	6.10980123339291	5.40951042066615	1.35608769724655	3.98905648333056	6.63366259745199e-05	0.00135113160509378
rnd-5_family-3032_dup533:SINE/MIR:SINE/MIR	11.1072761320339	-2.79729	0.774521701843231	-3.61164	0.000304270903812383	0.00496558740408583
rnd-5_family-6426_dup27:SINE/MIR:SINE/MIR	3.70068297306294	4.68210447053312	1.36674137187908	3.42574284123402	0.000613120574783548	0.00882873403810087
DF0000120_dup3309:LTR/ERVL:LTR/ERVL	4.28713235235223	4.90112835352419	1.47621981987401	3.3200532112775	0.000900002918972181	0.0123831601386405
DF0000425_dup301:LTR/ERVL:LTR/ERVL	7.43221431535483	5.69133292861152	1.45194551752948	3.91979785735726	8.862327031775e-05	0.00180945952378122
DF0000425_dup396:LTR/ERVL:LTR/ERVL	24.7563829438245	1.7432775747872	0.603330309493178	2.88942482642985	0.00385947273600565	0.0386468237299464
DF0000489_dup2117:LTR/ERVL:LTR/ERVL	9.78423415515956	6.08901769889589	1.81306464667362	3.35841179743218	0.000783917343987033	0.0110886104812064
DF0000489_dup668:LTR/ERVL:LTR/ERVL	2.92732932794333	-3.97802	1.35614132266031	-2.93333	0.00335341966690954	0.0348875830247317
DF0000491_dup202:LTR/ERVL:LTR/ERVL	61.8090602697278	1.7278175853724	0.457112035469273	3.77985581499428	0.000156919201852564	0.00293670932352808
DF0000491_dup322:LTR/ERVL:LTR/ERVL	30.4841952299787	2.01810714931304	0.640838192658842	3.14916803091885	0.00163736019610045	0.0198851029545514
DF0000499_dup364:LTR/ERV1:LTR/ERV1	41.1594533851601	8.16168031407695	1.84073901011539	4.43391500328192	9.25371206192188e-06	0.000253726523948343
DF0000518_dup203:LTR/ERVL:LTR/ERVL	8.27264052686488	3.32564537060362	1.14446930371275	2.90584060211573	0.00366267979757407	0.0372488677357247
DF0000566_dup469:LTR/ERVL:LTR/ERVL	4.18495844745413	4.86166661943537	1.4051170557279	3.45997267602511	0.000540230203575739	0.0081787912793048
DF0000583_dup1225:LTR/ERV1:LTR/ERV1	5.74615672263119	3.18738504080429	1.10066875221873	2.8958622059354	0.00378118390575078	0.0381345533938747
DF0000594_dup309:LTR/Gypsy:LTR/Gypsy	9.22023818317507	4.52107860384209	1.39250860853411	3.24671501212579	0.00116745227225875	0.0152040656651398
DF0000599_dup17:LTR/ERVL:LTR/ERVL	12.8524964962346	-2.00846	0.67292573442935	-2.98467	0.00283886670934197	0.0306446137185475
DF0000615_dup282:LTR/ERVL:LTR/ERVL	7.24296474885347	3.13035322891961	1.0882102381717	2.87660703705462	0.00401975838809325	0.0397304468957877
DF0000740_dup1431:LTR/ERVL:LTR/ERVL	58.1969728969759	2.47165725364373	0.494592765935553	4.99735827912574	5.81210236413363e-07	2.14686038363143e-05
DF0000925_dup475:LTR/ERVL:LTR/ERVL	9.04636356580763	-2.02219	0.704511640742928	-2.87034	0.00410024466853651	0.0402234809510127
DF0000926_dup167:LTR/ERVL:LTR/ERVL	15.3448978044422	1.97016082631723	0.623199412799909	3.16136502354149	0.0015703157734517	0.0192869482401928
DF0000981_dup287:LTR/Gypsy:LTR/Gypsy	7.7748497854385	5.01478312145568	1.3317804785035	3.76547276551966	0.000166234243327294	0.00309154018265927
DF0001001_dup2101:LTR/ERVL-MaLR:LTR/ERVL-MaLR	4.06778980974896	-3.7951	1.19638556291548	-3.17214	0.001513206015269	0.0187638432340528
DF0001001_dup624:LTR/ERVL-MaLR:LTR/ERVL-MaLR	3.44178313235243	-3.80585	1.34838619901903	-2.82252	0.00476472348680089	0.0446323063621552
DF0001004_dup4413:LTR/ERVL-MaLR:LTR/ERVL-MaLR	7.3686488130486	5.6794746507645	1.27263058239777	4.46278341045662	8.09018182076934e-06	0.000227427784953122
DF0001004_dup5477:LTR/ERVL-MaLR:LTR/ERVL-MaLR	5.31691864538398	5.20799872872201	1.39094027512358	3.74422886580037	0.000180948659163922	0.00332124734820049
DF0001004_dup5938:LTR/ERVL-MaLR:LTR/ERVL-MaLR	4.46962183222283	4.96085694702369	1.40228904549076	3.53768501791834	0.000403651273724239	0.00648610765107072
DF0001006_dup107:LTR/ERVL-MaLR:LTR/ERVL-MaLR	7.13010190551024	5.63186007722972	1.3943407225228	4.03908455534448	5.36602200851749e-05	0.00117270854140318
DF0001008_dup1627:LTR/ERVL-MaLR:LTR/ERVL-MaLR	42.344742718363	1.67854216850414	0.588671823317447	2.85140565934472	0.00435264002938137	0.0417684529732874
DF0001008_dup1628:LTR/ERVL-MaLR:LTR/ERVL-MaLR	32.0806525034087	1.59901937889143	0.563438378235982	2.83797	0.00454019129852545	0.0430689275860684
DF0001008_dup1741:LTR/ERVL-MaLR:LTR/ERVL-MaLR	9.64648444937932	3.22215201345359	0.96507631342188	3.33875359765983	0.000841551758726659	0.0117269964867733
DF0001008_dup1756:LTR/ERVL-MaLR:LTR/ERVL-MaLR	9.32957593590957	-2.87967	0.940861257198255	-3.06067	0.00220841059946382	0.0252473516563701
DF0001012_dup664:LTR/ERVL-MaLR:LTR/ERVL-MaLR	5.32163085836109	3.70855107839708	1.29787802987067	2.85739568206316	0.00427133009343396	0.0411360048594473
DF0001012_dup788:LTR/ERVL-MaLR:LTR/ERVL-MaLR	30.5466462470629	4.96110231408606	0.929484111459911	5.33747941779641	9.42475975802276e-08	4.18102382222186e-06
DF0001013_dup34:LTR/ERVL-MaLR:LTR/ERVL-MaLR	2.5143049021666	-4.28943	1.44550928023604	-2.96742	0.00300313856072474	0.0321192704856688
DF0001013_dup857:LTR/ERVL-MaLR:LTR/ERVL-MaLR	4.2931466364265	-5.63278	1.43830196489833	-3.91627	8.99290809657751e-05	0.00182912874049657
DF0001014_dup1232:LTR/ERVL-MaLR:LTR/ERVL-MaLR	13.2905816785232	2.19081500138853	0.713558775361905	3.07026565580024	0.00213868447949938	0.0246720119695509
DF0001014_dup1943:LTR/ERVL-MaLR:LTR/ERVL-MaLR	6.84607979811905	3.00866741336922	1.05792810872187	2.84392425965893	0.00445616393346089	0.0425022550025024
DF0001018_dup1233:LTR/ERVL-MaLR:LTR/ERVL-MaLR	45.5505363733966	1.64579010734509	0.492458016265429	3.34199069359454	0.000831798495320804	0.0116121330977718
DF0001018_dup1481:LTR/ERVL-MaLR:LTR/ERVL-MaLR	14.1683762475536	-2.23194	0.79549688179903	-2.80572	0.00502044377726456	0.0463770223160247
DF0001018_dup149:LTR/ERVL-MaLR:LTR/ERVL-MaLR	7.3977263581669	5.68775841717792	1.25831511314973	4.52013836418186	6.17992275105365e-06	0.000177845923480214
DF0001018_dup2152:LTR/ERVL-MaLR:LTR/ERVL-MaLR	23.6807840353483	2.29349906089925	0.600687892073613	3.81812100953449	0.000134471966202873	0.0025780390017329
DF0001018_dup2157:LTR/ERVL-MaLR:LTR/ERVL-MaLR	3.74510800115904	4.70569067168445	1.46064466558032	3.22165327582589	0.00127453269548824	0.016387900898271
DF0001018_dup2847:LTR/ERVL-MaLR:LTR/ERVL-MaLR	17.8578970199607	6.22473130431976	1.60012579610096	3.89015121154075	0.000100181776152504	0.00200709265861124
DF0001018_dup781:LTR/ERVL-MaLR:LTR/ERVL-MaLR	46.2950394806466	1.40115497229742	0.49850224977335	2.81072948604439	0.00494293250896388	0.0458035931937506
DF0001018_dup836:LTR/ERVL-MaLR:LTR/ERVL-MaLR	23.2345927742786	3.5056130312782	0.794357114911628	4.4131448758638	1.01879770738025e-05	0.000276504182655458
DF0001020_dup1417:LTR/ERVL-MaLR:LTR/ERVL-MaLR	5.74148838192856	5.32402369448949	1.40799288440584	3.78128593791593	0.00015602034601592	0.00292398551628152
DF0001020_dup569:LTR/ERVL-MaLR:LTR/ERVL-MaLR	4.56132145833319	4.98492814977497	1.48065705980506	3.36670001791724	0.000760733918634891	0.0108181978398646
DF0001021_dup496:LTR/ERVL-MaLR:LTR/ERVL-MaLR	8.27321652190817	3.74174570942696	1.28702453215289	2.90728390636649	0.0036458214218742	0.0370940461771337
DF0001022_dup3548:LTR/ERVL-MaLR:LTR/ERVL-MaLR	4.9600540852684	5.10650768135219	1.43116614969069	3.5680746658631	0.000359614037311586	0.00591370226628278
DF0001023_dup2426:LTR/ERVL-MaLR:LTR/ERVL-MaLR	20.0131673603936	-1.88437	0.549265980943562	-3.4307	0.000602018467631167	0.00892698789370235
DF0001023_dup2779:LTR/ERVL-MaLR:LTR/ERVL-MaLR	8.85835138866295	2.80597745021602	0.936777517456757	2.99535097494006	0.00274129216493346	0.0297597351856557
DF0001025_dup69:LTR/ERVL-MaLR:LTR/ERVL-MaLR	7.71559251772167	5.74666286769338	1.34363816350873	4.27694227788733	1.89477907179119e-05	0.000475582423789995
DF0001026_dup1486:LTR/ERVL-MaLR:LTR/ERVL-MaLR	26.2591251039913	-2.37605	0.547329868237509	-4.34117	1.41727373955791e-05	0.000371439769270203
DF0001030_dup309:LTR/ERVL:LTR/ERVL	8.65530713870624	5.91538555247376	1.37887423438949	4.29001094149305	1.78664315738564e-05	0.000452695371547825
DF0001036_dup1120:LTR/ERVL:LTR/ERVL	3.83724377358629	4.74262364540076	1.54603493515894	3.06760444899857	0.00215782035625472	0.0248391165664391
DF0001036_dup1638:LTR/ERVL:LTR/ERVL	4.11081546310988	4.84019071743877	1.64275617048819	2.94638413441502	0.00321512846709613	0.0338359351666295
DF0001126_dup1669:LTR/ERVL-MaLR:LTR/ERVL-MaLR	32.146816003285	7.07757029828232	1.14847486490213	6.16258179832736	7.15683394214701e-10	4.61667650384005e-08
DF0001130_dup958:LTR/ERVL-MaLR:LTR/ERVL-MaLR	6.40238083362594	-2.9104	1.0416899840078	-2.79392	0.00520728515533473	0.0474951357098256
DF0001131_dup762:LTR/ERVL-MaLR:LTR/ERVL-MaLR	26.3482699265438	7.5190420491994	1.22677190989655	6.12912798910879	8.83620238863661e-10	5.65898371680886e-08
DF0001183_dup332:LTR:LTR	12.8838753219613	2.12618631250415	0.762734781946251	2.78758273888968	0.00531028920314949	0.0481386909230517
DF0001183_dup383:LTR:LTR	4.29157530699522	4.13316808161754	1.32991884361691	3.10783	0.00188463374812993	0.0223693461678035
DF0001221_dup2251:LTR/ERVL-MaLR:LTR/ERVL-MaLR	3.20323482565575	4.4750236448909	1.53462347418345	2.91604013634159	0.00354504893246427	0.0364131064578426
DF0001221_dup3734:LTR/ERVL-MaLR:LTR/ERVL-MaLR	2.85328127015228	4.3136644899774	1.51347911386098	2.85016453182031	0.00436966186237011	0.0419016839125515
DF0282452_dup427:LTR/ERV1:LTR/ERV1	8.17236252117104	2.95254033761223	1.03311768807966	2.85789351172601	0.00426463482966457	0.0411160064119213
DF0282452_dup586:LTR/ERV1:LTR/ERV1	6.03998327713612	3.8931530828441	1.36353686003258	2.85518726846231	0.00430114591910334	0.0413932983479545
DR0082534_dup47:LTR/ERV1:LTR/ERV1	2.58425099978602	4.16536278486277	1.44220290596525	2.88819469690012	0.00387459961069256	0.038740193636524
DR0082555_dup56:LTR/ERVL-MaLR:LTR/ERVL-MaLR	8.34628817316679	2.68640163908863	0.949270497351678	2.82996432163781	0.00465531951983375	0.0438226870273811
DR0082579_dup78:LTR/ERVL:LTR/ERVL	6.10000802578009	-3.69418	1.05426089837639	-3.50405	0.000458238042544566	0.0072156280449264
DR0082636_dup98:LTR/ERV1:LTR/ERV1	11.0613665122735	2.71293752978337	0.943675719781828	2.87486206639987	0.00404204036143942	0.0398398183954472
DR0082696_dup188:LTR/ERVL-MaLR:LTR/ERVL-MaLR	17.6540735287698	-2.0627	0.592356253871553	-3.4822	0.000497308688036349	0.00764004979914802
DR0082728_dup65:LTR/ERVL-MaLR:LTR/ERVL-MaLR	3.14818	4.45892046442105	1.57338951882518	2.83395841339432	0.00459753145825402	0.0435087438427115
DR0082744_dup228:LTR/ERV1:LTR/ERV1	17.2978424691814	-1.94142	0.696671418053725	-2.78672	0.00532452675632887	0.0482350107037038
DR0082760_dup15:LTR/ERV1:LTR/ERV1	14.4040594894851	2.61986051609812	0.828140989422785	3.16354406986202	0.00155860752439902	0.0191798098985817
DR0082767_dup392:LTR/ERVK:LTR/ERVK	9.18385360708328	3.50352315455755	1.25290757225804	2.79631413532234	0.00516891323422172	0.0473229334361074
DR0082772_dup370:LTR/ERVL-MaLR:LTR/ERVL-MaLR	4.93843938408538	5.10559981660586	1.34912088818612	3.78439016200415	0.000154085938265833	0.00289586141261601
DR0082902_dup1827:LTR/ERV1:LTR/ERV1	3.67147723782653	4.67255803325367	1.35575182702193	3.44647002506167	0.000567961569111008	0.00850223187481983
DR0082911_dup493:LTR/ERV1:LTR/ERV1	13.1622754888588	2.60237252130119	0.93893506354153	2.77162140636798	0.00557778679470689	0.0498195231235593
DR0082932_dup251:LTR/ERVL-MaLR:LTR/ERVL-MaLR	5.26238456813944	4.44183111963337	1.33514812607585	3.32684518884688	0.000878351562905745	0.0121540190875445
DR0082932_dup82:LTR/ERVL-MaLR:LTR/ERVL-MaLR	18.9217617242118	5.57184033328473	1.16773908796286	4.77147711395437	1.82879763326689e-06	5.91998419321522e-05
DR0082967_dup39:LTR/ERVL-MaLR:LTR/ERVL-MaLR	51.4883591927555	3.00037018419106	0.60894928479428	4.92712654257352	8.34477141873168e-07	2.96744960730557e-05
DR0109363_dup4074:LTR/ERVL-MaLR:LTR/ERVL-MaLR	3.72104893357988	4.69063568060361	1.47845863273902	3.17265263750644	0.00151053133429593	0.0187454692442877
DR0109363_dup4882:LTR/ERVL-MaLR:LTR/ERVL-MaLR	4.02784576205763	4.80899886974226	1.51656508263078	3.17098087303983	0.00151925146173506	0.0188187057222155
DR0109363_dup4997:LTR/ERVL-MaLR:LTR/ERVL-MaLR	4.71759689751014	-3.26597	1.07140530877767	-3.04831	0.0023013449032127	0.0260532924905462
DR0109386_dup116:LTR/ERV1:LTR/ERV1	3.98212118208272	-3.15474	1.06520032852729	-2.96164	0.00306004287574103	0.0326179150532847
DR0109447_dup136:LTR/ERVL-MaLR:LTR/ERVL-MaLR	6.02206915354274	5.38908826381192	1.33636026286344	4.03266126176532	5.51487457540372e-05	0.00120032795770767
DR0109475_dup35:LTR/ERVL:LTR/ERVL	9.53620655645363	3.51531611950232	0.98428551720132	3.57144	0.000355024640773978	0.00584543036776193
DR0109475_dup39:LTR/ERVL:LTR/ERVL	4.96369650061344	5.11401253689224	1.40287177276732	3.64538843546924	0.000266988223271704	0.00461202295646451
DR0109490_dup42:LTR/ERV1:LTR/ERV1	6.92488106882971	-2.80446	0.963355658372196	-2.91114	0.00360111430961327	0.0367346672087594
DR0109507_dup401:LTR/ERVK:LTR/ERVK	4.03205545571415	4.03695463450673	1.44794365764168	2.78806058039709	0.00530246272192914	0.0480949524802742
DR0109531_dup108:LTR/ERV1:LTR/ERV1	5.28278316001675	4.4458903613726	1.36373623366356	3.26008083647459	0.00111380464356472	0.0146384187062202
DR0109641_dup24:LTR/ERVK:LTR/ERVK	11.7746475558367	-2.02302	0.717369637615038	-2.82005	0.00480164331192114	0.0449151265457674
DR0109663_dup149:LTR/ERVK:LTR/ERVK	4.15814588252308	-4.61322	1.29024191766285	-3.57547	0.000349604936704731	0.0057688548776434
DR0109774_dup83:LTR/ERVL:LTR/ERVL	6.66076515091501	4.78634483441208	1.28938015131465	3.71212852123705	0.000205523575019037	0.00370593675778616
DR0194820_dup21:LTR/ERVK:LTR/ERVK	14.8033673626885	-1.51493	0.521767964080186	-2.90345	0.00369076452226115	0.037448919958779
DR0194837_dup340:LTR/ERV1:LTR/ERV1	6.02685955955706	5.38667977909693	1.40132872262339	3.84398013980093	0.000121054806768298	0.00235461738496298
DR0194841_dup184:LTR/ERV1:LTR/ERV1	7.89853160950249	-5.51743	1.26227765576603	-4.37101	1.23672087691119e-05	0.000329290804972983
DR0194841_dup361:LTR/ERV1:LTR/ERV1	10.4081626681255	3.64282072285684	1.06674060486997	3.4149077162961	0.000638036244692387	0.0093417740958086
DR0194874_dup21:LTR/ERVK:LTR/ERVK	12.531805109338	3.95057896808555	0.961709321233449	4.10787218222935	3.99320976756503e-05	0.000909920307615971
DR0195025_dup1001:LTR/ERVL:LTR/ERVL	6.02462967982287	5.39211433838824	1.4545671916474	3.7070232089322	0.000209709730897575	0.00376101837061585
DR0195025_dup1095:LTR/ERVL:LTR/ERVL	44.2400686297642	2.23177162214731	0.594757359661012	3.75240690324427	0.000175144881594472	0.00323696830993908
DR0195052_dup652:LTR/ERVL:LTR/ERVL	34.0306383791437	2.40098932967582	0.70421504886126	3.40945473056604	0.000650928800308806	0.00949929209893277
DR0195073_dup267:LTR/ERVL-MaLR:LTR/ERVL-MaLR	3.65928081655691	-3.89617	1.21086242612102	-3.21768	0.00129232869611541	0.0165927548838741
DR0195075_dup2316:LTR/ERVL-MaLR:LTR/ERVL-MaLR	107.343134007224	4.62910575190293	0.618311790831841	7.48668522991483	7.06348320703995e-14	9.67371192447225e-12
DR0195083_dup213:LTR/ERVL-MaLR:LTR/ERVL-MaLR	5.84030960062105	3.84926825839367	1.38268662096839	2.78390504400611	0.00537087553904729	0.048539628475735
DR0195096_dup215:LTR/ERVK:LTR/ERVK	6.9749283581806	-3.21496	1.07760929596746	-2.98341	0.00285051308306239	0.0307330651579589
DR0195096_dup245:LTR/ERVK:LTR/ERVK	4.23932126625196	4.88426564321169	1.40919106869724	3.46600666985994	0.000528250174932503	0.00801104439054368
DR0195105_dup969:LTR/ERVL-MaLR:LTR/ERVL-MaLR	4.63598914174324	5.01124026100389	1.37880906540965	3.63447005587757	0.000278552605552856	0.00478393947517336
DR0195126_dup62:LTR/ERV1:LTR/ERV1	15.0545717663028	-3.19623	0.725374661137942	-4.40632	1.05143792932948e-05	0.000284495454312797
DR0195132_dup323:LTR/ERVK:LTR/ERVK	15.806080406304	3.20978060378425	0.817651207604968	3.92561103552481	8.65098523313611e-05	0.00177036943782477
DR0195132_dup64:LTR/ERVK:LTR/ERVK	5.86974680664668	-2.86739	0.982709891633717	-2.91783	0.00352471086561014	0.036259987818561
DR0195171_dup52:LTR/ERVL:LTR/ERVL	12.773522253039	3.12838034015503	0.909749253104327	3.43872812149072	0.000584453882769245	0.00870520100013132
DR0195189_dup117:LTR/ERVL-MaLR:LTR/ERVL-MaLR	2.47480014346244	-4.81157	1.56140397699066	-3.08157	0.00205914472452106	0.0239405829399475
DR0195194_dup215:LTR/ERVL:LTR/ERVL	23.8839849231419	3.88655679926602	0.799859156900469	4.85905145391697	1.17949479947594e-06	3.99234323381553e-05
DR0307548_dup86:LTR/ERVL-MaLR:LTR/ERVL-MaLR	9.90018297630635	6.10830324782371	1.32304863064363	4.61683955249037	3.89628274876413e-06	0.00011744258136399
DR0307611_dup19:LTR/ERVL:LTR/ERVL	9.04629622689955	-2.40671	0.677002199602119	-3.55496	0.000378038933530808	0.0061373299446041
DR0307618:LTR/ERV1:LTR/ERV1	21.635405981054	3.84725632967658	1.35794041570662	2.83315547956103	0.004609096173379	0.0435225910962859
DR0307650_dup6:LTR/ERV1:LTR/ERV1	3.0430446575151	4.40427317216853	1.51273725131298	2.91145945427459	0.00359744593833049	0.0367112690978426
DR0307681_dup654:LTR/ERVL-MaLR:LTR/ERVL-MaLR	20.104109406978	5.67100783186009	1.2833510288279	4.41890621075006	9.92016830072092e-06	0.000270059138266109
DR0307836_dup1033:LTR/ERV1:LTR/ERV1	4.95027444708693	5.09958861096002	1.43932364018445	3.54304512799255	0.000395535010775588	0.00637871859768892
DR0307836_dup676:LTR/ERV1:LTR/ERV1	8.54813392899384	2.75290735095027	0.948795602283297	2.90147566485905	0.00371409625798296	0.0376570442922145
DR0307840_dup64:LTR/ERV1:LTR/ERV1	33.5940257266965	2.45344931649678	0.644114380539214	3.80902738802834	0.000139514505277967	0.00265943924193676
DR0307871_dup69:LTR/ERV1:LTR/ERV1	4.42582298209643	4.94572284566679	1.40259880045301	3.52611369984733	0.000421705880143296	0.0067236282000638
DR0307895_dup768:LTR/ERVL:LTR/ERVL	7.79122522916279	2.88941762123965	0.9727741256049	2.97028626192429	0.00297522362791251	0.03187176983836
DR0307925_dup17:LTR/ERV1:LTR/ERV1	2.57770023167496	4.16299839446043	1.46218389923225	2.84710999529287	0.00441181155677262	0.0421997992246309
DR0307981_dup30:LTR/ERVK:LTR/ERVK	4.38173006495714	-3.80461	1.15854797819039	-3.28395	0.00102363169263046	0.0137718428127904
DR0308055_dup28:LTR/ERVL:LTR/ERVL	14.3713884189786	5.17586773769951	1.23081997582513	4.20521915418999	2.60829293092763e-05	0.000627541180300481
DR0310919_dup17:LTR/ERV1:LTR/ERV1	5.03402858800896	-2.77389	0.982244418452923	-2.82403	0.00474236931364058	0.0444616594204138
DR0310919_dup6:LTR/ERV1:LTR/ERV1	5.71393796480524	-3.72254	1.12518493790604	-3.30838	0.000938380193145836	0.0128448905372387
DR0388879:LTR/ERVK:LTR/ERVK	7.2534850696337	4.90624310650473	1.38117711777184	3.55221864261669	0.000381997301922106	0.00618279996674653
DR0388879_dup82:LTR/ERVK:LTR/ERVK	7.75715130585785	-5.991	1.13839700949595	-5.26266	1.41984539736063e-07	6.07666525351172e-06
DR0389121_dup279:LTR/ERVL-MaLR:LTR/ERVL-MaLR	40.6167755276762	8.14237575814984	1.16563267945128	6.98537017852218	2.84105867817228e-12	2.88491684636004e-10
DR0389140_dup12:LTR/ERVL-MaLR:LTR/ERVL-MaLR	4.63252164414489	5.01027619456754	1.39531134623558	3.59079441881182	0.00032967159758401	0.00547866190732953
DR0389257_dup68:LTR/ERVL-MaLR:LTR/ERVL-MaLR	3.76752352967618	4.71321857990385	1.54995769904598	3.04086916875532	0.00235896308527503	0.0265704209849663
DR0389366_dup171:LTR/ERV1:LTR/ERV1	13.9893152384074	2.41376	0.777966289135634	3.10265177287801	0.00191795174056425	0.0226340341067207
DR0389366_dup233:LTR/ERV1:LTR/ERV1	38.7768877876126	8.07567123585773	1.81822870880749	4.44150463400958	8.93320228181126e-06	0.000246966977368583
DR0389415_dup18:LTR/ERVL-MaLR:LTR/ERVL-MaLR	3.07236284517261	4.41279581334354	1.56563295415547	2.81853789653009	0.00482429158047772	0.0450323421699539
DR0389442_dup8:LTR/ERV1:LTR/ERV1	3.68465204329852	4.67243358397523	1.56953398385394	2.97695598313979	0.00291125804097327	0.0313078534585244
DR0389570_dup1202:LTR/ERVK:LTR/ERVK	2.39447341989063	-4.77335	1.46319376833711	-3.26228	0.00110518936298909	0.0145610197967374
DR0389570_dup350:LTR/ERVK:LTR/ERVK	18.9105911450794	3.20247929473744	0.824739418285436	3.88301956197889	0.000103167264687632	0.00205918159248723
DR0389639_dup1347:LTR/ERVL:LTR/ERVL	2.42559330615142	-5.31126	1.69061447457267	-3.14162	0.00168017297733775	0.0203218747883976
DR0389639_dup3557:LTR/ERVL:LTR/ERVL	11.7811737667803	2.79472175407413	0.923672138890301	3.02566423344944	0.00248087631344684	0.0276059511778797
DR0389650_dup7:LTR/ERV1:LTR/ERV1	2.78469568166985	-5.51826	1.5800835608648	-3.49238	0.000478727695577888	0.00743308246401342
DR0554472_dup105:LTR/ERV1:LTR/ERV1	5.47940643965245	5.25358251033962	1.34607242178056	3.90289736668868	9.50480135864231e-05	0.00191998371653675
DR0554653_dup2:LTR/ERV1:LTR/ERV1	20.4283376667708	2.29955938114908	0.737381899305966	3.11854601165754	0.00181745762094096	0.0217167889149213
DR0554783_dup59:LTR/ERV1:LTR/ERV1	2.53614263679703	-5.38306	1.67891564124717	-3.20627	0.00134466768268642	0.0171543488681112
DR0554939_dup53:LTR/ERV1:LTR/ERV1	3.91502745559043	-3.6727	1.13648332699986	-3.23164	0.00123082490904242	0.0158871000584277
DR0554990:LTR/ERV1:LTR/ERV1	3.11060469313372	-5.67496	1.53836148556503	-3.68897	0.000225166741604282	0.0039929158875206
DR0555033_dup78:LTR/ERVL-MaLR:LTR/ERVL-MaLR	6.83702020027298	3.0442527056396	1.08570959531597	2.80392907898509	0.0050484008483485	0.0465547627955784
DR0768625_dup400:LTR/ERV1:LTR/ERV1	5.04994590763381	4.37426370368692	1.37973574936619	3.17036338711694	0.00152248405338609	0.0188412692908846
DR0768662_dup156:LTR/ERVL-MaLR:LTR/ERVL-MaLR	10.6248401110594	2.27560731755257	0.781551431225235	2.91165395728993	0.00359520683586698	0.0367024440973484
DR0768662_dup157:LTR/ERVL-MaLR:LTR/ERVL-MaLR	5.59997591977728	4.52410358870112	1.38184569281334	3.27395715182234	0.00106052691277163	0.0141470687974421
DR0768662_dup326:LTR/ERVL-MaLR:LTR/ERVL-MaLR	11.6354239316352	2.39050396853325	0.792276017911426	3.01726155341042	0.00255069624632962	0.0281610078981642
DR0768709_dup68:LTR/ERVL:LTR/ERVL	3.16445019369775	-5.18618	1.48242137330601	-3.49845	0.000467968656954744	0.00732995363790815
DR0768719_dup3:LTR/ERV1:LTR/ERV1	27.4809152731147	-1.74184	0.47735688872003	-3.64892	0.000263347140369097	0.00456684982512799
DR0768845_dup7:LTR/ERVK:LTR/ERVK	15.2687203875305	-2.65473	0.868053579399996	-3.05826	0.00222625516585117	0.0254078506235989
DR0768949_dup3620:LTR/ERV1:LTR/ERV1	8.48922102429197	-2.85321	0.818376333072758	-3.48643	0.000489516979542615	0.00754794483583433
DR0768949_dup567:LTR/ERV1:LTR/ERV1	14.1880748165745	4.57090589184632	1.15473897427546	3.9583888598844	7.54570380460094e-05	0.00157065912553135
DR0769004_dup911:LTR/ERVL-MaLR:LTR/ERVL-MaLR	9.95314942329289	2.9923571994501	0.865800737246812	3.45617307853722	0.000547903387496266	0.00825751008266099
DR0769030_dup11:LTR/ERVL-MaLR:LTR/ERVL-MaLR	3.33502500241043	4.53832700846487	1.48808818002555	3.04977021481814	0.00229016512946487	0.0259597410642991
DR0769209_dup108:LTR/ERVL-MaLR:LTR/ERVL-MaLR	5.2561904039466	-3.79268	1.03166180989735	-3.67629	0.000236653948886754	0.00416891844259213
DR0769213_dup2409:LTR/ERVL:LTR/ERVL	15.3955103693077	3.93092586813667	0.890074401470018	4.41640143974984	1.00357628379049e-05	0.000272650134637934
DR0769213_dup609:LTR/ERVL:LTR/ERVL	2.81925584611671	-4.02156	1.41383083511223	-2.84444	0.00444896976267923	0.0424623445050475
DR0812925_dup137:LTR/ERV1:LTR/ERV1	15.3595967415581	5.27733118744095	1.23940639874791	4.25795057438167	2.06309546109946e-05	0.000513438426413713
DR0812965_dup120:LTR/ERV1:LTR/ERV1	5.6360586437825	5.29288356999824	1.34502526786274	3.93515549221518	8.31428494377836e-05	0.00171094429505884
DR0812966_dup107:LTR/ERV1:LTR/ERV1	8.1212972608986	2.39787660945953	0.858070748935052	2.7945	0.00519804339316212	0.0474757000197632
DR0812973_dup10:LTR/ERVL:LTR/ERVL	23.823789780481	2.43520458126905	0.614219927651211	3.96471112648742	7.3484882742158e-05	0.00153799943457059
DR0813085_dup23:LTR/ERVL-MaLR:LTR/ERVL-MaLR	3.20925186807639	4.48553362968797	1.46402892193668	3.06382856409306	0.00218524096387389	0.0250468005069597
DR0813217_dup1195:LTR/ERV1:LTR/ERV1	21.4882000588388	-2.77422	0.655787338607115	-4.23037	2.33307108695132e-05	0.000569533788374059
DR0813217_dup2288:LTR/ERV1:LTR/ERV1	53.0402374761647	1.75938357283297	0.501238779785891	3.51007073631555	0.000447987500403403	0.00709552887832671
DR0813288_dup3519:LTR/ERVL-MaLR:LTR/ERVL-MaLR	11.3532051940626	4.22463966319181	1.14498584392694	3.68968724425678	0.000224529917487825	0.00398689892049858
DR0813296_dup71:LTR/ERVK:LTR/ERVK	2.88143036206804	-5.0446	1.58546863410207	-3.18178	0.00146375332052696	0.0182924642854437
DR0813332_dup37:LTR/ERVL-MaLR:LTR/ERVL-MaLR	57.1447082187917	1.47699118493375	0.519534172401621	2.84291440947213	0.00447030735293733	0.042594696582899
DR0813385_dup27:LTR/ERVL-MaLR:LTR/ERVL-MaLR	32.2592865569687	7.81044172080418	1.18567663610034	6.58732868895226	4.47810201708411e-11	3.67975976825379e-09
DR0813456_dup2682:LTR/ERVL-MaLR:LTR/ERVL-MaLR	24.5234216433632	1.43892471717182	0.500481576821752	2.87508029028669	0.00403924768463721	0.0398398183954472
DR0813456_dup5517:LTR/ERVL-MaLR:LTR/ERVL-MaLR	3.49673735912925	4.60682630216526	1.52732602149668	3.01626911171911	0.00255906027914904	0.0282172848121198
DR0813456_dup5542:LTR/ERVL-MaLR:LTR/ERVL-MaLR	9.32816191454454	2.62026222324003	0.800282393062334	3.27417202471921	0.00105972076976296	0.0141433797487704
DR0813456_dup5750:LTR/ERVL-MaLR:LTR/ERVL-MaLR	2.62663412313043	-4.35792	1.55065900950017	-2.81036	0.00494854748797627	0.0458397187699945
DR0813459_dup290:LTR/ERV1:LTR/ERV1	3.8713638305435	4.75774465589745	1.45511733014234	3.26966393523198	0.00107675324717762	0.0143063543378733
DR0813459_dup432:LTR/ERV1:LTR/ERV1	14.9273575489098	3.36045657974924	0.825480031567873	4.07091201632893	4.68294354756602e-05	0.00104742621759881
DR1067947_dup2754:LTR/ERV1:LTR/ERV1	4.25240215569813	-4.60144	1.19204140586608	-3.86014	0.000113323418225355	0.00222858262674987
DR1068117_dup2979:LTR/ERVL-MaLR:LTR/ERVL-MaLR	4.89382560668584	5.09594491496147	1.36423434916356	3.73538821837018	0.000187425820589478	0.00341898494854003
DR1068118_dup17:LTR/ERVL-MaLR:LTR/ERVL-MaLR	6.59895312022618	4.0180928331104	1.27798872301808	3.1440753433421	0.00166612536456191	0.0201793850276601
DR1068143_dup2888:LTR/ERVL-MaLR:LTR/ERVL-MaLR	17.831116918402	3.09031940770628	0.72021652159734	4.29081993405591	1.78014618216641e-05	0.000451477530303287
DR1068143_dup976:LTR/ERVL-MaLR:LTR/ERVL-MaLR	6.30919677060289	-3.28146	1.06563093316346	-3.07936	0.00207447133626076	0.0240977953484906
DR1068168_dup75:LTR/ERVL-MaLR:LTR/ERVL-MaLR	29.8157238180962	4.90696893857097	0.928148934401998	5.28683356376691	1.24451775314923e-07	5.4130441556357e-06
DR1068175_dup1380:LTR/ERVL-MaLR:LTR/ERVL-MaLR	8.47626235992787	-2.84175	0.84362519308097	-3.3685	0.000755796507412356	0.0107707051904773
DR1068175_dup384:LTR/ERVL-MaLR:LTR/ERVL-MaLR	4.07163798296531	4.82352463151648	1.54181968436776	3.12846221929928	0.00175723600384434	0.0211020993005751
DR1068175_dup4554:LTR/ERVL-MaLR:LTR/ERVL-MaLR	5.58165972714142	5.28234635583416	1.34729064044154	3.92071777037136	8.82856125419032e-05	0.00180394458190059
DR1068182_dup2150:LTR/ERVL-MaLR:LTR/ERVL-MaLR	60.5941764131169	2.72775630786341	0.978600748598489	2.78740468139841	0.00531320824242547	0.048148808728271
DR1068182_dup394:LTR/ERVL-MaLR:LTR/ERVL-MaLR	5.39298270580656	5.23073625582592	1.52702709717273	3.42543774469397	0.000613809586166343	0.00907663278414084
DR1068182_dup904:LTR/ERVL-MaLR:LTR/ERVL-MaLR	10.3873196393186	3.04156	1.09090527780637	2.78810750675446	0.00530169468553639	0.0480949524802742
DR1068403_dup7:LTR/ERV1:LTR/ERV1	6.47582899169731	4.74285418200874	1.37059122996343	3.46044398820157	0.000539285412474099	0.00816911867585552
DR1068555_dup584:LTR/ERVL-MaLR:LTR/ERVL-MaLR	5.32150156263816	3.71172918977075	1.32968161017567	2.79144207257282	0.00524737493657103	0.0477466422678249
DR1068561_dup3:LTR/ERV1:LTR/ERV1	26.3481638933276	1.68694275867489	0.598851952206839	2.81696127474965	0.00484803707304381	0.0451435418663557
DR1068633_dup26:LTR/ERVK:LTR/ERVK	21.1686030205975	7.20324826957766	1.69534719733133	4.24883367897525	2.14886383545908e-05	0.000532352111222358
DR1068660_dup5:LTR/ERVK:LTR/ERVK	18.951700721975	2.78634745131982	0.677170443238813	4.11469147707201	3.87697617969782e-05	0.00088721958744653
DR1068700_dup4842:LTR/ERVL-MaLR:LTR/ERVL-MaLR	5.13001159073474	5.15711849467429	1.43777888490585	3.58686481545595	0.000334677717028192	0.00555494289058725
DR1068731_dup59:LTR/ERV1:LTR/ERV1	20.5679066849961	1.8533680503318	0.646007068413916	2.86896	0.00411824659617659	0.0403384454957838
DR1606477_dup133:LTR/ERV1:LTR/ERV1	3.02093534007616	-4.59007	1.44970805978224	-3.1662	0.00154443688242789	0.0190423505919295
DR1606497_dup404:LTR/ERVL-MaLR:LTR/ERVL-MaLR	6.31001276689816	3.33479845290824	1.1747120436709	2.83882205079571	0.00452804008004993	0.0429990749666936
DR1606503_dup48:LTR/ERVL-MaLR:LTR/ERVL-MaLR	5.09434423323583	4.38815520837454	1.37339458510693	3.1951161421194	0.00139774579912989	0.0176159505953577
DR1606576_dup65:LTR/ERV1:LTR/ERV1	28.9539245329299	2.93384436356744	0.545231324619722	5.38091674320745	7.41074653561206e-08	3.33147470030377e-06
DR1606690_dup1817:LTR/ERVL-MaLR:LTR/ERVL-MaLR	16.7484761085914	2.84920023326031	0.715914034431247	3.97980776494183	6.89710175592435e-05	0.00145954040803261
DR1606690_dup2744:LTR/ERVL-MaLR:LTR/ERVL-MaLR	7.48122072414411	-4.17442	1.07756169980922	-3.87395	0.000107087060417158	0.00212629519368076
DR1606748_dup132:LTR/ERVL:LTR/ERVL	8.81016819427756	2.80027180049123	0.928106092457498	3.01718933131501	0.00255130407027267	0.0281610078981642
DR1692153_dup207:LTR/ERV1:LTR/ERV1	43.6067567355598	-2.05833	0.492151862795428	-4.1823	2.88570500989543e-05	0.000683206010587476
DR1692444_dup11:LTR/ERV1:LTR/ERV1	5.82167774649094	3.82311640079939	1.37965110257588	2.7710747983033	0.00558715906729887	0.0498655409567832
DR1692462_dup56:LTR/ERV1:LTR/ERV1	14.5080830458596	3.78162708863117	1.04812918824117	3.60797803463235	0.000308592608459315	0.00518319132170721
DR1692479_dup24:LTR/ERVL-MaLR:LTR/ERVL-MaLR	3.52440477868154	4.61647726698159	1.51853478398869	3.04008661221155	0.00236510122755847	0.0266171063561638
DR1692513_dup38:LTR/ERVK:LTR/ERVK	16.9308028692559	2.8750257572603	0.873344722161548	3.29197129644815	0.000994877651869446	0.0134658153877821
DR1692623_dup39:LTR:LTR	58.3738079130048	1.66045106790118	0.555880499476913	2.98706479083846	0.00281670020676169	0.0304422483698008
DR1692715_dup13:LTR/ERVL:LTR/ERVL	83.0686324834845	1.26494016364709	0.443069260631342	2.85494904757021	0.00430437339356868	0.0414029905855097
DR1809630_dup3713:LTR/ERVL-MaLR:LTR/ERVL-MaLR	15.8281898410413	3.69656	0.881997099623373	4.1911216410717	2.77578781975499e-05	0.000662468181540455
DR1809655_dup1472:LTR/ERVL-MaLR:LTR/ERVL-MaLR	3.51977891741043	4.60632757180042	1.42380163904068	3.23523126079842	0.00121544242413367	0.0157314763958178
DR1810113_dup9:LTR/Copia:LTR/Copia	10.3168085106407	4.1013825950894	1.17620652284797	3.48695787297512	0.00048854830640602	0.00754171738201108
DR1810125_dup285:LTR/ERV1:LTR/ERV1	68.2841299340547	4.6318178288566	1.35713005752988	3.41295058874976	0.000642635927555545	0.00939881439282497
DR1810125_dup344:LTR/ERV1:LTR/ERV1	63.1920076295541	1.34851542166594	0.434068350951349	3.10668911638084	0.00189195249721372	0.0224263130894761
DR1810167_dup209:LTR/ERVL:LTR/ERVL	5.4001126892236	-3.2391	1.02862455138563	-3.14896	0.00163852034364745	0.0198901474079312
DR1810246_dup160:LTR/ERV1:LTR/ERV1	7.66156679511029	3.20163448042034	1.09333448880462	2.92832112514881	0.00340797863348619	0.0353450397615076
DR1810254_dup14:LTR/ERVK:LTR/ERVK	14.1388893192607	-4.61264	0.951153783683927	-4.84952	1.23759873123672e-06	4.16263371743173e-05
DR1810507_dup66:LTR/ERVK:LTR/ERVK	52.2120482761379	-1.87084	0.547122411040039	-3.41942	0.000627545522613664	0.00921849874968125
DR1880237_dup23:LTR/ERV1:LTR/ERV1	3.15739012515118	-4.64876	1.40428591906197	-3.31041	0.000931609564843946	0.0127652976083748
DR1880263_dup21:LTR/ERV1:LTR/ERV1	3.89294046046759	3.99241981824534	1.37014204747812	2.9138729269668	0.00356975181504054	0.0365403572144395
DR1880419_dup838:LTR/ERVL:LTR/ERVL	203.757601509181	-1.65946	0.547029426852035	-3.03358	0.00241669266531871	0.0270382045747807
DR1880466_dup478:LTR/ERV1:LTR/ERV1	33.000051095031	2.33738036509421	0.721335086886256	3.24035307250039	0.00119381778296727	0.015499318284844
DR1880466_dup55:LTR/ERV1:LTR/ERV1	115.480504929822	1.56261448007095	0.473325757088439	3.30135103925684	0.000962204130174344	0.0131172146505544
DR1880656_dup128:LTR/ERVL-MaLR:LTR/ERVL-MaLR	30.5987239949874	-2.05693	0.561341230870217	-3.66431	0.000248007810512237	0.0043346181855627
DR1880658_dup417:LTR/ERVL-MaLR:LTR/ERVL-MaLR	30.6685977327659	2.75101432557808	0.652730837415831	4.21462288570489	2.50195895967195e-05	0.000604647624278843
DR1880704:LTR/ERVL-MaLR:LTR/ERVL-MaLR	3.12966711552187	4.44863369662142	1.54014809043359	2.88844541914734	0.00387151212203147	0.0387383299853775
DR1880704_dup1316:LTR/ERVL-MaLR:LTR/ERVL-MaLR	22.6289293205737	2.48126212916633	0.858682908449261	2.88961397129397	0.00385715159081997	0.0386468237299464
DR1880704_dup3591:LTR/ERVL-MaLR:LTR/ERVL-MaLR	33.0715194605104	2.97380233873057	0.674641725080408	4.40797274787019	1.04342670150572e-05	0.000282614132762798
DR1880894_dup1091:LTR/ERV1:LTR/ERV1	3.21707053052546	4.4845763184288	1.55987660927485	2.87495580853257	0.00404084050046656	0.0398398183954472
DR1880894_dup2635:LTR/ERV1:LTR/ERV1	5.66799485059766	5.30179995457976	1.49685427329467	3.54196133128589	0.000397163691427467	0.00639725786686486
DR1880894_dup86:LTR/ERV1:LTR/ERV1	13.5362409678622	2.36557727983693	0.801130970235075	2.95279719262732	0.00314908779225801	0.0333860812147846
DR1880936:LTR/ERVK:LTR/ERVK	38.9394345603801	1.5689236235852	0.455011956640409	3.44809317796698	0.000564559239432086	0.0084655356812315
DR1880936_dup48:LTR/ERVK:LTR/ERVK	30.6915685522522	1.82488875092976	0.583320849870853	3.12844766535226	0.00175732303019842	0.0211020993005751
DR1880956_dup10:LTR/ERVL:LTR/ERVL	9.3485434016511	3.12586627047122	0.972919095291932	3.21287379967938	0.00131414019029347	0.0168323395309244
DR1880974:LTR/ERVK:LTR/ERVK	17.1700913308426	3.21345526527897	0.976036438842261	3.29235173749317	0.000993532675822069	0.0134618384781858
rnd-4_family-598_dup220:LTR:LTR	6.8395244489089	5.57103033552303	1.33826389607609	4.16287875048993	3.14260263084834e-05	0.000734906706299787
rnd-5_family-702_dup9:LTR/ERV1:LTR/ERV1	4.77612901829542	5.05429755391591	1.49012754877915	3.3918556556161	0.000694210016203826	0.0100105684086066
DF0000008_dup14366:LINE/L1:LINE/L1	3.96042646298847	4.78219024568445	1.49234043582168	3.20449016249525	0.00135301914028646	0.019146774437264
DF0000008_dup15331:LINE/L1:LINE/L1	6.34989392287341	3.34145564957098	1.10191127840059	3.03241804950127	0.00242602961286266	0.0304691838139965
DF0000008_dup16843:LINE/L1:LINE/L1	10.9585149472312	3.76776827971855	1.0390346588566	3.62622001836279	0.000287600333490999	0.00556615261312243
DF0000008_dup17231:LINE/L1:LINE/L1	19.7910962147559	2.56783171134221	0.889924159045203	2.88545005239237	0.00390854476379528	0.0432696689342019
DF0000008_dup17635:LINE/L1:LINE/L1	3.61952877560273	-4.32038	1.36604641449428	-3.16269	0.00156320157866945	0.021435494803138
DF0000010_dup6332:LINE/L1:LINE/L1	8.75362083604489	-2.72337	0.917614930379895	-2.96788	0.00299860923773824	0.0355880072597603
DF0000154_dup7039:LINE/L1:LINE/L1	3.0504184714047	4.40765467590913	1.5279669340782	2.88465318038325	0.003918450772388	0.0433445390769155
DF0000155_dup1877:LINE/L1:LINE/L1	3.30846033226809	4.5249926448258	1.46129325516514	3.09656711877072	0.00195775535517561	0.0257193460967615
DF0000247_dup907:LINE/L1:LINE/L1	10.5784618953466	6.20221935019384	2.19414324603162	2.82671578595031	0.00470280469740654	0.0488684166459448
DF0000251_dup1732:LINE/L1:LINE/L1	6.65079964643415	4.03646	1.39325444002337	2.89714360591328	0.00376577334399163	0.0421246712983303
DF0000273_dup3249:LINE/L1:LINE/L1	24.357579248026	1.83613897930698	0.595341159811327	3.08417946424011	0.00204114427375245	0.0266397319037112
DF0000273_dup3645:LINE/L1:LINE/L1	66.7221210508607	-1.78593	0.577250367581741	-3.09386	0.00197570773107562	0.0259324615017145
DF0000280_dup4892:LINE/L1:LINE/L1	7.22767905408469	4.90037659777384	1.37838357740421	3.55516176926767	0.00037774660229982	0.00696033521225956
DF0000280_dup5229:LINE/L1:LINE/L1	6.05372201756441	4.64707339390216	1.56315484449842	2.97288103623112	0.00295018772348127	0.0351804605259527
DF0000281_dup5202:LINE/L1:LINE/L1	4.4006917065013	4.17639742759215	1.42851581010418	2.92359202330953	0.00346017930367089	0.0396987046860887
DF0000294_dup5935:LINE/L1:LINE/L1	15.7414274606134	3.45293434515601	0.822113278391886	4.20007125041236	2.66830998527002e-05	0.000727873203352228
DF0000297_dup5206:LINE/L1:LINE/L1	3.77564695247488	3.94885296388239	1.35457473194951	2.91519756772606	0.00355463439206874	0.0405187773535471
DF0000299_dup3610:LINE/L1:LINE/L1	2.29733137347284	-4.70495	1.47888511206362	-3.18141	0.00146557634257879	0.0204641421398088
DF0000303_dup11514:LINE/L1:LINE/L1	49.2776862336193	2.15950773724046	0.528942577995538	4.08268841851237	4.45176922257538e-05	0.00113486045513255
DF0000303_dup11545:LINE/L1:LINE/L1	4.56835269615697	4.22841945944548	1.29907146551963	3.25495522892891	0.00113410242607949	0.0167897563612035
DF0000303_dup12435:LINE/L1:LINE/L1	40.6496882601639	1.70163404811738	0.437560587366673	3.8889106954494	0.000100695159117881	0.00227314772228535
DF0000303_dup12437:LINE/L1:LINE/L1	31.0269652514508	1.61654697135425	0.566922065966996	2.85144479002931	0.00435210433814034	0.0467473077581903
DF0000305_dup3174:LINE/L1:LINE/L1	24.2385713041935	2.05795621379118	0.599973321865403	3.43007953652456	0.000603404347577997	0.0101341506644486
DF0000305_dup3466:LINE/L1:LINE/L1	3.92769770351287	4.76710580847721	1.64750767289547	2.89352570971587	0.00380943102602758	0.042470410088985
DF0000306_dup1844:LINE/L1:LINE/L1	17.5275228809039	2.22015074324994	0.587981530716857	3.77588517201071	0.000159440434567374	0.00337084963885423
DF0000360_dup6045:LINE/L2:LINE/L2	64.364701692265	1.82195707159927	0.457489300045131	3.98251297116573	6.81904018784655e-05	0.00164199201438917
DF0000361_dup8193:LINE/L2:LINE/L2	140.665054787273	2.17109524975748	0.473713646955757	4.58313849244089	4.58048447232736e-06	0.000153771941764728
DF0000361_dup8988:LINE/L2:LINE/L2	2.76581832991512	-4.43894	1.52226731698638	-2.91601	0.0035454465258517	0.0404294185616235
DF0000362_dup7024:LINE/CR1:LINE/CR1	3.54949397356129	-3.84604	1.32713628854837	-2.898	0.00375548663120663	0.0420723967552106
DF0000362_dup8130:LINE/CR1:LINE/CR1	26.5063013277507	-2.16384	0.631085966187277	-3.42876	0.000606339896422255	0.0101514508147095
DF0000362_dup8349:LINE/CR1:LINE/CR1	3.93892080833158	4.77776262442165	1.41559159183094	3.3751	0.000737889785388012	0.0118675954271176
DF0000363_dup838:LINE/CR1:LINE/CR1	8.64988687137403	5.91338539979282	1.39401158071651	4.24199158858737	2.2154499722543e-05	0.000621300044136685
DF0000635_dup4786:LINE/L1:LINE/L1	82.3952086838276	1.54234397047589	0.433084929297038	3.56129679455562	0.00036902765417642	0.00682064121119291
DF0000635_dup4938:LINE/L1:LINE/L1	36.5214	2.93442774204067	0.652673167132452	4.49601406923653	6.92391568934597e-06	0.00022367679789968
DF0000777_dup5331:LINE/L1:LINE/L1	4.93085071148156	-3.62384	1.27544182850139	-2.84124	0.00449378184031311	0.0476039172405465
DF0000777_dup5598:LINE/L1:LINE/L1	77.5683639552458	1.38552	0.478082824037882	2.89806991716402	0.00375466877392167	0.0420723967552106
DF0001144_dup2590:LINE/L2:LINE/L2	5.78959729689908	5.33768276774222	1.34564747096502	3.96662787462036	7.28966726196753e-05	0.0017371775425002
DF0275243_dup282:LINE/RTE-BovB:LINE/RTE-BovB	12.2667197521356	2.48077249370032	0.80015531526753	3.10036369985355	0.00193283148235462	0.025470046158026
DF0277290_dup404:LINE/L1:LINE/L1	28.2601927157664	7.61990225298355	1.71372118879231	4.44640721187175	8.73183570341882e-06	0.000274970275790749
DF0277290_dup405:LINE/L1:LINE/L1	13.4502778800555	6.54925136083397	1.72544369940368	3.79569113909506	0.000147232707640949	0.00314603659470278
DF0279828_dup1443:LINE/L1:LINE/L1	9.34338503339075	3.49491312101162	1.20889	2.89101119111985	0.00384004445733217	0.0426850660055607
DF0279828_dup1668:LINE/L1:LINE/L1	10.9216317619724	5.51204886443822	1.3799116644797	3.99449400010439	6.48325631211739e-05	0.00157123315263514
DR0082537_dup518:LINE/R2:LINE/R2	33.585715742426	-1.3121	0.409974261743899	-3.20043	0.00137221329512398	0.0193862310907265
DR0082587_dup2482:LINE/L1:LINE/L1	34.2431204670474	1.79176503440614	0.562988345413463	3.18259702710232	0.00145960601887873	0.0203997803449722
DR0082597_dup39568:LINE/RTE-BovB:LINE/RTE-BovB	15.250248278374	-1.68298	0.568100299233555	-2.96247	0.00305186004792044	0.0360771736500816
DR0082597_dup43155:LINE/RTE-BovB:LINE/RTE-BovB	7.94214825510284	5.78842535852582	1.39655386953896	4.14479203758658	3.40122241967724e-05	0.000903947224463689
DR0082597_dup43572:LINE/RTE-BovB:LINE/RTE-BovB	11.4208159315392	2.74835588780461	0.857676486348562	3.20442023484327	0.00135334784457662	0.019146774437264
DR0082597_dup44397:LINE/RTE-BovB:LINE/RTE-BovB	7.20503559306636	4.90198349124803	1.28437969503907	3.81661553058025	0.000135294740008815	0.00293063656844238
DR0082598_dup1713:LINE/L1:LINE/L1	4.5496368345368	4.98665262370559	1.45055448837513	3.43775615715857	0.000586555639802641	0.00991785196031775
DR0082611_dup997:LINE/L2:LINE/L2	15.3854724599883	-5.29091	0.97461416258907	-5.42873	5.67575849100251e-08	2.94383328376755e-06
DR0082628_dup8840:LINE/L1:LINE/L1	18.3033369908302	2.4935991027038	0.673945985641517	3.69999845066247	0.000215600783214583	0.00437313658997969
DR0082635_dup11788:LINE/RTE-BovB:LINE/RTE-BovB	10.6346578269604	4.14604690800024	1.13539467951867	3.65163496252941	0.000260576097994462	0.00512249891263998
DR0082665_dup1085:LINE/L1:LINE/L1	3.70334691101336	4.68836685809438	1.37460689521936	3.4106964503086	0.00064797186267133	0.0106499717494648
DR0082680_dup2212:LINE/L1:LINE/L1	9.23687781518963	3.48127485879786	1.01611549515072	3.42606217050305	0.000612400191978873	0.0102222412891618
DR0082694_dup24598:LINE/L1:LINE/L1	3.8105445056661	4.72826606635678	1.47374323490912	3.20833775813624	0.0013350461003618	0.0189774049515155
DR0082722_dup1018:LINE/L1:LINE/L1	5.26861397961635	4.44450225993712	1.34885355262278	3.29502209583465	0.00098413941241384	0.0149233765527337
DR0082770_dup1306:LINE/L1:LINE/L1	7.65956103068465	3.17776251240433	1.07050343926097	2.9684748276924	0.00299281614260429	0.0355333208471818
DR0082776_dup1311:LINE/L1:LINE/L1	96.8714160674423	1.37486645541279	0.465136471120074	2.9558345577633	0.00311824305452905	0.03676044377968
DR0082779_dup14167:LINE/RTE-BovB:LINE/RTE-BovB	3.36702227262011	4.55346522787179	1.59775869275577	2.8499079670273	0.00437318811804415	0.0468486733608212
DR0082779_dup14168:LINE/RTE-BovB:LINE/RTE-BovB	8.68882248538878	3.06228441646701	0.954726389356545	3.20749949996762	0.00133894293301985	0.0190147656035064
DR0082779_dup14605:LINE/RTE-BovB:LINE/RTE-BovB	17.2681459677365	6.90933059076759	1.23539980255327	5.59278913311115	2.23450610214636e-08	1.25211698011674e-06
DR0082779_dup15572:LINE/RTE-BovB:LINE/RTE-BovB	5.71547922611371	3.80443355173317	1.27334905802855	2.98773814434147	0.00281050239995246	0.0339981766834465
DR0082792_dup649:LINE/L1:LINE/L1	19.833600497811	2.14350244012452	0.687958749572748	3.11574268290901	0.00183482302387033	0.0244344892756217
DR0082796_dup2896:LINE/L1:LINE/L1	41.9876158392753	1.48135361204634	0.440271881032885	3.36463370899604	0.000766453370262627	0.0122220774399486
DR0082801_dup12859:LINE/L1:LINE/L1	3.43259122837126	-3.77125	1.28423574786568	-2.93657	0.00331862943754009	0.0385629477841332
DR0082809_dup1476:LINE/L1:LINE/L1	3.84542825878184	3.96748160342918	1.33909354951965	2.96281137703364	0.00304843310323839	0.0360651049731586
DR0082817_dup5919:LINE/L2:LINE/L2	11.6131194549955	6.33539616431339	1.24328410375079	5.09569465675664	3.4746478358031e-07	1.57071490335795e-05
DR0082842_dup2821:LINE:LINE	92.670396046706	-1.61181	0.458701333271154	-3.51386	0.000441643852210611	0.00793291854129533
DR0082848_dup6308:LINE/RTE-BovB:LINE/RTE-BovB	5.02046164084367	5.11478469458486	1.46816640445565	3.4837908557656	0.000494365637355713	0.00868465730066721
DR0082856_dup6886:LINE/RTE-BovB:LINE/RTE-BovB	7.71209830969258	3.2212825552969	1.14362495973757	2.81672984475267	0.00485153152532351	0.0499636082437903
DR0082867_dup962:LINE/L1:LINE/L1	8.52451945536258	5.89290229336263	1.38892954446641	4.24276545692355	2.20782145692427e-05	0.000619740444355174
DR0082880_dup11964:LINE/L1:LINE/L1	11.387813575462	6.3094670493514	1.33749901824703	4.7173620042135	2.38922349369543e-06	8.64011231815382e-05
DR0082880_dup13126:LINE/L1:LINE/L1	4.17478830785194	4.8642277011477	1.51305378596156	3.21484123451463	0.00130516686840209	0.0186945043228983
DR0082881_dup1637:LINE/L1:LINE/L1	37.3089930285044	1.80224825745773	0.555369819644527	3.24513179094119	0.00117396277744032	0.0172859676350115
DR0082888_dup402:LINE/L1:LINE/L1	62.3298629106096	3.1863048771872	0.552130513882998	5.77092697662858	7.88366354660065e-09	4.91360393895095e-07
DR0082889_dup1976:LINE/L1:LINE/L1	3.3123715911582	4.5257868585978	1.44067852327606	3.14142731044973	0.00168126537031695	0.0227759473379911
DR0082912_dup20329:LINE/RTE-BovB:LINE/RTE-BovB	41.2591873477925	1.96267764096151	0.576935490081089	3.40190138187833	0.000669187809449352	0.0109267872219402
DR0082912_dup22454:LINE/RTE-BovB:LINE/RTE-BovB	50.3515624431867	-2.37396	0.683409171436085	-3.4737	0.000513341387858728	0.00895256629820641
DR0082924_dup11076:LINE/RTE-BovB:LINE/RTE-BovB	6.78875491838652	-2.82272	0.993746825716926	-2.84048	0.00450458940834049	0.0476670390548876
DR0082924_dup11187:LINE/RTE-BovB:LINE/RTE-BovB	2.18807261095888	-4.61986	1.61891279621682	-2.85368	0.00432159047872021	0.0464694981928096
DR0082941_dup20497:LINE/RTE-BovB:LINE/RTE-BovB	12.5040136743012	6.44411542508705	1.34747152947081	4.78237594201181	1.73235301580367e-06	6.45145479015878e-05
DR0082941_dup20518:LINE/RTE-BovB:LINE/RTE-BovB	3.82804480827806	4.73966494752469	1.57182983164844	3.01538045155563	0.0025665709459563	0.0318993748472849
DR0082943_dup1118:LINE/L1:LINE/L1	11.6228096603334	2.3898165046423	0.819382850228027	2.91660547200522	0.00353863059547701	0.0403702955233702
DR0082947_dup1421:LINE/L1:LINE/L1	6.83113716736833	3.45773311100707	1.19966659364139	2.88224505819712	0.0039485251494793	0.0434903206349121
DR0082958_dup34568:LINE/RTE-BovB:LINE/RTE-BovB	12.4976737095923	2.10611692442931	0.700341915360997	3.00726956110245	0.00263605897917135	0.0323628261318787
DR0109377_dup1893:LINE/RTE-BovB:LINE/RTE-BovB	7.76499777307877	5.0127464697523	1.44269507387207	3.47457100293446	0.000511670929578916	0.00893382807096466
DR0109397_dup4785:LINE/L2:LINE/L2	22.6096373897654	2.64834391341437	0.675097498719044	3.92290582980894	8.748735344643e-05	0.0020206343366491
DR0109422_dup4384:LINE/RTE-BovB:LINE/RTE-BovB	16.6206836451192	6.12162494233776	2.13643707896851	2.86534295935986	0.00416557827242199	0.045233696864063
DR0109463_dup8376:LINE/L1:LINE/L1	4.71189712039979	4.27180067892906	1.50551225352922	2.83743999354048	0.00454768942087713	0.0478966665255637
DR0109564_dup12598:LINE/RTE-BovB:LINE/RTE-BovB	12.5064933187488	-3.83158	0.953708513184478	-4.01756	5.88050843783967e-05	0.0014459622118534
DR0109570_dup20178:LINE/L1:LINE/L1	12.7170490197403	2.25168152550367	0.72956290736837	3.08634321010888	0.00202634781694757	0.026504311171148
DR0109570_dup21456:LINE/L1:LINE/L1	4.36555189647974	4.16149625167054	1.4421334510032	2.88565267574623	0.00390602955912885	0.0432577983572678
DR0109570_dup23527:LINE/L1:LINE/L1	50.5159700645308	1.69323980057007	0.582082012214354	2.90893682511964	0.00362660136251286	0.0410581126309566
DR0109610_dup486:LINE/L1:LINE/L1	6.1524950399149	-2.79724	0.84775989418127	-3.29957	0.000968333847936422	0.0147358783894853
DR0109629_dup15168:LINE/L1:LINE/L1	44.055395630044	6.21638833661426	1.03033788737009	6.03334926611445	1.60595790145169e-09	1.11705364101207e-07
DR0109629_dup15432:LINE/L1:LINE/L1	6.89943541788343	4.08801548585581	1.31712776320649	3.10373496030766	0.00191094433287194	0.0252593475110969
DR0109783_dup1462:LINE/L1:LINE/L1	11.0685176788396	-3.36624	0.815457398619497	-4.12804	3.65864421518008e-05	0.000958763067542688
DR0109828_dup946:LINE/L1:LINE/L1	7.93952831089997	-2.70081	0.922531351476567	-2.92761	0.00341580325570203	0.0393099292908604
DR0194827_dup8466:LINE/RTE-BovB:LINE/RTE-BovB	9.43351608946842	6.03748549804326	1.35273781947319	4.46316012691541	8.07596539074175e-06	0.000256471786492635
DR0194828_dup3848:LINE/L1:LINE/L1	12.974397028298	3.65728032305131	0.879511637863211	4.15830804915412	3.20613479178321e-05	0.00085838832093697
DR0194861_dup2264:LINE/L1:LINE/L1	15.9554697884425	2.38389206319093	0.7152029870066	3.33316849412002	0.000858629262219053	0.0134416953796684
DR0194865_dup11299:LINE/RTE-BovB:LINE/RTE-BovB	2.22836278100312	-5.19313	1.57000778239277	-3.30771	0.00094063244084512	0.01442415342409
DR0194868_dup445:LINE/L1:LINE/L1	7.09969177716214	4.13266571587022	1.34081360468629	3.08220747568947	0.00205471570267161	0.0267586107951313
DR0194873_dup2390:LINE/L1:LINE/L1	17.0275800963457	2.46901733393244	0.762051319542436	3.2399620217375	0.00119545620830836	0.0175249788111865
DR0194873_dup2600:LINE/L1:LINE/L1	4.47967899114288	4.9575162369603	1.50657911191099	3.29057810357669	0.000999817419485937	0.0151076242030085
DR0194873_dup2800:LINE/L1:LINE/L1	75.3413206051936	1.14737792094677	0.383276804637101	2.99360124866712	0.00275706013561968	0.0335038126492673
DR0194873_dup2958:LINE/L1:LINE/L1	4.79801786921807	5.05642516902336	1.44351906356628	3.50284613251399	0.00046031528358173	0.00819465076395289
DR0194873_dup2971:LINE/L1:LINE/L1	29.3824734921898	3.5630467017399	0.67368344847758	5.28890343052339	1.23051832158633e-07	6.06738630967707e-06
DR0194873_dup2972:LINE/L1:LINE/L1	19.8693542529899	2.31364939386583	0.612013134439213	3.78039173290917	0.000156581799137314	0.00331508881097283
DR0194876_dup6415:LINE/L2:LINE/L2	7.89969880462073	3.24137988904405	1.00751	3.21721416786366	0.00129441933883169	0.0185938655289101
DR0194896_dup11888:LINE/RTE-BovB:LINE/RTE-BovB	4.15291066572347	4.85271847279186	1.57712476295324	3.07694012977447	0.00209137301568303	0.0271416760334033
DR0194896_dup12880:LINE/RTE-BovB:LINE/RTE-BovB	39.1592789996597	3.07825850496153	0.643571473034178	4.78308724662513	1.72623153270647e-06	6.43665362176706e-05
DR0194904_dup2953:LINE/L1:LINE/L1	46.1406531600571	2.93417412952144	0.522585086705845	5.61472993425287	1.96869480974211e-08	1.11991464328764e-06
DR0194904_dup3510:LINE/L1:LINE/L1	18.9966786687928	-2.00536	0.68281394785368	-2.93691	0.00331505541302102	0.038556979079269
DR0194933_dup3814:LINE/L1:LINE/L1	2.3584842543743	-5.27546	1.66326176532897	-3.17175	0.001515218685139	0.0210211815477347
DR0194943_dup1950:LINE/L2:LINE/L2	5.87835966177488	3.8507787006113	1.3172348442622	2.9233805326249	0.00346253068653034	0.0397081725959086
DR0194987_dup1261:LINE/L1:LINE/L1	3.40968208611914	-5.27813	1.55592629354403	-3.39228	0.000693147079118275	0.0112811380482556
DR0194994_dup8597:LINE/RTE-BovB:LINE/RTE-BovB	48.1470492262512	2.24377985194011	0.616133764818915	3.64170896006579	0.00027083416110513	0.00529637137362734
DR0194997_dup741:LINE/L1:LINE/L1	3.42465935038173	4.58165651927548	1.58588750315797	2.88901735473169	0.00386447745327216	0.0428609580361251
DR0195021_dup2176:LINE/L1:LINE/L1	3.56466433095838	4.63234	1.57390712214242	2.94321020853721	0.0032482777546516	0.0379206070119549
DR0195033_dup6556:LINE/RTE-BovB:LINE/RTE-BovB	8.04157328674074	4.31360594221735	1.3115961207496	3.28882182096731	0.00100607692812177	0.0151716198330798
DR0195054_dup16972:LINE/RTE-BovB:LINE/RTE-BovB	4.31977179503015	4.15338800666158	1.34028607071336	3.09888172190804	0.00194252552837113	0.025564079374468
DR0195106_dup5512:LINE/L1:LINE/L1	19.9264938235877	7.11578919095251	1.65843826973845	4.2906566501717	1.78145569032317e-05	0.000514511176687845
DR0195106_dup6568:LINE/L1:LINE/L1	3.35974472947319	4.54821800830239	1.58697981509119	2.8659583222494	0.0041574897657744	0.0451912203365304
DR0195107_dup2627:LINE/L1:LINE/L1	4.32562804175403	4.15254188941379	1.43459502421442	2.89457430098623	0.00379673042695288	0.0423760913885407
DR0195122_dup1118:LINE/L1:LINE/L1	4.37401377379559	-5.66226	1.39490029997987	-4.05926	4.92292130179748e-05	0.00124124691090485
DR0195139_dup10740:LINE/RTE-BovB:LINE/RTE-BovB	29.4105875888034	3.15175303536897	0.771838584771591	4.08343544564005	4.43747603075914e-05	0.00113217952277556
DR0195153_dup1828:LINE/RTE-BovB:LINE/RTE-BovB	6.05743169042184	4.64551264805141	1.39352879768129	3.33363232663805	0.000857198863650682	0.0134333323227307
DR0195157_dup727:LINE/L1:LINE/L1	2.67847219844161	-4.93416	1.40551418566365	-3.51057	0.000447138995351939	0.00800285369651091
DR0195162_dup4388:LINE/RTE-BovB:LINE/RTE-BovB	8.52961036339279	-2.83625	0.843795653964707	-3.36129	0.000775781408295298	0.012357678448079
DR0195167_dup11380:LINE/RTE-BovB:LINE/RTE-BovB	14.9897797970315	6.7042186266598	1.69379407426325	3.95810726258203	7.55460328656948e-05	0.00178811902196553
DR0195173_dup8851:LINE/RTE-BovB:LINE/RTE-BovB	3.72382111050178	4.69802996140026	1.56980301522183	2.99275126614303	0.00276474976526947	0.0335310909324328
DR0195177_dup195:LINE/L1:LINE/L1	2.48649624471334	-4.30395	1.48520426312472	-2.89788	0.0037569013305593	0.0420725233428604
DR0195191_dup2711:LINE/RTE-BovB:LINE/RTE-BovB	3.93021192549839	4.77983185947434	1.48610886529917	3.21634031737783	0.00129836765942647	0.0186327257357329
DR0195199_dup1352:LINE/L1:LINE/L1	7.97400086588887	4.30406314233805	1.27258926453684	3.38213063891005	0.000719259306831759	0.0116240834283069
DR0195216_dup2482:LINE/L1:LINE/L1	4.34345802880205	-3.28318	1.15429937371701	-2.8443	0.00445086309512992	0.0473495797585492
DR0195240_dup8725:LINE/RTE-BovB:LINE/RTE-BovB	7.27092497026002	4.90742977046299	1.27292249182211	3.85524633431397	0.000115613155376388	0.00256548244635731
DR0195247_dup9668:LINE/RTE-BovB:LINE/RTE-BovB	23.3437893012079	-2.05293	0.630811062032754	-3.25443	0.00113619284808431	0.0168124014771568
DR0307276_dup1426:LINE/L1:LINE/L1	11.7996476361782	2.59216175148994	0.789621398493862	3.28279065946576	0.00102784963184919	0.0154533119925812
DR0307343_dup382:LINE/L1:LINE/L1	4.00631388920721	4.80264879268204	1.36313578447345	3.5232357974794	0.000426311897229112	0.00772696757377966
DR0307376_dup681:LINE/L1:LINE/L1	23.5060655565426	2.11950577133122	0.638529945691056	3.31935218643092	0.000902265574597805	0.013986049462703
DR0307376_dup923:LINE/L1:LINE/L1	4.89081979936052	-3.533	1.1105064922849	-3.18144	0.00146547184409609	0.0204641421398088
DR0307461_dup3578:LINE/RTE-BovB:LINE/RTE-BovB	7.82775578711922	3.23363448093165	1.1259458734213	2.87192711236279	0.00407977053335728	0.0445889321252344
DR0307474_dup913:LINE/RTE-BovB:LINE/RTE-BovB	5.15278445763784	4.40702254333328	1.33733903877296	3.2953667062444	0.000982933218160636	0.0149126290218814
DR0307476_dup271:LINE/RTE-BovB:LINE/RTE-BovB	42.441775098315	1.77126687402104	0.576427021431081	3.07283803181807	0.00212033537302949	0.0274455683597919
DR0307482_dup3134:LINE/RTE-BovB:LINE/RTE-BovB	13.6142534348921	6.56583853124918	1.8068088442732	3.63394199229213	0.000279123642582948	0.00543014125956795
DR0307490_dup362:LINE/RTE-BovB:LINE/RTE-BovB	6.08575232759299	5.40276803071517	1.28217	4.21377676265137	2.51135514749793e-05	0.000691998241896633
DR0307493_dup20377:LINE/RTE-BovB:LINE/RTE-BovB	4.25371794575383	-6.12862	1.30398702707929	-4.69991	2.60281291621086e-06	9.2782078971564e-05
DR0307498_dup715:LINE/RTE-BovB:LINE/RTE-BovB	5.77203196462195	-3.932	1.17712246049936	-3.34035	0.000836741665853756	0.0131885796007517
DR0307564_dup6676:LINE/RTE-BovB:LINE/RTE-BovB	3.44548956369284	-3.76771	1.30850390087478	-2.8794	0.00398429368605567	0.0437544048456424
DR0307842_dup9177:LINE/RTE-BovB:LINE/RTE-BovB	5.62252296303778	5.28992823690256	1.29787805149342	4.07582841147182	4.5850820750096e-05	0.00116389649048868
DR0307918_dup7308:LINE/RTE-BovB:LINE/RTE-BovB	5.1561752118371	4.40508411903065	1.40732743084382	3.13010605953258	0.00174743200435172	0.0235232438520252
DR0307941_dup6896:LINE/RTE-BovB:LINE/RTE-BovB	4.40234203803834	4.1773719411761	1.44063943579508	2.89966513298355	0.00373561515059251	0.0419281192810232
DR0308088_dup1567:LINE/L1:LINE/L1	18.5954803611945	-2.37268	0.669269533418627	-3.54518	0.000392343682805834	0.007189530114203
DR0308118_dup3547:LINE/L1:LINE/L1	2.87024026514232	-5.55917	1.46684950526267	-3.78987	0.000150725297175948	0.00321150937031822
DR0308142_dup1404:LINE/RTE-BovB:LINE/RTE-BovB	5.57306382804083	5.27834520929615	1.33085472210582	3.96613178104382	7.30484848118942e-05	0.00173803216363157
DR0310421_dup162:LINE/L1:LINE/L1	7.29249338842796	2.78995255170268	0.968605646081748	2.88038022799964	0.00397195834696127	0.0436751303323447
DR0310633_dup1122:LINE/RTE-BovB:LINE/RTE-BovB	3.78697301970649	4.72058953745155	1.50920330420216	3.12786854117516	0.00176078916170832	0.0236499544260098
DR0310644_dup4126:LINE/RTE-BovB:LINE/RTE-BovB	13.9854705702053	2.6949906176399	0.840521909742273	3.20633000330266	0.00134439713762637	0.0190561143209933
DR0311063_dup181:LINE/L2:LINE/L2	12.5309196093833	5.70941120327768	1.30999735945018	4.35833794785202	1.31053907754819e-05	0.00039288651005817
DR0311195_dup1205:LINE/L2:LINE/L2	8.78983297642326	3.07015400793162	1.06244348080232	2.88971043016157	0.0038559683566539	0.0428230747181377
DR0388756_dup1637:LINE/L1:LINE/L1	3.5391120510155	4.62585819744039	1.56337283233321	2.95889636929194	0.00308742907545022	0.0364545239278938
DR0389004_dup3323:LINE/RTE-BovB:LINE/RTE-BovB	18.197027710069	2.69452612583093	0.718704710832249	3.74914215145565	0.000177440491794511	0.00370180132463997
DR0389015_dup1425:LINE/RTE-BovB:LINE/RTE-BovB	8.5691507773581	4.41106871445641	1.3686927636112	3.22283337190891	0.00126929367624687	0.0183031049159235
DR0389055_dup2506:LINE/RTE-BovB:LINE/RTE-BovB	26.1796276046387	2.0077174650903	0.566473785230407	3.54423720468138	0.000393750819660679	0.00721072235103255
DR0389057_dup4216:LINE/RTE-BovB:LINE/RTE-BovB	4.08238194967026	4.82689016394047	1.39691212398915	3.45540000766574	0.00054947696128669	0.00944539554037481
DR0389147_dup3632:LINE/L1:LINE/L1	3.6473781464968	4.66910303880031	1.4106139611968	3.30997931910366	0.000933028646836902	0.0143589660182359
DR0389147_dup4285:LINE/L1:LINE/L1	7.09763645091632	4.87694120725273	1.23504999664588	3.94878038986066	7.85503721820222e-05	0.00184405764106879
DR0389149_dup3885:LINE/L1:LINE/L1	3.7508816594237	-5.43274	1.31735352209846	-4.12398	3.72381488048487e-05	0.000971474400371692
DR0389215_dup153:LINE/L1:LINE/L1	18.4932293013444	2.85405648218274	0.806446672434351	3.53905171877943	0.000401567169419524	0.0073248181032346
DR0389321_dup2112:LINE/RTE-BovB:LINE/RTE-BovB	5.39968227684485	-3.02849	1.04025657499443	-2.91129	0.00359938176091748	0.0408734340191459
DR0389332_dup10644:LINE/RTE-BovB:LINE/RTE-BovB	18.003324288256	2.55680810967169	0.841636707139998	3.03789994896977	0.00238233036926451	0.0300715293221814
DR0389335_dup1573:LINE/RTE-BovB:LINE/RTE-BovB	6.77090813938592	5.55829234214591	1.42962244523732	3.88794423357227	0.000101096845747415	0.00228049837371087
DR0389586_dup6223:LINE/RTE-BovB:LINE/RTE-BovB	7.7134411623704	-2.46724	0.861761616680296	-2.86302	0.00419618356751605	0.0454798941325249
DR0389586_dup7614:LINE/RTE-BovB:LINE/RTE-BovB	38.658216142057	2.89411427679583	0.658221857361741	4.39686747625779	1.0982435202727e-05	0.000335277418475105
DR0554240_dup2237:LINE/RTE-BovB:LINE/RTE-BovB	18.2531	1.83938908424538	0.612130448300311	3.00489722305559	0.00265670604290768	0.0325348817239908
DR0554270_dup1676:LINE/L1:LINE/L1	3.46346949693723	4.59139079256623	1.38988919508823	3.30342217839515	0.000955124753920859	0.0145718498716506
DR0554292_dup436:LINE/L1:LINE/L1	7.25240870325617	4.91057869363274	1.45821193146771	3.36753429845425	0.000758435917462072	0.0121349883953939
DR0554351_dup913:LINE/L1:LINE/L1	16.2841017168259	2.6510240738839	0.680000776859494	3.89856036066216	9.67662810388784e-05	0.00220102908897157
DR0554351_dup995:LINE/L1:LINE/L1	15.9976095186165	2.62243664253104	0.676687576426423	3.87540237753454	0.000106448650446323	0.0023886407872233
DR0554540_dup5965:LINE/RTE-BovB:LINE/RTE-BovB	6.34182683774759	-4.12779	1.00930230799573	-4.08975	4.31841194523115e-05	0.00110745655864914
DR0554627_dup3892:LINE/RTE-BovB:LINE/RTE-BovB	15.0836286437378	1.87959905047861	0.658093872327537	2.85612604753615	0.00428844846372721	0.0462458260770064
DR0555313_dup2967:LINE:LINE	13.243877881069	3.42190741653371	0.850692944344087	4.02249417875696	5.75850778866679e-05	0.00142555165149828
DR0768367_dup1478:LINE/L1:LINE/L1	8.03161525583601	3.2753827989509	1.0197166439538	3.21205191498208	0.00131790557569051	0.0188140434541076
DR0768457_dup5575:LINE/L1:LINE/L1	9.66876070487998	3.56367175198628	1.21944006202716	2.9223836931043	0.00347363328116129	0.0398073593791798
DR0768528_dup3277:LINE/RTE-BovB:LINE/RTE-BovB	11.5211914355513	-2.44244	0.815987147939882	-2.99323	0.0027604354404183	0.0335176565687728
DR0768540_dup2319:LINE/RTE-BovB:LINE/RTE-BovB	5.52058052138131	5.26199118366682	1.33801881227194	3.9326735434549	8.40062901591785e-05	0.00195226711060621
DR0768549_dup4559:LINE/RTE-BovB:LINE/RTE-BovB	3.82602765091586	-4.02305	1.31924470934585	-3.04951	0.00229215119588859	0.0291665537782445
DR0768551_dup10830:LINE/RTE-BovB:LINE/RTE-BovB	4.13806957125286	4.08597406291251	1.37519719522595	2.97119138774941	0.00296646851117809	0.0353202634882546
DR0768558_dup5288:LINE/RTE-BovB:LINE/RTE-BovB	12.2523112271577	2.83917968111771	0.824057318844364	3.44536674354073	0.000570285073740423	0.00972501491789768
DR0768561_dup847:LINE/RTE-BovB:LINE/RTE-BovB	6.5748567458224	4.76583	1.4098672241854	3.3803392359409	0.000723964136475134	0.0116812275820173
DR0768575_dup1033:LINE/RTE-BovB:LINE/RTE-BovB	5.33373019175199	4.45983604376423	1.34865017510091	3.30688871443666	0.000943383619137715	0.0144441764648261
DR0768634_dup1985:LINE/RTE-BovB:LINE/RTE-BovB	18.3317004103251	2.12959602312943	0.708181938768918	3.00713122793198	0.00263725888922845	0.0323628261318787
DR0768640_dup10614:LINE:LINE	3.95828220551443	4.02150786321612	1.35699567532586	2.96353771521816	0.0030412479068789	0.036008519352418
DR0768646_dup6284:LINE:LINE	6.51363117457575	4.74684045403801	1.27159249728634	3.73298872411412	0.000189221068727347	0.00390948202575958
DR0768673_dup1656:LINE/L1:LINE/L1	3.70234537100077	4.6882754186613	1.44775392251693	3.23830959512146	0.00120240251076546	0.0176009887061707
DR0768673_dup1702:LINE/L1:LINE/L1	4.68180260533886	5.02921146409166	1.38478844776408	3.63175434645773	0.000281501023559984	0.00546221306492218
DR0768710_dup1410:LINE/L1:LINE/L1	5.14993443198002	5.16436889676446	1.41421944269576	3.65174508343643	0.000260464363794352	0.00512249891263998
DR0768738_dup12463:LINE/RTE-BovB:LINE/RTE-BovB	2.86505194851573	4.30812981898386	1.50056324623237	2.8710084895127	0.00409164536156019	0.0446698602673755
DR0768738_dup12538:LINE/RTE-BovB:LINE/RTE-BovB	4.37182324793076	-4.13562	1.38312745259299	-2.99005	0.00278929417821359	0.0337859596641071
DR0768750_dup3214:LINE/RTE-BovB:LINE/RTE-BovB	8.16426282740681	-2.77726	0.790359040380472	-3.51393	0.000441532993685047	0.00793291854129533
DR0768791_dup3327:LINE/L1:LINE/L1	42.0751820157192	1.48208782715458	0.450963112645179	3.28649458369492	0.0010144272472428	0.0152821680628603
DR0768842_dup5205:LINE/RTE-BovB:LINE/RTE-BovB	3.47246569465247	4.58770197954083	1.51683000531213	3.02453271854732	0.00249017535487567	0.0311573317879039
DR0769120_dup5177:LINE/L1:LINE/L1	5.8860486337519	-4.30093	1.13819127846072	-3.77874	0.000157622926224906	0.00333477607995516
DR0769162_dup304:LINE/L1:LINE/L1	2.74408058163861	4.25310556232281	1.44340810691402	2.9465717574608	0.00321317856845956	0.0375801691172119
DR0769216_dup14566:LINE/L1:LINE/L1	3.36465283923663	4.5499113436817	1.51156508401513	3.01006644821134	0.00261190541336533	0.0322281598886777
DR0769216_dup15753:LINE/L1:LINE/L1	4.11006413188956	4.83543951334607	1.46894170575207	3.29178448294544	0.000995538711949124	0.0150723908330802
DR0812628_dup251:LINE/L1:LINE/L1	7.06023250926378	4.12168538089436	1.45928482601107	2.82445572476823	0.00473609911912208	0.0490105334802074
DR0812813_dup4930:LINE/RTE-BovB:LINE/RTE-BovB	5.49003527462223	5.25779356359574	1.54230139124359	3.40905713594426	0.000651878251320432	0.010702441454729
DR0812829_dup3451:LINE/RTE-BovB:LINE/RTE-BovB	37.2254408490324	1.9439863207401	0.512919063873146	3.79004497524562	0.000150620010564465	0.00321150937031822
DR0812841_dup87:LINE/RTE-BovB:LINE/RTE-BovB	17.3596415669477	1.77153815358501	0.623802294506137	2.83990323406478	0.0045127220552946	0.0477140500882623
DR0812853_dup1489:LINE/RTE-BovB:LINE/RTE-BovB	3.19921364507741	4.47734688946123	1.54361642603736	2.90055664991534	0.00372500499379264	0.0418275830212627
DR0812865_dup12402:LINE/RTE-BovB:LINE/RTE-BovB	9.13316409302393	3.45640515234796	1.15493191976073	2.99273497702275	0.00276489732095713	0.0335310909324328
DR0812865_dup12928:LINE/RTE-BovB:LINE/RTE-BovB	3.84586284362946	4.74352363503701	1.59890363545794	2.96673516142104	0.00300980093715608	0.035665222543244
DR0812865_dup13839:LINE/RTE-BovB:LINE/RTE-BovB	8.72615187187673	-3.53656	0.894190891309908	-3.95503	7.65235500596036e-05	0.00180495633928942
DR0812865_dup14398:LINE/RTE-BovB:LINE/RTE-BovB	6.99220163203118	-3.8852	1.03261098655523	-3.7625	0.000168221602293852	0.00353159342798838
DR0812865_dup15318:LINE/RTE-BovB:LINE/RTE-BovB	38.7405922092709	2.84327457053855	0.614064387734328	4.63025478652034	3.65216059841467e-06	0.000125272451464386
DR0812879_dup794:LINE/L1:LINE/L1	9.20519062901952	6.00189311809358	2.02313689552481	2.96662728625522	0.00301085703897038	0.035665222543244
DR0812915_dup140:LINE/L1:LINE/L1	3.26609214451276	4.50813055343613	1.57054733766803	2.87042004103477	0.00409926857452796	0.0447367938098922
DR0813057_dup5386:LINE/RTE-BovB:LINE/RTE-BovB	3.76932155847161	4.71132056413015	1.46500740391887	3.21590222105871	0.00130035129142248	0.0186433435511978
DR0813064_dup3044:LINE/RTE-BovB:LINE/RTE-BovB	14.1608742882483	4.57981115876554	1.16645277610792	3.9262722439968	8.62725050268331e-05	0.00199719183644744
DR0813222_dup1808:LINE/RTE-BovB:LINE/RTE-BovB	3.05136960729386	-5.12185	1.41398019061953	-3.62229	0.000292003834541422	0.0056368209631148
DR0813462_dup3860:LINE/RTE-BovB:LINE/RTE-BovB	18.135809000665	2.48552614401236	0.744882030372223	3.33680508143058	0.000847473604851434	0.013315729140378
DR0813474_dup7744:LINE/L1:LINE/L1	16.9343780266066	1.97988617696482	0.662483288292547	2.98858282458367	0.00280274524616636	0.0339214774868071
DR1067764_dup2243:LINE/RTE-BovB:LINE/RTE-BovB	15.8696670855032	6.78670583265447	1.27577766071592	5.31966191416614	1.03960257489185e-07	5.15997443587463e-06
DR1067846_dup2426:LINE/L1:LINE/L1	2.46310333638814	-4.2699	1.49914376253118	-2.84822	0.00439640473437188	0.0469703803147608
DR1068018_dup3926:LINE/RTE-BovB:LINE/RTE-BovB	6.83589495059689	5.57480563354141	1.33610823994301	4.17242066689087	3.01380550355784e-05	0.000813239200640509
DR1068038_dup654:LINE/RTE-BovB:LINE/RTE-BovB	9.24625877777952	2.88600203636713	1.0057079909325	2.86962225853571	0.0041096242439698	0.0447683231140882
DR1068040_dup3499:LINE/RTE-BovB:LINE/RTE-BovB	24.0947789558225	-1.616	0.547710719243279	-2.95046	0.00317297194344202	0.0373029513303718
DR1068060_dup2461:LINE/RTE-BovB:LINE/RTE-BovB	4.13146010261589	4.08374716959802	1.40157746503784	2.91367924461298	0.00357196710341285	0.0406699589036133
DR1068061_dup2030:LINE/RTE-BovB:LINE/RTE-BovB	6.54418618793717	2.94287049720632	1.02772683657734	2.86347538321275	0.00419021372174894	0.0454480525196496
DR1068065_dup7765:LINE/RTE-BovB:LINE/RTE-BovB	61.4915894987336	-2.49516	0.605210663727951	-4.12279	3.74314547419377e-05	0.000974095123010894
DR1068085_dup19281:LINE/RTE-BovB:LINE/RTE-BovB	34.6599828060944	2.89937900530338	0.672568578760642	4.31090463762986	1.62588016503797e-05	0.000477865308506602
DR1068085_dup19294:LINE/RTE-BovB:LINE/RTE-BovB	3.46898224488013	4.5962615087337	1.56503138909938	2.93684940809953	0.00331565069102891	0.038556979079269
DR1068107_dup662:LINE/RTE-BovB:LINE/RTE-BovB	2.93990038064775	4.35604881392095	1.53093184542302	2.84535776490907	0.00443615665844955	0.0472271095396516
DR1068211_dup1977:LINE/L1:LINE/L1	2.35960168892494	-4.20873	1.4275866769084	-2.94814	0.00319690902638253	0.0374668239647858
DR1068235_dup10429:LINE/L1:LINE/L1	3.47280658389265	4.59493894455602	1.56724336018926	2.93186052739196	0.00336938028015874	0.0389401123434383
DR1068441_dup1646:LINE/L1:LINE/L1	4.41040315743646	-4.07501	1.25186931251657	-3.25514	0.00113335069376422	0.016786917217568
DR1068491_dup7954:LINE:LINE	11.8599354338744	-2.01858	0.691395503408058	-2.91958	0.00350508036176668	0.0400911118525002
DR1068528_dup2079:LINE/L2:LINE/L2	15.8119899134969	-3.61053	0.914973224459268	-3.94605	7.94516667536703e-05	0.00186108657865367
DR1068635_dup3110:LINE/RTE-BovB:LINE/RTE-BovB	8.28343413427294	5.85130879106093	1.29994229128086	4.50120657686696	6.75687955806848e-06	0.000219225640986293
DR1068655_dup41:LINE/L1:LINE/L1	21.2238882403882	2.64018697594941	0.773590646712319	3.41289929909305	0.000642756883296241	0.0106040196499749
DR1068662_dup6574:LINE:LINE	4.46282661528893	-5.18352	1.35632970436085	-3.82173	0.000132520703791021	0.00287470201081839
DR1068691_dup4128:LINE:LINE	4.51704231726131	4.21510270312292	1.37544917878845	3.06452813242854	0.00218013669193255	0.0280628243398222
DR1068727_dup3268:LINE/RTE-BovB:LINE/RTE-BovB	5.44625080970488	5.25008829326727	1.46957824759807	3.57251361188027	0.000353571098713913	0.00658366954555553
DR1068734_dup1318:LINE/RTE-BovB:LINE/RTE-BovB	12.8073446441374	3.08427909925377	0.854811813026888	3.60813813315511	0.000308402287527166	0.0059001864567817
DR1605976_dup5379:LINE/RTE-BovB:LINE/RTE-BovB	4.23778761354426	-3.55809	1.10008152182575	-3.23438	0.00121905692000377	0.0177580696816293
DR1605993_dup3690:LINE/RTE-BovB:LINE/RTE-BovB	25.9840807787973	3.83609636252944	0.75379521943297	5.08904310299962	3.59874816317115e-07	1.61025180871206e-05
DR1606252_dup1580:LINE/RTE-BovB:LINE/RTE-BovB	9.33307975879527	5.28282217146424	1.26149691216421	4.18774086604863	2.8174494205556e-05	0.000765075327706851
DR1606277_dup9178:LINE/L1:LINE/L1	13.1578408496496	2.4787731953981	0.83882551517211	2.95505221355779	0.0031261613886536	0.0368248299687411
DR1606284_dup3174:LINE/RTE-BovB:LINE/RTE-BovB	4.16371958940458	4.09372620357498	1.41134350325195	2.90058812340328	0.00372463092138571	0.0418275830212627
DR1606286_dup970:LINE/RTE-BovB:LINE/RTE-BovB	2.77395246001562	-4.44347	1.55164433097335	-2.86372	0.00418699717700786	0.0454296012918996
DR1606303_dup3861:LINE/L1:LINE/L1	37.246082303688	2.17640976375193	0.544814929121678	3.99476895257005	6.47573728471256e-05	0.00157068064772167
DR1606323_dup2367:LINE/L1:LINE/L1	3.74703144103872	-3.02478	1.04029074618068	-2.90763	0.00364182659378342	0.0411430688181824
DR1606399_dup4513:LINE/L1:LINE/L1	7.42302555176671	3.14408546614531	1.08489234837257	2.89806216336735	0.00375476160237069	0.0420723967552106
DR1606399_dup4553:LINE/L1:LINE/L1	8.10245106555637	2.94528697179519	1.01877487294141	2.89100865168724	0.00384007548674063	0.0426850660055607
DR1606399_dup4750:LINE/L1:LINE/L1	4.60097113509908	4.99872354376469	1.4399661602045	3.4714173720963	0.000517718633198782	0.00901744414270322
DR1606399_dup4959:LINE/L1:LINE/L1	4.16701343274773	4.86137582843646	1.5198294504841	3.19863246951031	0.00138081078868764	0.0194850685856759
DR1606399_dup5254:LINE/L1:LINE/L1	25.5692983740398	2.12961286984492	0.726581789027837	2.93100226568344	0.0033787031726964	0.039007113391533
DR1606590_dup1267:LINE/L1:LINE/L1	12.1043247744463	-2.53952	0.748272648307314	-3.39384	0.000689197983845666	0.0112290578031028
DR1606598_dup8295:LINE/L1:LINE/L1	9.99668552495984	4.63677588459317	1.34912483449588	3.43687683010133	0.000588463139955573	0.00993329756347305
DR1691910_dup584:LINE/RTE-BovB:LINE/RTE-BovB	7.58238171335393	4.97941663481989	1.3959281971815	3.56710083288937	0.000360952615155793	0.00670861652185712
DR1692092_dup4138:LINE/RTE-BovB:LINE/RTE-BovB	3.57320836556175	4.63914675868952	1.42277266616604	3.26063809701285	0.00111161821432492	0.0165139754446218
DR1692102_dup4101:LINE/RTE-BovB:LINE/RTE-BovB	2.60273430847595	-4.34677	1.44998187422937	-2.99781	0.00271925288333907	0.0331518837696714
DR1692117_dup842:LINE/RTE-BovB:LINE/RTE-BovB	17.6862411977302	-2.73595	0.791230541888361	-3.45784	0.000544527010483853	0.0093818248547675
DR1692141_dup2410:LINE:LINE	10.682065331248	6.21586879100642	1.35870873189924	4.57483538971426	4.76594556655533e-06	0.000159819107538884
DR1692148_dup1337:LINE/RTE-BovB:LINE/RTE-BovB	10.5970149867833	2.43796019522978	0.863138296283318	2.82453021228192	0.00473499840420394	0.0490105334802074
DR1692171_dup9448:LINE/L1:LINE/L1	5.30510010678572	4.44718634098951	1.56204122534513	2.84703519268955	0.00441284836829438	0.047104112875635
DR1692354_dup4146:LINE:LINE	6.70775479583114	4.79198775358915	1.32830552623662	3.6075945322353	0.000309048953384182	0.00590603351286158
DR1692410_dup6153:LINE/L1:LINE/L1	9.7260335656537	6.0814252051257	1.9699423946045	3.08710814173156	0.00202114053717005	0.026470848476986
DR1692650_dup24:LINE/L1:LINE/L1	4.84807952371562	5.07808492539694	1.62546559303187	3.12408023102176	0.00178361815332015	0.0238923541637108
DR1692666_dup13107:LINE:LINE	9.50954815505675	3.54405010853872	1.10166973305574	3.21698055433407	0.00129547378863797	0.0186000999566943
DR1692672_dup6407:LINE/L1:LINE/L1	23.5176883459583	2.80441043680716	0.814394837646566	3.44355134287359	0.000574127571312825	0.00976831467672371
DR1692695_dup8756:LINE/RTE-BovB:LINE/RTE-BovB	35.5068204654531	1.75449789548435	0.560701066882926	3.12911460154343	0.0017533391052724	0.0235782711237637
DR1809581_dup1553:LINE/L1:LINE/L1	6.08093469187941	4.65623194373586	1.36807744588612	3.40348564164798	0.000665319100908236	0.0108932830836308
DR1809591_dup607:LINE/L1:LINE/L1	28.8138463504121	1.60531589643671	0.534803706348974	3.00169	0.00268483851619515	0.0328257642239048
DR1809646_dup834:LINE/L1:LINE/L1	9.89275476617503	2.71422809100013	0.914161363380701	2.96909079701479	0.00298682327374818	0.0354902793990078
DR1809651_dup1529:LINE/L1:LINE/L1	25.413214058974	1.90473959984706	0.646445151595797	2.9464829230215	0.00321410165837858	0.0375801691172119
DR1809666_dup2422:LINE/L1:LINE/L1	7.10278720757082	5.62682571708881	1.23574944684326	4.55337101826151	5.27930448521783e-06	0.000175075518984895
DR1809666_dup2423:LINE/L1:LINE/L1	11.4819168822435	6.32259049716725	1.30566452313608	4.84243110319106	1.28260114303717e-06	4.97426903843614e-05
DR1809715_dup328:LINE/L1:LINE/L1	19.6421854342556	3.05219117688703	0.86801967877526	3.51626956337389	0.000437656388401155	0.00788018070142837
DR1809787_dup1114:LINE/L1:LINE/L1	6.59508479338123	4.77017383461463	1.36029936340621	3.50670886345933	0.000453685231112252	0.00810067274777499
DR1809851_dup5758:LINE/L1:LINE/L1	4.8414091259921	5.07716650632387	1.46696686106046	3.46099604639578	0.000538180715867961	0.00930456729008397
DR1809851_dup6449:LINE/L1:LINE/L1	27.2717068884255	7.56873397419915	1.21512022192939	6.22879435104894	4.70038294854925e-10	3.64115711665524e-08
DR1809954_dup4129:LINE/RTE-BovB:LINE/RTE-BovB	5.84824168635047	3.23626935786076	1.14240020269172	2.83286833303729	0.00461323835686978	0.048286110162128
DR1809954_dup4850:LINE/RTE-BovB:LINE/RTE-BovB	5.14229159857553	-3.02033	0.992254380567307	-3.04391	0.00233527265915371	0.0296452480894821
DR1809955_dup119:LINE/RTE-BovB:LINE/RTE-BovB	13.3940112838747	6.54253344793355	1.79743829888599	3.63992102092653	0.000272721678275444	0.00532633432770003
DR1810084_dup3919:LINE/L1:LINE/L1	7.35199145925452	4.18236845687108	1.29224127923558	3.23652287237344	0.00120995529544448	0.0176856410541833
DR1810104_dup4929:LINE:LINE	5.44396407031968	-3.05313	1.03131757331842	-2.96042	0.00307219855248781	0.0362987683683826
DR1810116_dup3906:LINE/L1:LINE/L1	10.266817602422	6.1563694612332	1.31614354689638	4.67758207358964	2.90277404228299e-06	0.000102138806353993
DR1810191_dup3052:LINE/L1:LINE/L1	8.30599761285427	-3.2216	0.924760001798186	-3.48372	0.000494503152614794	0.00868465730066721
DR1810329_dup3811:LINE/RTE-BovB:LINE/RTE-BovB	24.409644758064	7.40838735936504	1.22346937715006	6.0552290868302	1.4021797092854e-09	9.91413809072337e-08
DR1810329_dup4432:LINE/RTE-BovB:LINE/RTE-BovB	34.9665483121214	2.14074	0.749026351143896	2.85803640309543	0.00426271485595746	0.0460014142068929
DR1810356_dup716:LINE/L1:LINE/L1	17.0573402228232	2.17328442700239	0.771189346925854	2.8180944610628	0.00483095950033471	0.0498030725105001
DR1810430_dup460:LINE/RTE-BovB:LINE/RTE-BovB	28.1051801201895	-1.59458	0.463508328181912	-3.44024	0.000581200157872335	0.00985509023351512
DR1810491_dup5712:LINE/L1:LINE/L1	8.12553472021744	-7.05744	1.27194206873387	-5.54856	2.8803947937815e-08	1.58152665792629e-06
DR1880132_dup6983:LINE/L1:LINE/L1	7.25087241305064	4.90740557833077	1.27580832430752	3.84650694374048	0.000119813736800029	0.0026488908669086
DR1880138_dup1219:LINE/L1:LINE/L1	4.32080618649857	4.91130925920794	1.53040934985626	3.20914744781795	0.00133129201220819	0.0189420043825293
DR1880154_dup740:LINE/L1:LINE/L1	5.97922392159862	-2.96716	1.03461627135206	-2.86789	0.00413221003408819	0.0449653446867259
DR1880162_dup1535:LINE/L1:LINE/L1	50.9361937577337	2.02583449801958	0.592183705637578	3.4209561639972	0.000624013894534563	0.0103730323071096
DR1880162_dup1675:LINE/L1:LINE/L1	16.0022428783643	-2.25653	0.570370217523031	-3.95626	7.61330327895408e-05	0.00179715920472255
DR1880162_dup1795:LINE/L1:LINE/L1	13.1562379668639	6.51703837843997	2.28986865505159	2.84603152415008	0.00442678122678916	0.047208962766278
DR1880169_dup1273:LINE/L1:LINE/L1	6.20635452049274	3.29342069342176	1.1314959272205	2.91067834553501	0.00360645077768371	0.0409361723972074
DR1880172_dup238:LINE/L1:LINE/L1	5.7743682591161	4.57870741238104	1.39817812899094	3.27476686799948	0.00105749204026898	0.0158354414961158
DR1880334_dup2672:LINE/RTE-BovB:LINE/RTE-BovB	2.46933134352902	-4.27008	1.49178	-2.86241	0.00420434977309104	0.045551934169677
DR1880339_dup6915:LINE/L1:LINE/L1	11.5252953217857	5.58881180964457	1.94513628105362	2.87322377567154	0.00406306209516355	0.0444387225650887
DR1880339_dup7659:LINE/L1:LINE/L1	18591.5111861776	1.2958	0.406303083067878	3.18923310189236	0.00142650798241936	0.0200118309803229
DR1880361_dup15069:LINE/L1:LINE/L1	8.98784268962458	-2.59113	0.743712216480177	-3.48405	0.000493895937956909	0.00868416793197077
DR1880361_dup16131:LINE/L1:LINE/L1	6.11286190679101	5.41050043396972	1.41448706707572	3.82506179088316	0.000130739291058415	0.00284635672232406
DR1880404_dup1095:LINE/L1:LINE/L1	2.65469456264193	-5.44361	1.46474377288008	-3.71642	0.000202062603050035	0.00413490428453038
DR1880404_dup949:LINE/L1:LINE/L1	9.09045115716537	3.4411854598658	1.00700790591468	3.41723777902231	0.000632600018966728	0.0104835356377023
DR1880426_dup1939:LINE/L1:LINE/L1	45.0567370869344	2.3566700684552	0.53191239971252	4.43056050155797	9.39884722132317e-06	0.000291987607096422
DR1880532_dup4747:LINE/RTE-BovB:LINE/RTE-BovB	12.4488857002514	3.35157633757321	0.976079974311666	3.43371078782428	0.000595379080531006	0.0100274547501343
DR1880533_dup176:LINE/RTE-BovB:LINE/RTE-BovB	2.2921408813164	-4.69193	1.60982068657987	-2.91457	0.00356179688571108	0.0405849900557706
DR1880553_dup1035:LINE/L1:LINE/L1	3.33730060050154	4.5396886275434	1.47987089625249	3.06762477662029	0.00215767359386873	0.0278214609335873
DR1880553_dup1179:LINE/L1:LINE/L1	3.91821767607241	4.77285410238272	1.49153547854143	3.19996015585903	0.00137446587183653	0.0194089083239695
DR1880575_dup5593:LINE/L1:LINE/L1	6.92930876812816	-3.5032	0.999451451943916	-3.50513	0.000456391672895211	0.00813930158341792
DR1880590_dup1838:LINE/L1:LINE/L1	4.42922590078269	-3.11754	1.08625347375674	-2.86999	0.00410482851110115	0.0447567931476181
DR1880654_dup6653:LINE/RTE-BovB:LINE/RTE-BovB	9.99183285305818	6.11951092727699	2.02714737536347	3.01877949361217	0.00253795180694159	0.0316231326767673
DR1880654_dup6853:LINE/RTE-BovB:LINE/RTE-BovB	17.733068487651	5.48559799261421	1.20356889374212	4.55777647722222	5.16980131086473e-06	0.000172535240804142
DR1880711_dup9094:LINE/RTE-BovB:LINE/RTE-BovB	5.65094819841908	4.54316601087517	1.37208692812081	3.31113569976023	0.000929181376192437	0.0143278123669769
DR1880711_dup9514:LINE/RTE-BovB:LINE/RTE-BovB	3.51933386062189	4.61812218299864	1.60489138667706	2.87752942120308	0.00400802533521172	0.0439811828419884
DR1880711_dup9515:LINE/RTE-BovB:LINE/RTE-BovB	77.9952326798531	3.79094879165631	0.671895131717562	5.64217332839655	1.67916926756854e-08	9.64364281081174e-07
DR1880738_dup9637:LINE:LINE	9.61644472621484	6.06527172950797	1.87163994457637	3.24061887388325	0.00119270531231692	0.0175017682613554
DR1880778_dup605:LINE/L2:LINE/L2	228.425744584461	-1.6717	0.590557646540954	-2.83072	0.00464433340607132	0.0484792726951992
DR1880962_dup1361:LINE/L1:LINE/L1	12.6328815948285	3.08506277357221	0.995041071585354	3.10043762179276	0.00193234910270426	0.025470046158026
DR1880984_dup3895:LINE/RTE-BovB:LINE/RTE-BovB	3.46112313341993	4.58976002350781	1.38726076853207	3.3085056015564	0.000937953084796955	0.0144183138007099
DR1880987_dup8194:LINE/L1:LINE/L1	2.83606704461391	4.30056362931796	1.48913901658938	2.88795309330333	0.00387757692485626	0.0429585656431138
rnd-1_family-2_dup1200:LINE/RTE-BovB:LINE/RTE-BovB	3.59653924634481	4.64297950427191	1.42471287692864	3.25888786397518	0.0011184986828826	0.0165833194926496
rnd-1_family-65_dup1841:LINE/RTE-BovB:LINE/RTE-BovB	14.6101163363012	2.44951056749704	0.759763856405552	3.22404197941936	0.00126394869437677	0.0182523689348369
rnd-1_family-65_dup2171:LINE/RTE-BovB:LINE/RTE-BovB	55.8123659277066	2.8245903237678	0.522851611942601	5.40227907737213	6.5799471768982e-08	3.38935114117236e-06
rnd-1_family-74_dup2226:LINE/RTE-BovB:LINE/RTE-BovB	4.32235692515347	4.91236966180334	1.43850671845039	3.41490908509286	0.000638033038460737	0.0105444280374942
rnd-5_family-830_dup184:LINE/L1:LINE/L1	5.24048300676453	4.43368421129341	1.39771746261148	3.17208901648089	0.00151346608502874	0.0210211815477347
DF0000008_dup11944:LINE/L1:LINE/L1	18.7406996906359	1.89065546119713	0.606471184250991	3.11747	0.00182410777554661	0.0258891402601467
DF0000008_dup12175:LINE/L1:LINE/L1	3.32528	4.53325177741214	1.53453779670133	2.95414800935949	0.00313533593748751	0.0390981805642575
DF0000008_dup13073:LINE/L1:LINE/L1	3.67434970420099	4.68202900523359	1.56182148207405	2.99780036257152	0.00271935743771321	0.0349534236350726
DF0000010_dup4545:LINE/L1:LINE/L1	32.0054067325273	1.87982782438049	0.55424096522946	3.39171577402661	0.000694564497308303	0.012017445942977
DF0000156_dup1071:LINE/L1:LINE/L1	4.2665406852132	4.89400783809562	1.44120311406333	3.39577939454865	0.000684334910792849	0.0118755092602578
DF0000266_dup2312:LINE/L1:LINE/L1	8.08775515730282	-2.91237	0.844834471693035	-3.44726	0.000566299846540338	0.0102761915042677
DF0000272_dup2181:LINE/L1:LINE/L1	2.98469959311546	4.38238200392622	1.44623795276675	3.0301943020804	0.00244396455434263	0.0324513135886261
DF0000273_dup2304:LINE/L1:LINE/L1	3.74731355607755	4.7104938912111	1.52675863006441	3.08529049612274	0.00203353430837062	0.0282648815022608
DF0000275_dup1560:LINE/L1:LINE/L1	3.58452930578346	4.64456427804984	1.42420466325617	3.26116350962574	0.00110956037694282	0.0175311643048142
DF0000275_dup1926:LINE/L1:LINE/L1	19.8000628429647	2.37165826651133	0.651833516653912	3.63844172770661	0.000274292672879775	0.00565933466758569
DF0000286_dup693:LINE/L1:LINE/L1	16.9748401612682	6.88496609110834	1.19741266149641	5.7498691240697	8.93125577598928e-09	5.7679211590708e-07
DF0000294_dup5048:LINE/L1:LINE/L1	63.7012783183634	2.86056789739072	0.631857957126138	4.52723252928769	5.97611693890869e-06	0.000207524742750694
DF0000297_dup4185:LINE/L1:LINE/L1	6.25171933980145	5.44191750554063	1.3961485216889	3.89780701766429	9.70677197927117e-05	0.0023347689089278
DF0000299_dup2725:LINE/L1:LINE/L1	20.1732560094577	2.43424227397817	0.676088002340252	3.60048139525053	0.000317628557167941	0.00639564624553496
DF0000302_dup4032:LINE/L1:LINE/L1	7.85509965723508	3.23501	1.02584091492626	3.15352413791426	0.00161311887444927	0.0234470444266931
DF0000302_dup4743:LINE/L1:LINE/L1	2.90734212409443	-3.968	1.35033733623057	-2.93853	0.00329776377319099	0.0405507531460412
DF0000302_dup4921:LINE/L1:LINE/L1	5.14013373917865	-2.6464	0.879471432810814	-3.00907	0.00262044474996449	0.0340261591685213
DF0000303_dup8715:LINE/L1:LINE/L1	67.9860036055668	1.20694492419569	0.419405579556249	2.87775123419363	0.00400520843693863	0.046701465275335
DF0000304_dup5277:LINE/L1:LINE/L1	7.31843911293837	5.67779446021192	1.30026699827045	4.36663736583659	1.26173948450082e-05	0.000402515164463142
DF0000304_dup5316:LINE/L1:LINE/L1	13.4044340435363	5.07695809793264	1.23174399447667	4.12176403595104	3.75982212241301e-05	0.00104063230067553
DF0000308_dup1246:LINE/L1:LINE/L1	9.65199255852746	2.95064509658907	0.963985046750338	3.06088264183755	0.00220685575736659	0.0300906696314402
DF0000313_dup1639:LINE/L1:LINE/L1	3.66187017533879	-4.00119	1.38965641852167	-2.87926	0.00398606021571668	0.0465123309930891
DF0000358_dup10655:LINE/L2:LINE/L2	4.98693516751478	-3.6313	1.20270171338491	-3.01929	0.00253371528079091	0.0332670534429133
DF0000366_dup1265:LINE/RTE-X:LINE/RTE-X	9.5711304835678	6.05965778421774	1.32067235719339	4.58831272662913	4.46842909267549e-06	0.000159527939315361
DF0001144_dup2499:LINE/L2:LINE/L2	51.7411622115896	2.43264054391149	0.477533133788649	5.09418168454913	3.50250764899071e-07	1.66102504535867e-05
DF0277301_dup1355:LINE/L1:LINE/L1	10.6075135950641	4.14906505911141	1.21763970765606	3.4074653060537	0.000655692436280248	0.011483010224807
DF0279828_dup1095:LINE/L1:LINE/L1	8.98054177612232	5.22719476847168	1.37193808407499	3.81008066555425	0.000138921457097596	0.00315743231603648
DF0279828_dup1167:LINE/L1:LINE/L1	20.6292367681021	3.17764639157685	0.846592194155039	3.75345581203754	0.000174413289363786	0.0038618870078362
DF0279828_dup1233:LINE/L1:LINE/L1	13.1026329303974	2.45177732663798	0.769023883623919	3.18816798651859	0.00143177330232665	0.0213639884975101
DR0082526_dup1730:LINE/L2:LINE/L2	11.1538270704633	6.2788340482614	1.22780808362559	5.11385625489666	3.15647593397026e-07	1.52654286645314e-05
DR0082537_dup281:LINE/R2:LINE/R2	11.0367894961467	2.67938774264286	0.898816280540475	2.98101825773749	0.00287291664024869	0.0364116686586606
DR0082537_dup374:LINE/R2:LINE/R2	41.8531956462417	-1.28152	0.435003427841657	-2.946	0.00321914475203101	0.0399450563925286
DR0082541_dup3330:LINE:LINE	2.8481057295135	4.30688424723646	1.46600223039872	2.93784290223425	0.00330504452108716	0.0405774670065779
DR0082566_dup8042:LINE/L1:LINE/L1	9.16368753010034	5.25459365386868	1.26651043325526	4.1488751421992	3.34112970672448e-05	0.000941979195221505
DR0082566_dup8289:LINE/L1:LINE/L1	4.20772239075794	4.87617765337098	1.44291505914725	3.37939341783067	0.000726459691402256	0.0124568430839802
DR0082587_dup2007:LINE/L1:LINE/L1	8.53916186364327	5.89394436022411	1.36607043736559	4.31452449230242	1.59946801478717e-05	0.000496788824064981
DR0082597_dup38060:LINE/RTE-BovB:LINE/RTE-BovB	22.9662483727313	3.79990626081641	0.97337290184347	3.90385457990434	9.46726787075104e-05	0.00228581283681796
DR0082597_dup38192:LINE/RTE-BovB:LINE/RTE-BovB	5.02707687047594	-3.7117	1.20339706513406	-3.08435	0.00203995174802075	0.0283292949482567
DR0082597_dup39238:LINE/RTE-BovB:LINE/RTE-BovB	78.1433365219649	1.37480748539886	0.411915995582939	3.33759188800922	0.000845077739471459	0.014154503629301
DR0082598_dup1494:LINE/L1:LINE/L1	13.5429011282923	4.48984112380008	1.02889983978761	4.36373002519554	1.27863359242488e-05	0.000406273037657081
DR0082625_dup4537:LINE/L1:LINE/L1	21.1540922751443	1.93986612618528	0.59051325383022	3.28505095119003	0.00101963931128929	0.016329646913763
DR0082635_dup10007:LINE/RTE-BovB:LINE/RTE-BovB	3.63751868953285	4.66082584413719	1.6292040720775	2.86079928476602	0.00422574491320923	0.048630503032347
DR0082644_dup2705:LINE/L1:LINE/L1	16.7403620198953	2.71534286484701	0.699619235921137	3.88117239411224	0.000103954116705503	0.00247745835747208
DR0082682_dup1007:LINE/L1:LINE/L1	5.08756571788123	-3.5086	1.03591024844417	-3.38698	0.000706672052692775	0.0121965224346878
DR0082707_dup12903:LINE/L1:LINE/L1	6.44573076322649	5.49143854439554	1.36785699246508	4.01462914226082	5.95393371700187e-05	0.00154685437386768
DR0082707_dup13075:LINE/L1:LINE/L1	4.26759870329561	4.89178209721448	1.57323452925867	3.10937880286643	0.00187481183362282	0.0264521630557422
DR0082707_dup15201:LINE/L1:LINE/L1	31.5549824548706	1.84751031287479	0.582244021950891	3.1730859282753	0.00150827877282687	0.022331803228239
DR0082708_dup4508:LINE/L1:LINE/L1	50.6797132324777	-1.61649	0.54635685056734	-2.95866	0.00308976765599449	0.0385905178858369
DR0082763_dup1479:LINE/L1:LINE/L1	28.9590661509001	-3.2397	1.06985532817425	-3.02817	0.00246042686163853	0.0325875794504805
DR0082779_dup11744:LINE/RTE-BovB:LINE/RTE-BovB	8.88629444233641	3.43865919355828	1.10159007554909	3.12154155151068	0.00179906857681404	0.0256302448922622
DR0082796_dup2063:LINE/L1:LINE/L1	3.3099772411323	-3.40138	1.16225616749136	-2.92653	0.00342762124563214	0.04160016709653
DR0082804_dup1266:LINE/L1:LINE/L1	3.41142562510622	4.57738688953737	1.43548569916501	3.1887373675683	0.00142895638419158	0.0213363064620786
DR0082817_dup4141:LINE/L2:LINE/L2	13.5586312521427	6.56328180485176	1.33770599701703	4.9063709211795	9.27769967828639e-07	3.95256782193507e-05
DR0082817_dup4142:LINE/L2:LINE/L2	7.52852498864586	5.71394230032859	1.99630208934937	2.8622633472226	0.00420627249704695	0.0484590653811348
DR0082817_dup4252:LINE/L2:LINE/L2	3.34860901155759	4.54548718852688	1.58572431738696	2.86650531790871	0.00415031186347836	0.0479186079760761
DR0082833_dup1684:LINE/L1:LINE/L1	12.7038353057119	2.54836892904036	0.87112999756997	2.92536009108752	0.00344057846989421	0.0417255497337475
DR0082848_dup5900:LINE/RTE-BovB:LINE/RTE-BovB	8.1589330707492	5.82987360083716	1.39285499228969	4.18555674001179	2.84467995852494e-05	0.000817980642553589
DR0082856_dup5664:LINE/RTE-BovB:LINE/RTE-BovB	35.6442226819113	2.33705305375604	0.57284898328292	4.07970184456418	4.50935006835204e-05	0.00121733295727967
DR0082856_dup5901:LINE/RTE-BovB:LINE/RTE-BovB	67.6015387992033	2.13426430721079	0.612823188343858	3.48267550543999	0.00049642970032824	0.00926765998720887
DR0082862_dup3278:LINE/RTE-BovB:LINE/RTE-BovB	10.0053339513061	-3.02236	0.836665738890149	-3.61239	0.000303393491105262	0.00616116410591488
DR0082862_dup3474:LINE/RTE-BovB:LINE/RTE-BovB	5.29909812667149	-3.63477	1.13614434123509	-3.19922	0.00137802279918213	0.0207808715810219
DR0082880_dup10051:LINE/L1:LINE/L1	14.6961651750507	2.23960549744699	0.638401201315736	3.50814737320543	0.000451239004748728	0.0085712589488608
DR0082880_dup10391:LINE/L1:LINE/L1	2.23672932792087	-5.19888	1.57511412251045	-3.30063	0.000964663143168076	0.0156623437460513
DR0082888_dup361:LINE/L1:LINE/L1	9.4594772413413	5.30175138842984	1.39102302955665	3.81140446691212	0.00013817945790572	0.00314506740365069
DR0082899_dup159:LINE/L1:LINE/L1	8.58774718229065	5.90353639278566	2.0582650597053	2.86820998342698	0.00412801460423929	0.0477479199254093
DR0082899_dup183:LINE/L1:LINE/L1	11.9911936803696	3.25993478399929	1.06875700411432	3.05021138710645	0.0022868035119973	0.0308669901402728
DR0082912_dup13669:LINE/RTE-BovB:LINE/RTE-BovB	92.1454516983144	-2.54564	0.574131667791554	-4.43389	9.25462426403983e-06	0.000306628187033996
DR0082924_dup8315:LINE/RTE-BovB:LINE/RTE-BovB	4.12352568491977	4.84769368009394	1.37508044911399	3.52538913866274	0.000422861126446981	0.00811842261735733
DR0082941_dup14366:LINE/RTE-BovB:LINE/RTE-BovB	2.59391264653004	-5.41499	1.67703227353427	-3.22891	0.00124262802565508	0.0191786619448064
DR0082941_dup14508:LINE/RTE-BovB:LINE/RTE-BovB	16.9664550367009	-1.80558	0.595000808736387	-3.03458	0.00240872540338732	0.0320900800701168
DR0082942_dup162:LINE/L1:LINE/L1	9.78848640489564	3.54502259579652	1.24243817243445	2.8532788789404	0.00432706298056321	0.0494739471552412
DR0082958_dup27099:LINE/RTE-BovB:LINE/RTE-BovB	126.725096560458	-2.30885	0.576945926321647	-4.00184	6.28518532565849e-05	0.00161233593604257
DR0082976_dup2378:LINE/L1:LINE/L1	18.6049400867101	2.88002816904994	0.752141648387611	3.82910343447135	0.000128610947531424	0.00296551832138133
DR0109368_dup681:LINE/L1:LINE/L1	79.5533658931134	1.63346594561746	0.560528023777146	2.91415571805005	0.0035665195687558	0.0428278884269262
DR0109387_dup1263:LINE/L1:LINE/L1	3.08425646460095	4.42858823341254	1.4419799936552	3.07118562871786	0.00213210552927761	0.0292384639996835
DR0109387_dup1445:LINE/L1:LINE/L1	3.65401	4.67595516268867	1.41674984638721	3.30048044445715	0.000965194398870518	0.0156629656944391
DR0109410_dup5799:LINE/RTE-BovB:LINE/RTE-BovB	22.915532947123	2.92859905204517	0.748180906522191	3.91429268845998	9.06695997227955e-05	0.00220930664232523
DR0109410_dup5804:LINE/RTE-BovB:LINE/RTE-BovB	44.7641685787878	3.05426095250748	0.646983701798157	4.72076954028177	2.34954028737075e-06	9.01167639235645e-05
DR0109422_dup3975:LINE/RTE-BovB:LINE/RTE-BovB	3.22812996768508	-5.73097	1.51496456880001	-3.78291	0.000155008559933979	0.00347337234368282
DR0109455_dup1939:LINE/L1:LINE/L1	5.38856091791256	-2.8759	0.932776279865906	-3.08317	0.00204810239247017	0.0283928470411637
DR0109460_dup1317:LINE/L1:LINE/L1	3.34858451227826	4.53792048800914	1.52157365010761	2.98238635224013	0.00286010813885813	0.0363217729832447
DR0109518_dup17153:LINE/RTE-BovB:LINE/RTE-BovB	19.8027787373607	1.92983526743781	0.628939404114581	3.06839618381778	0.00215211090790433	0.0295000741966144
DR0109518_dup18157:LINE/RTE-BovB:LINE/RTE-BovB	7.66641777214895	4.24987720444072	1.31184173283366	3.23962647175487	0.00119686375215981	0.0186508822271338
DR0109527_dup5674:LINE/L1:LINE/L1	7.97127466920538	-3.93072	0.993327845531303	-3.95712	7.58587214621523e-05	0.00189342892045438
DR0109527_dup5687:LINE/L1:LINE/L1	8.35686662854559	3.33070371357751	1.08167391342984	3.07921238760052	0.00207548662204976	0.0286973507088812
DR0109564_dup11396:LINE/RTE-BovB:LINE/RTE-BovB	5.52296682112779	5.26792590884888	1.42954669165387	3.68503242293842	0.000228673528167161	0.00485481754207772
DR0109570_dup15994:LINE/L1:LINE/L1	3.01116744103731	-4.59192	1.39342561212322	-3.29542	0.000982758244004347	0.0158669514456271
DR0109570_dup16271:LINE/L1:LINE/L1	122.095031508475	-1.09071	0.337621049617229	-3.23056	0.00123547131615268	0.0190933198440833
DR0109601_dup7961:LINE/RTE-BovB:LINE/RTE-BovB	8.42102049805727	-2.94802	1.01137945328951	-2.91485	0.00355857819344221	0.0427648500447931
DR0109609_dup2034:LINE/L1:LINE/L1	10.0301371022687	4.05811074683645	1.18909140940501	3.41278283127706	0.000643031626495783	0.0113071614187731
DR0109629_dup11206:LINE/L1:LINE/L1	106.628614407166	2.06727511433972	0.486704624972847	4.24749428763913	2.16174675098822e-05	0.000641937768840185
DR0109629_dup11355:LINE/L1:LINE/L1	121.22296422678	1.02520868530262	0.341794645811055	2.99948725899397	0.00270434434112361	0.034788598014114
DR0109629_dup11862:LINE/L1:LINE/L1	78.2819448223466	1.66474759238327	0.42767831599937	3.89252279132553	9.92071762803943e-05	0.00237723138697832
DR0109629_dup11872:LINE/L1:LINE/L1	76.9113103956158	4.1790048363727	0.516259875533044	8.09476977473378	5.73727576192148e-16	1.33062919751309e-13
DR0109629_dup14106:LINE/L1:LINE/L1	15.9863667084601	6.79895196516667	1.24095161402503	5.47882116298979	4.28168848337077e-08	2.40364611078839e-06
DR0109672_dup290:LINE/RTE-BovB:LINE/RTE-BovB	13.7987725268244	-6.84326	1.94691573357458	-3.51492	0.000439883167935474	0.00839954794349866
DR0109689_dup1848:LINE/L1:LINE/L1	4.50141483746463	4.19824154901223	1.41617478325735	2.96449393016011	0.00303181224084802	0.037971147867838
DR0109748_dup534:LINE/L1:LINE/L1	4.17243672901532	4.86285419896543	1.3238548572618	3.6732532817257	0.000239481895720184	0.00503593497988957
DR0109752_dup781:LINE/L2:LINE/L2	3.08239485836598	4.42706975188985	1.51470149614136	2.92273412495308	0.00346972655530952	0.0419828985409005
DR0109756_dup1194:LINE/L1:LINE/L1	9.33637662618224	6.02413838745721	1.2922659766897	4.66168613592134	3.13629235207129e-06	0.000116416534105973
DR0109763_dup253:LINE/L1:LINE/L1	5.31762616904276	-3.29791	1.08162961450338	-3.04902	0.00229592006320474	0.0309637368795702
DR0109777_dup6749:LINE/RTE-BovB:LINE/RTE-BovB	5.39312429223247	-3.10514	1.02815319286431	-3.02012	0.00252677565741907	0.0332171161517723
DR0109777_dup7812:LINE/RTE-BovB:LINE/RTE-BovB	319.919432495472	1.0206656207101	0.337713189228473	3.02228533934926	0.00250873944911581	0.0330454549770295
DR0109777_dup8130:LINE/RTE-BovB:LINE/RTE-BovB	8.02333882653061	5.81134293919376	1.36169246078457	4.26773526809822	1.97467467967895e-05	0.000595287602202267
DR0109789_dup372:LINE/L1:LINE/L1	5.80068860389181	3.8360297930255	1.25998934516782	3.0444938346003	0.00233072207490516	0.0313082983050177
DR0109828_dup623:LINE/L1:LINE/L1	10.3854242453657	-2.98579	0.909777175422435	-3.28189	0.00103113547177033	0.0164639690854424
DR0194827_dup7068:LINE/RTE-BovB:LINE/RTE-BovB	8.44949678833733	5.87512202120453	1.30048950809495	4.51762354454581	6.25375405900638e-06	0.000216220654484079
DR0194865_dup8643:LINE/RTE-BovB:LINE/RTE-BovB	6.71995318095015	5.55129455639571	1.3203860750808	4.20429650173037	2.61895441746692e-05	0.000759257825370381
DR0194865_dup9590:LINE/RTE-BovB:LINE/RTE-BovB	3.9999477248412	4.03315870995114	1.34407104052472	3.00070352559386	0.00269356680218181	0.0346780354831948
DR0194865_dup9703:LINE/RTE-BovB:LINE/RTE-BovB	54.9899299326044	2.4670670932777	0.562314470774102	4.38734413126778	1.14743166755682e-05	0.000370136992943659
DR0194865_dup9704:LINE/RTE-BovB:LINE/RTE-BovB	59.965213643705	2.01585951816502	0.521816908605027	3.86315484401227	0.000111932006509403	0.00264033227530049
DR0194873_dup2089:LINE/L1:LINE/L1	34.8991109894346	4.8410615203794	0.825782621151287	5.86239210705368	4.56246065051057e-09	3.15833605031204e-07
DR0194873_dup2297:LINE/L1:LINE/L1	73.0798478434834	8.99153300798362	1.17622415687719	7.64440430458057	2.09914857698491e-14	3.68499154061428e-12
DR0194903_dup3191:LINE/RTE-BovB:LINE/RTE-BovB	4.41649383059834	-3.57423	1.05235964799163	-3.3964	0.000682791115128954	0.0118551939301133
DR0194917_dup1241:LINE/L1:LINE/L1	9.3483598193574	6.02862064517164	1.28524723391154	4.69063109890854	2.72363648995222e-06	0.000102294120368489
DR0194917_dup1535:LINE/L1:LINE/L1	6.11648169744885	4.65962446023365	1.25832635339704	3.70303335669184	0.000213036858259605	0.00457986003676636
DR0194957_dup3205:LINE/L2:LINE/L2	4.10351613366747	4.83823652619606	1.39007465934929	3.48055875535554	0.000500369063248102	0.00931930047810387
DR0195003_dup5906:LINE:LINE	48.2982016764236	5.94226760254156	0.941007659301265	6.31479196136823	2.70525144702863e-10	2.31066288919053e-08
DR0195019_dup1451:LINE/RTE-BovB:LINE/RTE-BovB	52.8133466745106	3.11591459520361	0.672146262604852	4.63576868392917	3.55613469643931e-06	0.000129876579131796
DR0195019_dup1664:LINE/RTE-BovB:LINE/RTE-BovB	3.72504574288486	4.69727488055076	1.50623872150127	3.11854609332376	0.00181745711726172	0.0258148781599794
DR0195021_dup1506:LINE/L1:LINE/L1	26.754844304514	4.27246317901228	0.853871912546099	5.00363475626283	5.62593057477657e-07	2.55004733356563e-05
DR0195054_dup14049:LINE/RTE-BovB:LINE/RTE-BovB	13.3899967164322	2.48718434845403	0.698670096224728	3.55988378763247	0.000371018945412392	0.0072457012732227
DR0195054_dup15858:LINE/RTE-BovB:LINE/RTE-BovB	63.4939982764044	4.23443150048862	1.05378764620463	4.01829677519901	5.8620336533422e-05	0.00152923035551145
DR0195091_dup173:LINE/L1:LINE/L1	12.3291111209768	2.86403140549901	0.76960689247199	3.7214212002438	0.000198104686602704	0.00429957534980486
DR0195108_dup3580:LINE/L1:LINE/L1	3.53932589493115	-3.87994	1.1996488333992	-3.23423	0.00121971416723184	0.01892343649884
DR0195122_dup922:LINE/L1:LINE/L1	6.9747901667477	-2.76454	0.879620114216177	-3.14288	0.001672919894827	0.0241176754710676
DR0195153_dup1334:LINE/RTE-BovB:LINE/RTE-BovB	8.57355	5.90121484630382	1.3014275216947	4.53441682147566	5.77628592379139e-06	0.000201909470783881
DR0195157_dup612:LINE/L1:LINE/L1	12.2613013307027	3.91646434030891	0.95258358751442	4.11141278481204	3.93245420309526e-05	0.00107994641183361
DR0195165_dup3502:LINE/RTE-BovB:LINE/RTE-BovB	7.1291068913074	3.5322093083438	1.1901052455599	2.9679806231608	0.00299763227055232	0.037617206858029
DR0195167_dup8892:LINE/RTE-BovB:LINE/RTE-BovB	2.40919970440235	-4.77546	1.64011274388983	-2.91167	0.00359507222588037	0.0431381513992156
DR0195168_dup496:LINE/L1:LINE/L1	3.96936446153793	-3.65746	1.13349975447801	-3.22669	0.00125229949170213	0.0192970727688378
DR0195173_dup6446:LINE/RTE-BovB:LINE/RTE-BovB	136.231496466704	5.76021100241759	1.06956329866057	5.38557279371046	7.22143005730157e-08	3.88904607865593e-06
DR0195173_dup7229:LINE/RTE-BovB:LINE/RTE-BovB	23.3230205289434	2.77060245815585	0.69059625243224	4.01189906316164	6.02322540851604e-05	0.0015584850499201
DR0195173_dup7761:LINE/RTE-BovB:LINE/RTE-BovB	3.60789651962215	-5.89189	1.35976637687529	-4.33302	1.47079223590439e-05	0.000462244831885521
DR0195178_dup1763:LINE/L1:LINE/L1	20.1359895525442	2.56602383244039	0.737010348868707	3.48166594455448	0.000498304915459092	0.00929174905152417
DR0195178_dup1888:LINE/L1:LINE/L1	4.05756888678471	4.82319112787189	1.4676277839231	3.28638581301526	0.00101481909020472	0.0162689044204209
DR0195183_dup5263:LINE/L2:LINE/L2	4.1967108264221	4.8736776384907	1.60242963311069	3.04143004958648	0.0023545726791088	0.0315405532487365
DR0195197_dup957:LINE/L1:LINE/L1	19.8832301980506	1.98944399474404	0.586069354475032	3.39455386901449	0.000687405151963789	0.0119080562519556
DR0195247_dup6735:LINE/RTE-BovB:LINE/RTE-BovB	5.6251318326979	-3.66499	1.11798151728503	-3.27822	0.00104463280787274	0.0166293400988719
DR0195254_dup8562:LINE:LINE	15.1552167540762	-2.92948	0.713458224050433	-4.10603	4.02522075110989e-05	0.00110196187938089
DR0307236_dup480:LINE/L1:LINE/L1	2.77801339888054	4.27592074273766	1.42881877746381	2.99262636394487	0.00276588138104023	0.0354224566711697
DR0307276_dup990:LINE/L1:LINE/L1	4.83268597856934	4.31707179101563	1.46895283406394	2.93887706324254	0.0032940370409912	0.0405206089587512
DR0307453_dup2057:LINE/RTE-BovB:LINE/RTE-BovB	3.77780291274177	3.95043042199533	1.37080608429162	2.88183023643113	0.00395372685807608	0.0462363860130932
DR0307479_dup1191:LINE/RTE-BovB:LINE/RTE-BovB	6.00454	4.63832666296436	1.50266334596456	3.08673707615262	0.00202366503435724	0.0281523348518682
DR0307584_dup121:LINE/L1:LINE/L1	2.90557	4.33242563855393	1.48079943950285	2.92573425068857	0.0034364435084091	0.0416913157831961
DR0307621_dup110:LINE/L1:LINE/L1	3.80272308936177	3.95985155045405	1.33283744355931	2.97099362685922	0.00296837940670085	0.0373090535081143
DR0307785_dup4035:LINE/RTE-BovB:LINE/RTE-BovB	12.3702860014924	-2.28029	0.747543473080921	-3.05038	0.00228549942172234	0.0308624983535086
DR0308065_dup4120:LINE/RTE-BovB:LINE/RTE-BovB	285.643257916127	-1.25538	0.368686696192721	-3.405	0.000661636750929894	0.0115573645541762
DR0308065_dup4528:LINE/RTE-BovB:LINE/RTE-BovB	8.20429354715045	5.83796601933638	1.83925394603853	3.17409460064526	0.00150304693975439	0.022275099563319
DR0310652_dup3130:LINE/RTE-BovB:LINE/RTE-BovB	66.7706063417965	8.86139936170144	1.15336090765441	7.68311055359318	1.55271480851292e-14	2.7873423912819e-12
DR0310672_dup2899:LINE/RTE-BovB:LINE/RTE-BovB	3.62096963800069	4.66045371271727	1.50789892702608	3.0906936991518	0.00199689511065365	0.0278434250079765
DR0310672_dup3098:LINE/RTE-BovB:LINE/RTE-BovB	2.24724251023286	-4.67586	1.62297820826358	-2.88104	0.00396368623954029	0.0463192962762608
DR0310680_dup907:LINE/RTE-BovB:LINE/RTE-BovB	12.9033001652564	3.6601893701649	1.06912895650498	3.42352468137256	0.000618146381024828	0.0109848898829323
DR0310718_dup3195:LINE/RTE-BovB:LINE/RTE-BovB	3.6534850247984	4.6577390510322	1.61938323477627	2.87624260336109	0.00402440270099221	0.0468259467160074
DR0310937_dup233:LINE/L2:LINE/L2	2.89949976713251	-3.97553	1.34225882078344	-2.96182	0.00305826921284079	0.0382723300389142
DR0311047_dup3412:LINE/RTE-BovB:LINE/RTE-BovB	3.09355730030536	4.43173582297521	1.44797342785523	3.06064720368493	0.002208591639933	0.0300925346343187
DR0311105_dup198:LINE/L1:LINE/L1	2.21453486701652	-5.1861	1.67082885400753	-3.10391	0.00190983903792853	0.0268747677551555
DR0388753_dup297:LINE/RTE-BovB:LINE/RTE-BovB	3.61198686838902	4.64590312245509	1.44416434873977	3.21701828916444	0.0012953034131358	0.0198060493979677
DR0388764_dup1570:LINE/L1:LINE/L1	11.945671093549	-2.18849	0.708501610775952	-3.0889	0.00200898468541086	0.027972602714393
DR0389010_dup1891:LINE/RTE-BovB:LINE/RTE-BovB	6.05230133653667	4.64566792677917	1.46636517669316	3.16815210877807	0.00153411232353113	0.0226194361799899
DR0389018_dup2231:LINE/RTE-BovB:LINE/RTE-BovB	4.41581207461451	4.94630720162177	1.48030220369813	3.34141717094306	0.000833518821021776	0.0139980058240729
DR0389053_dup1711:LINE:LINE	3.56048479080501	4.63179963904431	1.42744480147125	3.24481873783865	0.00117525407721172	0.0184303501157895
DR0389074_dup7693:LINE/L1:LINE/L1	140.298634088649	1.79677877459638	0.469953362173192	3.82331294809252	0.000131670487941522	0.00302072063816167
DR0389074_dup8745:LINE/L1:LINE/L1	2.23967684090356	-5.20096	1.66727026133199	-3.11945	0.00181191595763505	0.0257592025225485
DR0389083_dup10451:LINE:LINE	2.84506430553943	4.31580439391258	1.50401013764604	2.86953145187395	0.00411080446960476	0.0476355584307883
DR0389106_dup5355:LINE/L1:LINE/L1	3.10340412393268	-5.67421	1.39778156080528	-4.05944	4.91908551998184e-05	0.0013092733476917
DR0389135_dup101:LINE/L1:LINE/L1	333.504685124496	5.58415790543627	0.605660451974965	9.21994805377699	2.97244183184365e-20	1.40964726514926e-17
DR0389191_dup144:LINE/L2:LINE/L2	12.2582314974344	6.41780989749818	1.3108022522623	4.89609312649696	9.7760751044366e-07	4.13615193566403e-05
DR0389326_dup746:LINE/L2:LINE/L2	3.04942184903237	-4.07484	1.40901042680951	-2.89199	0.00382815880751781	0.0452010100148907
DR0389387_dup306:LINE/L2:LINE/L2	13.1955839963701	-2.05172	0.692587249642377	-2.9624	0.00305248462367186	0.0382149907141646
DR0389390_dup1380:LINE/L1:LINE/L1	2.99090249300888	4.38484787472515	1.40316809932515	3.12496263051734	0.00177827649184492	0.0254060059585794
DR0389390_dup1474:LINE/L1:LINE/L1	4.95104187915201	5.1113663461118	1.54934499067248	3.29904984163226	0.000970126848176281	0.0157189242600475
DR0389399_dup447:LINE/L1:LINE/L1	5.30670977922735	4.45135193768642	1.34657525529754	3.30568374858697	0.000947449585453732	0.0154698166126449
DR0554507_dup8215:LINE/RTE-BovB:LINE/RTE-BovB	5.02349564610087	5.12601276330968	1.31557816092171	3.89639545226132	9.76349247237518e-05	0.00234535541282235
DR0554524_dup706:LINE/RTE-BovB:LINE/RTE-BovB	3.47484106823979	4.60468604900122	1.41984272067484	3.24309585980949	0.00118238422378237	0.0185160553605033
DR0554898_dup7438:LINE/L1:LINE/L1	4.91309361016908	-2.91923	0.966662131834352	-3.0199	0.00252854003585672	0.0332265637300709
DR0555032_dup665:LINE/L2:LINE/L2	73.3431079059279	1.81544251046361	0.618394026287905	2.93573746396184	0.00332755814640843	0.0407750993227849
DR0555126_dup83:LINE/L2:LINE/L2	126.088357724585	3.61204080654957	0.624970153601091	5.77954128807099	7.49045708723024e-09	4.91739222086061e-07
DR0768283_dup872:LINE/L1:LINE/L1	23.9793850397015	1.91278128063903	0.615858878127957	3.10587595400648	0.00189716283195513	0.026720058431978
DR0768367_dup1035:LINE/L1:LINE/L1	8.92099620397414	4.47776675157863	1.40265042808538	3.19236116278151	0.00141114765893066	0.0211299744179373
DR0768367_dup1121:LINE/L1:LINE/L1	14.4561536299503	2.59875148213418	0.752664261360813	3.45273665237626	0.000554930473575148	0.0101160991780704
DR0768367_dup1158:LINE/L1:LINE/L1	7.1312122646649	4.89021128633159	1.36446146991478	3.58398635223978	0.000338389774348588	0.00673706290113659
DR0768367_dup1164:LINE/L1:LINE/L1	7.20643375296405	3.53776443962118	1.16085675983401	3.04754605566241	0.00230718167878321	0.0310892241991763
DR0768521_dup10767:LINE/RTE-BovB:LINE/RTE-BovB	3.96791757031027	4.7882738891689	1.49930316697548	3.19366622751035	0.00140478434696971	0.0210545367172714
DR0768521_dup11032:LINE/RTE-BovB:LINE/RTE-BovB	9.99706529012537	4.64110361181088	1.35202818582958	3.43269738046413	0.000597608714701903	0.010716720600624
DR0768540_dup1929:LINE/RTE-BovB:LINE/RTE-BovB	3.82566301611511	3.96171552213405	1.36325	2.90607906518927	0.00365988957363367	0.0437177937265549
DR0768551_dup8993:LINE/RTE-BovB:LINE/RTE-BovB	37.207795855815	2.18778196251925	0.643548962438497	3.39955790501073	0.000674948866406927	0.0117511371403911
DR0768552_dup802:LINE/RTE-BovB:LINE/RTE-BovB	3.41818881434098	4.57548193861694	1.59943872611342	2.86067972715354	0.00422733866644327	0.0486312305530661
DR0768554_dup14472:LINE/RTE-BovB:LINE/RTE-BovB	9.55365430317397	6.05593397626978	1.33667415658441	4.53059853550579	5.88168140607641e-06	0.000204917264250737
DR0768572_dup7222:LINE/RTE-BovB:LINE/RTE-BovB	7.17602313837514	5.64563005755312	1.46714358918466	3.84804193616155	0.000119065674924575	0.00278175937871576
DR0768607_dup4779:LINE/L1:LINE/L1	7.0589943071742	4.12455502388401	1.25084934252555	3.29740351908109	0.000975831942222641	0.0157872118799298
DR0768646_dup4163:LINE:LINE	6.71597378166329	4.79682981965561	1.32949895594664	3.60799818472979	0.00030856864850298	0.00623744691201707
DR0768750_dup2958:LINE/RTE-BovB:LINE/RTE-BovB	33.794108611723	1.80163509664747	0.481292325881497	3.74332811841064	0.000181598839990613	0.0039907207817315
DR0768783_dup1389:LINE/RTE-BovB:LINE/RTE-BovB	3.69330767116359	4.68586657519526	1.47084323572646	3.18583684608705	0.0014433596954429	0.0215109338475623
DR0768807_dup2431:LINE:LINE	10.5839483952932	3.36742872378275	0.946273272842978	3.55862182777885	0.000372805859891731	0.00727612616228493
DR0768825_dup2920:LINE/L1:LINE/L1	3.87243731892157	3.98618532905552	1.39875979095936	2.84979976892354	0.00437467597820979	0.0498747594300818
DR0769064_dup3483:LINE/L1:LINE/L1	2.96415105363387	-4.55781	1.54454076427948	-2.95091	0.00316836236485289	0.0394240069920487
DR0769110_dup7831:LINE/RTE-BovB:LINE/RTE-BovB	3.66907118490907	-5.91364	1.34938468166009	-4.38247	1.17338641662989e-05	0.000377360121477714
DR0769110_dup8970:LINE/RTE-BovB:LINE/RTE-BovB	5.11202102132429	4.4013411709401	1.28277037534578	3.43112162202349	0.000601091040262159	0.0107418822909392
DR0769178_dup4368:LINE/RTE-BovB:LINE/RTE-BovB	106.319592002916	-1.85461	0.495932898825285	-3.73965	0.000184278889112732	0.00404090919438781
DR0769210_dup2744:LINE/L1:LINE/L1	11.6201734774593	4.85383443899044	1.21908820347356	3.98152851053793	6.84735057425418e-05	0.00173776131906032
DR0769216_dup11045:LINE/L1:LINE/L1	4.12473828913758	4.84472922288292	1.48776691825437	3.25637649516184	0.00112844011107921	0.0177940725009582
DR0812587_dup377:LINE/L1:LINE/L1	27.6334405974825	3.33409063856977	0.831406524512559	4.01018098880628	6.06722230187094e-05	0.00156731643430608
DR0812847_dup1668:LINE/RTE-BovB:LINE/RTE-BovB	2.65301634583589	-5.45053	1.64953983221295	-3.30427	0.000952227956725146	0.0155267325803225
DR0812865_dup10106:LINE/RTE-BovB:LINE/RTE-BovB	4.24891099576816	4.88868733499283	1.45246542253654	3.36578569041277	0.00076325983106998	0.0129688865627901
DR0812865_dup10707:LINE/RTE-BovB:LINE/RTE-BovB	2.69908209197993	-4.4216	1.54289218847912	-2.86579	0.00415970150042546	0.0479921406951774
DR0812905_dup846:LINE/L1:LINE/L1	135.235053467886	1.50317297120715	0.498772435238902	3.01374507692504	0.0025804453042266	0.0336369833306192
DR0812959_dup155:LINE/L2:LINE/L2	10.6231546014015	4.13515657357911	1.07579654965909	3.84380910581049	0.000121139248634086	0.00282190504846
DR0812996_dup575:LINE/L1:LINE/L1	8.76124694113174	2.76713824896113	0.886892097715297	3.1200393555084	0.00180826878635246	0.0257348923872804
DR0813057_dup3781:LINE/RTE-BovB:LINE/RTE-BovB	127.473244599007	1.47590813858527	0.426913969028271	3.45715588071454	0.000545908969489778	0.00998306826692717
DR0813057_dup3804:LINE/RTE-BovB:LINE/RTE-BovB	7.1347108364186	3.48103020425336	1.1990518629166	2.90315232552663	0.00369426903978923	0.0440126375966491
DR0813059_dup60:LINE/L1:LINE/L1	37.3780630579774	1.49888698235384	0.518605912145673	2.8902234765361	0.0038496804986547	0.0453708264704208
DR0813067_dup7212:LINE/L1:LINE/L1	5.91972507010936	4.61012400232095	1.48762478925042	3.09898304709206	0.0019418613119998	0.0272409277384025
DR0813088_dup599:LINE/RTE-BovB:LINE/RTE-BovB	17.4739117293046	2.40964919159505	0.755584326183422	3.18912013933187	0.00142706555719062	0.0213180916850845
DR0813160_dup176:LINE/L2:LINE/L2	4.25338852319722	-3.28086	1.09313920378361	-3.00132	0.00268812594014469	0.0346447254984781
DR0813166_dup347:LINE/L1:LINE/L1	3.60065730404987	4.65302573108288	1.51438781192271	3.07254568113254	0.00212241345453408	0.0291558863399766
DR0813271_dup1440:LINE:LINE	11.8073033857333	3.24803564102622	0.867690906393547	3.7433095323383	0.000181612278958176	0.0039907207817315
DR0813298_dup917:LINE/RTE-BovB:LINE/RTE-BovB	3.60634762912793	4.6582198029307	1.59079517038895	2.92823355868736	0.00340893865711515	0.0414401039365626
DR0813377_dup3064:LINE/RTE-BovB:LINE/RTE-BovB	12.1562387708089	2.34524200362963	0.797006876734236	2.94256181733254	0.0032550879034103	0.0402596975644059
DR0813378_dup87:LINE/L2:LINE/L2	7.93550987742907	5.78652412693053	1.38924960028213	4.16521561406632	3.11058447729941e-05	0.000884831792137076
DR0813395_dup1440:LINE/RTE-BovB:LINE/RTE-BovB	46.3011660865848	7.60780355211103	1.16108290098674	6.55233450225268	5.6644480567568e-11	5.52092553850891e-09
DR0813443_dup2433:LINE:LINE	73.2120336712025	4.46573670228879	1.2802030279298	3.48830349941469	0.000486095971665988	0.00910637245038739
DR0813474_dup6688:LINE/L1:LINE/L1	4.77626604059771	4.29813647295669	1.41109429044388	3.04595979309408	0.00231938848602692	0.0311875792446125
DR1067789_dup1676:LINE/L1:LINE/L1	8.47217880516991	5.88535365554004	1.34748978764012	4.36764249311836	1.25594855118367e-05	0.000401070444877486
DR1067853_dup189:LINE/L1:LINE/L1	4.94953774848983	5.11124521979247	1.50567151698994	3.39466155938887	0.000687134849012821	0.0119080562519556
DR1068051_dup2640:LINE/RTE-BovB:LINE/RTE-BovB	10.2849465484561	3.27852374590209	0.996529635358969	3.28994104096172	0.00100208377430552	0.0160890398407194
DR1068065_dup5988:LINE/RTE-BovB:LINE/RTE-BovB	3.90514869068965	4.76459945742172	1.41317936953705	3.37154614632011	0.000747475151520391	0.0127368192932976
DR1068068_dup714:LINE/RTE-BovB:LINE/RTE-BovB	3.83746181298221	-4.95049	1.25257365788193	-3.95226	7.74176664938521e-05	0.00192478007447234
DR1068085_dup14840:LINE/RTE-BovB:LINE/RTE-BovB	4.98300574279843	4.35766399673384	1.44964676651207	3.00601780888914	0.00264693494807254	0.0342860623889348
DR1068356_dup2545:LINE/RTE-BovB:LINE/RTE-BovB	86.5557767532747	4.78842019330031	1.00839404926045	4.74856054219291	2.04869562152691e-06	7.95785509515844e-05
DR1068360_dup3754:LINE:LINE	9.26423340021532	3.46163203422657	1.07393611855799	3.22331279710998	0.00126717095988398	0.0194571662407582
DR1068362_dup69:LINE/L1:LINE/L1	28.0841181917904	1.60359275205459	0.47040102526261	3.40899076731254	0.00065203686416735	0.0114399885820284
DR1068389_dup2067:LINE/L1:LINE/L1	15.7046013443874	2.25594615330236	0.743825412717697	3.03289739061195	0.00242217945258828	0.0322018116847448
DR1068491_dup6670:LINE:LINE	2.82993004660725	-4.49679	1.46307299322174	-3.07353	0.00211545213591201	0.0291106003319482
DR1068662_dup5018:LINE:LINE	102.486696428124	-1.43686	0.413136261684533	-3.47794	0.000505281562629169	0.00939977539284498
DR1606010_dup595:LINE/L1:LINE/L1	159.282311715448	-2.15739	0.548899092826302	-3.9304	8.48048318770849e-05	0.00208398200159512
DR1606218_dup4255:LINE/RTE-BovB:LINE/RTE-BovB	12.1999775100287	-2.55096	0.778341870174595	-3.27743	0.00104755455136335	0.0166675004081217
DR1606218_dup4844:LINE/RTE-BovB:LINE/RTE-BovB	2.39233050429247	-4.76076	1.64491718222576	-2.89422	0.00380099068683613	0.0449303117870279
DR1606277_dup6586:LINE/L1:LINE/L1	3.41525303641358	4.5744659451433	1.56023323511241	2.93191161564619	0.00336882607187954	0.0411538176116495
DR1606277_dup7692:LINE/L1:LINE/L1	12.205155044562	6.40840415769397	1.24669373989028	5.14031951284037	2.74271671183063e-07	1.3511175318094e-05
DR1606284_dup2249:LINE/RTE-BovB:LINE/RTE-BovB	4.96325720735187	5.11416742807597	1.32592354365489	3.85706057679528	0.00011475872981421	0.00269899621104125
DR1606284_dup2649:LINE/RTE-BovB:LINE/RTE-BovB	25.1893566241807	7.45767430021518	1.18004546119147	6.31981948617919	2.61869017348901e-10	2.24275637661562e-08
DR1606287_dup1739:LINE/L1:LINE/L1	137.049360444794	-1.3415	0.360505858203017	-3.72115	0.000198316330027105	0.00430123076469708
DR1606340_dup55:LINE/L1:LINE/L1	9.99377964283041	3.00442140628417	1.00758447455641	2.98180597473664	0.00286553542247414	0.0363761576163377
DR1606399_dup3502:LINE/L1:LINE/L1	10.6072066448494	3.3313798307345	1.1403717081801	2.9213104874822	0.00348562263596886	0.0420925307840524
DR1606399_dup3603:LINE/L1:LINE/L1	11.8609156096163	2.97483670959596	1.01535833002629	2.92983927114572	0.00339137371240471	0.041302226269815
DR1606399_dup3604:LINE/L1:LINE/L1	8.31266238861383	4.36928528236889	1.39472788500813	3.1327152266289	0.00173197393482344	0.0248562510411382
DR1606399_dup3634:LINE/L1:LINE/L1	14.5082620498993	2.93458074433742	0.905536993741326	3.24070773984934	0.00119233359122102	0.0186076657796939
DR1606399_dup3670:LINE/L1:LINE/L1	16.2172441495457	6.82271997154129	1.17889003849879	5.78740997780371	7.14799719211501e-09	4.72183914308238e-07
DR1606399_dup4116:LINE/L1:LINE/L1	16.9982245785781	4.41734315361159	1.12085852675547	3.94103541898226	8.11306442574663e-05	0.00200766751607222
DR1606399_dup4415:LINE/L1:LINE/L1	9.79935811439368	3.54691396361032	1.16538405071315	3.04355801114647	0.00233798359277822	0.031371237616949
DR1606458_dup6293:LINE:LINE	17.2364479184268	-2.38355	0.796859998798866	-2.99117	0.00277908767813275	0.035548603818434
DR1606598_dup5734:LINE/L1:LINE/L1	2.56806354782916	-4.32929	1.41717496903877	-3.05487	0.0022515635739127	0.0305243607962416
DR1606598_dup6119:LINE/L1:LINE/L1	2.93087000615928	-5.068	1.57863635975434	-3.21037	0.00132565215545714	0.020173022790946
DR1606603_dup4584:LINE/L1:LINE/L1	2.63613264876755	-4.91293	1.60396430781369	-3.06299	0.0021913752328419	0.0299221128699263
DR1606614_dup292:LINE/L2:LINE/L2	4.41650270455582	-3.34369	1.14872341727017	-2.91079	0.0036052086686582	0.0432271321652625
DR1691898_dup5155:LINE/RTE-BovB:LINE/RTE-BovB	3.17733723509664	-4.67891	1.41893119955132	-3.29749	0.000975525320594858	0.0157872118799298
DR1691952_dup32:LINE/I:LINE/I	63.9046557091168	-1.13553	0.374380685186393	-3.03309	0.00242063609781791	0.0321947640736988
DR1691952_dup34:LINE/I:LINE/I	2.99311755564079	-4.57077	1.52826392619217	-2.99083	0.00278223918580729	0.035574594724282
DR1692128_dup534:LINE/RTE-BovB:LINE/RTE-BovB	5.75087799499387	-4.18165	1.21792713654873	-3.43342	0.000596028417444085	0.0107056003029216
DR1692139_dup4295:LINE/RTE-BovB:LINE/RTE-BovB	5.40603264951793	5.23590855517836	1.49380339747014	3.5050854510344	0.000456460751055582	0.00864852945977344
DR1692148_dup1289:LINE/RTE-BovB:LINE/RTE-BovB	3.74188233909336	4.70854129723129	1.49743517053099	3.14440410502822	0.00166425446363153	0.0240294315145887
DR1692174_dup671:LINE/L2:LINE/L2	89.535499841577	4.59300079631822	0.951128728171371	4.82900017660982	1.37220286779304e-06	5.56127218383367e-05
DR1692282_dup3726:LINE/L1:LINE/L1	7.56987224705386	4.97587582738053	1.33015942258414	3.7408116221992	0.000183426966070264	0.00402616420866107
DR1692420_dup658:LINE/RTE-BovB:LINE/RTE-BovB	8.31601015996428	5.85567289056053	1.82096883433281	3.21569088946325	0.00130130916771984	0.0198787487957356
DR1692427_dup104:LINE/L1:LINE/L1	8.56649551830558	2.97903225107383	1.01649646458583	2.93068628850336	0.00338214139507257	0.0412372067102977
DR1692569_dup7159:LINE/RTE-BovB:LINE/RTE-BovB	4.01801231315204	4.03507806175993	1.36816222974628	2.94926871538342	0.00318526888127949	0.0395965310773765
DR1692569_dup7415:LINE/RTE-BovB:LINE/RTE-BovB	3.0311	4.39560237164843	1.42820155595689	3.07771851480962	0.00208591845387362	0.0287914739154563
DR1692666_dup10340:LINE:LINE	11.5983213879353	3.83950247789838	1.06655639567407	3.59990572788398	0.000318332570473818	0.00640170828749056
DR1692666_dup9788:LINE:LINE	8.45194873963501	5.87992126512126	1.79351762736654	3.27842959299758	0.00104386400903141	0.0166254310892051
DR1809585_dup407:LINE/L1:LINE/L1	26.0277979158142	4.4562282816274	0.897463132876999	4.96536082473055	6.85734549194247e-07	3.01362787912835e-05
DR1809621_dup1246:LINE/L1:LINE/L1	8.65979984489325	5.17438284133304	1.27028463261508	4.07340426584611	4.63309008741205e-05	0.00124544673804933
DR1809621_dup993:LINE/L1:LINE/L1	12.3185088128812	4.95405347120344	1.69813061745626	2.91735713394322	0.00353011324312694	0.0424770303453873
DR1809625_dup2166:LINE/L1:LINE/L1	7.65696701526439	5.74053048345145	1.36385644874281	4.20904303289619	2.56454547139705e-05	0.000745524865582523
DR1809668_dup7135:LINE/RTE-BovB:LINE/RTE-BovB	327.23705079728	1.41896632229736	0.349542733560635	4.05949312074947	4.91793566963165e-05	0.0013092733476917
DR1809886_dup948:LINE/L1:LINE/L1	54.2157934300857	3.52513018897665	1.10521491701488	3.1895427167214	0.00142498077614173	0.0213129456484066
DR1809906_dup828:LINE/RTE-BovB:LINE/RTE-BovB	62.0892681064255	4.84511428551235	1.16238139035859	4.16826553289679	3.06926260614053e-05	0.000874643498183938
DR1809954_dup3154:LINE/RTE-BovB:LINE/RTE-BovB	3.84149885346954	4.74356215953298	1.48581012707487	3.19257627411093	0.00141009698046707	0.0211241968210092
DR1810061_dup6291:LINE/RTE-BovB:LINE/RTE-BovB	11.0475561436566	3.14832984310009	1.00239709509845	3.14080104431155	0.00168486447485895	0.024267853048127
DR1810104_dup3544:LINE:LINE	60.9679426106133	1.52200461882416	0.529589117344183	2.87393484680502	0.00405392582482309	0.0470966870778533
DR1810139_dup3874:LINE/RTE-BovB:LINE/RTE-BovB	9.17996478756286	5.99943879681182	1.39833303550056	4.29042	1.78333927736233e-05	0.000545368837333114
DR1810229_dup3527:LINE/RTE-BovB:LINE/RTE-BovB	323.379659634373	1.12515631725801	0.372120132065854	3.02363731575505	0.00249755656418494	0.0329420349814912
DR1810356_dup507:LINE/L1:LINE/L1	69.0493947675221	1.55443599862243	0.457527134700422	3.39747280702868	0.000680113470113125	0.011815158774945
DR1810452_dup1158:LINE/L1:LINE/L1	4.42806773962691	-5.67753	1.38070230431915	-4.11206	3.92150795474185e-05	0.00107880514072699
DR1810495_dup2423:LINE/RTE-BovB:LINE/RTE-BovB	7.35800457854656	4.18349100748274	1.35919657114785	3.07791462713135	0.00208454624905369	0.0287914739154563
DR1880088_dup3596:LINE/L1:LINE/L1	22.715837509775	1.88198867940416	0.614744520232641	3.06141594998187	0.00220292830630876	0.0300669433009685
DR1880088_dup4130:LINE/L1:LINE/L1	8.94504571088962	3.43077	1.02178943505529	3.35761445272954	0.000786181880099114	0.0132943816169607
DR1880091_dup127:LINE/RTE-BovB:LINE/RTE-BovB	8.21729461244511	2.96775851669348	0.928402986847632	3.19662749768872	0.00139044361547123	0.0209284488100345
DR1880107_dup1510:LINE/L1:LINE/L1	11.0227145800051	3.77312310385287	1.05451272742612	3.57807260711059	0.000346137306904664	0.00685244036734504
DR1880132_dup4726:LINE/L1:LINE/L1	7.68918880274632	3.2207610771148	1.07863692676585	2.98595477050079	0.00282694451579639	0.0360013366913484
DR1880138_dup987:LINE/L1:LINE/L1	6.09222623207184	4.65370573138916	1.41094065899794	3.29830011043431	0.000972721092630005	0.0157529255847226
DR1880155_dup1312:LINE/L1:LINE/L1	6.06925051157285	3.90393280969725	1.35350853510665	2.88430601539549	0.00392277354733453	0.0459764687174502
DR1880239_dup704:LINE/RTE-BovB:LINE/RTE-BovB	3.36909791100909	4.55626303595623	1.55800218119124	2.92442660925708	0.00345091443804443	0.0418030329220068
DR1880332_dup885:LINE/RTE-BovB:LINE/RTE-BovB	4.16624319310768	4.86022475598436	1.54845904416198	3.13874930971435	0.00169670534335322	0.0244162661139969
DR1880361_dup11657:LINE/L1:LINE/L1	4.10169342552391	4.83755363617968	1.60836878813183	3.00773906573918	0.00263199018860103	0.034162114482275
DR1880369_dup584:LINE/L1:LINE/L1	10924.508333084	1.49355069173476	0.436502097169065	3.42163462998503	0.000622458993180857	0.0110429994691952
DR1880387_dup909:LINE/L2:LINE/L2	68.9471921203306	2.32741611824014	0.564580099424991	4.12238426506806	3.74971014714233e-05	0.00103964476627662
DR1880405_dup1551:LINE/RTE-BovB:LINE/RTE-BovB	29.2927841249752	-2.42405	0.736747800133401	-3.29021	0.00100113264383968	0.0160818951594348
DR1880467_dup1318:LINE/L1:LINE/L1	9.36927502927554	3.53349266069442	1.07641903902126	3.28263671730228	0.00102841103334372	0.0164369880148207
DR1880590_dup1400:LINE/L1:LINE/L1	9.04172949033557	5.23593659234974	1.3186284879322	3.97074433039169	7.16484355716645e-05	0.0018053587564267
DR1880612_dup3360:LINE/L1:LINE/L1	8.69368813415385	5.17779398167127	1.29582170027496	3.99576113023312	6.44867312700643e-05	0.00165108896001211
DR1880655_dup3653:LINE/RTE-BovB:LINE/RTE-BovB	6.6210532571512	-4.16074	1.20292851004766	-3.45884	0.000542499361006203	0.00995445273380361
DR1880655_dup3876:LINE/RTE-BovB:LINE/RTE-BovB	5.01158539974974	4.36910906742723	1.40530288352938	3.10901594142776	0.00187711590009958	0.0264641642235432
DR1880655_dup4576:LINE/RTE-BovB:LINE/RTE-BovB	8.18013044004201	4.34700126065343	1.28844188161446	3.37384349475391	0.000741264991680758	0.0126492770384879
DR1880711_dup7915:LINE/RTE-BovB:LINE/RTE-BovB	65.842514420655	2.22716709738337	0.447064339730441	4.98175966959531	6.30086596612273e-07	2.82374774622826e-05
DR1880827_dup3978:LINE/RTE-BovB:LINE/RTE-BovB	4.01580263248759	-4.0928	1.24319843364657	-3.29216	0.000994223486699348	0.0159984808490222
DR1880865_dup1534:LINE/L1:LINE/L1	56.3950451654864	-1.54349	0.489512718293032	-3.15311	0.001615418537204	0.0234689938564728
DR1880892_dup1164:LINE/L1:LINE/L1	13.0917277781684	6.51072960229162	1.85264192167501	3.51429465463307	0.000440923426548685	0.00841435492802277
DR1880959_dup4798:LINE/RTE-BovB:LINE/RTE-BovB	3.05963921288809	-5.12653	1.52501670664622	-3.36163	0.00077485183362174	0.0131447635672702
DR1880959_dup4800:LINE/RTE-BovB:LINE/RTE-BovB	2.32811979750742	-5.25928	1.72960447675884	-3.04074	0.00235997470953564	0.0315729837561201
rnd-1_family-0_dup4579:LINE/RTE-BovB:LINE/RTE-BovB	6.64753210383707	2.98308466643627	1.01679867092722	2.9338007136811	0.00334839121935221	0.0409356608709877
rnd-1_family-133_dup1396:LINE/RTE-BovB:LINE/RTE-BovB	4.81695929271286	-2.82022	0.959904901207533	-2.93803	0.00330310209381865	0.0405692949087722
DF0000008_dup10176:LINE/L1:LINE/L1	15.1813282654936	4.65995898623624	1.11977312785443	4.16152064227963	3.16135415280428e-05	0.000840605499707651
DF0000008_dup10177:LINE/L1:LINE/L1	27.6007446929822	3.05918276589857	0.677007782549767	4.51868183018071	6.22258211276577e-06	0.000201801222557709
DF0000008_dup10353:LINE/L1:LINE/L1	7.22141937844371	-2.9526	0.894030629023889	-3.30258	0.000958012190324098	0.0145019650572399
DF0000008_dup7808:LINE/L1:LINE/L1	29.6048491461547	1.62243708356589	0.541146245671713	2.99814901524817	0.00271624825841234	0.0328161210233023
DF0000008_dup9456:LINE/L1:LINE/L1	20.1595419731136	2.09958661190855	0.642480580461056	3.26793785798451	0.00108334149101945	0.0161005258923285
DF0000154_dup4178:LINE/L1:LINE/L1	12.740525929752	-2.83069	0.786727335227662	-3.59805	0.00032060776545067	0.0059924283489005
DF0000155_dup1326:LINE/L1:LINE/L1	46.5142520172297	1.9177528008653	0.508701493715774	3.76989811226464	0.000163314205571557	0.00342260912132916
DF0000272_dup1738:LINE/L1:LINE/L1	3.0400789035824	4.40588557935189	1.46600773497579	3.00536311933214	0.00265263960229731	0.0323133734638058
DF0000272_dup1755:LINE/L1:LINE/L1	18.5149225096526	3.87450308404974	1.34772692979233	2.87484281748883	0.0040422867796498	0.0443156835770196
DF0000272_dup1794:LINE/L1:LINE/L1	6.42374948098494	-3.63762	1.21777593008232	-2.9871	0.00281636794014213	0.0337344161505324
DF0000279_dup1726:LINE/L1:LINE/L1	2.80017469980547	4.29154080593327	1.46602384084831	2.92733357149907	0.00341881982912181	0.0392504400796951
DF0000280_dup2338:LINE/L1:LINE/L1	4.30804614054766	-2.68888	0.942221648374836	-2.85377	0.00432037969724752	0.04637975749526
DF0000280_dup2348:LINE/L1:LINE/L1	7.41492966783747	-3.24219	0.904093191406949	-3.58613	0.000335624624864636	0.0062149300050528
DF0000286_dup663:LINE/L1:LINE/L1	4.28722972551522	4.13430691160744	1.3890703311859	2.9763121555392	0.00291737744420775	0.03471785502864
DF0000299_dup1784:LINE/L1:LINE/L1	11.8087490101222	4.29889810862344	1.1246645086084	3.82238265342139	0.000132168379923593	0.00284079834595098
DF0000299_dup2103:LINE/L1:LINE/L1	3.84736206418528	4.74781697067525	1.64375058119622	2.88840474034698	0.00387201290423715	0.0429797820749134
DF0000303_dup7479:LINE/L1:LINE/L1	2.9589856888792	-4.56504	1.37888782929936	-3.31067	0.000930727176586597	0.0141680038950887
DF0000305_dup2248:LINE/L1:LINE/L1	49.3870751624996	2.09826199529619	0.593039196739099	3.53815060932523	0.000402940153688179	0.00724552484434889
DF0000308_dup789:LINE/L1:LINE/L1	2.99643758707107	4.38745300974761	1.52090242499603	2.88476955368064	0.00391700270197422	0.0432829535123755
DF0000312_dup504:LINE/L1:LINE/L1	15.0237949979288	4.63712193148858	1.08268869499763	4.28296882835626	1.84416015597774e-05	0.00052586925868524
DF0000360_dup3380:LINE/L2:LINE/L2	18.0040595368419	2.28218742949489	0.688730306465507	3.31361551549378	0.00092098055204642	0.0140572730286898
DF0000361_dup4402:LINE/L2:LINE/L2	20.2715794544147	2.86967391913061	0.785615596014499	3.65277106728626	0.000259425505881801	0.00503796445064049
DF0000362_dup5126:LINE/CR1:LINE/CR1	2.39986012711735	-4.7594	1.55498035922523	-3.06075	0.00220784182646909	0.0282784692874084
DF0000364_dup1232:LINE/RTE-X:LINE/RTE-X	4.14682340194952	-3.77368	1.12365440618276	-3.3584	0.000783952162854166	0.0123972456668359
DF0000777_dup3644:LINE/L1:LINE/L1	4.06623552306827	4.05430703765821	1.37105087223525	2.95707994485165	0.00310567584399911	0.0365296107479511
DF0001144_dup1831:LINE/L2:LINE/L2	5.65033729737648	3.77726658862704	1.28496622821738	2.93958432967317	0.00328652822568344	0.0380754182701748
DF0275243_dup184:LINE/RTE-BovB:LINE/RTE-BovB	22.2235446750276	-2.35699	0.725071951357881	-3.2507	0.00115119595262277	0.01693762617925
DF0277301_dup826:LINE/L1:LINE/L1	4.40515541525196	4.93894919849063	1.41574454433856	3.48858783757357	0.000485579251427609	0.00846221207914947
DF0277310_dup698:LINE/RTE-BovB:LINE/RTE-BovB	4.75909016702819	5.05069252720569	1.54321031864867	3.27284782000965	0.00106469784835266	0.0158730349179241
DR0082526_dup1157:LINE/L2:LINE/L2	3.59762307856515	-3.59148	1.23276284070224	-2.91336	0.00357565320298173	0.0405267995708731
DR0082596_dup1250:LINE/L1:LINE/L1	4.02611963817162	-5.53788	1.39138699290199	-3.98012	6.88810446594901e-05	0.00164541695462206
DR0082597_dup26935:LINE/RTE-BovB:LINE/RTE-BovB	6.08854096390703	5.40421433292337	1.3907850188298	3.88572946915292	0.000102023071293222	0.00228653080147784
DR0082597_dup27244:LINE/RTE-BovB:LINE/RTE-BovB	31.4177514403485	3.96122659049732	1.35435548708567	2.92480565720686	0.00344671403013097	0.0395282402940313
DR0082597_dup28010:LINE/RTE-BovB:LINE/RTE-BovB	3.48328298931961	4.60027481639468	1.37399885428502	3.34809217784136	0.000813699422908717	0.0127714297243076
DR0082597_dup28107:LINE/RTE-BovB:LINE/RTE-BovB	11.4262260116113	6.31423665805936	1.6844663886353	3.74850854885561	0.000177889275180951	0.00367562776608067
DR0082635_dup8083:LINE/RTE-BovB:LINE/RTE-BovB	2.65501291037021	-4.9192	1.63889363786476	-3.00154	0.00268618469188544	0.0325644783393761
DR0082648_dup108:LINE/L1:LINE/L1	5.07554835883908	4.38524206550912	1.44088137294101	3.04344420565193	0.00233886807749577	0.0295318529664722
DR0082653_dup672:LINE/L1:LINE/L1	26.983274450616	7.55439740104617	1.76520600892156	4.27961	1.87219129396586e-05	0.000532514274920668
DR0082690_dup542:LINE/L1:LINE/L1	31.2138951820487	4.11455068705452	0.823691088185487	4.99525944382679	5.87567226797696e-07	2.4662714653957e-05
DR0082697_dup3226:LINE/L1:LINE/L1	4.88268057833661	5.09011478415766	1.51506962791979	3.35965733214945	0.000780392017978068	0.0123609047289658
DR0082697_dup3247:LINE/L1:LINE/L1	4.89838416160627	5.09245749550658	1.46192575645784	3.48338995534583	0.000495106619116584	0.0085878820131793
DR0082697_dup3798:LINE/L1:LINE/L1	3.37858385654513	-4.76005	1.5227430561772	-3.12597	0.00177218931978491	0.0236468967274842
DR0082708_dup4164:LINE/L1:LINE/L1	3.9423844589111	4.78455880050322	1.38239081463961	3.4610753701735	0.000538022158293831	0.00918725310018025
DR0082779_dup10654:LINE/RTE-BovB:LINE/RTE-BovB	66.1105507016605	-1.22222	0.42172922584608	-2.89812	0.00375407107628841	0.0419718859830692
DR0082779_dup10784:LINE/RTE-BovB:LINE/RTE-BovB	7.65202	-3.13852	1.00025378016198	-3.13773	0.00170262758910374	0.0228954708572293
DR0082779_dup10957:LINE/RTE-BovB:LINE/RTE-BovB	10.8569675726351	-1.92396	0.681888918932697	-2.82151	0.00477978874489331	0.0495062981783913
DR0082779_dup9875:LINE/RTE-BovB:LINE/RTE-BovB	75.6953053482287	2.13556994250836	0.50554480691558	4.22429409479619	2.39690879864521e-05	0.000658186675904612
DR0082780_dup4693:LINE/RTE-BovB:LINE/RTE-BovB	14.9303272583931	4.21928132340381	0.994080541293545	4.24440590891507	2.19173306354782e-05	0.000608097269812673
DR0082787_dup2506:LINE/L1:LINE/L1	27.1687041924025	-4.57828	1.16716820335454	-3.92256	8.76145484790006e-05	0.00201746917195141
DR0082833_dup1101:LINE/L1:LINE/L1	14.3357470931845	5.90830096135624	1.90191705422995	3.10649770357541	0.00189317778988884	0.0250001572236018
DR0082841_dup3019:LINE/RTE-BovB:LINE/RTE-BovB	57.8241155168314	2.58313105719344	0.624214594999701	4.13820996478731	3.50025983471227e-05	0.000914174528564586
DR0082856_dup3863:LINE/RTE-BovB:LINE/RTE-BovB	20.1972996753702	2.16924121562127	0.645405706595671	3.36105056626071	0.00077646608835398	0.0123119949314715
DR0082868_dup3789:LINE/L1:LINE/L1	3.52541346166574	-5.34525	1.5395702633016	-3.47191	0.000516770256822201	0.00890020145718049
DR0082880_dup6835:LINE/L1:LINE/L1	5.29670341820092	-4.92386	1.21671624348704	-4.04684	5.19129239682421e-05	0.00128935378870236
DR0082912_dup12597:LINE/RTE-BovB:LINE/RTE-BovB	7.57375231274226	-2.4727	0.850268569243002	-2.90814	0.00363583181434686	0.0410403420549902
DR0082912_dup12609:LINE/RTE-BovB:LINE/RTE-BovB	3.3310295430466	4.5430584217512	1.4914487179271	3.04607082170778	0.00231853216335929	0.0293717270731178
DR0082912_dup8655:LINE/RTE-BovB:LINE/RTE-BovB	2.68296740953087	-3.92101	1.38142344649478	-2.83838	0.00453426718740829	0.0477511965951363
DR0082924_dup7212:LINE/RTE-BovB:LINE/RTE-BovB	18.4116192459264	4.9282147006791	1.54292694988794	3.19406871533161	0.00140282721751534	0.0197026143905524
DR0082958_dup14408:LINE/RTE-BovB:LINE/RTE-BovB	3.7483	4.70889542497657	1.48930513051417	3.16180702563675	0.00156793432178049	0.0214474144518409
DR0082958_dup17868:LINE/RTE-BovB:LINE/RTE-BovB	3.41128790333799	-3.41362	1.20808271003253	-2.82565	0.0047184149816307	0.0490838762897844
DR0082958_dup21168:LINE/RTE-BovB:LINE/RTE-BovB	4.32572975166382	4.91486875171336	1.46749686936522	3.34915109825027	0.00081059576659326	0.0127363234299696
DR0082976_dup1806:LINE/L1:LINE/L1	6.40287469094152	-3.30014	1.11680585643642	-2.95498	0.00312691902727415	0.0367500539437476
DR0082976_dup1823:LINE/L1:LINE/L1	18.5705172540694	7.01583342690946	2.41980051319652	2.89934372219868	0.00373944706960402	0.0418402261230408
DR0109424_dup576:LINE/RTE-BovB:LINE/RTE-BovB	6.46241090102028	-3.31866	1.09550413616441	-3.02934	0.00245085540472968	0.0305519870605717
DR0109436_dup5009:LINE/RTE-BovB:LINE/RTE-BovB	5.45197282163168	-2.9181	1.02146986103069	-2.85677	0.00427977101542777	0.0460785020063389
DR0109470_dup1458:LINE/L1:LINE/L1	2.86579886312313	-5.04106	1.49493797146166	-3.37209	0.000746008800378881	0.0118996908646755
DR0109484_dup3184:LINE/L2:LINE/L2	13.7107764243824	-2.60056	0.917371836672224	-2.8348	0.0045854944496075	0.0480495712975633
DR0109484_dup4253:LINE/L2:LINE/L2	31.1105568781239	-2.23802	0.605302547460625	-3.69736	0.000217855032658249	0.00435161912343921
DR0109527_dup4257:LINE/L1:LINE/L1	11.8007154132415	2.42922615768371	0.721284672012051	3.36791595876742	0.000757386795676348	0.0120419582416464
DR0109532_dup1178:LINE/L1:LINE/L1	65.1340583904245	1.73071729810688	0.521265362248787	3.32022310218428	0.000899455364606539	0.0138004164610284
DR0109532_dup1208:LINE/L1:LINE/L1	14.2066910299669	5.16367145816787	1.3356970431644	3.86590019390522	0.000110680196686706	0.0024599134183425
DR0109564_dup6063:LINE/RTE-BovB:LINE/RTE-BovB	2.4166174419761	-4.77929	1.48157417990254	-3.22582	0.00125611885569974	0.0180215937266239
DR0109564_dup7163:LINE/RTE-BovB:LINE/RTE-BovB	8.38878718111073	-2.61249	0.812139790319714	-3.21679	0.00129631512417491	0.0184894810575278
DR0109570_dup13783:LINE/L1:LINE/L1	65.1276523317503	4.36072755505015	1.01669461311542	4.28912231735718	1.79380568418417e-05	0.000513699791546776
DR0109570_dup14156:LINE/L1:LINE/L1	8.90800134447494	3.86793375963418	1.05223265522392	3.67593016661421	0.00023698434821359	0.00466131568455718
DR0109595_dup695:LINE/L2:LINE/L2	14.9548797193222	2.81622149317477	0.825301516782702	3.41235467996392	0.000644042558458975	0.0105480816346943
DR0109601_dup5285:LINE/RTE-BovB:LINE/RTE-BovB	12.2209606547916	3.57228823522687	1.1168881662749	3.19842965759172	0.0013817823870388	0.01947496010418
DR0109609_dup1474:LINE/L1:LINE/L1	9.79782922165343	6.0938275458574	2.11809882592391	2.87702701652708	0.00401441223939067	0.0441099752722802
DR0109613_dup630:LINE/L1:LINE/L1	5.98028733972019	-2.94531	0.926828094224167	-3.17784	0.00148375791682101	0.0206126596274397
DR0109670_dup1177:LINE/L1:LINE/L1	32.5079743322467	2.05650977245801	0.569538111323501	3.61083785539665	0.000305209435138446	0.00575957843496327
DR0109777_dup4829:LINE/RTE-BovB:LINE/RTE-BovB	49.8499269094839	3.9450300243843	1.02282737162039	3.8569851901152	0.000114794114593727	0.00253050295428329
DR0109777_dup5607:LINE/RTE-BovB:LINE/RTE-BovB	53.2279378686329	2.03195813517126	0.534168811359495	3.80396251514534	0.00014239973775137	0.00303848155018936
DR0109783_dup773:LINE/L1:LINE/L1	53.8599397811148	2.17954209794353	0.535347703838119	4.07126449281007	4.67586206685677e-05	0.00117826911876832
DR0194865_dup6540:LINE/RTE-BovB:LINE/RTE-BovB	14.2466529629053	1.86348690606072	0.634374267848814	2.93751969539981	0.00330849155955222	0.038256630855082
DR0194865_dup7421:LINE/RTE-BovB:LINE/RTE-BovB	22.9728949948268	4.86119895868169	1.05188516981007	4.62141600452399	3.81129643171038e-06	0.000128568899835263
DR0194869_dup1725:LINE/L1:LINE/L1	6.83436106383211	5.57391486850462	1.37467165370687	4.05472452528885	5.01934190361081e-05	0.00124875786462229
DR0194869_dup1998:LINE/L1:LINE/L1	8.47564	-2.79992	0.879501932385027	-3.18352	0.00145494014694823	0.0202986948706709
DR0194873_dup1163:LINE/L1:LINE/L1	3.83013479141233	4.73244255831407	1.37697181154751	3.43684781244397	0.000588526185483974	0.00979721041466863
DR0194873_dup1552:LINE/L1:LINE/L1	16.1991459346149	3.72295197564468	0.773475722092144	4.81327580078999	1.48476155006103e-06	5.53620099795597e-05
DR0194876_dup3623:LINE/L2:LINE/L2	36.2262284807854	7.97982310826711	1.2074517508018	6.60881323246924	3.87413104216577e-11	3.63673221344775e-09
DR0194876_dup4212:LINE/L2:LINE/L2	3.50533416513868	-3.14399	1.10851478002833	-2.83622	0.00456514178571136	0.0479432942702209
DR0194896_dup6749:LINE/RTE-BovB:LINE/RTE-BovB	17.5283724694274	2.22679973804531	0.707252570356057	3.14852123750396	0.00164098798913583	0.0222498888310056
DR0194896_dup7636:LINE/RTE-BovB:LINE/RTE-BovB	4.55021476530753	4.98951805828622	1.3815328920671	3.61158108282224	0.000304335899107703	0.00574678495345921
DR0194950_dup2753:LINE/L1:LINE/L1	2.3940635792496	-4.22901	1.45944026359967	-2.8977	0.00375914575366952	0.0419966618001209
DR0194957_dup2150:LINE/L2:LINE/L2	3.42238010174153	4.57758835801825	1.59495902645151	2.87003508058922	0.00410426261929917	0.0447791237603485
DR0194994_dup3777:LINE/RTE-BovB:LINE/RTE-BovB	5.90279253273814	4.61289325807837	1.49040739381546	3.09505526959935	0.00196776225449692	0.0258242119927332
DR0195019_dup1158:LINE/RTE-BovB:LINE/RTE-BovB	36.3271682845187	7.25744467357958	1.99836007897771	3.63170018753189	0.000281560119678881	0.00539647712746567
DR0195021_dup1255:LINE/L1:LINE/L1	26.8478458902789	2.22944536621315	0.785613908941585	2.83783846090093	0.00454201631869079	0.0478037339744687
DR0195098_dup243:LINE/RTE-BovB:LINE/RTE-BovB	9.19485831628424	4.51881049605253	1.34267431192951	3.36552986521259	0.000763967964272618	0.0121269080098639
DR0195106_dup3222:LINE/L1:LINE/L1	11.1185471453684	2.34981849928872	0.82732272197655	2.84026829781103	0.00450756050441064	0.0475722495476269
DR0195107_dup1313:LINE/L1:LINE/L1	7.00425835219866	3.0734979916617	0.998596267659106	3.07781842492416	0.00208521927578922	0.0269700210509219
DR0195115_dup2466:LINE/L1:LINE/L1	8.39844798248543	-3.23979	0.957470400831828	-3.3837	0.000715173462713353	0.0115014924364771
DR0195128_dup2404:LINE/RTE-BovB:LINE/RTE-BovB	3.59052261541974	4.63779361250195	1.6442837709615	2.82055548707994	0.00479405817865431	0.0495982455652187
DR0195173_dup4638:LINE/RTE-BovB:LINE/RTE-BovB	3.23972794696634	4.49529071876242	1.42038322132202	3.16484357973368	0.00155166343777742	0.0213141538703956
DR0195183_dup4041:LINE/L2:LINE/L2	16.6958083981916	1.84087277086003	0.632552190610261	2.91023064687204	0.00361162121049694	0.0408455174776063
DR0195191_dup1322:LINE/RTE-BovB:LINE/RTE-BovB	35.0965743057548	3.72814805574276	0.739229007366639	5.04329242844998	4.57589113413648e-07	1.9742853642173e-05
DR0195199_dup761:LINE/L1:LINE/L1	2.49156672523461	-4.83308	1.58468159725862	-3.04987	0.00228936754214544	0.0290692295260663
DR0195216_dup1258:LINE/L1:LINE/L1	4.84311074710294	-3.25745	1.05731930751871	-3.08086	0.00206405265333533	0.0267871002916514
DR0195240_dup5163:LINE/RTE-BovB:LINE/RTE-BovB	4.97105713885078	5.11827974657986	1.41258720944512	3.62333717334902	0.00029082631050333	0.00554598743727963
DR0195250_dup3782:LINE/L1:LINE/L1	3.22723740775949	-4.15092	1.33657557006645	-3.10564	0.00189866852480707	0.0250501475509121
DR0195254_dup6793:LINE:LINE	3.02954079360554	4.39700358491576	1.54996689070516	2.83683710360763	0.00455628515312377	0.0478972344790993
DR0195254_dup7014:LINE:LINE	4.03907027443727	-3.20631	1.13082824023426	-2.83536	0.00457740515412468	0.0479990429116672
DR0307196_dup4839:LINE/RTE-BovB:LINE/RTE-BovB	15.4437341028899	-2.34406	0.633120168963769	-3.70239	0.000213579457858377	0.0042806218491097
DR0307453_dup1371:LINE/RTE-BovB:LINE/RTE-BovB	2.95903884470507	-5.07156	1.36051528908941	-3.72768	0.000193253249921328	0.00394043510700101
DR0307482_dup1895:LINE/RTE-BovB:LINE/RTE-BovB	13.6295477217339	4.49468738870665	1.19355838084627	3.76578763203838	0.000166024868226763	0.00345722372660436
DR0307485_dup1202:LINE/RTE-BovB:LINE/RTE-BovB	3.00560764785524	-5.62317	1.45939376870632	-3.85309	0.000116636743426427	0.00256513532586473
DR0307564_dup3653:LINE/RTE-BovB:LINE/RTE-BovB	5.24307051984722	5.19018575123175	1.37360594243896	3.77851142811461	0.00015776861342364	0.00331111242829528
DR0307567_dup3746:LINE:LINE	21.0805317082238	1.77433506286159	0.58411936820606	3.03762408754037	0.00238451207780915	0.0299281221145615
DR0307642_dup4006:LINE/RTE-BovB:LINE/RTE-BovB	37.7735810860161	2.80908594599159	0.708346281799778	3.96569590067477	7.31821175890733e-05	0.00173126970934151
DR0307666_dup15:LINE/L1:LINE/L1	46.3279543415258	1.8790791554852	0.635427199503471	2.95719030748688	0.00310456440429937	0.0365296107479511
DR0307914_dup1257:LINE/L1:LINE/L1	2.61987016093063	-4.90732	1.61449	-3.03954	0.00236936371694828	0.0297634222878899
DR0308065_dup2569:LINE/RTE-BovB:LINE/RTE-BovB	7.63951463022363	4.25565644819024	1.28197200723299	3.31961729599358	0.000901409277265482	0.0138231771318447
DR0310650_dup460:LINE/RTE-BovB:LINE/RTE-BovB	53.4333864443092	4.25406796561091	0.742041130193114	5.73292745174893	9.8711863009435e-09	5.90703046627947e-07
DR0388824_dup344:LINE/L1:LINE/L1	4.34183283800879	4.92197423016605	1.57403400280056	3.12698087932583	0.00176611413207508	0.0235872570130137
DR0388918_dup422:LINE/L1:LINE/L1	36.5733759165276	-1.66994	0.52806517941809	-3.16238	0.00156484143994003	0.0214344807189663
[truncated: 920 more rows]
