# Supplementary material for: Transposable Elements Regulate Tail Development and Fat Deposition in Sheep Fetuses
Source: Animals (Basel). 2025 Dec 18;15(24):3654. doi: 10.3390/ani15243654 (PMC12730088; doi:10.3390/ani15243654)
Supplement: Supplementary file 1 [file animals-15-03654-s001.zip › Table S2. DEGs and differences TEs in E55-60 vs. E70-75.xls]

## Sheet: Sheet1
Table S2：DEGs and in E55-60 vs. E70-75
	baseMean	log2FoldChange	lfcSE	stat	pvalue	padj
A1BG	34.5080216843289	-4.16315	1.2417348212019	-3.35269	0.000800302856101987	0.00729553168562921
A1CF	27.2764145385049	-5.35908	1.22650986098886	-4.36938	1.24602175277744e-05	0.000245663605462186
A4GNT	31.9984148718634	-6.29012	1.55106872842114	-4.05534	5.00607134628537e-05	0.00077027232669177
AADACL4	8.71568564186547	-7.6626	2.88934722541897	-2.65202	0.00800124280092388	0.0398108572529908
AANAT	17.6360372633295	-5.04448	1.96372127991398	-2.56884	0.0102040843808267	0.0477114623136679
AARS2	187.266569401776	-0.8877	0.305041721761727	-2.91009	0.00361319065122755	0.0226299592715354
AASDH	83.4940691831556	3.01067412353654	0.717112746473694	4.1983274434057	2.68893633353092e-05	0.000461997877298397
ABCA13	170.361996402791	-7.22888	1.38639480909182	-5.21416	1.84653402963962e-07	7.69566981783451e-06
ABCA3	158.850533414553	-3.35471	0.680510687806827	-4.92969	8.23588599932987e-07	2.64322256329211e-05
ABCA4	88.4922684034797	-4.08094	0.99058719985033	-4.11972	3.79332809413181e-05	0.000614917789165393
ABCA7	92.9440420649271	-1.96404	0.657030951054755	-2.98926	0.00279653688870661	0.0187787164957872
ABCB1	70.5991849975858	-1.99874	0.529169563722628	-3.77712	0.000158651085332815	0.00198629701093174
ABCB10	187.51384075139	1.19011056126839	0.452206043018155	2.63178827360476	0.00849367762049984	0.0415187213072625
ABCB11	27.8112534187512	-5.34055	1.42118686461103	-3.75781	0.00017140551758958	0.00210806882287581
ABCB9	62.0986554379764	-2.37178	0.639870958459742	-3.70666	0.000210012340734898	0.00248894306597461
ABCC11	88.9211539529392	-5.79918	0.966137838621922	-6.00243	1.94382316539387e-09	1.8254164606746e-07
ABCC12	12.7770104807557	-8.20806	1.74981401614368	-4.69082	2.72111020280086e-06	7.07358870047644e-05
ABCC3	76.3550513406264	-2.36533	0.724085317180628	-3.26664	0.00108832355083332	0.00928928747851516
ABCC6	97.1157057242144	-5.19072	0.936173242588459	-5.54461	2.94607772007427e-08	1.63108296165692e-06
ABCC8	218.261615763583	-2.72544	0.501635421972746	-5.4331	5.53818488658679e-08	2.78344859878834e-06
ABCC9	622.091848091155	1.75197646599979	0.454409807203911	3.85549879915688	0.000115493897622236	0.00152827681685016
ABCD1	137.214847625678	-1.89642	0.507867195464667	-3.73408	0.00018840396860125	0.0022781833015018
ABCD3	152.358190895983	1.16809081959797	0.43512888327621	2.68447088780473	0.00726447096425317	0.0371617576608104
ABCE1	378.966346239037	1.43956255845119	0.429000702180866	3.35561818694709	0.000791878126309759	0.00724026052746927
ABCG4	44.2887851829857	-5.98527	1.65178958118728	-3.62351	0.000290635933612507	0.00323498172259912
ABCG5	16.4841520116292	-4.70728	1.46948754161942	-3.20335	0.00135838565566862	0.011043004211774
ABCG8	21.1606841306807	-6.42244	1.5326084991204	-4.19053	2.78306470447029e-05	0.000473690745830608
ABHD1	38.5030609886182	-2.75461	0.675284847208319	-4.07918	4.51956264083654e-05	0.000710343179176402
ABHD11	140.041956049251	-1.39059	0.402470694045136	-3.45513	0.000550034012169659	0.00538969604453821
ABHD12	425.161695296805	-1.22609	0.321137653935446	-3.81795	0.000134564603658929	0.0017320381798167
ABHD14B	92.0668312543404	1.55756593175389	0.603453593122189	2.5810865151954	0.00984898961386458	0.0463649220277254
ABHD15	308.937010915428	1.29864035668425	0.425437545469393	3.05248178143617	0.00226957507637532	0.0161298203116178
ABHD16B	33.722211052244	-1.55779	0.581053698557416	-2.68098	0.00734063198511226	0.0374463903492354
ABHD17A	730.38339477362	-1.52763	0.461503258967644	-3.31011	0.000932586250612788	0.00824106527676258
ABHD18	65.7061476582706	2.2663761464936	0.737615108204208	3.07257283817207	0.0021222203387319	0.0154224110038245
ABHD2	214.935085435416	1.90265475462712	0.341839726876185	5.56592638314464	2.60763321979926e-08	1.47875413099206e-06
ABHD3	19.6184520078303	5.52283996812979	1.41321682731785	3.90799193823047	9.30664109252841e-05	0.00128091656989842
ABHD6	48.6891091432515	-3.00961	0.966285407541584	-3.11462	0.00184184099458793	0.0139082244931529
ABI1	327.132719070329	2.47658153538049	0.801163265144418	3.09123201615349	0.00199327816232908	0.0146965690210023
ABI2	310.713593704527	1.14071368541862	0.287124677347972	3.9728862595679	7.10069603432505e-05	0.00102867821196617
ABI3BP	752.332197729604	3.13522626774292	0.464071330941242	6.75591457327038	1.41937034342391e-11	2.95018531593106e-09
ABL1	830.341942517766	1.09797455467457	0.263642795046492	4.16462947330287	3.11858613826881e-05	0.000520680755073179
ABLIM2	301.587067942003	-2.93635	0.650615010663259	-4.5132	6.38582252038221e-06	0.000142903171574958
ABO	43.1101371960753	-2.72846	1.05487876535053	-2.58652	0.00969506216293398	0.0458080851478663
ABT1	174.392	1.6923056138497	0.428682670827152	3.94768841619925	7.89094105426671e-05	0.00112227988267598
ACAA1	297.739201254246	-1.45634	0.505354152614057	-2.88183	0.0039537667463829	0.0241344101804779
ACACB	167.40712872905	-2.54151	0.737751498346661	-3.44494	0.0005711951149072	0.00555889802945979
ACAD9	594.843515429344	-1.39863	0.389124359573375	-3.59431	0.000325253688328137	0.00353213840459599
ACAP1	308.995242908152	-1.459	0.37729842804642	-3.86696	0.000110202749054219	0.00147176026391413
ACAP2	288.841842283444	1.70095441608201	0.617548090278496	2.75436754296323	0.00588056879144423	0.0320510601029682
ACBD3	453.976503226816	1.60647849430623	0.332056576940289	4.83796619572788	1.31174443720211e-06	3.83005951655208e-05
ACD	166.287339406755	-1.08103	0.357760432539285	-3.02165	0.00251404346738728	0.017403524443374
ACE	81.2442733458027	-4.34418	0.843476501569505	-5.15032	2.60037652809722e-07	1.02372608212482e-05
ACER1	16.9815992587503	-3.37565	1.01590087334836	-3.32282	0.00089113182850166	0.00795933896276255
ACER3	57.2306078723694	1.50900026216781	0.516328368145616	2.92255927673963	0.00347167531874114	0.0219850360715478
ACKR1	26.665852340122	-3.64599	0.926456046658356	-3.93542	8.30518273444555e-05	0.00116798775422236
ACKR2	181.390215598114	-1.63269	0.494760150955039	-3.29997	0.000966957831552033	0.00847877481325294
ACKR3	148.052582531379	1.42015111515592	0.55379828307452	2.56438338391313	0.0103359305755422	0.0479860604267634
ACLY	637.570648776261	1.63799947611862	0.289531746986254	5.65740887888329	1.53675357276996e-08	9.77722088263099e-07
ACMSD	36.579278426692	-6.266	1.78061499584578	-3.51901	0.000433161138253632	0.00444236949921711
ACOT7	191.982640510423	-1.03963	0.361842208472343	-2.87316	0.0040638564165473	0.0246256144287702
ACOT8	122.082356892201	-1.60273	0.356025425522147	-4.50174	6.74002437398961e-06	0.000149163913287199
ACOXL	53.1679386785105	-9.54254	1.58827020677156	-6.00814	1.87667582741951e-09	1.76692090906736e-07
ACP2	363.480266028994	1.25781483402886	0.384074557951127	3.27492360009152	0.00105690552646121	0.00907639824746179
ACP4	48.2193559782245	-7.11107	1.23747970667078	-5.74641	9.1155760204703e-09	6.42188086250542e-07
ACP7	69.1278898776734	-3.88691	1.01996905904484	-3.81082	0.000138508986496669	0.00177257534949677
ACR	22.0662395900763	-6.96551	1.34859727767635	-5.16501	2.40431232413303e-07	9.58670774397906e-06
ACRBP	20.5127595044938	-5.06247	1.02320373784698	-4.94767	7.5107020808661e-07	2.4431198221003e-05
ACSBG2	121.167513806657	-4.80674	1.16806504076848	-4.11513	3.86960653374154e-05	0.000624805165568214
ACSF3	114.913957788229	-1.16678	0.361410747426683	-3.2284	0.00124484737827183	0.0103427334766884
ACSL1	260.091899517685	1.33799227943952	0.314687999887029	4.25180585189093	2.12053657392282e-05	0.000381579899342025
ACSL3	358.019606099834	1.31033095528591	0.426119219681775	3.07503368720253	0.00210478778723962	0.0153206937716969
ACSM1	12.4943029754326	-8.17586	2.94622686915591	-2.77503	0.0055197340103952	0.0305666643047997
ACSM2B	10.2945960355989	-7.90108	2.85101380609599	-2.77132	0.00558289915727354	0.0308121008507807
ACSM5	21.5718914600228	-7.52244	2.37000118843291	-3.17402	0.00150341808170305	0.0118720286799841
ACTA1	12253.2788748233	-2.17049	0.755428415561839	-2.87319	0.00406345318010962	0.0246256144287702
ACTL10	17.752458560739	-3.25926	1.21071341730185	-2.69202	0.00710213817322633	0.0365869758255903
ACTL6B	42.4853744874585	-4.98245	1.18881080772235	-4.19112	2.77580613529269e-05	0.000473111947027493
ACTL7B	16.1027352308625	-8.54272	2.67169821518725	-3.19749	0.00138631195871535	0.0112012453485198
ACTN1	477.525266880778	1.93601383625179	0.625352573684011	3.09587569912209	0.00196232603639662	0.014544874442938
ACTN3	68.5867949896059	-2.72463	0.684057549970527	-3.98304	6.80381372317581e-05	0.000996558598276927
ACTR10	281.898668867322	1.66357277447904	0.572855126688639	2.90400259502824	0.00368425106260726	0.0229883001392433
ACTR1A	677.154348989154	0.840145354013821	0.308793418295961	2.72073594913409	0.00651367683149546	0.0344082909342394
ACTR2	694.710544498452	1.76010485461601	0.350951154287469	5.01524167427097	5.2966845626217e-07	1.85361390293574e-05
ACTR3	620.145707786527	1.82444012039592	0.518756754188437	3.51694721209009	0.000436540589530302	0.00446861968660891
ACTRT2	9.72206324641478	-7.81398	2.90038069957303	-2.69412	0.00705742282132225	0.036391018780019
ACVR1	281.629079697801	1.57456872743231	0.446073733667795	3.5298395950947	0.000415811684410126	0.00429426777689093
ACVR2A	86.152910207773	3.77388761787482	0.690610748594149	5.46456542351417	4.64042216413045e-08	2.3935502462365e-06
ACYP2	113.732389942872	-1.81473	0.517519894152031	-3.50659	0.000453884507763635	0.00460865178210093
ADA2	43.5992571467655	-4.22443	0.815612740798223	-5.17946	2.22529778275605e-07	8.97677073499445e-06
ADAD2	39.5739403126968	-9.84001	1.68096998340899	-5.85377	4.80558112215929e-09	3.81921850688134e-07
ADAL	113.485433799189	1.20836052058762	0.431113511057695	2.80288251143654	0.00506481162153855	0.0288218334653516
ADAM10	415.020175909239	1.53347479248927	0.376881552454094	4.06885076359916	4.72455949820789e-05	0.000736896079699814
ADAM11	47.1275433176947	-3.03354	0.860196481688858	-3.52657	0.00042098398637099	0.00433925771873423
ADAM12	536.237802386656	1.61263539285378	0.327417449153058	4.92531902934692	8.42228273870862e-07	2.68795208316118e-05
ADAM15	384.215625715991	-1.56036	0.506662141684396	-3.07969	0.00207215929149988	0.0151368774031728
ADAM19	701.095455460123	1.70806024299134	0.401505192339101	4.25414235128686	2.09851775552443e-05	0.000378311618749503
ADAM33	268.106730501785	1.39799537995806	0.545146132575553	2.56444152571203	0.010334199075924	0.0479860604267634
ADAM7	32.3481519377349	-6.69313	1.72732008869345	-3.87486	0.000106685141498652	0.0014349400180788
ADAM8	49.515547816291	-2.74425	0.68694430075616	-3.99487	6.47306035244834e-05	0.000953236353853643
ADAMTS12	597.369850324637	2.88145464270623	0.563477797690118	5.11369685641256	3.1591419919561e-07	1.20783625979285e-05
ADAMTS2	427.821089598189	1.58190020591006	0.570599641379412	2.77234700338375	0.00556536744937945	0.0307222563014191
ADAMTS8	90.4422963621239	-2.25249	0.701829144836487	-3.20946	0.00132986031343598	0.0108795260098357
ADAP2	67.8022775785438	-2.12872	0.626674330048095	-3.39685	0.00068166047428785	0.00641548181988524
ADAR	355.254375362453	2.02515074006167	0.480049090396539	4.21863259523899	2.45788410611246e-05	0.000429980702771522
ADARB2	64.6727452231885	-6.10568	1.26914065932343	-4.81087	1.50271948469716e-06	4.28314345629573e-05
ADAT2	54.5942084264571	2.07108713488483	0.515850445276585	4.01489841454798	5.9471404099636e-05	0.000887781736244506
ADCK5	721.663421065787	-1.07543	0.233761985285928	-4.60055	4.2137532819208e-06	0.000101485262944059
ADCY10	27.8538976859474	-5.51562	1.71416393587041	-3.21768	0.00129233747563499	0.0106578732670348
ADCY6	326.523055924415	0.908034262934711	0.317339940613612	2.86139293143789	0.0042178394220864	0.025348894532174
ADD3	868.21621238526	2.3797738552389	0.503933882410853	4.72239303270085	2.33085687176464e-06	6.22403495539853e-05
ADGRA1	94.866793805379	-4.40289	0.911811537074855	-4.82873	1.37408519599564e-06	3.97189163931492e-05
ADGRA2	1403.14915014166	1.32521625054966	0.331763271261919	3.99446341817456	6.48409313575483e-05	0.000954001861392267
ADGRA3	304.737114005395	1.91056298134488	0.577843199789704	3.30636924002946	0.000945134516977268	0.00832196795212456
ADGRB1	221.60363004614	-1.54551	0.504678606583751	-3.06236	0.00219600258686429	0.0157900456280771
ADGRD2	43.405300387599	-9.97589	2.31019030890986	-4.31821	1.57299488665911e-05	0.000297570837544502
ADGRE1	21.7181794896368	-8.97358	1.65058920589099	-5.43659	5.43093444005801e-08	2.7379612239277e-06
ADGRE2	29.326941815029	-8.6807	1.72870684480369	-5.0215	5.12696316847404e-07	1.80540505601692e-05
ADGRE3	25.9902043115267	-6.80491	1.68102	-4.04809	5.16368795434961e-05	0.000789079081696921
ADGRF1	25.5538041417038	-4.70801	1.64717656938757	-2.85823	0.00426014393413868	0.0254536250254816
ADGRF3	28.5960232282135	-3.66228	0.945519372688879	-3.8733	0.000107372467402943	0.00144141807430667
ADGRG3	45.1980167528968	-7.58661	1.51110746927966	-5.02056	5.15203669776625e-07	1.8129329708431e-05
ADGRG5	50.8045484143602	-3.10869	1.03054322397515	-3.01656	0.0025566387846647	0.0175941080673622
ADGRL2	899.204685348796	1.85102177272259	0.343390386703246	5.39042979768162	7.0289370662074e-08	3.37698775620638e-06
ADIG	35.5555365703542	-6.89492	1.09680138421523	-6.28639	3.24932491473813e-10	4.05570318174681e-08
ADM	140.200472289552	-1.56881	0.498536585315334	-3.14682	0.00165056059485845	0.0127704966655507
ADM2	30.1473968949593	-5.66805	1.68558324778342	-3.36266	0.000771941927474091	0.00709493718806593
ADNP	633.068192617496	2.45872399707638	0.274347553553027	8.96207735492401	3.18618208401722e-19	7.44246617939507e-16
ADORA1	3329.57761779929	-3.44304	0.734650543088528	-4.68664	2.77727798175971e-06	7.19291535582148e-05
ADPRM	234.879172142325	2.07561681794909	0.512234614233154	4.05208230813611	5.07637988389493e-05	0.000779135364345113
ADTRP	75.8102649878691	-4.04554	0.994900751762819	-4.06628	4.77704019682071e-05	0.000741544787261538
AEBP2	278.057218009404	1.87136444758287	0.469228517255099	3.98817288115821	6.65841351860694e-05	0.000977304483328026
AFAP1	410.660923657389	1.21470953636625	0.294526230678251	4.12428303438016	3.71891360952875e-05	0.000605656936547854
AFAP1L2	301.383	1.38889966337088	0.541509947841977	2.56486454017312	0.0103216092066498	0.0479547251057526
AFF4	579.409964441541	1.79888819708574	0.384422527213322	4.6794557283775	2.87637457944761e-06	7.3871624212379e-05
AFTPH	151.396094109948	1.12202471882733	0.393551033682159	2.85102724373355	0.00435782354830851	0.0258107122090289
AGAP2	130.681560849813	-2.10613	0.826491069985343	-2.54828	0.010825526237538	0.0495728658075012
AGAP3	736.328102791613	-1.25015	0.332026749890756	-3.76521	0.000166407473082188	0.00205814126654695
AGBL4	17.2636949011554	-4.80407	1.6198935070215	-2.96567	0.0030202613045921	0.0198780971744169
AGER	49.1956543024921	-3.70493	0.936802519437819	-3.95487	7.65771803070128e-05	0.00109418596725893
AGGF1	310.386492853222	1.04366732107839	0.374189341416692	2.78914230193472	0.00528478387128554	0.0297597079152372
AGMO	56.4771781473399	-3.7849	0.799522745080897	-4.73395	2.20189283083126e-06	5.93282201890308e-05
AGO2	787.785737938869	1.4468348351985	0.44260380545986	3.26891639283412	0.00107960197013243	0.00922929861291495
AGPAT3	198.59666809212	1.09425057490303	0.357434139463046	3.06140475710256	0.00220301066838164	0.0158150566831735
AGRN	805.892084922021	1.03370104609202	0.351428552861687	2.94142589631541	0.00326705001397795	0.0210727947844392
AGXT2	21.0871043713624	-8.93243	2.57608392025757	-3.46745	0.000525429712934244	0.00520264507641571
AHCTF1	283.588465151717	1.20489903187671	0.305857064628847	3.93941867368287	8.16792835794307e-05	0.00115329707562214
AHCYL1	352.210435923164	1.39619973518833	0.286695857027695	4.86996829903076	1.11616154153285e-06	3.35343120133533e-05
AHCYL2	155.346786320089	1.88703734780408	0.474331791923291	3.97830670415879	6.94078040109618e-05	0.00101012666985862
AHNAK	5305.37390940239	2.26935364882744	0.552513672194171	4.10732577859162	4.00266484890314e-05	0.000642693024004078
AHR	280.806409527678	2.79383786903749	0.462171781182336	6.04502045081645	1.49391051421507e-09	1.45687460146704e-07
AICDA	10.7525656058285	-7.22452	2.51790765273716	-2.86925	0.00411440862134402	0.0248613064920902
AIDA	513.409943487168	2.68117875705096	0.740349359660275	3.62150479643999	0.000292894374097604	0.003255687226968
AIFM3	54.0771103166265	-3.94159	0.725100861569512	-5.43592	5.45135313411316e-08	2.74543352451389e-06
AIPL1	13.9720696548918	-8.33887	2.70586751812279	-3.08177	0.0020577189272971	0.0150562778252841
AIRE	32.8221203954953	-5.95201	1.4128418458999	-4.21279	2.52232724143514e-05	0.000439686276382793
AJUBA	227.827681823416	1.9461510485796	0.602374013309245	3.2308018034976	0.00123443504970898	0.0102685783630815
AK1	1274.10446962593	-3.10937	0.569298990099544	-5.46175	4.71468070473726e-08	2.42356238383705e-06
AK7	35.6501768584651	-3.46091	0.781860204196839	-4.42651	9.5768398354456e-06	0.00019754950565522
AK8	127.653600515297	-4.17513	0.986372727485452	-4.23281	2.30785203044848e-05	0.000407512835311697
AKAP11	732.180949875011	2.01443335642172	0.459693070837956	4.38212686728057	1.17526335501253e-05	0.000233969940557751
AKAP12	1622.67459456139	1.52558412747569	0.565846937197462	2.69610742267447	0.0070155038152835	0.0362701843013387
AKAP3	37.0057621025452	-7.67422	1.91667304101676	-4.00393	6.22993105940731e-05	0.000923794058694102
AKAP8L	941.297591807832	-1.58476	0.287612741570614	-5.51003	3.58763072254287e-08	1.91703757987903e-06
AKIRIN1	226.519287156791	1.17817303786398	0.455324405385389	2.58754642608443	0.00966621687564207	0.0457106850863656
AKR1E2	200.237009530028	-0.930704	0.332614614355474	-2.79814	0.00513972064863988	0.0291332004827516
AKT3	497.984736563032	1.61510435570607	0.340493343698108	4.74342416848559	2.10135627028908e-06	5.70437150602665e-05
ALCAM	350.199233064965	2.97299165378028	0.741073637724628	4.01173581468701	6.0273928933347e-05	0.000898121821375295
ALDH16A1	129.509081312533	-0.8744	0.333865727322392	-2.61902	0.00881838492153114	0.042837020752215
ALDH1A3	483.254819679638	2.1864558625732	0.697360026971489	3.1353329385233	0.00171659169503254	0.0131939787553167
ALDH1L1	34.9623412140565	-5.09149	1.16765976894589	-4.36043	1.29809073899049e-05	0.000254091161291702
ALDH1L2	110.200113242652	1.85959725613144	0.643293688001515	2.89074382481281	0.0038433126657191	0.0236188945366473
ALDH3A1	23.0855685360251	-5.38589	1.22858414051516	-4.38382	1.16616041644186e-05	0.000232251997189292
ALDH3B1	61.4159844244248	-2.19644	0.607390325149007	-3.6162	0.0002989650695288	0.00331190911372995
ALDH5A1	232.70945270084	1.86365637503269	0.493447293158174	3.77680939965212	0.000158850198014769	0.00198726823851529
ALG11	131.819636934795	1.44331759031489	0.390250621416122	3.69843764777991	0.000216930623013678	0.00255734146856284
ALG12	452.228246878218	-1.09874	0.280649189537456	-3.91501	9.04019651031538e-05	0.00125126625118651
ALG2	152.42078904544	1.64545399461831	0.495951731859619	3.31777043795879	0.000907390270780562	0.00806782942769601
ALG3	81.8187007647138	-1.24228	0.477396276756465	-2.6022	0.00926269566700526	0.0442392494435041
ALK	92.5694002239878	-4.6982	1.0055585930737	-4.67223	2.97941354476922e-06	7.60006097824049e-05
ALKBH1	86.3189969034783	2.39230121119183	0.668245972963554	3.57997101064806	0.000343632327694921	0.00368925291539044
ALKBH6	109.699160082962	-1.19076	0.363657541305283	-3.27441	0.00105883676915678	0.00908820998030582
ALKBH7	183.089855045198	-2.29044	0.350510953633637	-6.53459	6.3784834658536e-11	1.05405769565366e-08
ALLC	13.6558043923518	-8.30004	2.02500259792928	-4.09878	4.1533491322061e-05	0.000662119710699076
ALMS1	303.461062916676	1.06893682720959	0.338102067915655	3.16158027012202	0.00156915563625219	0.0123017087142526
ALOX15	24.2929298046776	-2.83608	0.940053084079664	-3.01693	0.00255346097670625	0.0175796380758416
ALS2CL	164.099332861726	-2.01236	0.665313449393583	-3.02469	0.00248891185336603	0.0172673620325557
ALX3	29.9439578418354	6.06849847313588	1.68620048930372	3.59891870013733	0.000319543057937023	0.00348865916336185
ALX4	70.3993115733617	-3.74053	1.11469828765529	-3.35564	0.000791811791210165	0.00724026052746927
AMBP	31.0826942791103	-9.4919	1.7631992443581	-5.38334	7.31155428457817e-08	3.49906021776988e-06
AMD1	352.426750164511	2.31831878243514	0.579621515608286	3.99971139788034	6.34197756435011e-05	0.000937874662237159
AMDHD2	170.10743427855	-1.72133	0.34799718914007	-4.94638	7.56063282189091e-07	2.45447863542167e-05
AMER3	25.177561952498	-9.18944	2.4600044391213	-3.73554	0.00018731549536118	0.00226873752937086
AMFR	786.892781537812	0.858756746718834	0.314387827232872	2.73152034631016	0.00630428482196346	0.0335733452797496
AMN	475.369158299328	-2.05575	0.402858715367193	-5.10291	3.34470821835855e-07	1.26693414853391e-05
AMOT	333.903738091313	1.51087363699872	0.356980428450953	4.23237106738557	2.3124047955785e-05	0.00040802299437954
AMOTL2	517.041654730581	1.64715418803706	0.322347525953998	5.10987073085874	3.22379311892753e-07	1.22717685981804e-05
AMPD3	55.5078902175863	-3.08274	1.04584852115655	-2.94759	0.00320257458991348	0.0207417006466037
AMZ1	51.6870885042108	-2.841	0.877890833114886	-3.23617	0.00121145483949547	0.0101238149193222
AMZ2	322.250834380418	-1.06152	0.339207102132362	-3.12942	0.00175150182634889	0.0133972273643992
ANAPC1	185.23733230171	1.96900397575609	0.369266379203457	5.33220484356963	9.70273968468892e-08	4.45615834245333e-06
ANAPC11	218.692578213539	-1.74716	0.376119109637361	-4.64523	3.39694756861348e-06	8.48856184835441e-05
ANAPC2	837.08169088987	-2.47268	0.272926507109447	-9.05986	1.30621373210681e-19	3.73773551469417e-16
ANGEL2	273.976367974395	1.28173124747054	0.331991022567981	3.86074068375773	0.000113043826769135	0.00150112042081927
ANGPTL1	309.61622326288	3.24188871702245	0.797443676193318	4.06535133929201	4.79601572376215e-05	0.000744019479119876
ANGPTL2	627.675972292208	2.34987315971617	0.455464258739321	5.15929211705958	2.4788528972312e-07	9.82190397155752e-06
ANHX	9.76845753590263	-7.81993	2.96129435925681	-2.64071	0.00827315329734202	0.040651406260094
ANK3	507.993193725705	1.12500352006207	0.389611073517035	2.88750396621588	0.00388311710253082	0.0238171370336683
ANKDD1A	35.4024305441188	-9.67795	1.66445718192098	-5.81448	6.08227291301073e-09	4.61847884213491e-07
ANKDD1B	31.0872940588272	-8.76747	2.17946356892169	-4.02276	5.75189534117569e-05	0.000863913737491994
ANKFY1	464.811997842991	0.746500088404545	0.261092391504593	2.85914148666953	0.00424789274754009	0.0254381935984041
ANKIB1	233.465	1.39522722779356	0.47871260198574	2.91454041946263	0.00356212678191088	0.0223815812774529
ANKK1	44.0583365001334	-9.99602	1.99746051565245	-5.00437	5.60461757505445e-07	1.94154877054482e-05
ANKLE2	285.514678818628	1.19274173044113	0.327924683706801	3.63724290882468	0.000275572024112077	0.00309895334680644
ANKMY1	91.9345436864115	-3.78115	0.509689077493376	-7.41854	1.18417349268686e-13	4.96472327664689e-11
ANKRD11	730.739176960415	1.74008317112576	0.353726935195594	4.91928376945222	8.68614650607114e-07	2.75246475815444e-05
ANKRD13A	292.576605903209	1.53291814516126	0.473760710896695	3.23563797061153	0.00121371213231151	0.010133824889579
ANKRD13D	182.195171861885	-1.73766	0.433859419718385	-4.00512	6.19865730150407e-05	0.000919729995797578
ANKRD17	545.280603909178	1.59811699697715	0.299091836714696	5.34323174624655	9.13039102307779e-08	4.265457817667e-06
ANKRD24	102.340003572562	-1.91499	0.401652066507954	-4.76778	1.86268269664224e-06	5.14070695330424e-05
ANKRD27	342.112577985268	1.19517839304412	0.359771230903598	3.32205104349873	0.000893583454612129	0.00797525804719671
ANKRD31	31.212845443723	-3.90996	1.38009202544952	-2.83312	0.00460967456815875	0.026979879082674
ANKRD33	33.4719737508953	-2.58135	0.889248872792447	-2.90284	0.00369795874738018	0.0230424002080393
ANKRD34A	81.6064845008316	-2.51785	0.779958536308813	-3.22819	0.00124578310197827	0.0103487550383303
ANKRD34C	15.0177237703911	-8.43943	1.7877049202739	-4.72082	2.34895766192229e-06	6.26214240164532e-05
ANKRD40	230.246346317163	1.83082266259955	0.304536338673125	6.01183645464613	1.8343333070832e-09	1.73705698286394e-07
ANKRD46	311.745421260621	0.942110238249195	0.339596157171588	2.77420759438445	0.00553363545105035	0.0305987396889159
ANKRD50	747.703207629011	2.57744800804012	0.40114977425226	6.42515133616731	1.3173838850571e-10	1.87309077431032e-08
ANKRD65	15.2792125195673	-5.39793	1.78214083701726	-3.0289	0.00245442811728602	0.0171042850457779
ANKRD66	19.326348642555	-5.77038	2.0080653850658	-2.8736	0.00405819342630969	0.0246064971743844
ANKRD7	12.5861365440743	-3.79206	1.25304780496054	-3.02627	0.00247592206599705	0.0172100616555694
ANKRD9	282.508511064312	-2.12256	0.584208531269066	-3.63323	0.000279894204770322	0.00313638205808128
ANKS3	333.240270955736	-1.60898	0.417342494653665	-3.85529	0.000115593048777331	0.0015291763273124
ANLN	274.782222588922	1.54309562115905	0.378562594186678	4.07619676337625	4.57782861673542e-05	0.000716973905289664
ANO10	242.916810485865	-1.66015	0.462650820262777	-3.58833	0.000332798199512791	0.00359637601706887
ANO2	73.9157496115594	-4.41364	1.02762013337161	-4.29502	1.74681369876185e-05	0.000323101253263065
ANP32E	590.34221797751	1.46624379549349	0.329422086938634	4.45095776400272	8.54881559076535e-06	0.000180285920539043
ANTXR1	1277.91878258461	2.75330553149291	0.662141232191277	4.15818468573717	3.20786632458e-05	0.000532335506559459
ANTXRL	16.7654304222909	-7.14974	1.65268037643843	-4.32615	1.51738027870466e-05	0.000289393681225892
ANXA1	626.85301099105	2.41873061213645	0.94541190400194	2.55838815007293	0.0105158642889137	0.0484807040379778
ANXA10	18.7544282114428	-8.76437	2.54214697568899	-3.44763	0.000565534510036006	0.0055107596982114
ANXA2R	14.4597573523297	-8.38825	2.68499463136634	-3.12412	0.00178336564129464	0.0135848802940305
ANXA4	255.666197374297	1.50898740900502	0.578488502806797	2.60850025831713	0.00909399430917293	0.0437212293293992
ANXA5	804.19446689689	2.00694	0.637521450360205	3.1480395958333	0.00164369426740397	0.0127314282171115
ANXA7	279.441376251779	1.92215622268329	0.722897782478628	2.65895991006186	0.00783822892378718	0.0394104800531501
ANXA9	22.1015206442107	-5.37063	2.1010132690707	-2.55621	0.0105819091101087	0.0486995026579161
AOAH	54.616808979581	-3.49414	0.772387011128261	-4.52382	6.07327886197924e-06	0.00013671984764418
AOC3	435.76880825238	2.29190615952192	0.762307167580556	3.00653890845087	0.00264240235102793	0.0180702303812872
AP1AR	140.972019672317	1.3707851887005	0.461863987253924	2.96794126957309	0.00299801608337095	0.0198085608869023
AP1G1	552.677126239397	1.25095739188779	0.418480287083281	2.98928630690515	0.00279629971764005	0.0187787164957872
AP1S2	207.426339883611	1.51081667571323	0.554368507996956	2.72529311084447	0.00642444253908827	0.0340542662491784
AP2A2	860.847629233171	-0.932305	0.331563247318362	-2.81185	0.00492578720033484	0.0282139934070557
AP2S1	530.937261328814	-1.94412	0.330670221029297	-5.87933	4.11921656114549e-09	3.35647724209086e-07
AP3B2	68.0056843411083	-2.94059	1.05456321208482	-2.78844	0.00529623533702493	0.0298102388969689
AP3M1	255.36833007641	2.45275908458916	0.352840176151359	6.95147335924976	3.61490683556756e-12	9.23552213568207e-10
AP4E1	244.911087151964	1.57783344986818	0.565387446409409	2.79071185589366	0.00525922691487294	0.0296554274342496
AP5B1	96.8500747714085	-2.02051	0.75179223251315	-2.6876	0.00719681512969921	0.0369157557834503
AP5M1	305.137296725221	2.47116644472017	0.426568245785829	5.79313267954992	6.90854857145485e-09	5.13462171326629e-07
APAF1	331.870962153296	1.81858190301152	0.395524423989527	4.59790038923026	4.26769936262971e-06	0.000102468652391128
APBB1	391.33129850146	-0.854413	0.312076654152155	-2.73783	0.00618458267832149	0.0331409585011693
APBB2	524.428056637957	1.08733416880897	0.373307209710516	2.91270605154439	0.00358311717288968	0.0224789163168893
APC	377.314259593239	1.28308654524163	0.44973111846559	2.85300814766679	0.00433075111749505	0.0257187980106483
APC2	176.891710915337	-2.14352	0.444183580289603	-4.82576	1.39471184358499e-06	4.02440000372792e-05
APCDD1	530.007030967973	2.72900799525012	0.819083532168344	3.33178227625413	0.000862917379257514	0.0077553474175007
APCDD1L	83.8799108952514	-4.92366	1.09886867488466	-4.48066	7.44130613735873e-06	0.000161655619998165
APLP2	1264.29133749105	1.87484360369513	0.511390135414608	3.66617084268767	0.000246209472509072	0.00282841059835773
APMAP	454.216075159942	1.57704252885596	0.498012676134993	3.16667146124708	0.00154194414849817	0.0121167797546544
APOA1	995.692565695574	-1.62692	0.615936025611368	-2.64137	0.00825712324056478	0.0406414487097664
APOA5	12.1010528618001	-8.13628	2.68527446392925	-3.02996	0.00244584148053126	0.017076818601567
APOB	71.768774523626	-10.6998	1.51486621333105	-7.06322	1.62689303666556e-12	4.79426514708944e-10
APOBEC1	21.2902526447712	-8.21416	1.67772342454427	-4.89601	9.7800710115027e-07	3.02867312706592e-05
APOBEC4	14.1494288935678	-8.35145	1.99366641475765	-4.18899	2.80196552297585e-05	0.000476081797016052
APOC4	21.5418400672727	-4.54802	1.40255451803243	-3.24267	0.00118415895761249	0.00994632694311052
APP	3024.1653579355	2.64335475386955	0.503655825614813	5.24833550896151	1.53479592792156e-07	6.55233634920248e-06
APPBP2	748.23640390538	1.8410167282048	0.524238398749422	3.51179297929448	0.00044509456536815	0.00454007563214886
APPL1	397.114031507401	2.23456145424663	0.620799167898675	3.59949170326747	0.000318839805278764	0.0034848593957975
APPL2	142.736151272927	2.16285708738198	0.432740489914463	4.99804649158089	5.79140238861516e-07	1.98800322861259e-05
APRT	186.110631794133	-2.07052	0.451376499791544	-4.58712	4.49397606131499e-06	0.000106648770070481
AQP2	25.0497038274987	-9.18148	2.47949851559516	-3.70296	0.000213101064342067	0.00252108204440689
AQP6	25.4918227366648	-6.67294	1.89119598015395	-3.52843	0.000418039507729528	0.00431434714341606
AQR	354.061605576483	1.74188648869861	0.488574546102571	3.56524199345604	0.000363520618457815	0.00386471107438474
ARCN1	888.625882307512	1.85399476748244	0.458955222142246	4.03959837046549	5.3542808230176e-05	0.000811881104208601
ARF4	504.278981875987	4.66211765423995	0.472268740341366	9.87174728285017	5.51946536045221e-23	2.08266411020202e-19
ARF6	609.247622719151	1.15907163386558	0.282794375602667	4.09863750435441	4.15589316446505e-05	0.000662251132469545
ARFGAP2	1129.3963638806	-1.48415	0.405689442440288	-3.65835	0.000253847416893277	0.00289446242233052
ARFGEF1	446.461316369319	1.45656540060224	0.310780688223394	4.6867950802504	2.7751658567335e-06	7.19124198469881e-05
ARFRP1	551.702428877885	-1.16866	0.420548582840281	-2.7789	0.00545429915132934	0.0303241228913247
ARHGAP11A	213.89639855804	1.98644275289461	0.357654170590607	5.5540880443651	2.7906480644865e-08	1.55734747367137e-06
ARHGAP15	49.2408942392231	-3.11101	0.981370378275815	-3.17007	0.00152403738579649	0.0120036297182844
ARHGAP19	259.732305839413	2.2616917162584	0.737843900351479	3.06527127917032	0.00217472643133419	0.0156993165027573
ARHGAP28	505.997322154721	2.52699832765633	0.644557639488944	3.9205156728263	8.83596889193884e-05	0.00122576578635825
ARHGAP29	407.337933274199	1.84813901187116	0.407806506928783	4.53190172415251	5.84550450641101e-06	0.000132443202102993
ARHGAP4	46.2117845369793	-2.91967	0.904273554677554	-3.22875	0.00124332010578	0.0103335447558161
ARHGAP42	168.073995452076	2.21363941623047	0.542228640303737	4.08248338743314	4.45569980103909e-05	0.000701654710562987
ARHGAP44	106.071565177581	-1.93939	0.717593445381523	-2.70263	0.00687934799432897	0.0358932286829638
ARHGAP45	86.6022017348842	-2.08178	0.658416429221838	-3.1618	0.0015679855530148	0.0122964660802614
ARHGAP5	541.943791699965	2.13894820389673	0.25795090374541	8.29207485936086	1.11289849185085e-16	1.18676108088608e-13
ARHGAP8	67.4480087174268	-6.58013	1.26593286685877	-5.19785	2.01602131514001e-07	8.31024315727418e-06
ARHGAP9	63.1067822863268	-5.85851	0.784168697865241	-7.47098	7.9601912637498e-14	3.58230515652036e-11
ARHGDIG	55.8166243211708	-2.36337	0.675014960475204	-3.50121	0.000463150273681308	0.00468474858806288
ARHGEF12	498.634049161209	2.31508057895926	0.515800555223073	4.4883251006933	7.1785323965866e-06	0.000157009902251432
ARHGEF4	99.9056085131201	-2.1877	0.793973935947069	-2.75538	0.00586246560103449	0.031970152876881
ARHGEF40	681.49151592734	1.23839001601925	0.33971999364885	3.64532567753226	0.000267053389082001	0.00301907579964033
ARID2	199.082761392967	1.84674293047726	0.416117260215128	4.43803491718298	9.07838945299277e-06	0.000189821925762001
ARID4B	341.326194780395	1.37304659273326	0.322170524828569	4.26186285497061	2.02729850324928e-05	0.000367227006941976
ARID5B	273.257506967088	2.12758013576912	0.64249909834815	3.31141341869441	0.000928259598639017	0.00820919458185242
ARIH1	350.602555144628	1.26557460471226	0.328014980624132	3.85828294276129	0.00011418641302603	0.00151342505219288
ARL1	419.30221571443	1.71771689013196	0.551005833461412	3.11742051684151	0.00182441134494532	0.0137999768239943
ARL13A	11.1837972290476	-3.4836	1.00517101112831	-3.46568	0.000528886569890288	0.00523370444075616
ARL16	150.812040508261	1.40441651332277	0.390677458250493	3.59482351403621	0.000324611551012337	0.00352765665480713
ARL2BP	101.515602729941	4.13406191026186	1.21465528203518	3.40348572257898	0.000665318903809773	0.00629186199895523
ARL5A	516.010629780975	1.74818491170369	0.52772807601088	3.31266231828766	0.000924124835721432	0.00818694158689604
ARL5B	169.130506443883	2.28614125125392	0.38322624545711	5.96551326626137	2.43866232696062e-09	2.17893812612749e-07
ARL5C	36.9205143286521	-6.97522	1.18561835149406	-5.88319	4.02423832268169e-09	3.2845418043678e-07
ARL6IP1	900.731948242719	1.57404670071018	0.563147776041831	2.79508641900994	0.00518858432572454	0.0293660582588861
ARL6IP4	426.895632680178	-1.50809	0.282975608990656	-5.3294	9.85387894371925e-08	4.51740489557253e-06
ARL6IP6	172.075818912092	1.15286646729536	0.451984030820876	2.5506796450343	0.0107513099527344	0.049297439438351
ARL8B	93.8486865665781	2.01556781463407	0.403104941976132	5.00010693184061	5.72985273434343e-07	1.97101308680048e-05
ARMC2	62.3876537106458	-1.31821	0.434001587024164	-3.03734	0.00238673022587592	0.0167808112623471
ARMC3	37.9014830008848	-6.76963	1.79493881308178	-3.77151	0.000162262474487515	0.00201863077885774
ARMC6	201.930812332854	-1.47463	0.518016536829501	-2.84668	0.00441773632587888	0.0261151144846152
ARMCX3	1012.81496700588	1.54147296422702	0.541308063047954	2.84768151345727	0.004403897237226	0.0260427210581853
ARMH4	279.655865498716	1.96863272878443	0.464613753092631	4.2371383018271	2.26386699524882e-05	0.000401335264611277
ARNT	161.041801451288	4.18243358678425	0.633607247989316	6.60098759926871	4.08427721173574e-11	7.28531091153721e-09
ARPP19	644.583873483796	2.00448495742001	0.518771216126271	3.86390935948171	0.000111586642180036	0.00148700341180584
ARR3	10.1305036927067	-6.3908	1.93774614632937	-3.29806	0.000973565609091107	0.00851878591201321
ARRDC1	181.211440018297	-0.90825	0.295457741566015	-3.07404	0.00211178973204407	0.0153609562422858
ARRDC3	488.41635920289	2.13008418016162	0.296852441681162	7.17556563826233	7.20088387035642e-13	2.33923812246751e-10
ARRDC4	303.439173978242	1.26822551316573	0.40312522761339	3.14598399280037	0.00165529064912366	0.0128050736810382
ARSA	196.754921039367	-1.33034	0.405544324812291	-3.28038	0.00103668984184468	0.00895370571786372
ARSD_1	63.949655985225	-3.29595	1.23117651839017	-2.67707	0.0074269150727435	0.0377567332095246
ARSG	116.398188454338	-1.82732	0.544002563356334	-3.35902	0.000782187986257078	0.00716750257537252
ARSH_1	41.623285185113	-2.80826	1.03401573643503	-2.71588	0.00660999934751761	0.0347673491307936
ARSJ	86.181933286938	5.96543866460857	0.920758454675287	6.47883126602658	9.24358025391788e-11	1.39654466341305e-08
ART3	92.5845433877496	-3.0887	0.7724314786243	-3.99867	6.36982095332948e-05	0.000941141045854431
ARVCF	478.130201687469	-1.49002	0.415888366887445	-3.58273	0.000340021717181245	0.00365773876204788
ASB10	98.1089132279206	-2.94393	0.99857974417173	-2.94812	0.00319711270092733	0.0207170368980962
ASB2	302.102136196618	-1.73477	0.51974451188342	-3.33773	0.000844667742899427	0.00761925097323383
ASB4	148.373387209424	-1.85493	0.720209767497408	-2.57554	0.0100082692394411	0.0469570187472315
ASCL2	328.682915432275	-2.80257	0.609596178814765	-4.59743	4.27743570607166e-06	0.000102601982244466
ASGR2	74.3483341677969	-7.32779	1.31935138514529	-5.55409	2.79067218999272e-08	1.55734747367137e-06
ASH1L	585.337855563346	0.821263546129821	0.320971858651872	2.55867772825707	0.0105071096073513	0.0484722324432805
ASH2L	251.140525934616	1.31674986592062	0.483371387786492	2.72409559024672	0.00644778415618982	0.0341447863773701
ASIC1	48.2446470196507	-4.98923	0.970522284161597	-5.14077	2.7361986549286e-07	1.07203476533716e-05
ASIC3	25.1166125988377	-5.9388	1.68015662830607	-3.53467	0.000408285412476785	0.00422969890986774
ASIC4	65.1131618951358	-2.73795	0.65886686477576	-4.15554	3.24525416745871e-05	0.000537076426033576
ASIC5	18.7714129140858	-8.76055	1.71220947597835	-5.11652	3.11224865144638e-07	1.19269635233906e-05
ASIP	1358.06768989094	-1.69065	0.571274743353949	-2.95943	0.00308213285989676	0.0201503216282175
ASMT	29.7012346508846	-9.42377	1.65962082087404	-5.67827	1.360649772785e-08	8.81690268222229e-07
ASPDH	32.9151780076495	-6.12398	1.43489454066447	-4.2679	1.97326071955944e-05	0.000359562994340821
ASPG	39.2101006011925	-5.37338	1.51531153550914	-3.54606	0.000391040779540497	0.00409657922500631
ASPH	757.371252812241	2.09923415709473	0.368581154826983	5.69544625275304	1.23049645608657e-08	8.16773243036735e-07
ASPHD1	56.8265172539371	-2.12231	0.557651171327325	-3.8058	0.000141344362214505	0.00180227839867641
ASPM	392.754806587998	1.05869569507944	0.365245976282197	2.89858277387693	0.00374853348347277	0.0232814399803481
ASPN	1158.99713497399	2.73977259543355	0.622720865885384	4.39968009027311	1.08410577305041e-05	0.000219251948349837
ASPRV1	20.1833369463133	-3.1944	1.19235172652799	-2.67908	0.00738252015066564	0.0375999113917422
ASPSCR1	740.753886220228	-2.37664	0.240064095212813	-9.90002	4.16202848326664e-23	1.80997300718871e-19
ASTL	26.0047132634965	-9.23535	2.50686227212554	-3.68403	0.000229576154857268	0.0026749166565828
ATAD2	305.422500278819	1.72598034118522	0.352971892450079	4.88985207633586	1.00911780996855e-06	3.09767836172593e-05
ATAD5	75.0338248274408	1.59273635303598	0.554562415137517	2.87205968085851	0.00407805943568494	0.0246994751819549
ATCAY	42.4201588243054	-3.21014	1.15778020116144	-2.77266	0.00555993515036919	0.0307064155725045
ATF1	240.89728696062	1.15497365644028	0.387569272994312	2.98004443829383	0.00288206570179652	0.0192293211194539
ATF2	293.992433803855	2.51769739559098	0.480021901707264	5.24496358736225	1.56313195152933e-07	6.64532036016899e-06
ATF4	1740.93037450434	1.64375719064656	0.539820367323216	3.04500772876983	0.00232674330610213	0.0164292125225605
ATF6	204.903351007998	1.65609676621541	0.308978407518156	5.35991100322472	8.32629595179174e-08	3.93857083243241e-06
ATF6B	326.593141995247	1.39749905809048	0.253024689486862	5.52317270272967	3.3293218754467e-08	1.79662514803396e-06
ATF7IP	376.803902752633	2.19124960613435	0.381821278889573	5.73894051297253	9.52706741628834e-09	6.65714014203977e-07
ATG14	74.9660450795068	2.46959691904005	0.911125191720462	2.71049131500442	0.00671836079982746	0.0352466045255547
ATG2A	488.905121907907	-1.12008	0.331748857802584	-3.37628	0.000734732400120092	0.00681172338368755
ATG4C	166.327514301145	1.63852435387203	0.594300751713474	2.75706256326931	0.00583231912407096	0.0318801816350627
ATG7	411.464040614813	-3.4975	0.611096414088878	-5.72332	1.04460506620486e-08	7.19677139221167e-07
ATIC	255.145619049424	1.4650642861924	0.494848912953077	2.96062949284749	0.00307011028790623	0.0200877844407982
ATL2	308.563823964839	1.90318906520542	0.593632757298501	3.2060041192242	0.00134592061703973	0.0109728431618943
ATL3	538.745496240813	1.42838891773376	0.372032449882999	3.83942023923714	0.000123325185115329	0.00161233217096542
ATM	174.159804078871	3.19978252302487	0.810863368728487	3.94614265044732	7.94203080324384e-05	0.0011279109351231
ATMIN	179.845627327489	1.16683425889164	0.413593557802955	2.82120994603969	0.00478428806596823	0.0277368822995969
ATOH8	188.078966090272	-1.1548	0.384859620975574	-3.00058	0.00269464097437355	0.0183456243880563
ATOSA	167.681920958625	1.06584053688268	0.303299875014361	3.51414762974173	0.000441167554070651	0.00450939613040793
ATP10D	98.6581704521108	1.39947896537354	0.42643987369666	3.2817732386091	0.00103156526020679	0.00892283031368784
ATP11B	320.277609098592	1.89617536868893	0.615708061536996	3.07966630151877	0.00207232639791296	0.0151368774031728
ATP11C	97.7569086103326	1.92601682625371	0.666358046525712	2.89036327586298	0.00384796874432577	0.0236338458458532
ATP13A2	271.13593505645	-0.953384	0.327300139375309	-2.91287	0.00358118171641513	0.0224696478300475
ATP13A3	228.476275203571	2.91313868401302	0.612291284972862	4.75776604290903	1.95747180481345e-06	5.3642382369561e-05
ATP13A5	36.8922119708337	-5.52193	1.25284215648225	-4.40752	1.04559893671245e-05	0.000212732329500438
ATP1A1	982.962772656046	1.33762593339984	0.461384082949844	2.89915925327933	0.0037416479557078	0.0232445614452045
ATP1A3	53.254959813406	-5.69985	1.10357564876016	-5.16489	2.40581355530513e-07	9.58670774397906e-06
ATP2B2	79.365278361915	-5.67464	1.13337236297818	-5.00686	5.53252248220052e-07	1.92101331316695e-05
ATP2B4	1281.87564444147	0.59235639434384	0.220433716267195	2.68723135632222	0.0072047030962399	0.0369450345795767
ATP4A	62.6723	-6.60326	1.38951840519293	-4.75219	2.01225334303685e-06	5.49593893296139e-05
ATP4B	20.6838501176017	-8.90468	2.66346266689352	-3.34327	0.000827971198269555	0.00748929950003992
ATP5ME	813.637435774225	-2.05093	0.568109332752044	-3.61009	0.000306089417503737	0.00337482674686689
ATP6V0A4	42.3972500489897	-5.21089	0.92719318421394	-5.62006	1.90886181835778e-08	1.15314530512197e-06
ATP6V1D	118.367787002337	1.9638275158757	0.764190293025893	2.56981478801532	0.0101752899674894	0.0476135100007234
ATP6V1E2	43.9346577777648	-2.12985	0.731415225098195	-2.91195	0.00359179033902527	0.0225246856942223
ATP6V1G1	614.55500734243	1.77651229312932	0.621908942538427	2.85654727182115	0.00428276225012502	0.0255171063592108
ATP6V1G2	34.3136837525349	3.56702755692323	1.29266942620908	2.75942749522899	0.00579027343351415	0.0316998083408672
ATP7A	166.63378906431	1.46479319688747	0.449060887176941	3.26190331581985	0.00110666881442962	0.00941474598581619
ATP8B2	377.697827964232	1.38004455661792	0.320908504017025	4.30042999591156	1.70467016076248e-05	0.000317581410542658
ATP8B3	65.0466403352395	-4.98456	0.88144446852515	-5.65499	1.55857423559373e-08	9.85215747146641e-07
ATPAF1	212.763549067756	1.96330021716157	0.633981993082784	3.09677599455922	0.00195637648967519	0.014510186877478
ATRIP	143.594168271267	-1.58761	0.4671454638624	-3.39853	0.000677502074831404	0.00638001713893355
ATXN1L	271.861244864378	1.19599321952444	0.452053490830147	2.64568960042344	0.0081524585726816	0.0403005694211176
ATXN7L3	384.62522909606	1.03529311237979	0.331742291519073	3.12077518859324	0.00180375678245123	0.0136692685140804
ATXN7L3B	772.847632184553	3.0766403168337	0.502101161598591	6.12753076897549	8.92533432255138e-10	9.60119352026563e-08
AURKAIP1	273.956788422786	-1.54024	0.450505904594392	-3.41892	0.000628707682078983	0.0060225396614226
AVP	24.1401325795821	-2.84651	1.04431975790613	-2.7257	0.00641647789122216	0.0340194001294985
AVPI1	103.400477581776	-1.51958	0.575905099005435	-2.6386	0.00832488152287362	0.0408599576108865
AVPR2	26.4315074501654	-5.7922	1.38552515705823	-4.18051	2.90860042722739e-05	0.00049198474743719
AWAT2	18.080337647362	-8.71323	2.6638677514674	-3.27089	0.0010720775416829	0.00918189589920594
AXIN1	333.461742919587	-0.884427	0.344612714248135	-2.56644	0.0102749252760964	0.0478727425130488
AZIN1	839.713473857965	1.78291059596565	0.606347862939022	2.94040880646256	0.00327779471050199	0.0211282081385354
AZU1	8.4562235326303	-6.14806	2.23191905088662	-2.75461	0.00587626491132109	0.0320391812095612
B3GALT1	172.348708735499	-3.59748	0.89733096164863	-4.00909	6.09544300105196e-05	0.000906609355762893
B3GALT2	114.277147931482	2.59234969083791	1.0120371628186	2.56151630204767	0.0104216350149283	0.048186677574444
B3GALT5	40.5519149822509	-4.9091	1.20753487377704	-4.06539	4.79517296510509e-05	0.000744019479119876
B3GNT2	90.9029534924536	1.77621426466373	0.665918026067537	2.66731668934217	0.00764595867052855	0.0386816430141746
B3GNT4	39.6013847356405	-8.37496	1.73383	-4.83032	1.36311763713932e-06	3.9448383159053e-05
B3GNT6	37.4481781357444	-5.97103	1.45172727576064	-4.11305	3.90460005641733e-05	0.000629419476067825
B3GNT8	58.5394498470493	-2.66627	0.886047687977271	-3.00918	0.00261955888520322	0.0179490462349313
B4GALNT2	40.0171905230809	-6.84997	1.67942222806561	-4.07877	4.52749617524155e-05	0.000711134389638565
B4GALT1	274.149839505363	2.83198285683809	0.426722046841752	6.63659840825689	3.21004655719233e-11	6.01001579274639e-09
B9D2	140.976579500815	-1.44067	0.490398585540196	-2.93775	0.00330602346209946	0.021257095688473
BACE1	351.592463245564	1.28262508430271	0.401174042638607	3.19717865060912	0.00138778946021159	0.0112113366916599
BACH1	269.954635354241	0.99576712757549	0.309793588625755	3.21429223888304	0.00130766509119604	0.0107458121913545
BAD	227.511533282743	-1.09571	0.346607969267543	-3.16122	0.00157107219910423	0.012306899486212
BAIAP2L2	62.5728716801673	-4.03645	0.806298505116255	-5.00614	5.55310883886271e-07	1.92642608113672e-05
BAIAP3	233.232809232469	-2.9415	0.383436492941275	-7.67142	1.70099727327727e-14	9.33264748417627e-12
BARHL1	26.9101594672393	-7.82116	2.2734067306203	-3.44028	0.000581107520118758	0.00563452602972632
BASP1	609.436385400265	1.4086723199169	0.449268099277349	3.1354826264824	0.00171571590549514	0.0131893139495774
BATF3	15.0799206712226	-2.31549	0.884620974206204	-2.61749	0.00885794339703988	0.0429908674636388
BAZ2A	354.53427150876	1.49002550880479	0.436699973025321	3.41201190941772	0.000644852958352824	0.00613736363331026
BBC3	78.9693083130925	-1.9642	0.591100492192785	-3.32296	0.000890669325821644	0.00795689858414332
BCAM	1305.00305067518	-1.58933	0.542397865589801	-2.9302	0.00338747381690043	0.0216220888927023
BCAP31	893.785873819176	-1.48119	0.460610065041227	-3.21572	0.00130116821787314	0.0107090856942255
BCAS3	143.142047231789	-1.34788	0.468533785814082	-2.87679	0.00401738002528021	0.0244098955685804
BCHE	184.777672207814	2.5134643902885	0.368595508527777	6.81903151866293	9.16562925955214e-12	2.02523248679645e-09
BCKDHA	311.840203996107	-1.29734	0.477986315050182	-2.71418	0.00664406112156227	0.0349165556241691
BCL2	287.246724199424	1.07400453372803	0.403518086263247	2.66160197098915	0.00777697808036428	0.0391767482706506
BCL2L11	197.624267597415	-2.19948	0.716274229436756	-3.07073	0.00213537205907258	0.015476714777436
BCL2L2	274.425642851698	2.01099823659971	0.380355228425556	5.28715812563967	1.24231245482168e-07	5.49992354209095e-06
BCL7C	867.072508468224	-1.28714	0.497388300532876	-2.58779	0.00965943276452595	0.0456830076550609
BCL9	236.860867179542	1.73032314032177	0.445797256000895	3.88141272075998	0.000103851423389487	0.00140414108917435
BCLAF1	898.23576255696	1.85599591476656	0.338851890179875	5.47730725002397	4.31847002390517e-08	2.24876762295775e-06
BCLAF3	81.2522830804176	1.5809457063802	0.436512183377013	3.62176765411093	0.000292596862800523	0.00325311738688895
BCR	326.27228658187	-1.41546	0.411654932071587	-3.43847	0.000585013832856855	0.00566904060512195
BDP1	428.792003365469	1.21884197312602	0.401446577955021	3.0361249542463	0.00239640030270464	0.0168362394798869
BEAN1	81.9679013038167	-2.6235	0.813140356905704	-3.22637	0.00125369028098705	0.0104013614317374
BEGAIN	158.288523595644	-1.86663	0.505095933796321	-3.69559	0.000219374671995114	0.00258062923117402
BEND2	76.7480918749831	-4.73564	0.97656152815133	-4.8493	1.23900074077503e-06	3.67151007662442e-05
BEND5	175.025607111458	1.45032440206205	0.489208785392417	2.96463278127493	0.00303044431864113	0.0199185830312613
BEND7	45.8418546102311	3.25822401737479	1.22144618087676	2.6675133693046	0.00764148488448647	0.0386629972190526
BEST2	32.1763951386324	-7.1169	1.69412871772981	-4.20092	2.65832031427997e-05	0.000457641227966729
BEST4	41.3626606485936	-4.85226	1.29125721456801	-3.75778	0.000171428588148566	0.00210806882287581
BEX2	385.505712822914	-1.02167	0.389199355518943	-2.62506	0.00866338482853342	0.0422178636989916
BFSP2	18.1862356469143	-5.06131	1.74246709332484	-2.90468	0.00367629844172114	0.0229431892444971
BGLAP	21.5284048195163	-2.25765	0.726930173283171	-3.10574	0.00189806302526282	0.0142059331062278
BHLHA15	37.0795451283511	-5.05734	1.45444828779465	-3.47715	0.000506769877834546	0.00505255748321503
BHLHE23	20.6338771007534	-6.47147	2.01635745200743	-3.20949	0.00132972145733787	0.0108795260098357
BICRA	273.047009299857	-1.94756	0.654506373099513	-2.97562	0.00292397150145995	0.0194333183902725
BID	618.296082906802	-1.19311	0.461148966577972	-2.58725	0.00967443168033362	0.0457451221530177
BIN1	6024.58238887731	-2.40183	0.585276873481993	-4.10375	4.06510052929331e-05	0.000650376308752201
BIRC2	313.633228835608	2.22512726477632	0.788844075232937	2.82074409206822	0.00479124073249096	0.0277368822995969
BIRC3	157.99964555662	2.56844714768439	0.897161226997139	2.86286017540143	0.00419835790539934	0.0252565673698251
BIRC5	262.812705017182	1.70630735919394	0.596852326295691	2.85884344253793	0.0042518857014518	0.0254381935984041
BIRC6	539.82017291274	1.26674934677387	0.361239563109453	3.50667389770387	0.000453744845137818	0.00460818755456426
BIRC7	23.631700056315	-6.32486	1.97893593698755	-3.19609	0.00139303178069391	0.0112333368302447
BLK	48.1804501683325	-7.68299	1.29657325823318	-5.92561	3.11142880473258e-09	2.64796257493602e-07
BLOC1S1	402.393948617043	-1.68855	0.480672697500019	-3.5129	0.000443245067209251	0.00452685827229136
BLTP1	365.179002062292	1.62173384422621	0.583472501520159	2.77945205643968	0.00544506906899479	0.0302799166761111
BMF	196.291687637518	2.25049008676319	0.605827767718792	3.71473578247705	0.000203416124962341	0.00242659804907045
BMP10	8.49561322016997	-5.08756	1.89952078523321	-2.67834	0.0073988513852556	0.0376645762765611
BMP5	109.165413697159	2.20321488124453	0.706859313428234	3.11690719693434	0.00182759093647653	0.0138218961157853
BMP8B	58.1092556285212	-1.69762	0.423246941420074	-4.01095	6.04751416364236e-05	0.000900846377981016
BMPR1A	535.047666715924	0.889873144267757	0.275892875529918	3.2254299519643	0.00125783612173931	0.0104312147556514
BMS1	310.999330770066	1.06890562725672	0.403417721415774	2.64962486899545	0.00805811883287528	0.0400187812389579
BNIP2	252.84466175813	2.69347083520155	0.851993523979061	3.16137477503613	0.00157026319771801	0.0123025268547614
BNIP3L	709.965073180918	1.38230080162577	0.326805400881704	4.22973671149986	2.33964977324808e-05	0.00041179347085446
BNIP5	45.2231750878645	-5.8514	0.964911229815354	-6.06418	1.32628380470141e-09	1.32501424586595e-07
BOC	546.663213609154	1.43261176981516	0.401308976820005	3.56984730610128	0.000357189370061504	0.00380730338323055
BOD1L1	333.985148211818	1.00328752443125	0.363411997069346	2.7607440935413	0.00576698448390549	0.0316034035989824
BOLA2B	310.976868058555	-1.40514	0.461275257061473	-3.0462	0.00231751542811007	0.0163781997255558
BOP1	189.942244043449	-1.15212	0.43266352930956	-2.66286	0.00774786884066592	0.0390803301019214
BPIFB1	15.7440433478838	-7.78304	1.49964093028476	-5.18993	2.10369103470799e-07	8.6137192258373e-06
BPIFB2	14.4193834325581	-7.64981	1.71065824731672	-4.47185	7.75441880430082e-06	0.000167141036241389
BPIFB3	27.1786371520642	-9.29878	1.70785112424501	-5.44473	5.18846667979749e-08	2.63467759880027e-06
BPIFB4	41.5085859601094	-7.87393	1.60915186448886	-4.89322	9.92005922979441e-07	3.05466833269997e-05
BPIFB6	10.1893849849748	-7.88092	2.94004985935085	-2.68054	0.00735033411713329	0.0374642497348025
BPNT2	882.781585517467	2.22684045393275	0.402021815943106	5.53910351533731	3.04023910482408e-08	1.67812433386039e-06
BPTF	661.277232408647	1.30544766398879	0.273108901086079	4.77995282759874	1.75336329442609e-06	4.86744367184397e-05
BRAF	187.397294537268	1.88934648640089	0.414799477371207	4.55484297708046	5.24247238483623e-06	0.000121015999008646
BRAT1	392.389818805991	-2.14413	0.307434182944296	-6.97428	3.07445036342437e-12	7.97941871307173e-10
BRD1	351.968029486883	0.797687557968477	0.26911248393457	2.96414178304125	0.00303528402126098	0.019929644837163
BRD2	980.397258130364	1.80059203721859	0.440012458531427	4.09213876177095	4.27412750552687e-05	0.000678727020163838
BRD4	1136.39829139428	-1.22033	0.2926793644933	-4.16951	3.05255415607752e-05	0.000511571366648686
BRDT	12.7938579673757	-8.20841	1.91242044865633	-4.29216	1.76944588783528e-05	0.000326425833531342
BRF1	619.412306174155	-1.13081	0.287178528656026	-3.93766	8.22787517488937e-05	0.00115977574986738
BRI3BP	199.977677022467	1.23657530170332	0.358264454481873	3.45157127991295	0.000557332521770293	0.00544706758127081
BRICD5	36.3204380140424	-1.90278	0.70291494659182	-2.70699	0.00678962901734129	0.0355482625880715
BRIP1	64.8439824119058	3.0084689989106	0.881387884297779	3.41333146564355	0.000641738372587302	0.00611721577740477
BRME1	23.2621565134033	-3.19698	0.934699086840373	-3.42033	0.000625448661202437	0.00599707524571958
BRMS1L	173.259903576819	1.8756424779207	0.668258717373346	2.8067609582305	0.00500423612214454	0.02855330865413
BROX	229.724692220699	2.20325964164693	0.54403141596893	4.04987575528683	5.1244832993525e-05	0.000784711493832429
BRS3	9.05204243123736	-7.71544	2.93061173770688	-2.63271	0.00847076917432754	0.0414315126441608
BSN	89.9770583225517	-5.34598	1.04228019493712	-5.12912	2.91097272359399e-07	1.12789845979823e-05
BSND	23.5174621552992	-9.08689	1.7575525103303	-5.17019	2.33852397161508e-07	9.37186408330349e-06
BSP5L	15.0605995876211	-8.44623	2.67912795080958	-3.15261	0.00161820302586668	0.012593640017109
BSPH1	18.0919368228723	-8.70901	1.77765	-4.89917	9.62444078468902e-07	2.98587844911294e-05
BSX	11.5764873276965	-7.33287	2.39665691657357	-3.05963	0.00221613308438286	0.0158651453864904
BTBD16	108.458541505487	-10.5737	1.52645051361351	-6.92702	4.29806078421716e-12	1.07567742677655e-09
BTBD18	169.99135911363	-2.31602	0.528162669706076	-4.38506	1.15954833538966e-05	0.00023121676624337
BTBD3	298.344253668678	1.70679523454987	0.354883902123514	4.80944676367946	1.513485963581e-06	4.30632407027487e-05
BTC	92.9622227134403	-2.40913	0.648718594775535	-3.71368	0.000204265622057498	0.00243554729187808
BTF3L4	430.352561685015	1.55350230647234	0.400980861384161	3.87425549715701	0.000106951160610846	0.00143733569354626
BTG1	852.96184604247	2.50420544828913	0.744099691383185	3.36541659308329	0.000764281700330137	0.00703646964082098
BTN3A3	7.00202	-7.33404	2.46364758285464	-2.9769	0.00291177446551915	0.0193716141059851
BUB1B	201.051000741657	4.04042	1.22845341186035	3.28903073439819	0.00100533045032459	0.00873750435502691
BUB3	427.318990662056	1.94440602581161	0.396116321679633	4.90867434486628	9.16940924873585e-07	2.86853974412143e-05
BZW1	985.105487365534	2.18518923246496	0.692777036116048	3.15424605399148	0.00160913353640431	0.0125389717809755
C10H13orf46	32.3682268084075	-8.82492	1.86318414595023	-4.73647	2.17467799019402e-06	5.87414534432748e-05
C11H17orf113	45.7916539171179	-1.96875	0.729218054101763	-2.69981	0.00693781320992225	0.0360318212161266
C11H17orf50	13.2340887833104	-7.52726	2.37453835565579	-3.16999	0.00152444172700764	0.012004886825318
C11H17orf75	143.870571339273	1.36603300758566	0.476851902317978	2.86469027583903	0.00417417293193379	0.0251487726208418
C12H1orf159	113.121582900243	-1.3047	0.419181904451594	-3.11248	0.0018552023876132	0.0139650313114868
C12H1orf202	9.11550487383786	-6.24788	1.57768	-3.96016	7.49010633380151e-05	0.00107650801638431
C12H1orf21	335.045273988333	1.27387058770706	0.476666191076336	2.67245844483033	0.00752976999041093	0.0382081108244158
C13H20orf204	42.8903270283263	-6.93164	1.02616306653646	-6.75491	1.42927911930876e-11	2.95348026628948e-09
C14H16orf87	55.7586676856206	2.46404914475037	0.857746187830334	2.87270194809397	0.00406977873596573	0.0246554101933219
C14H16orf95	11.8495826837245	-6.61943	1.70076366215865	-3.89203	9.94070491201854e-05	0.00135530675944821
C15H11orf16	36.0285362077873	-4.45714	1.04550483000315	-4.26315	2.01567272582453e-05	0.000365526041478266
C15H11orf58	721.516702722361	1.21341227053592	0.396026205228463	3.06396964270564	0.00218421072873392	0.0157492413459628
C15H11orf71	39.1564189448422	-1.93093	0.625636936610957	-3.08635	0.0020262988033343	0.0148863314662209
C15H11orf91	20.9247255644316	-8.9214	2.68453649520168	-3.32326	0.000889730997279565	0.00795365645301035
C16H5orf22	117.797654622601	1.77501731750243	0.405272730280898	4.37980940951086	1.18783153302209e-05	0.000236280211635574
C17H12orf43	179.867829766187	-1.27043	0.410610598115403	-3.094	0.00197480619627169	0.0146086816989467
C17H22orf15	99.5606368381542	-3.31675	0.520553354702237	-6.37159	1.87080624848734e-10	2.52806222884434e-08
C17H22orf39	260.34051257754	-1.1768	0.287413391948938	-4.09444	4.23194562566158e-05	0.000672463974005758
C17H4orf46	184.142246120751	2.47514083076978	0.618780951074224	4.00002751615552	6.3335119084926e-05	0.000937187811907353
C17H4orf51	31.3381383021407	-6.96785	2.24660058947331	-3.10151	0.00192537453659042	0.0143534038211808
C18H14orf132	214.901221774287	2.12871572149483	0.419932842266177	5.06918132434502	3.9953047031099e-07	1.46692875450337e-05
C19H3orf20	61.6356494111144	-1.94296	0.662786196854158	-2.93151	0.00337323812992311	0.0215930379730025
C19H3orf22	37.1299738098268	-3.34742	0.967531182678396	-3.45976	0.00054065861839488	0.0053153732723202
C19H3orf84	20.2394432804453	-6.86316	2.05725338674468	-3.33608	0.000849696941885312	0.00765898274353183
C19H3orf86	11.6056733826899	-3.7856	1.18898862376032	-3.18388	0.00145313595691437	0.0115809404886352
C1GALT1	199.512964395295	1.43915592200833	0.380000706461193	3.78724538543798	0.000152326648038566	0.00192232546082731
C1H1orf185	23.6643	-5.80775	1.00533326877559	-5.77694	7.60706293464553e-09	5.51180588084442e-07
C1H1orf54	75.5948834915115	-2.35112	0.6028375740539	-3.90008	9.61592263913011e-05	0.00131978134643886
C1H1orf56	600.534603673579	1.05606757268305	0.38484216408346	2.74415766057802	0.00606663937771201	0.0328172542341098
C1H21orf58	28.6979902220314	-3.19009	0.739247878880204	-4.31531	1.59377397557529e-05	0.000300755757970321
C1H21orf91	181.350824793166	3.04579589950481	1.04164057927979	2.92403729279703	0.00345523348591753	0.0219035368550934
C1QL2	8.6156232350503	-6.90129	2.60414	-2.65013	0.00804619047563072	0.0399969377179888
C1QL4	22.5211994407532	-7.5833	1.85376304001296	-4.09076	4.29965183640381e-05	0.000681456612378404
C1QTNF7	54.1102128481389	4.14018591758739	1.33249874303957	3.10708429498642	0.00188942514036853	0.0141520799222015
C1QTNF8	16.6311548460561	-8.59005	2.6188861100155	-3.28004	0.00103791924381926	0.00895590758743951
C1QTNF9	19.485249459626	-6.31103	2.14966600969683	-2.93582	0.00332670239324455	0.0213564628315437
C1R	167.794214174196	1.66615905507288	0.613749572806604	2.71472132755015	0.00663315605706694	0.0348741912183606
C1S	156.836710542206	3.67067391266988	1.31786932227025	2.78530947692638	0.00534766563027515	0.0300273628848314
C20H6orf15	17.1972019673699	-8.6379	2.82305891035923	-3.05977	0.00221509765397826	0.0158623628059263
C22H10orf62	34.0577520542028	-5.04583	1.09245032488826	-4.61882	3.85927850239414e-06	9.43244585839261e-05
C22H10orf95	15.6761454100582	-8.50543	2.66256427345551	-3.19445	0.00140097695075439	0.0112714650427022
C24H16orf96	59.0623717925103	-3.97609	1.06235556507893	-3.74271	0.000182047982045296	0.00221588080974389
C25H1orf198	655.343033486306	2.52573272504527	0.629546871323354	4.01199	6.02102778529882e-05	0.000897718771891377
C2CD4C	48.9840730327684	-3.88163	1.08696893718171	-3.57106	0.000355540897285029	0.00379220431279029
C2CD5	288.327495118299	2.05090863470296	0.309155093847272	6.63391506567298	3.2689797717604e-11	6.07398730091526e-09
C2CD6	17.0296099854984	-7.89284	1.49984430137687	-5.26244	1.42153986525218e-07	6.13287555059062e-06
C3H12orf50	11.8901359519665	-5.29922	1.31177025685766	-4.03975	5.35088601352036e-05	0.000811617228265969
C3H12orf75	47.2654057653282	3.43426685661098	0.859960808590047	3.99351554432073	6.51008087430973e-05	0.000957251190430202
C3H2orf68	209.095346685643	1.52929503552178	0.52241797040867	2.92734002684759	0.00341874886158284	0.0217424981080284
C3H9orf50	50.3361475804965	-3.77712	0.534127026964665	-7.07157	1.53192602190372e-12	4.55427679711778e-10
C4BPA	26.7924730291986	-6.77023	1.9748609865504	-3.42821	0.000607584573867379	0.0058553725151113
C5AR1	43.6730404896619	-2.86178	0.91624854734779	-3.12337	0.00178795765953689	0.0135976259028315
C5H1orf35	324.90714988618	-1.79942	0.254958423268212	-7.05771	1.69269537050172e-12	4.91312343249829e-10
C5H5orf24	216.736287793163	2.96242429703087	0.969545168726278	3.05547837541463	0.00224701805954355	0.0160131954627691
C6H4orf19	103.235535199507	-2.10786	0.505338345499242	-4.17118	3.03022430881092e-05	0.00050869812806332
C6H4orf36	25.7729480314687	-7.77515	1.73308111303365	-4.48632	7.24644014953358e-06	0.0001580900274642
C6H4orf50	61.161980561837	-10.4685	1.44321444687097	-7.25363	4.05748679479923e-13	1.40163309679779e-10
C8A	12.9894392654552	-8.23837	2.64969535447155	-3.10918	0.00187609731095642	0.0140791114154628
C8B	37.1423058575273	-8.27864	1.87014956765515	-4.42673	9.56730970694157e-06	0.000197435945752884
C8G	131.995447316864	-2.99193	0.453601661025719	-6.59594	4.22558620621533e-11	7.51006087585074e-09
C8H6orf118	18.1802484731322	-6.26654	2.00372381392386	-3.12745	0.00176330663358619	0.0134602365853258
C8H6orf163	9.79700833359022	-5.78012	2.17505573447373	-2.65746	0.00787323621106865	0.0394409575022008
C9H8orf76	120.600097021794	-1.27639	0.430820532646692	-2.9627	0.00304958351721808	0.0199972140871205
C9H8orf90	8.92660263775836	-7.68965	3.00892350858319	-2.55561	0.0106000568747797	0.0486995026579161
CA4	14.1625132812701	-3.51854	0.919982910711151	-3.82457	0.000131001481733279	0.00169283869427359
CA6	25.5387124476352	-8.47857	1.46530889494668	-5.7862	7.19965631468517e-09	5.31874610247367e-07
CAB39	471.933218904322	1.26717023782183	0.34141290832178	3.71154753360272	0.000205995973471472	0.00245180060147518
CABIN1	681.165624685837	-1.70557	0.268038947464303	-6.36316	1.9765066276857e-10	2.63460814151812e-08
CABP1	84.4100391167403	-5.63559	0.901048663668801	-6.25448	3.98837518758868e-10	4.85463444359275e-08
CABP4	18.6684840068105	-7.29906	2.05441452709784	-3.55287	0.00038105923600643	0.00401980617286525
CABP7	78.9392077966378	-2.5007	0.444490676186109	-5.62598	1.84457799203166e-08	1.12680055097296e-06
CACNA1A	197.097553915387	-2.45248	0.693600654747004	-3.53587	0.000406428234981332	0.00421491976364534
CACNA1B	150.405823269378	-2.60465	0.8048945300288	-3.23602	0.00121210048358264	0.0101238149193222
CACNA1D	200.078	-2.88871	0.852699260303177	-3.38772	0.00070475324732211	0.00659147524029945
CACNA1F	38.6518589358017	-9.80464	1.48835857159109	-6.58755	4.47141095167898e-11	7.83343290759675e-09
CACNA1I	123.039107169635	-6.94096	0.989267724327228	-7.01626	2.27880361839877e-12	6.31537592617598e-10
CACNA1S	1846.52886070973	-2.50643	0.635089560612317	-3.94657	7.9278713968289e-05	0.00112622610955299
CACNA2D2	71.0426928100658	-4.95739	0.998600534957853	-4.96434	6.89365761212092e-07	2.29579490684139e-05
CACNA2D4	72.0308228047467	-9.98263	1.75134460532821	-5.69998	1.19822293710653e-08	8.00768797464396e-07
CACNG1	396.451988036063	-2.53327	0.711191621970221	-3.56201	0.000368026573377744	0.00390415387195037
CACNG2	64.7781929416881	-8.54136	1.40548905783619	-6.07714	1.22342447717487e-09	1.24766405153552e-07
CACNG6	213.635400667323	-2.6179	0.766515859191152	-3.41532	0.000637063692168578	0.00608298253793802
CACNG8	64.4159711845145	-10.5432	1.46489760251703	-7.19723	6.14491736505197e-13	2.03666642910739e-10
CACTIN	173.530844175312	1.53857483128231	0.589324072850421	2.6107449231466	0.00903452524028987	0.0435647292857878
CALB1	10.1256341507281	-4.16162	1.39152196181204	-2.9907	0.00278341373567239	0.0187394079613744
CALCOCO2	268.042689606019	1.46523156122026	0.530454139103616	2.76222099745752	0.00574096047446142	0.0315001492342009
CALCRL	385.821699446664	2.95129238758379	1.07755079825423	2.73888933344513	0.0061647120540933	0.0330778407776678
CALD1	1982.67016945207	1.60035931910058	0.450143070516938	3.55522371423546	0.000377657613315777	0.00398819006613905
CALHM3	12.1051772979403	-6.10259	1.90117668094924	-3.2099	0.00132779509986768	0.0108662550940623
CALML6	21.8158047316531	-8.98177	2.52531100457293	-3.5567	0.000375547439060239	0.00397020011384092
CALR3	10.1026704258003	-7.87298	2.97279625558074	-2.64834	0.00808876826004365	0.0400704866516651
CALU	1312.9626278231	2.07454678387689	0.535017755501548	3.87752885309783	0.000105522816440745	0.00142242668724042
CALY	43.5400479443907	-5.25062	1.05708047104442	-4.9671	6.79624147605159e-07	2.27095390411961e-05
CAMKK2	238.091373966537	1.48004303189888	0.375924182906951	3.93707853656551	8.24796190700639e-05	0.00116175428935692
CAMSAP2	400.692310435522	1.49993501487386	0.485063903598044	3.09224208139967	0.00198650776192047	0.014662077226224
CAMTA1	304.871390621835	-1.97799	0.343774971534309	-5.75375	8.72864912042082e-09	6.19633032277861e-07
CAND1	675.768211380925	1.65238573933115	0.266089839383396	6.20988	5.3025371917342e-10	6.12012604390913e-08
CANX	1473.44032521112	1.9531175377912	0.38512317789162	5.0714100057121	3.9487899077486e-07	1.450936264755e-05
CAP1	704.767588823755	2.04947548645136	0.600821733336537	3.41112075801591	0.000646964315442507	0.00615149070854842
CAPN10	223.039488794824	-0.955751	0.368778793268869	-2.59166	0.00955131306904698	0.0452939443132213
CAPN11	92.4581948892607	-7.13442	1.30300761402059	-5.47535	4.36654470414154e-08	2.2690254920137e-06
CAPN12	453.367714071238	-1.04567	0.298685638444425	-3.50092	0.000463658912109124	0.00468752279795731
CAPN13	20.5643405228833	-6.87745	1.82141418321825	-3.77589	0.000159440295950496	0.0019905891670297
CAPN14	35.3373303831573	-7.65519	1.5904720206126	-4.81315	1.48566707686253e-06	4.24193405828508e-05
CAPN2	530.477772985427	1.82857892545536	0.550799727321453	3.31986171152947	0.000900620488502408	0.00802655102153136
CAPN6	5555.02645493501	2.68319767533971	0.784913974155323	3.41846082970711	0.000629763816614843	0.0060279851169945
CAPN8	48.7953631603192	-5.99377	1.67888750938136	-3.57008	0.000356866584390839	0.00380551664437475
CAPRIN1	1214.91459628551	2.58026437637757	0.58662551951601	4.39848641175105	1.09008450329305e-05	0.00022013962593674
CAPRIN2	155.429409322699	1.2431028994089	0.439322424629571	2.82959127446558	0.00466075035198867	0.027232058475923
CAPZA1	539.013966405222	2.95213736585817	1.03074479424578	2.86408176140082	0.00418220045296103	0.025172898136263
CARD11	395.483458794786	-0.680008	0.244510347719853	-2.7811	0.00541748953317303	0.0302291109169306
CARD14	92.5262803193059	-2.59153	0.765149437448676	-3.38696	0.000706722220299403	0.0066069840046401
CARD6	52.0039484243393	2.50411805424582	0.807466869617331	3.10120222695026	0.00192736613159149	0.0143573410558781
CARMIL2	92.6802210227499	-3.28191	0.799384	-4.10555	4.03355228461627e-05	0.000646383012797393
CARS1	488.591085387541	-1.36357	0.331837628809605	-4.10915	3.97117311787676e-05	0.000638472484271416
CARS2	372.885506201231	-1.57904	0.353633725298703	-4.46518	8.00004334798015e-06	0.000171125090527087
CASC3	451.222758808911	1.51630816237713	0.396436741523448	3.82484266354874	0.000130855627596356	0.00169184530850923
CASD1	239.562123794106	2.04213587437534	0.595756861552928	3.42780084656048	0.000608491669442712	0.00586181104893427
CASKIN1	102.053219744215	-2.68164	0.622696872793106	-4.30649	1.65865281398993e-05	0.000310897579230601
CASKIN2	431.700073682968	-1.03302	0.37049253564231	-2.78824	0.00529955437277712	0.0298152357664682
CASP1	9.30206693702932	5.40051563453287	2.00181967791765	2.69780325076564	0.00697986797771263	0.0361604636807561
CASP10	7.7248985099395	-6.75069	2.49843108919083	-2.70197	0.00689293235182477	0.0359548075982625
CASP3	262.333345324491	0.998871177788197	0.368749952901975	2.70880353997964	0.00675263117202508	0.0353961120839225
CASR	53.0264796321696	-5.19171	1.29758023398626	-4.00107	6.30560518160619e-05	0.000933339924481981
CASZ1	493.019490964731	-1.77838	0.502798313531632	-3.53696	0.000404761738892068	0.00420118018998574
CATIP	33.0709353589589	-9.58009	1.8786221063223	-5.09953	3.40499392075272e-07	1.28480897534372e-05
CATSPER1	18.1864159262277	-7.24299	1.74137957654456	-4.15934	3.19165766799734e-05	0.000530893128478378
CATSPER2	38.2947824895454	-1.77314	0.681413189287136	-2.60216	0.00926397101673036	0.0442392494435041
CATSPER3	29.1484569734099	-3.37768	0.922493337128742	-3.66147	0.000250773646488786	0.00286941909988673
CATSPERD	78.2098518702744	-4.59307	0.910334996192989	-5.04547	4.52403723099261e-07	1.62935094193745e-05
CATSPERG	73.1767802891895	-3.46073	0.762233128015733	-4.54026	5.61859335382292e-06	0.000128190167341896
CAV1	278.839233433472	4.63421031930512	0.868528675205352	5.33570214962611	9.51755263323345e-08	4.39195211023519e-06
CBFB	333.209670219431	1.98062117696028	0.515718079304407	3.84051142754528	0.000122778256451842	0.0016077527532654
CBL	290.435358457916	1.56015064552399	0.377072699697621	4.13753275369736	3.51060348129942e-05	0.000575361284892016
CBLB	297.567285227416	1.62528536914261	0.389964905010163	4.1677734284839	3.07589440917508e-05	0.000514779421539629
CBLIF	26.2425118019907	-7.80893	2.25610071772866	-3.46125	0.000537672336554752	0.00530000376336111
CBLL2	12.7471892458418	-8.20048	2.02104778837829	-4.05754	4.9592912385812e-05	0.000764033018612197
CBLN1	15.2909418913608	-7.73432	1.63268	-4.7372	2.16693928642537e-06	5.85969530413583e-05
CBX1	904.236110069561	1.77615357545283	0.348826106152816	5.09180231675296	3.54675790877563e-07	1.3270718207412e-05
CBX2	410.240791375076	1.09002950383292	0.355885030634809	3.06286977535578	0.00219225438527615	0.0157770913088249
CBX3	689.770229214396	2.24715164323197	0.528554257329689	4.25150608867444	2.12337736493015e-05	0.000381810959977708
CBX5	2174.51718942393	2.03828253728778	0.362396779595258	5.62444991802695	1.86100033850636e-08	1.13119764070325e-06
CBY2	18.6346859258649	-8.02175	1.52501000128709	-5.26013	1.43953417781581e-07	6.19960228484627e-06
CCDC106	196.206805980413	-1.28837	0.406372363031606	-3.17042	0.00152217833688096	0.0119909127925199
CCDC107	134.757646921437	-1.99185	0.583926374039909	-3.41113	0.000646951876941396	0.00615149070854842
CCDC110	14.6160088858687	-3.93686	1.35308215634438	-2.90955	0.00361949065462577	0.0226578452120161
CCDC116	36.7775921995493	-4.42445	1.21431200572216	-3.64359	0.000268862515152351	0.00303602968595034
CCDC124	302.551460104918	-1.22901	0.450690721551728	-2.72694	0.00639240665798101	0.0339541660848882
CCDC13	26.7114617161023	-3.39412	1.02600798972621	-3.30808	0.000939367366666382	0.00828606139850495
CCDC134	427.56273291266	-2.47144	0.533703150132968	-4.63074	3.64364447138245e-06	8.98511021903224e-05
CCDC153	43.0607124191665	-4.65827	1.4637378072382	-3.18245	0.00146034614250275	0.0116232937413901
CCDC154	64.4532878650579	-3.50334	0.84117131784743	-4.16484	3.11570161036579e-05	0.000520376272023402
CCDC157	85.5644577995897	-1.58704	0.520264905810787	-3.05045	0.00228500664158305	0.0162162081582137
CCDC167	240.16720241227	-1.47445	0.420156772489122	-3.50928	0.000449319211279938	0.00457444457201028
CCDC170	94.3485166609489	-5.03179	0.907253751204804	-5.54617	2.91990318042216e-08	1.62024898992362e-06
CCDC172	20.7586106704016	-5.1163	1.32031777818687	-3.87505	0.000106602494187863	0.00143422165315338
CCDC175	44.5471895637589	-1.53454	0.592269870378908	-2.59094	0.0095714036979156	0.0453805541631407
CCDC177	17.5868850457646	-5.34093	2.0597857866125	-2.59295	0.00951555555540615	0.0451680420610933
CCDC178	10.4624999982388	-7.91502	2.10893590897077	-3.75309	0.000174671334705915	0.00214200385133321
CCDC180	42.5019	-7.20215	1.73350411506779	-4.15468	3.25749654872655e-05	0.000538444389629037
CCDC183	55.6519446744505	-2.0596	0.706958372157425	-2.91332	0.00357602734781913	0.0224555676721734
CCDC187	142.27377749041	-4.92934	1.05954883690103	-4.6523	3.28249737436984e-06	8.24370918299357e-05
CCDC188	78.0801532640598	-4.44727	0.677517962655758	-6.56406	5.23631994153648e-11	8.94972829589509e-09
CCDC194	25.1420749503025	-5.8972	1.28113856128124	-4.60309	4.16260839429067e-06	0.000100486431872609
CCDC197	23.0916460347086	-4.67599	1.39551673286606	-3.35073	0.000806000067515867	0.00733111835932798
CCDC198	9.55388485172884	-7.78407	2.1244484948898	-3.66404	0.000248267502785693	0.00284871714950798
CCDC201	9.23437554897694	-7.73989	2.93030747632238	-2.64132	0.00825831095224357	0.0406414487097664
CCDC27	40.6030389514649	-6.19773	1.52988212029558	-4.05111	5.09745426617036e-05	0.00078175073139558
CCDC28B	200.960058505054	-1.24305	0.459141797900441	-2.70734	0.0067824666457723	0.0355183448676277
CCDC3	437.331940204523	2.75052834189711	0.701016634319441	3.92362778176779	8.72254668369365e-05	0.00121516324582846
CCDC33	6.7376990805966	-5.81025	2.09163675273319	-2.77785	0.00547197564203053	0.0304056565850183
CCDC34	258.539463986524	-1.83843	0.451880617379936	-4.06839	4.73384796247023e-05	0.000738110121115869
CCDC40	43.3780850256985	-2.81231	0.775803514484126	-3.62503	0.000288926832614879	0.00321887983653365
CCDC42	33.1753506167447	-8.14304	1.66170099508447	-4.90042	9.56311023001872e-07	2.96898257033613e-05
CCDC43	191.275893373011	1.16440457070163	0.413312816366488	2.8172476743841	0.00484371576553968	0.0279284791187109
CCDC57	109.584672097234	-2.34969	0.623974418694413	-3.76568	0.00016609504059794	0.002056400814349
CCDC6	364.279389396467	1.66286254909248	0.370348918830187	4.4899889389307	7.12268721962232e-06	0.000156116700707834
CCDC61	199.028863238151	-1.58	0.377967609043722	-4.18025	2.91191277772014e-05	0.000492333270341924
CCDC63	31.3292320976722	-9.50219	1.77954804734284	-5.33966	9.31199177560946e-08	4.33497828106519e-06
CCDC65	19.2304387411577	-4.06317	0.99489765741238	-4.08401	4.42654950471749e-05	0.000697736288094175
CCDC66	264.004887295951	0.919611130933802	0.346155596838224	2.65664094220491	0.00789234525060441	0.0394709474064913
CCDC68	30.9557709746589	-2.91	0.89421354348595	-3.25426	0.001136875037064	0.00962165824587652
CCDC7	61.9411132618351	-2.76684	0.939569085674833	-2.94479	0.0032316948746747	0.0208831943996072
CCDC74B	36.9255449425741	-2.83502	0.788275409431232	-3.59648	0.000322551534892726	0.00350978714309958
CCDC8	815.478240923868	1.33257275395512	0.374343759685965	3.55975682638068	0.000371198357542284	0.00393100022291054
CCDC80	691.167780219476	2.5609895102928	0.645523663731399	3.96730538968812	7.2689824692772e-05	0.00104872175607487
CCDC81	17.030778633197	-4.07765	1.48306945684916	-2.74947	0.00596924495356127	0.0324083423029376
CCDC85B	405.991380323067	-1.74058	0.521584397433631	-3.3371	0.000846565414102295	0.00763356126065439
CCDC87	24.9455627646424	-4.64339	0.952060505463054	-4.8772	1.07604638849038e-06	3.26024110528836e-05
CCDC88A	511.804611023039	1.23764964610693	0.381479936865328	3.2443374513398	0.00117724187613498	0.00989670021423292
CCDC88B	66.1989326540063	-2.75967	0.827277715869427	-3.33585	0.000850395390845481	0.00766246236354581
CCDC90B	180.036005697098	0.858695334641725	0.335993085922098	2.5556934669805	0.0105976430332212	0.0486995026579161
CCDC92B	26.2853199234763	-5.61412	1.09590071399649	-5.12283	3.0098023692761e-07	1.15977875585311e-05
CCHCR1	237.62149480533	-0.99202	0.332629039051591	-2.98236	0.00286033581588559	0.0191155385254272
CCL1	25.6619870307764	-2.62029	0.931043264627213	-2.81436	0.00488749297712811	0.0280930622225293
CCL16	19.1914149871657	-8.06281	1.72582996316514	-4.67185	2.98505782966214e-06	7.61050112881585e-05
CCL22	31.9662627351686	-8.07091	2.29536636877248	-3.51618	0.000437810697847847	0.00447881713483429
CCL24	18.7282470667231	-4.3006	1.51374886484027	-2.84102	0.00449690796542888	0.026477832964612
CCL25	70.9791631648259	-1.35417	0.36875443719844	-3.67227	0.000240404066469763	0.00277299727624569
CCL5	7.73090705681668	-4.33732	1.67864991152443	-2.58382	0.00977141333127218	0.0460793249508647
CCM2	398.671869216288	-0.97137	0.380936543459982	-2.54995	0.010773780808661	0.049382009905368
CCN2	153.130712584435	2.72833661803537	0.896566723901301	3.04309377685059	0.00234159349918466	0.0165198023753063
CCN3	439.012865907647	2.94386750516223	0.791162586009151	3.72093872640254	0.000198483597317199	0.00238049288489011
CCN4	366.307959403669	1.75538149732734	0.536421228652882	3.27239378973804	0.0010664093123412	0.00914840433687876
CCN5	18.1202462689796	-8.7132	2.68949962681667	-3.23971	0.00119650805540034	0.010029444573061
CCNA2	196.087777438461	1.79052594884715	0.339981341043483	5.2665418147702	1.39017593398408e-07	6.0347168220992e-06
CCNB1	247.887313235029	1.73836645795382	0.54910510048717	3.16581735702605	0.0015464786280639	0.0121491697857813
CCND1	1341.49540747998	1.38064605737595	0.360343820106247	3.83146867058485	0.000127380596716042	0.00165257879151336
CCND2	532.197209585209	1.08411850320685	0.391923923833612	2.76614525748395	0.00567232621552593	0.0312143390004705
CCND3	901.82953715857	-1.08035	0.362089130356471	-2.98364	0.00284837889342692	0.0190538019718084
CCNI	1173.90567253423	1.67588590316089	0.648190973479472	2.58548170482038	0.00972430334015227	0.0459007591567431
CCNL1	333.871363292591	1.66374371414671	0.300630511185192	5.53418117006037	3.12685646096335e-08	1.71701454545409e-06
CCNO	28.1150255829619	-3.92059	0.851145192291958	-4.60625	4.09992222642263e-06	9.9364370045805e-05
CCNP	118.674388272885	-1.63712	0.51016555220816	-3.209	0.00133197713091872	0.0108890877362657
CCNT2	315.027520072044	2.23278209948643	0.275666434583725	8.09957912670103	5.51496468152696e-16	4.66423383660245e-13
CCNY	489.235254064587	1.74358873221423	0.492563712407476	3.53982375943244	0.000400394319768005	0.00416961452523791
CCNYL1	216.572169207831	1.36622918042772	0.477126883989799	2.86345042853826	0.00419054379519017	0.0252126511450342
CCP110	179.339162410597	1.49366099463289	0.316854523518851	4.71402768073161	2.42867648716728e-06	6.45012819301659e-05
CCR7	18.6722692782452	-6.72954	1.46844096774334	-4.58278	4.58835255565281e-06	0.000108625703625694
CCR8	20.465213543202	-5.04046	1.83880059477925	-2.74117	0.00612214088631055	0.0329178884489073
CCR9	19.7308573234723	-4.10395	1.21181340660701	-3.38662	0.000707590867150752	0.00661132472501826
CCSAP	195.343476591441	1.41419159698547	0.302831757604338	4.66989198283876	3.01358151831555e-06	7.66728289512099e-05
CCT6B	35.4376751365399	-4.05118	1.05628449229825	-3.83531	0.000125403574346141	0.00163480277768876
CCT8L2	35.997335975632	-9.70221	1.7364491967715	-5.58739	2.30512181733119e-08	1.33498394929808e-06
CD1	13.1883454377687	-8.24979	2.11203510959397	-3.90609	9.3802955484565e-05	0.00128924527189251
CD109	639.968707278725	1.80616557698552	0.317874955326075	5.6820002542596	1.33128463267088e-08	8.67244423458227e-07
CD164	1292.75107430387	2.50989798653579	0.485948723150248	5.16494409176536	2.40510800291123e-07	9.58670774397906e-06
CD177	16.829184391509	-7.15624	1.75062016850627	-4.08783	4.35421498748211e-05	0.000688810197993102
CD1D	147.232920232199	2.60864619026574	1.01390771949839	2.57286352603796	0.0100860970789614	0.0472498634337018
CD207	16.4137521822929	-8.57063	2.69753101614946	-3.17721	0.00148697998606598	0.0117716461031993
CD22	40.2263620838123	-4.49088	1.59964302321394	-2.80743	0.00499387101152039	0.0285131069568942
CD24	141.348480955162	4.28742348547363	1.27890611314388	3.35241456852062	0.000801099613338556	0.00730143800317655
CD28	12.4682746448226	-8.17355	2.76007270296664	-2.96135	0.00306291913134021	0.0200434061032059
CD300LD	49.0841	-6.91092	1.87471304299247	-3.68639	0.000227459254606707	0.00265782725493635
CD300LF	22.824598477145	-3.28679	1.02271128446009	-3.2138	0.00130989579439912	0.0107574616445103
CD300LG	82.1842796866995	-2.40727	0.872767814389389	-2.75821	0.00581195107773026	0.0317865577228122
CD320	202.901806911273	-1.69229	0.443935332615587	-3.81201	0.000137840053939505	0.00176585744734775
CD3E	24.4534276869857	-2.89743	0.74520612092333	-3.8881	0.00010103293412648	0.00137208430722764
CD4	28.1966707171802	-5.88506	1.42898775621436	-4.11834	3.81607423683084e-05	0.000617788414321001
CD40	51.2008939032703	-1.57196	0.53556068149054	-2.93516	0.00333370644914418	0.0213934674871715
CD46	317.870606525583	1.63745453161454	0.398423811792729	4.10983099691439	3.95948793437422e-05	0.000637011353377693
CD47	594.455869935908	2.06632828060752	0.329428777058584	6.27245834154936	3.55391559594898e-10	4.39784811125483e-08
CD5	27.4237510201141	-3.61027	0.982343588310943	-3.67516	0.000237697031664714	0.00274929320779279
CD70	30.9614614505577	-9.48464	1.71393256013047	-5.53385	3.13279109979289e-08	1.71701454545409e-06
CD79B	35.4471	-3.28011	0.91179403710097	-3.59743	0.000321381298926427	0.00350093645486076
CD81	1049.3066079274	2.14367912310924	0.804079052744996	2.66600543291243	0.00767584525025065	0.0387956751279217
CD93	323.694745741581	1.67447421749815	0.463797533447225	3.6103560211984	0.000305777002241251	0.00337214012835883
CD99L2	185.941889445513	1.54953371107708	0.458044907687773	3.3829296758241	0.000717169940274517	0.006683004764492
CD99_1	326.995294672595	2.2161460657018	0.469084324205743	4.72440870722804	2.3078586058953e-06	6.17944258706234e-05
CDC27	263.915560859571	2.29186908200404	0.550853499239959	4.16057823934357	3.17442842233834e-05	0.000528564960627844
CDC34	472.096607981117	-1.25684	0.435786689415471	-2.88406	0.00392578882555724	0.0240264153786724
CDC37L1	148.008638253508	1.68829816723632	0.543135328193092	3.10843003502086	0.00188084172964633	0.0141050190130472
CDC42	1193.81926295559	1.69851148638985	0.511878157440305	3.31819489013443	0.000906012449344827	0.00806095589557692
CDC42BPA	556.39185517573	1.14464528702032	0.331908508202906	3.44867714665683	0.000563339818553427	0.00549701772816815
CDC42EP5	491.503732389634	-1.93433	0.425115732847553	-4.55013	5.36123592051145e-06	0.000123293345339357
CDC42SE1	467.844669805923	1.38060147059938	0.314532916918346	4.38937038490565	1.13679309716922e-05	0.000227697475685756
CDC45	118.542015355892	-0.96467	0.371238277596178	-2.59852	0.0093626396657385	0.0445672550726318
CDC5L	515.111447946475	1.06294172588934	0.311230829187686	3.41528417561855	0.000637155001323579	0.00608298253793802
CDC7	144.266043491123	1.6344504565022	0.57560695090119	2.83952522453603	0.00451807228577808	0.0265801151156479
CDC73	216.113335533311	2.09620346856765	0.462700151452204	4.53037126093136	5.88801251956579e-06	0.000133160294201135
CDCA7	178.735280436031	1.12765849820052	0.413924700398216	2.72430830321472	0.00644363247140126	0.0341375422421046
CDCP2	35.0388080673763	-9.66633	2.38142952183738	-4.05905	4.92734690509283e-05	0.00076054483239622
CDH11	933.85337096443	2.81917164048324	0.682473272702138	4.1308161846708	3.61477539497672e-05	0.000590356584085103
CDH15	2042.31759132518	-2.33401	0.679626345508628	-3.43426	0.000594180587355272	0.00574085884410837
CDH16	12.4562368388338	-6.12366	1.8806337888412	-3.25617	0.0011292584718111	0.00958199547098254
CDH18	34.304236644172	-3.39435	1.11537218798539	-3.04324	0.00234044158148572	0.0165140507618842
CDH2	224.724127038282	2.55609932543535	0.762318170409695	3.35306099822023	0.000799230904080952	0.00728846877447164
CDH20	62.9459343567019	-2.90665	0.953990923802424	-3.04684	0.00231263440589754	0.0163484155515913
CDH22	25.0461673186449	-5.00079	1.80708699724953	-2.76732	0.00565192394559167	0.0311300050868076
CDH26	35.2813439985902	-5.09181	1.13919767839705	-4.46965	7.83488282752524e-06	0.000168514865984989
CDH4	76.6955470232846	-2.86874	0.73040253420572	-3.92762	8.57903850952983e-05	0.00119859748222149
CDH5	525.767279978675	2.89048308725146	0.828930681141282	3.48700217401992	0.000488467386702651	0.00489595233345425
CDH6	134.379793162481	2.47890939914128	0.780030984177732	3.17796273407577	0.00148313812439298	0.0117532107295394
CDHR2	101.646336679443	-6.61799	1.75948223807122	-3.76133	0.000169014520110594	0.00208517838405054
CDHR3	28.6422470024066	-4.22149	1.24977734439724	-3.3778	0.000730691392995433	0.0067781022883141
CDHR5	35.8812009166624	-6.43778	1.10627351347532	-5.81934	5.90804411996795e-09	4.51413221521476e-07
CDIN1	181.416342065224	-2.11944	0.712068508664435	-2.97646	0.00291597888749701	0.0193922874685996
CDIP1	369.619168122198	-1.327	0.403312698256287	-3.29026	0.00100094866842499	0.00871176987797218
CDK1	116.431472404452	3.05490959699118	0.841187377255204	3.63166362167648	0.000281600025495436	0.00315156880005193
CDK10	240.284475187119	-1.10242	0.297439450583674	-3.70637	0.000210248668844273	0.00249054043777303
CDK13	297.922756258022	1.10850489965815	0.339359753099062	3.26645953014518	0.00108901372343762	0.00929356126927379
CDK18	86.5002160125754	-2.72419	0.798900213023758	-3.40992	0.000649807778485866	0.00617254472464508
CDK19	294.336688701651	2.62313299540326	0.980501304336991	2.67529781327217	0.00746628931626626	0.0379212973525377
CDK3	78.2609551317717	-2.39606	0.534449132496276	-4.48323	7.35224000336782e-06	0.000160075201458145
CDK5R1	158.860168674604	2.39916246199962	0.637017430970944	3.76624303410789	0.000165722480821617	0.00205230619836979
CDK5RAP2	457.905432516464	-0.982868	0.322618693264159	-3.04653	0.00231498212908351	0.0163626539449472
CDKN1C	6206.66501245555	-1.70542	0.506322540968608	-3.36825	0.000756462716537585	0.00697662952331973
CDKN3	338.720724080722	1.28405264077304	0.429504955544273	2.98961076978931	0.00279333144983663	0.0187669137816719
CDON	472.126371893994	2.00785465054986	0.397347827980049	5.05314112513703	4.3460252403379e-07	1.57681639137792e-05
CDPF1	441.60766307294	-1.59783	0.459008292240794	-3.48104	0.000499468068709243	0.00499396803391653
CDR2L	135.938261570719	1.34477251534016	0.513483258278641	2.6189218317424	0.00882081575452352	0.0428445861180951
CDRT4	83.2953886948142	-5.5435	1.28802773762086	-4.30387	1.67840660213704e-05	0.000314000301505066
CDV3	452.970971124408	1.66853238979765	0.361255828939585	4.61870025653397	3.86151196017663e-06	9.43320449116257e-05
CEACAM16	85.0711378300136	-3.96913	0.916118280909882	-4.33255	1.47390634164329e-05	0.000282443251490264
CEACAM18	24.8697890412794	-9.17137	2.4643339136506	-3.72164	0.000197931177710597	0.00237619139996034
CEBPE	14.031731868015	-5.8704	1.56177696995496	-3.7588	0.00017073133217325	0.00210107477097201
CEBPZOS	195.73334262386	-1.04467	0.294512928539838	-3.54712	0.000389471990773164	0.0040813436367007
CEL	27.2698613199999	-7.28144	1.77980380557869	-4.09115	4.29241453222469e-05	0.000680969631465776
CELA1	16.4044545146573	-2.52075	0.877516025774562	-2.8726	0.00407113091194882	0.0246605562637473
CELA3B	41.3052162640068	-3.36157	0.892323702005202	-3.76721	0.000165084613586003	0.00204699078620683
CELF2	752.888890460919	1.11869452711145	0.312785489174328	3.57655506994429	0.000348151999537286	0.0037281915696185
CELF4	250.112255878831	-3.55828	0.584066773763344	-6.09224	1.11338944110571e-09	1.1595560988229e-07
CELF5	50.6535550219697	-8.19926	2.11417233194979	-3.87824	0.000105216262425035	0.00141946460966315
CELF6	29.8749228223351	-5.50558	1.32885689431883	-4.14309	3.42652045838296e-05	0.000562708764797654
CELSR3	126.506201920745	-4.35615	0.76927171818409	-5.66269	1.49015150142087e-08	9.51776062489558e-07
CEMIP	157.782	-3.32217	1.07613093977873	-3.08714	0.00202091501094161	0.0148601325186207
CEND1	16.7670406910473	-3.0173	1.0772108576548	-2.80103	0.0050939669303552	0.0289474466907685
CENPC	186.519853241998	1.45395356027423	0.313612149989388	4.63615188481515	3.54955190075778e-06	8.80709000444468e-05
CENPF	660.827796821841	1.33525313400992	0.415664645873167	3.21233269960937	0.00131661806984598	0.010792791808181
CENPI	69.2079362567289	1.50650762980151	0.452393313552429	3.33008376709112	0.000868198607253954	0.00779709745178107
CENPK	70.2017221211557	2.23994431634983	0.755640633804667	2.96429839283743	0.00303373957470888	0.019929644837163
CENPW	100.051115602923	2.37802096319129	0.861108441497446	2.76158129289265	0.00575221945685334	0.0315383516598328
CEP120	333.232943784549	1.29294986540286	0.368442017884516	3.50923565348653	0.000449396538285477	0.00457444457201028
CEP131	308.50663952445	-1.99978	0.328287214562671	-6.09156	1.11816149013082e-09	1.16205880456329e-07
CEP164	319.833505115428	-1.66326	0.391725143911604	-4.246	2.17621634282289e-05	0.000389456184839443
CEP170	530.251809411502	1.4438923540304	0.525547125750784	2.74740795502914	0.00600683667931662	0.0325583822796153
CEP19	80.1616122775797	1.54253753992698	0.462568749691791	3.33472060305582	0.00085385143242691	0.00768231370411541
CEP20	226.007529376883	1.43698320536128	0.385102974162362	3.73142588287423	0.000190399029796402	0.00229927218330943
CEP250	302.489219667435	-0.78735	0.304162404739841	-2.58858	0.00963717252537961	0.0455953148039589
CEP295	567.118736680269	1.53624245573763	0.292837295486859	5.24606147992022	1.55385069215964e-07	6.62215794982685e-06
CEP41	201.375740528251	1.43973132619061	0.523379552349882	2.75083602278017	0.00594433908613406	0.0323185943162508
CEP57	124.502933908349	1.54764583663421	0.364881627343048	4.24150113532347	2.22029766512973e-05	0.000395469358633293
CEP72	267.262421913165	-0.93462	0.336612271158176	-2.77655	0.00549396754007375	0.0304722190935866
CEP85	124.22474076438	0.976735714897095	0.341477812336139	2.86031970339446	0.00423214122785161	0.0254214806968763
CEPT1	110.491302909711	2.30318937526053	0.775105717263312	2.97145192450969	0.0029639527474091	0.0196314844880716
CERS4	112.005594998195	-1.82052	0.514394834439123	-3.53915	0.000401415560497406	0.00417565106489089
CERS6	129.243697687168	2.72616074332831	0.932468244215275	2.92359633718415	0.00346013135654093	0.0219289177561243
CERT1	340.58849329046	1.81433591648351	0.262641905666115	6.90802144418644	4.91459706503192e-12	1.19344420708421e-09
CES3	18.2305446804585	-6.70349	1.86592335913339	-3.59259	0.000327409625536157	0.00355240530002767
CES5A	25.6648417709346	-6.4645	1.74904785595135	-3.69601	0.000219014201855149	0.00257756805268729
CETN3	177.072666158515	2.55624493476109	0.934471024838391	2.73549940748903	0.00622856984560193	0.0332945414243187
CFAP100	35.8915363334317	-3.39902	0.933627657014834	-3.64066	0.000271940203225297	0.00306654776754265
CFAP119	393.630709695571	-1.06955	0.278462640211388	-3.84091	0.000122578661930603	0.00160599655547058
CFAP126	106.369613816432	-1.46747	0.545843758930465	-2.68845	0.00717841644268073	0.0368473980508069
CFAP141	15.2219443305754	3.55342245904279	1.25916191091459	2.82205364396845	0.00477171948172098	0.0277099127734405
CFAP157	100.084362137593	-1.32361	0.454599767943601	-2.91158	0.0035960116356168	0.0225367521096092
CFAP161	9.36758853319658	-5.71438	2.2329906518066	-2.55907	0.0104952519272738	0.0484266383960645
CFAP210	168.123692774372	1.83174802895983	0.463593092046726	3.95119785084115	7.77610034572903e-05	0.00110819596240281
CFAP251	55.980475579026	-3.74538	1.17000665170092	-3.20116	0.00136875999591395	0.011106168243207
CFAP299	21.1649216566339	-4.85745	1.53677453632177	-3.16081	0.00157332926938747	0.0123186784758601
CFAP418	120.844751898013	1.93564806006246	0.475986462910684	4.06660317233785	4.77033710944092e-05	0.000740973230618763
CFAP46	246.252331850825	-3.69584	0.746219512794412	-4.95276	7.31692537187427e-07	2.39437718656804e-05
CFAP47	16.0152327463107	-3.57917	1.38166329465668	-2.59048	0.00958421907612561	0.0454192540180842
CFAP57	58.6831678355136	-10.4122	3.63219712665263	-2.86663	0.00414872771379021	0.025028599255264
CFAP58	20.524252334337	-3.6677	1.22226950721792	-3.00073	0.00269332174583054	0.0183391881729908
CFAP61	72.875367294723	-4.24661	0.926331618711617	-4.58433	4.55455179563937e-06	0.000107981841097873
CFAP65	68.6176598666279	-10.6355	1.77362456893242	-5.99648	2.01643075885386e-09	1.86979164487823e-07
CFAP74	107.794858039473	-8.24372	1.11526695004742	-7.3917	1.44963802257634e-13	5.92575782678645e-11
CFAP77	32.4448107048788	-7.12492	1.44053575733899	-4.94602	7.57468949647292e-07	2.45715382455283e-05
CFAP90	32.3527077334375	-1.59997	0.598817357427737	-2.67188	0.00754287151956419	0.0382468964905088
CFAP91	37.544819191476	-2.61275	0.607788236911823	-4.29879	1.71736785335466e-05	0.000319098656479569
CFAP97	198.994530751796	3.00295619177665	0.848036970703038	3.54106754247654	0.000398511548926944	0.00415565200032173
CFAP97D2	14.3512495237919	-5.89725	1.82162568564543	-3.23736	0.00120642574807324	0.0100953262061134
CFAP99	74.720830387046	-5.14277	0.948185156550381	-5.4238	5.83440915610435e-08	2.90258896890858e-06
CGGBP1	697.33581843798	2.13615254295067	0.493801547032478	4.32593327377763	1.5188739932199e-05	0.000289565977417084
CHAC1	30.5188299517567	-4.65289	1.24058317776288	-3.75057	0.000176434653790507	0.00215772851468106
CHADL	142.286095428787	-4.23597	0.702260619494061	-6.03191	1.62035212182785e-09	1.56462859511854e-07
CHAT	46.5199172757049	-9.35149	2.09731911854643	-4.45878	8.24264669310516e-06	0.000174881725015955
CHCHD10	277.052022150278	-3.21063	0.574199484718645	-5.59149	2.25124343551717e-08	1.31152309076513e-06
CHCHD5	272.800204787463	-1.61901	0.438701841181845	-3.69045	0.000223853931520047	0.00262382482744393
CHCHD6	488.836203745524	-2.85286	0.405253821853349	-7.03969	1.92668531015996e-12	5.46298812250153e-10
CHCT1	11.9805869473847	-8.11607	2.77892033024471	-2.92058	0.00349375844420307	0.0220779689929425
CHD3	1434.18	1.54076045942681	0.385313932240323	3.99871463372321	6.36874112461305e-05	0.000941141045854431
CHD8	387.47278203172	1.42281820711461	0.349775950143411	4.0677988481805	4.74593219329387e-05	0.000739289335908683
CHD9	585.815917797617	1.7953641121464	0.292838660180458	6.13089853313777	8.73841262311989e-10	9.47884971104596e-08
CHDH	47.9194253340593	-3.73798	0.916592243588049	-4.07813	4.53994072654621e-05	0.000712404710362353
CHGB	11.1722851070319	-4.94284	1.59938280658333	-3.09047	0.0019984257637455	0.0147300945137503
CHIC1	46.8205573342972	2.46719535142487	0.825580698948256	2.98843632677936	0.00280408921137207	0.0188191254734483
CHID1	848.044164858219	-1.62743	0.349445561897429	-4.65717	3.20592223094764e-06	8.09367489421898e-05
CHKA	167.95329829522	-1.0881	0.350181181035654	-3.10726	0.00188832699995578	0.0141460147111837
CHMP1B	251.17521864944	1.56745472246034	0.320356678523117	4.89284234587052	9.93900212208805e-07	3.05858137449677e-05
CHMP2A	833.343584827783	-2.08076	0.319949064252636	-6.50342	7.85148825560422e-11	1.20403967614754e-08
CHMP2B	219.713844525301	1.85870589632034	0.471708897906119	3.94036640939146	8.13572475198977e-05	0.00114976002955734
CHMP4A	232.612202959975	-1.27216	0.340630004939161	-3.73474	0.000187910979223838	0.00227426530073204
CHN2	160.762697947757	-2.35421	0.702803490823288	-3.34974	0.000808870060288596	0.00735177006991597
CHPF2	1475.76609080489	-2.0787	0.33735423884492	-6.16177	7.19350503461851e-10	8.00142862728212e-08
CHRM1	39.9149856812482	-4.30006	1.32634100760631	-3.24205	0.001186743272707	0.00995950688727055
CHRM4	23.6132869292756	-7.64811	1.77935960790422	-4.29824	1.72161608959692e-05	0.000319586938166224
CHRNA2	38.1927551165172	-9.78736	1.5511481947232	-6.30975	2.79488658066239e-10	3.57024925628208e-08
CHRNA4	26.169822382716	-8.51629	1.88568434750463	-4.51628	6.29342616318789e-06	0.000141092976957429
CHRNA6	47.2169406267279	-5.795	1.45962291436962	-3.9702	7.18112888116075e-05	0.00103910299412265
CHRNA7	42.9330644911107	-4.49592	1.31201497784207	-3.42673	0.000610906042955514	0.00588160434251165
CHRNB2	45.6120372856541	-5.19425	1.31209908635817	-3.95873	7.53488159722674e-05	0.00108199223357366
CHRNB3	38.9679388857097	-5.97352	1.38202261982727	-4.3223	1.54408662896691e-05	0.000292908621041231
CHST13	32.7723218356965	-5.41481	1.8630652463427	-2.9064	0.00365616831772409	0.0228437172957992
CHST2	220.470923103083	1.84983542648549	0.523669914814402	3.53244548551373	0.00041173510694508	0.00425824208327578
CHST8	16.1061974425053	-3.041	1.16377015384459	-2.61306	0.00897349941514279	0.0433712507262769
CHSY1	201.418292693101	1.59540203672861	0.493483728151154	3.23293747233737	0.00122524377241045	0.0102092547593086
CHTF18	142.683390028461	-0.809972	0.300175469813223	-2.69833	0.0069688337498819	0.0361244185972687
CHUK	128.560075484548	1.88428591170355	0.38269534247518	4.9237231357885	8.49129516802895e-07	2.70645550277663e-05
CHURC1	342.876399246754	1.37066179171251	0.380515516169912	3.60211800430357	0.000315635017175479	0.00346294889230794
CIAO1	263.509608398506	1.0569709347065	0.411639606393852	2.56770951650168	0.010237290309834	0.0478292829685624
CIAO3	259.228338364856	-1.21858	0.340639717650871	-3.57732	0.000347137752553867	0.00371956054522168
CIBAR2	46.1178820232015	-3.82061	0.987098943953798	-3.87055	0.000108591442343529	0.00145261413179087
CIDEA	33.3485250727505	-3.79172	1.12710545845638	-3.36413	0.000767864660050768	0.00706813007496159
CIITA	70.1315770016566	-5.4581	1.24588227716707	-4.38091	1.18186044181632e-05	0.000235187830638604
CILK1	269.123005519973	2.1511561773046	0.57217449328571	3.75961564618442	0.000170174599757831	0.00209632713257682
CIMAP1A	13.9953001789965	-4.50463	1.38036939779643	-3.26335	0.00110101647497613	0.00937967369694411
CIMAP1D	12.0937414852383	-8.12881	2.81545324729331	-2.88721	0.00388673846562932	0.0238171370336683
CIMAP2	23.6291776575543	-4.86835	0.971433581431734	-5.01151	5.40045702677146e-07	1.88168150074684e-05
CIMIP2C	16.9592937161525	-8.61939	2.64741918439248	-3.25577	0.00113085005827189	0.00958599856747418
CIMIP4	23.0174892022359	-9.0592	2.73615913351111	-3.31092	0.000929905043088409	0.00821885262677761
CIP2A	159.455770907112	2.4642371609622	0.741361119967336	3.3239363308812	0.000887564568819951	0.00793759431072471
CIR1	525.268011985195	-1.89425	0.335825470709362	-5.64058	1.69478745610279e-08	1.05500519142399e-06
CIROP	18.3030746007263	-7.99922	2.27327927830481	-3.5188	0.000433497475074179	0.00444488955786239
CITED2	289.77633899062	2.90108713500015	0.807755963225703	3.59153911215326	0.00032873082884934	0.00356280012097806
CITED4	163.301236462592	-2.87324	0.541957115199849	-5.30161	1.14788100415142e-07	5.1468927693455e-06
CKAP2	370.976027281435	3.05751801455109	0.444176599794822	6.88356391571156	5.83733885912832e-12	1.38328011138561e-09
CKAP5	896.671551359752	1.48411136168183	0.24924777828291	5.95436144669376	2.61089208443592e-09	2.31177056710894e-07
CKM	5268.85098892629	-2.10626	0.788210057601483	-2.6722	0.00753546018882119	0.0382172176015556
CLASP1	642.186021348653	1.34009680538615	0.397904248308662	3.36788765408359	0.000757464554336945	0.00698419338043048
CLASP2	302.182105303884	1.48128285691415	0.449666281628719	3.29418263595138	0.000987083400785336	0.00861861909197634
CLASRP	272.42283260381	-0.970934	0.367976910412191	-2.63857	0.00832559224350826	0.0408599576108865
CLBA1	48.2804597340271	-2.03913	0.525316369318344	-3.88172	0.000103719628734011	0.0014027457811661
CLCC1	225.012675542874	0.806033891355536	0.29803217395634	2.70451971898046	0.00684032096818921	0.03572976940183
CLCN1	62.0979163440034	-3.26136	0.764392894557055	-4.2666	1.98475651011372e-05	0.000361389239386074
CLCN7	455.601144937061	-1.83414	0.301672269187936	-6.0799	1.20257838593029e-09	1.22895994927163e-07
CLDN1	27.2070799272698	6.94858720637407	1.87412149597327	3.70765034246915	0.000209191225391679	0.00248191966128231
CLDN10	41.0509198570301	-1.44568	0.517204377293671	-2.79519	0.0051869889981597	0.0293604167236012
CLDN12	66.9110093448752	2.41328093016006	0.835885024371444	2.88709674153423	0.00388814661023707	0.0238227898665949
CLDN14	32.8756837283978	-5.14854	1.26477052489687	-4.07073	4.68664831865743e-05	0.000731448170458489
CLDN15	46.9975146829506	-3.86835	0.767747334857247	-5.03857	4.69021165557363e-07	1.6848632123343e-05
CLDN20	52.6837441951385	-4.17011	1.2294216994169	-3.39193	0.000694033832064594	0.00651069832936786
CLDN5	742.458298609256	-2.1414	0.689656038101214	-3.10502	0.00190266448340712	0.014231144351203
CLDND1	271.878140312672	2.44171821975011	0.410150041278213	5.95323168111994	2.628987157748e-09	2.31941919152901e-07
CLEC16A	421.013104907469	-1.45228	0.504840123214083	-2.87671	0.00401839950650841	0.0244104707111774
CLEC17A	28.4421360882694	-6.90237	1.76714268693766	-3.90595	9.38559580281629e-05	0.00128961241152814
CLEC3B	1682.07764598394	-2.72113	0.530664125705795	-5.12779	2.93161105446633e-07	1.13499855607527e-05
CLEC4A	10.6169299285182	5.59116162263424	1.76506563940983	3.16767914903364	0.00153661003348495	0.0120851903114538
CLEC7A	40.8810585483478	-2.47423	0.85340075271187	-2.89926	0.0037404622229338	0.0232401384954492
CLIC4	1195.93700766708	2.83282900756295	0.718743052679281	3.94136541146787	8.10190908441832e-05	0.00114644872008347
CLINT1	439.350934616625	2.41432070327496	0.521112316661662	4.63301408560351	3.60380008651223e-06	8.9056526772637e-05
CLK1	715.505	2.79806685805955	0.640335900426353	4.36968606038881	1.24425286091901e-05	0.00024541349250768
CLK4	332.149666006386	1.24027437092798	0.366665485441643	3.3825773632173	0.000718090491052296	0.00668793757050211
CLN8	143.813690892302	-0.970702	0.356270947345254	-2.72462	0.00643759392882463	0.0341092347149098
CLNK	19.7153876962908	-3.83353	1.48277201509798	-2.58538	0.00972709379549728	0.045901215194856
CLPP	390.188056801022	-1.97544	0.251783673937987	-7.84579	4.30251148295907e-15	2.82284948791948e-12
CLPX	238.754121764674	1.22508539932639	0.341376565230542	3.58866285533996	0.00033237834058501	0.00359359813548964
CLRN1	22.1652724853419	-9.00221	1.61892720712194	-5.5606	2.68846451931364e-08	1.51409012704813e-06
CLRN2	21.1417739992785	-6.51259	2.33182700566595	-2.79292	0.00522354008048999	0.0295156300640531
CLSTN1	942.279724970465	1.24453913853036	0.367563703513437	3.3859141330718	0.000709415776996602	0.00662459015972098
CLTC	1412.61744186635	2.1367873395474	0.441287284235737	4.84216839206707	1.28429852256669e-06	3.76561239853341e-05
CLXN	39.5080748281151	-4.06655	1.08390879783028	-3.75175	0.000175607181137969	0.00215028933009506
CLYBL	156.709357454351	-2.06171	0.716543932676499	-2.87729	0.00401106157331876	0.0243809917417602
CMC1	194.313004616522	-1.56672	0.487274820108858	-3.21527	0.00130322992458067	0.0107192211597407
CMKLR1	133.851922339553	-2.13605	0.713086085776305	-2.9955	0.00273999427697918	0.018541169715638
CMTM2	32.2521050749415	-8.81834	1.83530684697176	-4.80483	1.54881827699535e-06	4.38903425427228e-05
CMTM6	362.314759456125	3.34045215350237	0.461267614551354	7.24189613170961	4.42454663201356e-13	1.50720337458445e-10
CMTR1	342.03744322077	1.25247029165695	0.39154061798973	3.19882595600798	0.00137988445235119	0.0111695498417794
CNDP1	37.9528715089981	-4.08727	1.29513530753149	-3.15586	0.00160023317711929	0.0124815134420786
CNEP1R1	94.4897984500656	3.45241516248573	1.20889862218139	2.85583513715653	0.00429237953252092	0.0255588848274762
CNGA2	23.0345914636659	-8.32958	1.82574	-4.56231	5.05931473746413e-06	0.000117729869932082
CNGA3	15.419184661911	-4.35606	1.53093826810037	-2.84536	0.00443619476822137	0.0262052820286083
CNN3	1920.38669782656	2.43671333318738	0.52159831866904	4.67162804398053	2.98821725813947e-06	7.61459850200079e-05
CNNM1	33.1189499556341	-4.79156	1.29639740164706	-3.69606	0.000218974107710569	0.00257756805268729
CNOT1	689.442040369645	1.71337356388821	0.418838810537503	4.0907707709546	4.2994192337112e-05	0.000681456612378404
CNOT2	296.803548451322	1.06849473634192	0.299609746346273	3.56628831128547	0.000362073027058277	0.0038526612139457
CNOT6	403.743572060803	2.07402824874237	0.626330073435634	3.31139815363746	0.00092831024291145	0.00820919458185242
CNOT7	411.745	2.58735464879144	0.699556704080064	3.69856315249509	0.000216823406030761	0.0025566919557757
CNOT8	216.717811964543	1.06265098205401	0.299346652775631	3.54990100006397	0.000385376046201222	0.00404966820786387
CNPY1	12.0244256893293	-8.12094	2.83287023653412	-2.86668	0.00414796477644287	0.0250270745607444
CNPY3	358.302388899809	-1.1585	0.309823500924851	-3.73924	0.000184580308144803	0.00223892627483358
CNR2	32.0521708523106	-4.97992	1.39303077201934	-3.57489	0.000350381768667393	0.00374695376028813
CNRIP1	140.169001868122	1.60094008374117	0.615118102107353	2.60265480442936	0.00925050421096536	0.0441964530106636
COASY	149.11452164159	-1.51429	0.424224396826195	-3.56955	0.000357596846538734	0.00380999090209916
COG5	276.338905934035	1.56070115500381	0.492598505970016	3.16830265640068	0.0015333180634034	0.0120651028174731
COL11A1	829.513687017622	3.19561865667956	0.675585839286614	4.73014452175904	2.24360061154684e-06	6.0337357893754e-05
COL12A1	6049.86272564041	3.9868292187548	0.623394775200282	6.39535231503011	1.6017759313187e-10	2.19474622231777e-08
COL14A1	702.859786031847	1.97006628960782	0.587758131045918	3.35183162179667	0.000802788281198142	0.00731275274978876
COL15A1	763.789176477978	1.40342467524198	0.364358579913109	3.85176788090639	0.000117268153981953	0.00154757997236393
COL16A1	1621.41416283045	1.73669025663062	0.44063505633675	3.94133474324245	8.10294520728477e-05	0.00114644872008347
COL1A1	26621.3058695291	2.22180044915275	0.703986885074355	3.15602534117959	0.00159934964498562	0.0124766059375763
COL1A2	28767.4894345453	2.46220739383742	0.785669567594998	3.13389686375972	0.00172501475289212	0.013240048298172
COL21A1	2143.0894508245	2.59496046218868	0.571830955860613	4.53798528322628	5.67942228346997e-06	0.000129277355578215
COL24A1	258.89444026376	1.69722147495258	0.648304790477427	2.61793758102992	0.00884629852290018	0.0429428482378845
COL3A1	36198.0096569904	2.29045361478244	0.745098103592479	3.07402958582105	0.00211188487754012	0.0153609562422858
COL4A3	30.3623761157936	-4.97627	0.886173465162834	-5.61546	1.96037526291906e-08	1.17414270783844e-06
COL5A1	8655.41517938574	1.69514229677356	0.524134204777631	3.23417605895945	0.00121994226731214	0.0101770434519821
COL5A2	6189.3131236417	3.20903091591069	0.644464662846661	4.97937451176315	6.37900978557896e-07	2.15502456619838e-05
COL6A1	3467.4366129258	1.58604543880454	0.579096594204508	2.73882708804954	0.00616587926967212	0.0330804851597098
COL6A3	2511.91304337265	2.67017081419853	0.462181178523659	5.77732486365591	7.58976566817924e-09	5.50740791895261e-07
COL8A1	78.6892947177769	2.78603602777939	1.04441304785391	2.66756149159972	0.00764039062675551	0.0386614484644355
COLEC12	1086.54410697966	1.72015950130407	0.600894091624262	2.86266669165335	0.00420092222951212	0.0252657967293107
COMMD4	351.339958974924	-2.32098	0.267180407240639	-8.68695	3.72298497190275e-18	5.53404793414381e-15
COPA	866.684968665282	2.34441281222296	0.738469204191005	3.17469272776414	0.00149995244539402	0.0118555679529601
COPB1	496.039630903872	2.16875817920813	0.744013352909201	2.91494523684013	0.00355750961235513	0.0223659078788484
COPB2	665.383151375712	1.9156623578698	0.498035932145542	3.84643403060723	0.000119849380239439	0.00157655447811349
COPRS	131.569855638002	-1.21362	0.327736155698234	-3.70303	0.00021303612750585	0.00252108204440689
COQ10B	87.8959945178827	2.38412126133216	0.506301179274416	4.70889928549814	2.49058088031206e-06	6.58600883676267e-05
COQ4	301.63818806478	-2.30486	0.317400920601762	-7.26166	3.82359432043024e-13	1.33020405815648e-10
CORIN	29.107797586981	-3.03775	0.86322519364377	-3.51906	0.000433071283666984	0.00444236949921711
CORO1A	99.0281374698079	-1.80796	0.679502260086364	-2.66071	0.00779769013027709	0.0392670253526827
CORO1C	543.453705560772	1.34833389935166	0.346962177087023	3.88611205599359	0.000101862501356936	0.00138067457282724
CORO2A	50.1918872934427	-5.48689	1.52212387536924	-3.60476	0.000312441630472803	0.00343482727467109
CORO2B	222.981579362103	-1.18555	0.454224115853066	-2.61006	0.00905257422024659	0.0435947303382835
CORO7	377.248356549868	-1.03219	0.375725090629974	-2.7472	0.00601055773163039	0.0325749517633041
COX5A	701.225435144033	-2.07344	0.766327403432533	-2.70569	0.00681625293477349	0.0356382066946753
CPA1	29.5953126373562	-2.70829	0.936980666558855	-2.89044	0.00384700088242991	0.0236326780570864
CPB1	260.457617913371	-6.22441	0.772889714563628	-8.05342	8.0509034150775e-16	6.47411418393109e-13
CPD	1073.67267028467	2.34020990188158	0.402771518982478	5.81026659430551	6.23734369255498e-09	4.69618629116795e-07
CPLX1	73.8762505982269	-1.79869	0.477726823605388	-3.76509	0.000166487361540748	0.00205814126654695
CPNE1	354.458690767704	3.17347905116346	0.460582349289275	6.89014473972017	5.5735649735517e-12	1.32718486722151e-09
CPNE3	387.412919418106	1.96276004974219	0.26727333577928	7.34364333059801	2.07856578121591e-13	7.965616192655e-11
CPNE6	29.684801498593	-3.17445	1.16861341753137	-2.71642	0.00659918072826656	0.0347253392258806
CPNE9	48.7219023650085	-3.96307	1.14479556790765	-3.46182	0.000536540800074665	0.00529449524563721
CPOX	110.621451283702	2.77186851166605	1.0133008080619	2.73548435924737	0.00622885463989914	0.0332945414243187
CPQ	249.821111408674	1.54464043447803	0.435882531550908	3.54370804671174	0.000394541884615708	0.00412214335805204
CPS1	25.2330270090008	-4.24582	1.21066221024568	-3.50702	0.000453151384440352	0.0046037469065545
CPSF2	222.657533276568	2.05420351044589	0.462892904983583	4.43775112629722	9.09036365379313e-06	0.000189991311593317
CPSF6	857.790388446777	2.50711635216331	0.518961543075849	4.83102531510102	1.35831730645871e-06	3.93791600672098e-05
CPSF7	442.044704105837	0.924404269194602	0.301177847955022	3.06929701328051	0.00214563159045181	0.0155327134602173
CPT1A	123.267023474329	1.86027637396559	0.486040442970748	3.8274106627739	0.000129498361929413	0.00167739190592118
CPT1B	270.558631324342	-2.8235	0.4150768209704	-6.80234	1.02930482673662e-11	2.24402176292939e-09
CPT1C	120.844917267303	-1.41363	0.533786442931242	-2.64831	0.00808963076070633	0.0400704866516651
CR2	11.5773651721417	-6.03413	1.87671758287367	-3.21526	0.00130327268457981	0.0107192211597407
CRABP1	681.139778406182	2.78387174133717	0.630142272185655	4.41784635663512	9.96892423170771e-06	0.000203837282341792
CRACR2A	117.420510673705	-2.98664	0.750878036019316	-3.97753	6.96355774240064e-05	0.00101209895685327
CRACR2B	135.933293064161	-1.60322	0.455778569536331	-3.51755	0.000435553529840799	0.00446169503745683
CRB1	36.6773605100356	-6.26315	1.10821985370437	-5.65154	1.59014486502441e-08	1.00130136154098e-06
CRB2	177.875379518671	-2.96157	0.444330868077899	-6.66522	2.64260967576575e-11	5.10346190650934e-09
CRBN	293.154285686443	0.969779995498632	0.379145087478611	2.55780709687644	0.0105334505734867	0.0485480927352477
CREB3L2	840.730308873344	2.3493749353282	0.444900907956746	5.28067012971035	1.28712243775535e-07	5.66253066719402e-06
CREB3L3	33.9296282728613	-5.05623	1.60630486298704	-3.14774	0.00164539738648998	0.0127405963692964
CREBBP	626.222711935676	1.01351535039424	0.281852250526888	3.59591008586805	0.000323259448318738	0.00351515090187964
CREBL2	110.109274699251	2.34605049741353	0.914699617982565	2.56483161388863	0.0103225886773824	0.0479547251057526
CREBRF	98.4729445291208	0.99742188308532	0.382734271552188	2.60604277490033	0.00915950221464836	0.0438493275139503
CREBZF	471.840746822151	2.35901950864108	0.689955563276665	3.41908904602185	0.0006283116127017	0.00602108235206334
CRELD1	300.33869999147	-1.37013	0.486183029261416	-2.81813	0.00483039541359286	0.0278890520507263
CRHR1	60.675752615551	-6.28969	1.13615824703865	-5.53592	3.09591132725665e-08	1.70250827730852e-06
CRIP2	750.428151010297	-1.51607	0.514660590803486	-2.94576	0.00322162254513496	0.0208400699863518
CRIP3	15.9885692330409	-3.28116	1.1048593858061	-2.96975	0.00298039520728728	0.0197137710494961
CRIPTO	11.6883433320034	-8.08056	1.79288813616705	-4.50701	6.57476607787133e-06	0.0001463964356104
CRISPLD1	301.543053056793	2.80392980912349	0.57847590547944	4.8470986994689	1.25280108463561e-06	3.7064928591454e-05
CRK	537.298022924463	2.24796212544648	0.422085963883301	5.32583956302322	1.00487799460954e-07	4.58532839717039e-06
CRLF2	48.0437795503706	-3.77858	0.982964655030162	-3.84406	0.000121013201176271	0.00158930670878169
CRLF2_1	9.38443081366181	-5.24918	1.83884044124089	-2.85462	0.00430889997240184	0.0256354724495121
CROCC	371.060633366201	-1.33041	0.312669554960858	-4.25502	2.09034994487782e-05	0.000377532900758806
CROT	53.1591678440601	1.46348904804068	0.483955031790782	3.02401866269542	0.00249441050565848	0.0172944619836135
CRP	31.0298143217521	-9.4908	2.41342619516359	-3.9325	8.40671801556579e-05	0.00117855026812675
CRTAC1	49.3173134452425	-1.7499	0.650110815492629	-2.69169	0.0071090223061875	0.0366156953800027
CRTAM	19.4905207823174	-8.81885	2.57212	-3.42863	0.000606632401337969	0.00584849433624831
CRTAP	624.247654894503	1.19625782952772	0.328767870614034	3.63860929382633	0.000274114294323551	0.00308680635432809
CRTC1	382.335276268969	-1.56249	0.358157206577369	-4.36259	1.28533499129603e-05	0.00025199655207052
CRYAB	1086.31101292962	-1.88673	0.693205362260331	-2.72175	0.00649373105325975	0.0343251066115895
CRYBA4	27.970205189116	-8.61007	1.61325959565039	-5.33706	9.44641309688212e-08	4.36899592466182e-06
CRYBB1	37.6386265435535	-3.53902	0.672155993754967	-5.26517	1.40056346513098e-07	6.05836328527954e-06
CRYBB2	69.3811039487084	-3.68547	0.446776569578712	-8.24902	1.59695752132801e-16	1.59868484272863e-13
CRYBB3	18.0249747034413	-4.72099	1.22878576356277	-3.842	0.00012203722870042	0.00160098817954076
CRYGB	28.3285880247699	-6.91822	2.0086266505238	-3.44425	0.000572642964963525	0.00556786032910917
CRYGN	14.8621237788204	-6.95501	2.39274459555042	-2.90671	0.00365255661072591	0.0228327844304751
CRYZ	147.170268472313	2.47651191085075	0.90022896746781	2.75098002879951	0.00594172656352998	0.0323090026738539
CSDE1	2422.74777173658	1.41471314452711	0.429951261118969	3.29040352351857	0.0010004380168248	0.00870887063696659
CSF2RB	98.4836586813815	-2.45544	0.931417730385328	-2.63624	0.00838305157935688	0.0411131602801632
CSF3R	22.2979018004578	-6.20718	2.01630981229583	-3.07849	0.00208055203125909	0.0151758094854055
CSGALNACT2	198.252532014653	1.56736100367908	0.456337579480253	3.43465249008032	0.000593314150319943	0.00573474660406782
CSMD1	102.014187215068	-4.65104	0.964849731631907	-4.82048	1.43213341566698e-06	4.1106167606034e-05
CSMD2	192.698844445642	-5.17809	1.03324380294877	-5.01149	5.40111217061454e-07	1.88168150074684e-05
CSNK1A1	1310.31699369594	1.90479179814972	0.554790362437078	3.43335415882562	0.000596162828407702	0.00575809441991212
CSNK2A2	398.820398381897	1.09105810279696	0.411469254937234	2.6516151321279	0.00801077963857352	0.0398411004370827
CST7	80.8760968877834	-6.84825	1.33390595425811	-5.13398	2.83673812065997e-07	1.10261897807237e-05
CST8	14.6692189414168	-8.40852	2.70893489237677	-3.10399	0.00190927493042124	0.0142550476654419
CSTL1	21.536847882486	-6.19368	1.41180065629978	-4.38708	1.14881774872966e-05	0.000229450150767248
CSTPP1	453.837260663029	-2.27814	0.343498807907798	-6.63216	3.30798585904629e-11	6.10024926104502e-09
CT47C1	27.5586954673576	-9.31618	1.65297983200686	-5.63599	1.74056552091285e-08	1.07667037197148e-06
CTCF	436.540357023039	1.60001315754665	0.355801344452088	4.49692836324319	6.89422035067097e-06	0.000151651206664333
CTCFL	22.3878015934951	-6.99582	1.60665425719392	-4.35428	1.33506049859553e-05	0.000260392535338396
CTDSP2	1714.61932615771	1.66092831649827	0.504053799491555	3.29514095156841	0.000983723242657779	0.00859080936836248
CTDSPL	241.382558147228	1.09155880963957	0.417175014080583	2.61654886509746	0.00888236496613163	0.0431008654351226
CTDSPL2	427.173368364045	2.53088270358505	0.475051631852382	5.32759501049668	9.95217227252359e-08	4.55395435153078e-06
CTHRC1	187.901759872053	2.68847193627572	0.72188840242617	3.72422098379767	0.000195919258370053	0.00235838708731932
CTLA4	14.8468526121388	-8.42705	2.6377365399379	-3.1948	0.00139926496424407	0.0112603493168972
CTNNA1	1511.17445181298	1.46769224688329	0.355322885772835	4.13058743371124	3.61837442384073e-05	0.000590655975416504
CTNNA2	27.8559545492053	-3.92588	0.927966234784867	-4.23063	2.33041548958802e-05	0.000410315402048675
CTNNB1	1649.06751078561	2.73567962194618	0.61565699202237	4.44351263348729	8.85019570741502e-06	0.000185842744022187
CTNNBIP1	291.81478446981	-1.26353	0.307186771343747	-4.11323	3.90156799461384e-05	0.000629344343438976
CTNND1	1183.27867088592	1.35849358823923	0.379517455016196	3.57952861003787	0.000344214563483003	0.00369388689182493
CTR9	236.621883975226	1.47655158586025	0.360259051513528	4.09858289377305	4.15687366088461e-05	0.000662251132469545
CTRC	38.8412630443477	-4.51321	1.32864425235532	-3.39686	0.00068164565438725	0.00641548181988524
CTSC	597.641954369423	2.52403958221929	0.467068512783138	5.40400286711515	6.51699017995986e-08	3.16826480968851e-06
CTSK	556.394687038184	2.46704938781217	0.65317401167453	3.77701706393284	0.000158717861251491	0.0019866259882545
CTSS	72.7977504539094	2.60007714747996	0.99612737384525	2.61018541980544	0.00904931587243017	0.0435833177702815
CTSW	15.7523875817947	-3.78397	1.35596374753012	-2.79061	0.0052608040036381	0.0296584552109481
CTTNBP2NL	215.075833052831	1.83363217600749	0.567546467269696	3.23080537322092	0.00123441963370628	0.0102685783630815
CTU2	575.130905939662	-1.11047	0.295097157008395	-3.76306	0.000167843684247299	0.00207386303359767
CUL5	249.345695035722	1.45039157132331	0.424228461655493	3.41889265435742	0.000628765262567532	0.0060225396614226
CUL9	470.450888236919	-1.93794	0.557229587121717	-3.47781	0.000505531272047781	0.00504254575663266
CWC22	129.708759831291	1.51894443023826	0.456691856928923	3.32597222217313	0.000881107090447846	0.00788759443948128
CWF19L2	266.473683388067	-1.03469	0.328926669892793	-3.14567	0.00165706507041542	0.0128167790758574
CWH43	30.8779162194634	-5.40709	1.43224927328017	-3.77525	0.000159849259728828	0.00199518721055426
CXCL12	825.855991565939	1.3792893861836	0.445718937532325	3.09452722341099	0.00197126843081325	0.014595717786669
CXCL14	539.482040492578	2.19473901851794	0.659344882372101	3.32866619154153	0.000872629246829095	0.00782954313782695
CXCR3	19.4935910856355	-8.09228	2.25876432012966	-3.58261	0.000340174999132824	0.00365773876204788
CXCR5	43.7326545669622	-2.62646	0.754891661665809	-3.47925	0.00050281510968282	0.00502231512426622
CYB561	38.6394797853356	-2.76948	0.994953804048285	-2.78353	0.00537713288422549	0.0301455588524533
CYB5A	373.087356501624	1.67160388480267	0.632268635511867	2.64381908403441	0.00819764589516736	0.0404330524028421
CYFIP1	839.283404572169	1.00947446984572	0.251000776863693	4.0217981890706	5.7755532508223e-05	0.00086665100523887
CYLD	190.453069318117	1.14814253003781	0.428251108604591	2.68100305397669	0.00734018460553181	0.0374463903492354
CYM	32.4242239640399	-7.53719	1.48846538663376	-5.06373	4.11131811081224e-07	1.50165664400352e-05
CYP11A1	64.2406186292898	-10.5398	1.62016325641096	-6.50541	7.74798843828296e-11	1.20403967614754e-08
CYP11B1	22.9586079099678	-7.58862	1.91736389613934	-3.95784	7.56312666882078e-05	0.00108440205341068
CYP17A1	25.2096537777664	-4.24566	1.45463480945697	-2.91872	0.00351476969794258	0.0221720676431555
CYP2A6	57.0336709281466	-3.20703	1.22896550882623	-2.60953	0.00906658118258289	0.0436536127551274
CYP2D6	32.3400680193357	-2.27615	0.8564469798158	-2.65767	0.0078682624155814	0.039424093592596
D2HGDH	630.945153759193	-1.57981	0.326897430948808	-4.83275	1.34661568683662e-06	3.90861179209447e-05
DAB2	412.371650585081	1.96909147329364	0.65631117100812	3.00024067892832	0.00269766352820531	0.0183636537675624
DACT1	613.222281687966	2.15906670280969	0.407879562882324	5.29339270531826	1.20067699584786e-07	5.34939225043823e-06
DACT2	66.9922396028644	-1.92554	0.688077302909627	-2.79844	0.00513503579275068	0.0291268398175069
DALRD3	619.318691160141	-1.43738	0.322395287887926	-4.45845	8.25548384851543e-06	0.000175002700614186
DAO	25.1952351478095	-9.18681	1.80839806577158	-5.08008	3.77272515595678e-07	1.3977604763984e-05
DARS1	285.914520649896	2.01999342917253	0.720018803362362	2.80547316228342	0.00502427651966496	0.0286509923412143
DAW1	11.4844673375133	-4.92448	1.89611259829955	-2.59714	0.00940026517702798	0.0447116462453945
DBH	68.2717538347799	-5.91505	1.04572489039509	-5.65642	1.54567201786197e-08	9.80498945078193e-07
DBP	107.14398000818	-2.33345	0.538533937603412	-4.33297	1.47113329550459e-05	0.000282329818248775
DBR1	39.3337517122644	2.91217952749565	1.00015263891632	2.9117350834079	0.00359427329345597	0.0225367521096092
DCAF16	207.137176818807	1.63117009402349	0.29260649165879	5.57462031951637	2.48070304031317e-08	1.42322720744424e-06
DCAF5	469.289826090105	1.51525005498738	0.333953091708659	4.53731404981059	5.69752295402786e-06	0.000129629217747648
DCAF7	617.14138398328	1.76757222624843	0.494697622597922	3.5730356191444	0.000352866741004537	0.00376695805146802
DCAF8	419.940356431308	1.0856178062577	0.307915068987861	3.52570535058972	0.000422356592598477	0.00434974972427737
DCBLD2	409.465066154878	1.4031465470332	0.355783764503474	3.94381837235155	8.01944043909623e-05	0.00113660101663966
DCDC1	12.8690175494066	-2.99413	1.05522079868097	-2.83744	0.00454769401057723	0.0267121715690658
DCDC2B	19.3276635090849	-3.61179	1.31594637598037	-2.74463	0.00605784555905028	0.0327769135460063
DCDC2C	9.1329574026567	-7.71906	2.13823677526978	-3.61001	0.000306185581961928	0.00337512839370302
DCLK1	1220.62597600316	2.21055577643854	0.451354848627003	4.89760059776235	9.70139710970197e-07	3.00620740633109e-05
DCLK3	67.1159824258379	-3.36398	1.05223903516393	-3.19697	0.00138878064308475	0.0112149253129153
DCLRE1A	93.6576	2.07555354385763	0.453524924158868	4.57649278638228	4.72836005433146e-06	0.000111345746082382
DCN	4233.96430600164	1.93359368054556	0.744496093108953	2.59718445596005	0.00939914348424689	0.0447106463666372
DCP1A	164.161233680168	2.41495775142754	0.407477276294847	5.92660718012676	3.09257564408103e-09	2.64285911270221e-07
DCP1B	111.122619638146	-1.46934	0.473577421118754	-3.10263	0.00191809357835852	0.0143099991329613
DCPS	194.887066330464	-1.08147	0.292192157386819	-3.70122	0.000214566836690971	0.00253531759095688
DCST1	44.5371591034175	-6.99554	1.37233250493404	-5.09755	3.44070664840422e-07	1.29430201859028e-05
DCST2	37.7868080991902	-9.77377	1.80280993275197	-5.42141	5.91315289318643e-08	2.93084075341906e-06
DCSTAMP	15.5250531754396	-6.42915	1.25801593553758	-5.11054	3.21232143050798e-07	1.22435122867683e-05
DCT	37.3039573951552	6.40523086485491	1.5021267742166	4.26410804653648	2.00702314863257e-05	0.000364631505592124
DCTN4	467.194199455466	1.50536938769952	0.241999427389428	6.22054937872668	4.95417117810801e-10	5.77237431828342e-08
DCUN1D1	347.999337520672	1.18633566099222	0.371231341488679	3.19567754229716	0.00139502925030779	0.01123837665112
DCUN1D4	183.901611906733	2.38787352526685	0.818520118871976	2.91730584283944	0.00353069384759206	0.0222363720332332
DCX	644.272489924275	2.9655277629827	0.670096337294991	4.42552450734739	9.62082330039115e-06	0.000198280274500405
DDAH1	160.608765164242	2.59837600237175	0.962365551759528	2.69998858294651	0.00693418556248922	0.0360167941970334
DDB1	984.307334625521	2.21668718856146	0.743247850712783	2.98243336517641	0.00285966891797015	0.0191136857110219
DDHD2	237.678594188364	0.992767475578198	0.364844779651023	2.72106805674399	0.00650713632986389	0.0343811458841893
DDI1	54.6086897748583	-8.27611	1.30121377000865	-6.3603	2.01356033531596e-10	2.66949121968253e-08
DDI2	472.613036363548	1.2179260674327	0.342848899147603	3.55236977706719	0.000381777936989469	0.00401980869902594
DDO	23.6302833423634	-3.56501	1.22176319549345	-2.91793	0.00352367714647824	0.0222002543654036
DDR2	764.69661879715	2.11919251631342	0.420911828251742	5.03476589174385	4.78433171426574e-07	1.70929223291972e-05
DDX17	4074.09228729173	2.46210996619806	0.477398900403828	5.15734318641158	2.50478466286585e-07	9.91664262046478e-06
DDX18	237.341105485341	2.01463004693386	0.529716972178821	3.80321974326653	0.000142827556861873	0.0018189362886034
DDX21	181.904191502562	3.02756	0.419095986656028	7.22403388838191	5.04676724168637e-13	1.70730395521684e-10
DDX3X	1749.60795121822	2.67141500192952	0.612952669410081	4.35827288997787	1.31092862991347e-05	0.000255968084497724
DDX42	532.071061171219	1.11689084630233	0.29725449534164	3.75735561212848	0.00017171838830326	0.00211110328356887
DDX43	8.17552963513857	-7.56961	2.95007650469448	-2.5659	0.0102908093274417	0.0478863884897226
DDX46	706.526046219788	1.5302824505955	0.466484461692984	3.28045749914528	0.0010363887825429	0.00895350104791774
DDX49	234.350191616646	-0.936959	0.346409547963275	-2.70477	0.00683513979949314	0.0357103112775095
DDX5	1787.64533530422	2.34255810177543	0.732527771332663	3.19791029562428	0.0013842733371886	0.0111921476856952
DDX52	91.5001940099062	1.23250417112468	0.416189969293849	2.96139806832894	0.00306245844660797	0.0200434061032059
DDX6	1610.1932337311	2.58468639577409	0.350501338532664	7.37425542109082	1.65266073207505e-13	6.5377392653611e-11
DEAF1	274.741926793091	-1.57437	0.320944406365259	-4.90542	9.32265311847797e-07	2.90351811695682e-05
DECR2	129.493392304839	-2.65753	0.685529664050805	-3.87661	0.00010592160206098	0.00142740998513661
DEFB108B	9.01372884500194	-7.70442	2.95143422613175	-2.6104	0.00904368006680891	0.0435647292857878
DENND10	165.347238911029	2.68142597897273	0.886248800616242	3.02559053068195	0.00248148105050561	0.0172358970907997
DENND1A	255.863557899415	-1.13914	0.329046452217645	-3.46195	0.000536269903083017	0.00529288683217933
DENND4C	352.167076132328	1.25114000956448	0.438197075591579	2.85519935950143	0.00430098216529918	0.0256007860883899
DENND6B	370.150890751776	-1.50452	0.261933532565852	-5.74391	9.25172330892071e-09	6.49248617271084e-07
DEPDC1	81.0839706495444	3.84985527771698	0.827202902187262	4.65406403620844	3.25455654306482e-06	8.1827658691419e-05
DEPDC5	239.885701093747	-1.5959	0.406386769510464	-3.92706	8.59914781814091e-05	0.0012010649143601
DEPDC7	8.08513928386516	5.19783275841152	1.75164207269771	2.96740574996941	0.00300324342683797	0.0198301386211715
DERA	216.098174499137	1.29631221097509	0.40710903525074	3.18418924349514	0.0014516007817582	0.0115745326357464
DERL1	330.153777258413	1.76939496516722	0.578546798971244	3.05834371275325	0.0022256413860638	0.0159099951778764
DGAT2L6	9.92261842355797	-7.84688	3.03040553621446	-2.58938	0.00961477920532156	0.0455157078130321
DGCR8	1121.09455249851	-0.906784	0.342408075068733	-2.64826	0.00809081376840845	0.0400704866516651
DGKG	52.9638048542931	-3.61486	1.14529054611258	-3.15628	0.00159795617316688	0.0124677181743844
DGKI	64.2202588261027	-3.70889	1.00361536612459	-3.69553	0.00021942615705595	0.00258062923117402
DGKK	35.1307197306136	-4.00373	1.11460411532551	-3.59206	0.000328073235462538	0.00355645887715887
DGKQ	557.247022052141	-2.95509	0.470857038479777	-6.27598	3.47446798089198e-10	4.31476146497961e-08
DGLUCY	13.8314728991726	-6.82858	2.41392341761512	-2.82883	0.00467183401851893	0.0272850903810465
DHFR	357.435646704743	1.76984378732229	0.528961892165625	3.34588145863658	0.00082021452915104	0.00743284376472307
DHPS	286.178728970603	-0.946993	0.343083151271783	-2.76024	0.00577581559434791	0.0316418452478834
DHRS12	66.6636981649894	-2.07495	0.542235700877083	-3.82666	0.000129892600770378	0.00168205431509751
DHRS7B	131.378357105604	-1.292	0.432658199895931	-2.98619	0.00282479447071326	0.0189373572737321
DHRS7C	471.592223193289	-2.32977	0.77825801776019	-2.99357	0.00275732299920539	0.0186255544103957
DHX29	319.60463922643	0.889651710407313	0.282346758397436	3.15091880444054	0.00162757729572523	0.0126427131055918
DHX33	130.683392098828	1.17940803148393	0.452383437656372	2.60709816785954	0.00913131770412331	0.0438123410153812
DHX34	124.655650678717	-1.13148	0.359763249409065	-3.14507	0.00166045706688058	0.012834919713472
DHX36	375.75287652666	2.54344138155765	0.611074664885301	4.16224322118649	3.15136424654412e-05	0.000525081081473263
DHX40	239.206839895272	2.46893397882973	0.333332500999379	7.40682043133359	1.29363434543747e-13	5.37768182599527e-11
DHX9	931.825604274004	2.26899403519719	0.387839789491276	5.85033845592119	4.90573723969464e-09	3.86882843760034e-07
DIABLO	190.080535901017	1.01871339852307	0.336574934410767	3.02670607455217	0.00247234233685989	0.0171900508362846
DICER1	498.894838320269	1.14989148677342	0.289807621700823	3.96777517452764	7.25467236578857e-05	0.00104696511785533
DIO1	31.7109622015607	-5.02944	1.12255951454034	-4.48033	7.45266753159363e-06	0.000161830766014724
DIP2B	369.757740205136	1.65891329705693	0.382630310383642	4.3355511888058	1.45395333266939e-05	0.000279504628757939
DIPK2A	541.467526936957	1.9479	0.41430090189415	4.70165425292911	2.58062202895881e-06	6.78024919049365e-05
DIRAS1	29.501792551229	-7.39187	1.29304337189129	-5.71664	1.08648517550205e-08	7.43390101107786e-07
DISP2	104.371496654481	-7.22807	1.33173595715088	-5.42756	5.71312170668825e-08	2.86257159426127e-06
DISP3	57.3862596662811	-3.90827	1.08796564071886	-3.59227	0.000327810653452286	0.00355470800053174
DKK2	263.926777865207	2.35718435238797	0.672250070229764	3.50640997565433	0.000454195048580271	0.00460989648624209
DKK3	476.997065959155	2.4603200022858	0.660992301538874	3.72216135733784	0.000197524725224991	0.00237189237367478
DLC1	706.911780784411	1.01966276187802	0.354522519713751	2.87615794534381	0.00402548227276458	0.0244413890241268
DLEC1	73.8923565335544	-3.91771	0.656538225403533	-5.96722	2.41335729153585e-09	2.16552394284342e-07
DLEU7	23.8420484448204	-8.38279	2.23324216477119	-3.75364	0.000174283774065482	0.00213781994729535
DLG1	352.371559115562	1.61852266728068	0.551426011582067	2.93515835902819	0.00333377500809204	0.0213934674871715
DLG2	317.028631369003	-2.90686	0.707756465846108	-4.10715	4.00571552354141e-05	0.000642972393901429
DLGAP1	94.699085598383	-2.79966	0.709117340986449	-3.94809	7.87781490575867e-05	0.00112073797729751
DLGAP2	37.3923631761988	-7.28168	1.2486929429544	-5.83144	5.49510183812221e-09	4.25713357564444e-07
DLGAP3	68.7913920929178	-2.39725	0.751283370644323	-3.19087	0.00141844342061908	0.0113802592593438
DLK2	196.629002952447	-1.81286	0.613405452430203	-2.9554	0.00312262750519125	0.0203229729351395
DLL3	22.8903623305012	-5.55813	1.8299368394251	-3.03733	0.00238680040318422	0.0167808112623471
DLST	458.553694850221	1.22482982755774	0.4308664245282	2.84271356000629	0.0044731251874444	0.0263753135302711
DLX1	51.9557693934401	-5.36001	0.989039133765925	-5.41941	5.97960663246719e-08	2.95700018925343e-06
DLX2	21.690022107269	-3.3718	1.09414187183454	-3.08168	0.00205833815996046	0.0150585625295363
DMAP1	494.31108669794	-2.45314	0.280627970378555	-8.74162	2.29794979653456e-18	3.63617197965837e-15
DMRT1	12.5804135202598	-5.70109	1.83926688667695	-3.09965	0.00193746610391931	0.0144150651896791
DMRT3	13.4397926042626	-6.81005	2.44109051079392	-2.78976	0.00527477869401333	0.029721647319399
DMRTC2	20.3213277815968	-8.87934	2.59205916826341	-3.42559	0.000613458796943009	0.00590502244239509
DMXL1	264.122146503957	1.47475282098714	0.35008447895812	4.21256270879567	2.52489585588053e-05	0.0004399776782185
DNAAF1	19.6555726955785	-8.10405	2.27300127536799	-3.56535	0.00036337045246491	0.00386400410017637
DNAAF11	53.2745968664803	-7.26615	1.64138448905479	-4.42684	9.56226069296328e-06	0.000197414803776064
DNAAF3	40.0929704988765	-4.05123	1.03300745644313	-3.92178	8.78960187921621e-05	0.00122175217053328
DNAH1	108.323125509108	-3.29954	0.681589063433183	-4.84095	1.29222862866116e-06	3.78660041348363e-05
DNAH10	117.700170520338	-5.25712	1.10861394112079	-4.74206	2.11551786653857e-06	5.73962930903298e-05
DNAH17	193.026513361979	-2.94511	0.571076126014653	-5.15712	2.50770697836032e-07	9.92020567818621e-06
DNAH2	124.085044222762	-5.42785	1.16985060352427	-4.63978	3.48781193719887e-06	8.69347758919799e-05
DNAH3	61.3852328551066	-4.24804	1.03330827999499	-4.1111	3.93775822095675e-05	0.000633931257015398
DNAH5	70.0767072470015	-4.02276	1.03939283812546	-3.8703	0.000108702611623419	0.00145370480042627
DNAH6	46.8651857716012	-8.06812	1.34421066138683	-6.00212	1.94751999123069e-09	1.8254164606746e-07
DNAH7	48.439315878488	-4.77246	0.826859592539066	-5.77179	7.84328761614239e-09	5.65789393286224e-07
DNAH8	60.163581462821	-4.5352	1.27997050693304	-3.5432	0.00039529825034863	0.00412828722042822
DNAH9	146.751491732688	-4.49405	0.80067663859091	-5.61281	1.99068098149666e-08	1.18938945414562e-06
DNAI2	75.0611237886971	-4.3659	1.03846422392073	-4.20419	2.62020616830959e-05	0.000452885740571143
DNAI3	16.5130788347372	-3.92589	1.46675278300747	-2.67658	0.00743771504893839	0.0377957356568502
DNAJB14	138.384103407373	2.28671096173194	0.596584418941375	3.833	0.000126587464964149	0.00164533516663656
DNAJC13	364.919850257518	1.1533305770485	0.405037880917569	2.84746348770086	0.00440691491411381	0.0260574249375632
DNAJC14	361.20260716231	1.52414860274207	0.310444764887039	4.90956451881758	9.1278865648117e-07	2.86268405655228e-05
DNAJC17	235.02616078736	-1.02361	0.288729337989119	-3.54522	0.000392284579902576	0.0041039725663423
DNAJC18	201.626955536719	1.68771816761352	0.600214493182984	2.81185840525679	0.00492561811469297	0.0282139934070557
DNAJC25	147.877530747904	1.33268955073605	0.496803879437688	2.68252645741105	0.00730683718726776	0.0373434345225094
DNAJC3	287.638546492447	2.35769837650852	0.44177933522596	5.33682358705758	9.45889888893819e-08	4.36899592466182e-06
DNAJC5G	93.3440263384954	-2.20073	0.84300956646902	-2.61056	0.00903931793326832	0.0435647292857878
DNAJC9	424.86579020179	1.70136658498806	0.292659244618471	5.81347289133499	6.11898849300125e-09	4.63917685544344e-07
DNAL1	156.048417610898	1.60087022372743	0.481019067786215	3.32808059168026	0.000874465653562666	0.00784189464427961
DNALI1	20.7265283245476	-4.0841	1.45993541145754	-2.79745	0.00515077115643024	0.0291890916747195
DNASE1	94.6946347246496	-1.18773	0.371631572572268	-3.19598	0.0013935893687161	0.0112359860788348
DNER	39.7417851749403	-2.5992	0.967535944372179	-2.68641	0.00722233361386543	0.0370079526544386
DNHD1	253.325426964533	-4.64386	0.724927640837777	-6.40596	1.4942483125541e-10	2.0882439451771e-08
DNLZ	305.07922860815	-2.45381	0.39566700934129	-6.20171	5.58531641028093e-10	6.37154711333745e-08
DNMT1	481.792663158949	1.42767393891115	0.409118316939655	3.48963583344456	0.000483679176381522	0.00485589738826091
DNMT3L	27.4097940708804	-4.8305	1.37095629100956	-3.52345	0.000425966255623764	0.00438140548062749
DOC2A	79.1532237865944	-2.23268	0.642419890319012	-3.47542	0.000510056563820537	0.00507707074372744
DOCK1	446.510294613985	1.10050925778454	0.370968965095594	2.9665803917073	0.00301131624371538	0.0198754165369982
DOCK2	63.9875534383983	-2.82129	1.01592590813751	-2.77706	0.0054853017129079	0.030461961386083
DOCK3	88.9636141409333	-3.58152	0.852515553273921	-4.20112	2.6559243533988e-05	0.000457608209719955
DOCK6	463.971683303195	-0.747198	0.284539600484871	-2.62599	0.00863971743884337	0.0421150809428186
DOCK7	358.698518848526	1.83693947701797	0.374291124828272	4.90778261937356	9.21118661473774e-07	2.87977270243933e-05
DOK3	70.0157318009335	-2.44784	0.676286881775598	-3.61953	0.000295137300084318	0.00327468219430808
DOK6	164.151679308459	2.89408276293877	0.488417034310198	5.92543371675426	3.11474202543796e-09	2.64796257493602e-07
DONSON	194.263237016663	1.35499024548812	0.386464713622057	3.50611633540554	0.000454696435793613	0.00461307637331626
DPF1	161.627474161802	-1.36396	0.457814371633861	-2.97928	0.00288923089189744	0.0192640264972469
DPF3	309.358480350062	-4.60016	0.778920191249418	-5.90581	3.5091078074831e-09	2.93741067031516e-07
DPM3	213.798339693115	-1.40593	0.404695614707085	-3.47405	0.000512672795121966	0.005097940121451
DPP4	145.395473361846	1.64406143305651	0.632606132838941	2.59887052577007	0.00935310436515249	0.0445348309477601
DPP7	292.939075528169	-1.54693	0.381160651286596	-4.05846	4.93972594729617e-05	0.000761920115227245
DPP8	349.614879376157	1.8685543331513	0.48264069098023	3.87152257998868	0.000108157635905375	0.00144874464161032
DPY19L1	372.827	1.78855074921718	0.494368831670733	3.6178469082946	0.000297064015371263	0.00329382485217146
DPY19L2	12.6518451193228	-8.19172	1.81679443969171	-4.50888	6.51693890820389e-06	0.000145378442229731
DPY19L3	296.672674855239	1.12769096993937	0.303805107433508	3.71188943946962	0.000205717847990261	0.00244929067899666
DPY19L4	196.569563707646	2.37492082269753	0.420526533358058	5.6474934024565	1.62804081460852e-08	1.0212312797825e-06
DPYD	190.794291206603	-2.71342	0.703185806399185	-3.85875	0.000113967832398068	0.00151115372110241
DPYSL2	844.479755352524	1.53440832942317	0.461760344765914	3.32295388033164	0.00089069639217848	0.00795689858414332
DPYSL3	1856.5030386483	1.73238579275967	0.496477742762485	3.4893523788607	0.00048419241009212	0.00486005530842004
DPYSL4	121.413810811334	-1.57562	0.517276845124959	-3.04599	0.00231912470548763	0.0163872117802196
DQX1	14.8143936709733	-2.36471	0.89079247109614	-2.65461	0.00794001482223298	0.0396217240157675
DR1	382.496845898504	2.38635580145227	0.407886718586163	5.85053568236783	4.89992326265416e-09	3.86882843760034e-07
DRAM2	152.620873047354	1.80323203620188	0.38427022801818	4.69261447992419	2.69735503850317e-06	7.02295534064101e-05
DRC1	52.1246923832179	-3.88276	1.14642747786335	-3.38683	0.000707050855161349	0.00660753774018473
DRC3	22.5010356168504	-3.52986	1.08825396514438	-3.2436	0.00118028987848358	0.00991892400364141
DRD3	111.209170089471	-7.0833	0.946339492972053	-7.48494	7.15774964581262e-14	3.31234993750987e-11
DRD4	123.026347679168	-1.7791	0.438390860302164	-4.05825	4.94415692270038e-05	0.000762180168225084
DRD5	31.4200139931967	-9.50674	1.59317333575767	-5.96717	2.4139957171631e-09	2.16552394284342e-07
DSCAM	29.1316	-4.61201	1.08182235281466	-4.26319	2.01532495974066e-05	0.000365526041478266
DSCAML1	94.0474934346174	-3.75763	0.893949901347356	-4.2034	2.62932701986419e-05	0.000454302142674879
DSCC1	105.348993801815	1.69616582200158	0.556617125123037	3.0472756683989	0.00230925822788916	0.0163269016795398
DSE	214.131368592261	3.10033463058135	0.905114895333376	3.42534925296906	0.000614009565226674	0.00590800533602668
DSEL	550.91366735876	1.4926621638184	0.475925873653919	3.13633329568424	0.00171074663583552	0.0131531747222006
DSN1	131.819057038564	1.8399258622247	0.519619727122904	3.54090841087237	0.000398751971373997	0.00415727533513468
DTHD1	11.9611839132214	-8.11514	2.73838741092402	-2.96347	0.00304187889307248	0.0199536353760209
DTNB	98.2655479139939	-1.67936	0.445482988913668	-3.76975	0.000163413639825763	0.0020303772224856
DTX2	213.782974984885	-1.59753	0.30304546466288	-5.27159	1.35243498061786e-07	5.90222358578717e-06
DTX3L	31.6993511746426	3.92857990803308	0.931877133351449	4.21577026351547	2.48927075082537e-05	0.000434696326593937
DUOX2	42.7187179647972	-3.58414	1.0292343772926	-3.48234	0.000497055629264099	0.00497491731938214
DUOXA2	21.513834844922	-3.26941	0.853242131827824	-3.83175	0.000127236574364293	0.00165158393286363
DUSP1	442.044506602208	2.84379657807126	1.00071312780807	2.84177003283671	0.00448638403217054	0.0264317314352704
DUSP15	169.215171143682	-1.72566	0.492341220761104	-3.50502	0.000456580438636497	0.00463027501683607
DUSP16	298.171261935995	1.10589364719227	0.427911018228947	2.5844009620724	0.00975483157196081	0.0460188260337943
DUSP2	43.0667507120319	-4.41347	1.19045789977435	-3.70737	0.000209420455947837	0.0024831282633815
DUSP26	531.580331029487	-2.5563	0.594943190574807	-4.29671	1.7335167156654e-05	0.000321368841472164
DUSP28	129.466405559783	-1.61675	0.498403767926362	-3.24385	0.00117924292061002	0.00991182367797861
DUSP6	282.402423621459	1.20693776227469	0.412873302438974	2.92326424388528	0.00346382422050984	0.0219494857884859
DUSP7	204.216714793679	2.18397993193285	0.481229967294452	4.53832903260684	5.67017396567666e-06	0.000129186736432112
DUSP8	262.814214408901	-1.0945	0.357850947022018	-3.05855	0.00222411854032883	0.0159080166680517
DVL2	202.15003655964	1.18231992505181	0.452163480887992	2.61480631458755	0.00892780665263618	0.0432828325490969
DVL3	578.801583596931	1.29023735387761	0.469889121029074	2.74583363635222	0.00603573617940742	0.0326717023624445
DYA	13.1562430873576	-8.25072	2.75254028079788	-2.99749	0.00272209818748458	0.0184455149040863
DYDC1	16.5251744687413	-8.58471	2.56615125957325	-3.34536	0.000821743816012367	0.00744257743848867
DYNC1I1	69.0509101892274	-2.81981	0.634549683811408	-4.44379	8.83878104148018e-06	0.000185842744022187
DYNC1LI2	573.872859122183	1.70879182454713	0.458398531197203	3.7277428007552	0.000193202397584084	0.00233083059731728
DYNC2I1	132.922280068069	-0.981342	0.380638598888292	-2.57815	0.00993315845689547	0.0466849881945093
DYNC2I2	197.501502432485	-1.47742	0.411186779619877	-3.59307	0.000326801217585859	0.00354677479557747
DYNLRB1	435.917253593114	-1.45923	0.338720356991471	-4.30805	1.64697022647473e-05	0.000309062090739346
DYRK4	19.7783393827272	-8.84042	2.02595612208104	-4.36358	1.27952145045139e-05	0.000251057462835968
DYTN	9.05204243123736	-7.71544	2.93061173770688	-2.63271	0.00847076917432754	0.0414315126441608
DZIP1	571.38972716487	3.2226663822445	0.476972191756532	6.75650790117654	1.41357275458979e-11	2.95018531593106e-09
DZIP3	136.350564651158	2.91442723063419	0.865160228715542	3.36865604069791	0.000755356270448741	0.00696868368145986
E2F3	126.989831256182	1.32254713393961	0.333871801818275	3.96124238925534	7.45607956572725e-05	0.00107287495141572
E2F8	56.1791014525788	3.19708590740168	1.20462764770858	2.65400342876334	0.00795430186181777	0.0396607409257722
EAF1	486.429158401725	2.46728509531525	0.679525303640801	3.63089509999979	0.000282439971909557	0.00315815487172556
EBAG9	94.1468292117924	1.03394561060637	0.368134963706767	2.80860475787338	0.00497566913226168	0.0284266827329178
EBF3	719.99817220696	2.25698922991788	0.596795651290868	3.78184597196044	0.000155669677583503	0.00195696173616186
ECEL1	61.9709333207396	-4.08736	1.25977156869883	-3.24453	0.00117646021145518	0.00989182426337179
ECHDC1	194.308581488572	2.32874905859414	0.640022885041333	3.63854029757663	0.000274187729481184	0.00308692464866663
ECI2	341.062962488306	-1.51019	0.539613842302313	-2.79864	0.00513180455521734	0.0291118779746821
ECM2	505.907472528489	2.84148339080258	0.540066543280864	5.26135793108156	1.42995356000891e-07	6.16375324948303e-06
ECT2	131.093570199793	2.33225217502421	0.891644738440325	2.61567424163104	0.00890514723320598	0.0431930657881453
ECT2L	40.8038407425292	-4.0971	0.820541271930984	-4.99316	5.9398014596999e-07	2.02900474235835e-05
EDDM13	12.5140555390866	-6.70129	1.89703776531568	-3.5325	0.000411645669126489	0.00425821488984852
EDEM3	381.162841531083	3.20193281803162	0.935537679142277	3.42255890854896	0.000620346541130757	0.00595846071707206
EDF1	998.018436295099	-1.80396	0.583869154013995	-3.08966	0.00200384911795917	0.0147610162091507
EDIL3	74.7943785537359	3.4138106217292	1.00570049251906	3.39446052490078	0.000687639525742737	0.00645936071548419
EDNRA	342.922912935268	2.19057682234415	0.588904268388484	3.71975028868203	0.000199419843013693	0.00239079256203386
EDNRB	303.478953852249	2.55599537357481	0.667999063791455	3.82634574226406	0.000130059586774914	0.00168377221168378
EEA1	268.242282477217	1.39799561581941	0.451575482954401	3.09581823768005	0.00196270633009756	0.0145454953331735
EEF1D	5663.19	-2.56788	0.479030890416904	-5.36058	8.29550856294029e-08	3.93159015978657e-06
EEF2K	542.425884032269	1.0589886561576	0.307130718827666	3.44800630884405	0.000564740846078574	0.00550521318018527
EEFSEC	431.106173970632	-1.15278	0.368127212939856	-3.13148	0.00173925951650555	0.0133368605695086
EEPD1	130.328909538881	-1.43791	0.525173252648843	-2.73797	0.00618191367525891	0.0331314801208575
EFCAB11	125.648055781223	-2.5096	0.555450051720684	-4.51814	6.23843895254801e-06	0.000139988172890822
EFCAB12	66.3444705332826	-5.48159	1.29961596165381	-4.21785	2.46639191456883e-05	0.000431161520261386
EFCAB13	50.8984264388751	-4.61461	0.946600681773595	-4.87493	1.08846168396487e-06	3.2877038782961e-05
EFCAB14	354.553115659368	2.41596542380229	0.533768665441882	4.52624063610446	6.00422083180837e-06	0.000135289409491362
EFCAB2	94.3507755980161	-2.52106	0.669536720246758	-3.76538	0.000166297414853967	0.00205814126654695
EFCAB3	31.9121535748094	-6.48518	2.2905350973155	-2.83129	0.00463600839634109	0.0271210637883983
EFCAB6	68.8602707258029	-5.41798	1.15917840500688	-4.67398	2.95417851495168e-06	7.55533465557481e-05
EFCAB8	74.1484941512299	-9.29017	1.46454243130995	-6.34339	2.24757859962188e-10	2.95577675729899e-08
EFCC1	88.4117622875587	-3.30023	0.870854575136824	-3.78965	0.000150859783637436	0.00190774038844216
EFEMP1	117.313872965266	2.33077442561306	0.908535782931659	2.56541841213136	0.0103051453600775	0.0478872958836567
EFNA5	221.305135256119	1.68720784551955	0.564152243496825	2.99069597784742	0.00278342458986349	0.0187394079613744
EFNB1	393.10012831953	1.28506090054182	0.456888794671131	2.81263387399729	0.00491375644320541	0.0281681073750795
EFNB2	363.941502805009	1.44768828508358	0.565355758199583	2.56066779914623	0.0104471199137191	0.0482796318173749
EFR3A	719.863387257059	2.30766065477999	0.449828141774036	5.13009400807834	2.8959751532992e-07	1.12386288919925e-05
EGFL7	1140.93169210965	-1.96914	0.343613072256084	-5.73068	1.00028453738262e-08	6.93036121641659e-07
EGFR	441.369941242951	1.61260384305325	0.577588798399875	2.79195830584099	0.00523901063795886	0.0295797869272325
EGLN1	558.679	1.81371748671838	0.533134177254857	3.40199065094144	0.000668969262563802	0.00631785699586873
EGR1	120.688808900037	4.32339924504319	0.912164891065121	4.73971240001884	2.14021781053461e-06	5.80343307131864e-05
EGR2	46.3434339520444	-2.23718	0.811298668204648	-2.75753	0.00582392710154388	0.0318414061649612
EGR4	55.7324347162589	-6.08587	1.17680907149613	-5.1715	2.32223548146957e-07	9.32181809104149e-06
EHD2	1559.58363515939	-1.3925	0.377793971767165	-3.68587	0.00022792373975928	0.00266071946844644
EID1	560.159457027494	1.71833423054258	0.631275706647367	2.72200278332973	0.00648875959556624	0.0343076043453625
EIF2A	323.063439926705	1.33010445920284	0.435440143623923	3.0546206606794	0.00225345347687113	0.0160456747569981
EIF2AK1	315.913421575954	1.12197300543821	0.302207116238324	3.71259624658675	0.000205144009179449	0.00244453395694277
EIF2AK2	187.521010055815	2.51478741081576	0.485222116163335	5.18275512810556	2.18631999233021e-07	8.86326897386559e-06
EIF2AK3	196.075679538675	1.12667272907924	0.362693488329964	3.1064046235488	0.00189377388732548	0.0141781578899537
EIF3A	1118.14138492336	1.52880338852065	0.428375699426907	3.56883779954355	0.000358568320902577	0.00381868255432786
EIF4A2	2795.22535961883	2.2025147864492	0.611734664163578	3.60044136040695	0.000317677470648032	0.0034768497184781
EIF4E	468.750715623528	1.36120583240605	0.356835716195559	3.81465691528497	0.000136372261989304	0.00175116978203176
EIF4E3	190.694947002246	1.48648624030661	0.414542893338277	3.58584422551805	0.00033598948509747	0.00362305830127197
EIF4G1	1664.07856151684	0.992452272978421	0.359119002715288	2.76357493052309	0.00571719638507325	0.0314084034356589
EIF4G2	3500.72644093666	2.72468522098627	0.620989726515834	4.38764943225964	1.14582266726755e-05	0.000229038464944887
EIF4G3	590.665388623098	1.76140888836614	0.423712579967773	4.15708	3.22335158011414e-05	0.000534172517092362
EIF5	1174.65916605004	1.11869573161132	0.340529260778489	3.28516770938818	0.00101921685018162	0.00883471358048405
EIF5A2	115.261046722078	2.37958905610548	0.670685177215986	3.5479970885642	0.000388172512187147	0.00407120509735218
EIF5B	1795.99289503711	-1.5478	0.402927080535779	-3.84139	0.000122341454768881	0.00160331695986586
EIPR1	722.073578683031	-1.94232	0.298042495258234	-6.51692	7.17675984243286e-11	1.1713116033598e-08
ELAVL1	402.672023723198	1.72119707318392	0.650376984041622	2.64646061502351	0.00813389763276618	0.0402261649654031
ELF3	58.130458473441	-3.04734	1.1613557328931	-2.62395	0.00869159116406575	0.0423216816925667
ELFN2	67.3661736324133	-2.07038	0.808056612379817	-2.56217	0.0104020885334866	0.0481537671497743
ELK3	431.039570813697	1.34354877701735	0.331760432994637	4.04975591841922	5.12710810293547e-05	0.000784711493832429
ELK4	420.732291540465	0.936525556111667	0.273054641309718	3.42981006153048	0.00060400389729176	0.00582658862809296
ELN	1539.68413710892	2.87570708108227	0.773399350607685	3.71826932466743	0.000200592346699393	0.00239922544238945
ELOA	358.544156941623	1.08082	0.312567109264921	3.45789138551662	0.000544420823375734	0.00534216336248248
ELOVL5	122.456114069034	2.03971087989815	0.552871293554573	3.6893050944719	0.00022486742428503	0.00263193074766251
ELP1	286.530116170424	0.920985971480309	0.340754840010975	2.70278177545665	0.00687618746310114	0.0358865436352271
ELSPBP1	23.9728566362178	-8.3874	1.83447069464326	-4.57211	4.82844902134534e-06	0.000113325315714858
EM4B	36.2409041860282	-9.71318	1.84456760662438	-5.26583	1.39557963796354e-07	6.04747066970191e-06
EM4C	70.5889138312802	-10.6764	1.72859235623329	-6.17633	6.56101082777869e-10	7.3646971197947e-08
EMC4	299.730952353007	1.13556477003532	0.402342917572106	2.82238041342385	0.0047668596243366	0.0277099127734405
EMC9	354.252906363082	-1.46057	0.547972611033692	-2.66541	0.0076894621569711	0.0388416421775207
EMCN	273.45507747453	1.47259029810308	0.444111974632139	3.31580858481204	0.000913783942506574	0.00811438155897447
EME2	1347.50800823558	-1.3204	0.364328197427495	-3.6242	0.000289855867682085	0.00322849679323554
EML1	307.371808522997	1.2847330588922	0.434076203828769	2.95969474382656	0.0030794400275854	0.0201407695564195
EML4	310.855851010378	1.29557616395814	0.395293698618306	3.27750269859258	0.0010472972943388	0.00902390201637116
EMP1	692.949313246841	2.71054691719615	0.424778905156636	6.38107703629171	1.75846814854894e-10	2.39605939141032e-08
EMP2	371.549280956376	1.96824555890553	0.498645230834861	3.94718617003552	7.90750682828115e-05	0.00112365855286117
EMSY	155.592540057244	1.8007981779183	0.514088696027125	3.50289393996574	0.000460232676434603	0.00465864496020359
EMX1	40.8650321060205	-9.88849	2.3507870575188	-4.20646	2.59404695994938e-05	0.000449631750976668
EN2	18.1370740983635	-7.98491	2.3483723898593	-3.40019	0.000673391990241619	0.00635228794179272
ENAH	810.864180555098	1.20115247379372	0.363730533178393	3.30231411506113	0.000958906210157734	0.0084175422918517
ENAM	68.405163963702	-3.63316	0.959566652622304	-3.78626	0.00015293439091508	0.0019285066009145
ENDOG	120.927912616017	-1.80148	0.550487250767655	-3.27251	0.0010659592642285	0.0091461430449887
ENDOV	243.54243177936	-2.16929	0.511049539133099	-4.24478	2.18805832432506e-05	0.000390720149192273
ENGASE	213.092935640844	-2.77472	0.403304395416718	-6.87997	5.98635402101983e-12	1.4050173387229e-09
ENHO	237.521800183995	-2.54747	0.648555355019403	-3.92791	8.56868524772442e-05	0.001197492072526
ENKD1	63.2099619828213	-1.81998	0.471383232620127	-3.86093	0.000112955608090234	0.00150112042081927
ENO3	2152.8185971659	-2.87865	0.747894479393351	-3.849	0.000118600954025732	0.00156306625411721
ENOPH1	328.576916742656	1.10056096012855	0.360531839582237	3.05260406793425	0.00226865051317089	0.0161281324090684
ENPP2	410.502086657326	1.48257258161441	0.482938569458072	3.06989889682672	0.00214131244766578	0.0155083123424405
ENPP7	11.6566543188505	-3.54705	1.31398763043282	-2.69946	0.00694525075228333	0.0360666298064529
ENSA	644.496432020755	0.886656966691074	0.25402898845404	3.49037711045129	0.000482339389309454	0.00484542168007304
ENTPD2	131.278847148506	-1.79283	0.460211899614823	-3.89566	9.79298538222622e-05	0.00133906241414146
ENTPD5	184.455562131806	1.07051428922329	0.391747259527163	2.73266567458671	0.00628240664900808	0.0334859169133753
ENTPD8	54.4138000361179	-5.16868	1.15845235364527	-4.46171	8.13079252950362e-06	0.000173182703408485
ENTREP1	87.7497958463243	-1.97545	0.503243988438988	-3.92543	8.65739624596084e-05	0.00120816858621086
ENTREP2	27.1898327270968	-6.02222	1.37977559063242	-4.36464	1.27332030342586e-05	0.000250396756845557
EOLA2	13.7775884975498	-8.31516	2.17965527627878	-3.8149	0.000136239709628205	0.00175021812008544
EOMES	26.6634195938268	-7.22511	1.51004389014293	-4.7847	1.71243255490835e-06	4.77543798271286e-05
EP4C	67.2858645917131	-7.38387	1.69369542950774	-4.35962	1.30287529852221e-05	0.000254781406712082
EPAS1	326.430668135164	1.19487847472028	0.311117777562569	3.84059851571798	0.000122734704532678	0.00160761160519131
EPB41	892.293608130428	2.2496501165666	0.736144619925991	3.05598934730076	0.00224319225572565	0.0160004812738273
EPB41L2	920.920901256162	2.73212952772593	0.464761934507438	5.87855700923847	4.13858278002121e-09	3.36109107795332e-07
EPC2	230.075761474948	1.5276229787657	0.597924108333373	2.55487771353413	0.0106225109561463	0.0487883066213551
EPHA10	46.3614049534819	-2.9617	1.1067329280003	-2.67607	0.00744902143492661	0.0378492695719344
EPHA4	299.388984106051	2.10376543396522	0.738230518309974	2.84974053738846	0.00437549068073903	0.0259028414629848
EPHA6	42.9433661110428	-3.44186	1.06218748661071	-3.24035	0.00119382010634692	0.0100115908968472
EPHA8	61.763983279654	-5.7795	1.57883992094473	-3.6606	0.000251626760065625	0.00287515664139276
EPHB4	620.418790040977	1.2245682830019	0.406781649398929	3.01038231397939	0.00260919038986985	0.0178929982097422
EPM2AIP1	599.199612635057	2.63575911702121	0.531310726306748	4.96086185826309	7.01810907079325e-07	2.32607638006501e-05
EPN1	1008.21561904934	-1.13492	0.393599940412547	-2.88343	0.00393370201837241	0.0240648240747715
EPN2	258.588744832324	1.45365971275729	0.46603534271743	3.11920487463692	0.00181339823230041	0.0137325375150407
EPRS1	620.552477422738	1.04144081171518	0.396041378400853	2.62962626763985	0.00854787817753422	0.041750380189444
EPS8	555.705060243774	1.38058987846892	0.472783335117404	2.92013228030993	0.00349882837616356	0.0220913925004442
EPS8L3	23.050825555062	-6.99541	1.98394057096577	-3.52602	0.000421862347229817	0.00434648471301496
EQTN	37.6048608292341	-4.27367	1.00450891308564	-4.25449	2.09527340420493e-05	0.000378004583657463
ERAS	25.3326067497139	-2.63462	0.995196567215471	-2.64734	0.008112745333597	0.040132563215907
ERBIN	777.802381521317	1.82892013149053	0.345659941879995	5.29109656601599	1.21585144046568e-07	5.3973901094265e-06
ERCC1	440.784226197487	-1.69169	0.378674617969965	-4.46739	7.91794451529911e-06	0.0001697954135606
ERCC2	303.467644597026	-1.40309	0.456602022059171	-3.07289	0.00211996711142387	0.0154083192645837
ERCC6L	52.9548362285897	4.03137043012865	1.03636624228148	3.88990905498224	0.000100281797255632	0.00136414947331683
ERCC6L2	145.08996132245	1.7849520267031	0.693739946849218	2.57294110683675	0.0100838365124691	0.0472437853339204
ERCC8	241.845635146764	2.34069105753451	0.765897606219273	3.05614097567029	0.00224205811634366	0.0159958147701714
ERF	221.261931055966	2.35983616345703	0.506288023786975	4.66105468149479	3.14593121356484e-06	7.95860566369244e-05
ERFL	27.9162132798479	-6.53486	1.33306206449212	-4.90215	9.47956162013221e-07	2.94490776537267e-05
ERICH6B	20.8560034828202	-4.65883	1.35359706655556	-3.44181	0.000577833956751838	0.00561165889537674
ERLEC1	265.703873245492	1.9608214645215	0.408677409038715	4.7979688163672	1.60282724729296e-06	4.51340326988873e-05
ERLIN2	583.300966640827	0.99071380061035	0.277967280126341	3.56413819698511	0.000365053596625132	0.003878486912552
ERMN	11.4147460414822	-6.58561	1.93002507227455	-3.41219	0.000644434937932188	0.00613576611226468
ERN2	150.37744791609	-1.41226	0.490263593900971	-2.88061	0.00396906789976332	0.0241976991905407
ERO1A	139.705618247238	1.42148575252297	0.397016250242127	3.58042209016899	0.00034303961842901	0.00368530933044201
ERP44	346.949294946621	1.19288786343181	0.308542644989825	3.86620093786759	0.000110543870592215	0.00147591412198147
ERV3-1	7.73102973569908	-6.75515	2.46523938561866	-2.74016	0.00614093738082293	0.0329827440426483
ESF1	157.238724230305	1.94969835515528	0.532671823315826	3.66022430662583	0.000251994556413424	0.00287801838783416
ESPN	124.67150257521	-2.46842	0.650451197225758	-3.79494	0.00014768096567091	0.00187382162676025
ESPNL	123.613043930491	-1.46278	0.554990106833625	-2.63568	0.00839691802867173	0.0411729328329103
ESR1	40.2708588519625	-4.50325	1.22947832207069	-3.66273	0.000249542033719534	0.00286091416451152
ESRRB	42.7997813457507	-2.49514	0.977161391937498	-2.55345	0.0106660446299402	0.0489522349581264
ESYT2	923.789750807873	0.988687061442391	0.366694229656861	2.69621657904889	0.0070132051115615	0.0362621218865212
ESYT3	38.0911013910766	-2.83243	1.1129670671098	-2.54493	0.0109298874321961	0.0499896497733134
ETAA1	338.139506781923	1.40543968699164	0.331082754769324	4.24498004425164	2.18612875894873e-05	0.000390517749500044
ETF1	326.989835996016	2.28041833270868	0.710570994248358	3.20927585162817	0.00133069756952968	0.0108827455615438
ETFB	831.688694501843	-1.71908	0.215328650211951	-7.98353	1.42205074387635e-15	1.05690689605101e-12
ETFRF1	30.9204215986012	3.25447	1.17281407123562	2.7749225099041	0.00552148619962172	0.0305694652991021
ETNK1	338.008591139643	1.84581631334549	0.36978719369786	4.99156364742486	5.98924399050778e-07	2.04304857765214e-05
ETNPPL	29.4613988705476	-5.91355	1.40469375988466	-4.20985	2.55538435254852e-05	0.000444343384067928
ETS1	491.709678360219	2.21167100861817	0.542808047520134	4.0744992980896	4.61134523324258e-05	0.000721532113959324
ETV1	96.6256355220123	3.28183441100395	0.64968077586893	5.05145685835414	4.38452973471812e-07	1.58726448027401e-05
ETV2	27.2423971158921	-2.58177	0.707765300640528	-3.64778	0.000264517417856612	0.00299385622937711
ETV3L	14.4049542774584	-7.64641	1.66435219103898	-4.59422	4.34362895842436e-06	0.00010378374636999
EVA1C	25.5057042601386	-2.64032	0.930890835026407	-2.83634	0.00456335259434245	0.0267674700253224
EVI5	211.837617443891	1.68797591073157	0.542762418745975	3.10997197379942	0.00187105096151994	0.0140616918669277
EVL	1317.83545714307	-0.534935	0.208869562663124	-2.5611	0.0104342020176454	0.0482311450783603
EXD1	13.6276716311159	-3.91983	1.48531425551704	-2.63906	0.00831371924403876	0.04081393815831
EXD3	312.242294502515	-1.79094	0.483133702229422	-3.70691	0.000209799835645544	0.00248702545623994
EXOC1	150.252194667685	1.08697215035434	0.311557288678462	3.48883556845987	0.000485129474248498	0.00486846483230597
EXOC3	888.619494664798	-1.00674	0.235944052357961	-4.26688	1.98228366019158e-05	0.000361073005508272
EXOC3L1	120.045826904547	-3.07683	0.671604288443596	-4.58131	4.62071293644675e-06	0.000109192848457879
EXOC3L2	82.2648801208624	-2.99345	0.848797349101797	-3.5267	0.000420780449785053	0.00433807133318752
EXOC5	356.03619180292	2.28003192762869	0.647544171248519	3.52104463118339	0.000429850260688448	0.00441395119061135
EXOSC4	215.626419076568	-2.01793	0.640273439458084	-3.15167	0.00162341130014109	0.0126261605368354
EXOSC7	261.961381611968	-0.964604	0.265026454096813	-3.63965	0.000273008276820776	0.00307647025106582
EXTL1	42.178405101561	-2.7878	0.806211091768691	-3.4579	0.000544407656331266	0.00534216336248248
F13B	32.2722307100907	-9.5474	2.42472653341191	-3.93752	8.23289736029155e-05	0.0011601502850169
F2R	189.50099799275	1.4466665788892	0.356739816757092	4.05524281545015	5.00822498702299e-05	0.000770362057975662
F7	33.5497166444528	-9.60395	2.37228757634516	-4.04839	5.15706309017928e-05	0.000788312295925722
F9	11.4842696826024	-8.05416	2.93197197454759	-2.74701	0.00601407696217722	0.0325760288455918
FA2H	35.5215042463665	-4.91844	0.959758723946792	-5.12466	2.98074718396839e-07	1.15129599697009e-05
FAAH	99.8454794072592	-2.39386	0.581259061226804	-4.1184	3.81513338503105e-05	0.000617788414321001
FAAP24	103.225913470474	1.47612972349555	0.43824979893099	3.36823822189133	0.000756501996504549	0.00697662952331973
FADS6	37.8928943882571	-2.33676	0.771918530448475	-3.02721	0.00246822243057107	0.0171662717831849
FAH	148.18541061611	-2.0874	0.580182976111552	-3.59784	0.000320873879267044	0.00349696209724201
FAIM2	32.8569718095916	-3.20249	1.06867937320296	-2.99668	0.00272935491858247	0.0184870266254109
FAM110D	55.6572160386255	-2.1897	0.596958879414859	-3.6681	0.000244360268834155	0.00281111732343382
FAM114A1	624.942741117302	1.67028	0.58570456420167	2.85174444076192	0.00434800416041448	0.0257681101946129
FAM120A	611.284217017649	1.43699611708611	0.251522863412734	5.71318287963383	1.10882404930485e-08	7.55432584590985e-07
FAM120B	281.770261144841	1.33935510422968	0.420749788031498	3.18325794172336	0.00145627819103097	0.0115984435954931
FAM120C	221.766565506833	1.01936697962114	0.37330662494686	2.73064261789152	0.00632109766484091	0.0336482695337429
FAM133A	115.826765854655	-1.56033	0.511515565329794	-3.0504	0.00228535678492535	0.0162163469363436
FAM133B	609.649354192117	-1.62416	0.427836010649199	-3.79621	0.00014692319210434	0.00186468909244351
FAM135B	75.4355194600106	-6.14879	1.12795477976181	-5.45127	5.00111042227626e-08	2.55009843600746e-06
FAM13B	349.806654815441	2.27606295963025	0.315402319166558	7.2163799100929	5.33897684950531e-13	1.79378651643003e-10
FAM13C	125.131622004104	1.51230437619195	0.486988039641542	3.10542406196488	0.00190006402207844	0.0142187399656771
FAM149B1	154.164298302464	1.54677863970897	0.421098993103755	3.6731948188911	0.000239536716412112	0.00276405423433623
FAM168A	328.052155221312	2.07522894549583	0.45130610765595	4.59827356707936	4.26006379541626e-06	0.000102385550885132
FAM168B	667.558604207518	2.12253505475709	0.475882063795758	4.46021234300617	8.18784883933086e-06	0.000174020168594323
FAM171A1	293.428996950072	1.90929581636273	0.393767688241473	4.84878742816469	1.242184451882e-06	3.67730077961182e-05
FAM171B	116.222856802625	2.88621619832983	0.90521261528778	3.18844009637698	0.00143042644601188	0.0114483126866081
FAM178B	102.819624316871	-4.20597	1.12966998881294	-3.72319	0.000196723694077495	0.00236516847195671
FAM180A	17.5059960286709	-4.83959	1.46499386113584	-3.30349	0.000954889062779706	0.00839128864144266
FAM186A	16.7241886317393	-4.36987	1.03972254532719	-4.20292	2.63492347708446e-05	0.000454793737114711
FAM187A	15.3962057657461	-7.00594	2.46607134612382	-2.84093	0.00449820912136813	0.0264823154141227
FAM193B	333.20832908945	-0.99744	0.286080991281272	-3.48657	0.000489264314366536	0.00490293818439667
FAM199X	154.481271181875	1.13715687556735	0.370257542836995	3.07125917504396	0.00213158038349663	0.015460655412045
FAM200B	47.1496707658951	2.31003867913485	0.853625935345045	2.70614865772689	0.00680685674791386	0.0356080563138977
FAM20B	326.725806091936	1.82237	0.481603463130523	3.78395683595013	0.000154354604528895	0.00194341797124124
FAM210B	255.274675072167	1.85441960929179	0.694646123934905	2.66958893945482	0.00759441571173296	0.0384605486173484
FAM221A	23.218454860438	-4.81866	1.32973513242474	-3.62377	0.000290336147362616	0.00323311215359328
FAM221B	229.221529964175	-2.49713	0.449877686526332	-5.55068	2.84554712319204e-08	1.5825694221535e-06
FAM222A	84.4789806441568	-3.01087	0.76926583646555	-3.91395	9.0796822519919e-05	0.00125566860306444
FAM227A	38.5411242222722	-3.74024	1.02356789987698	-3.65412	0.000258068403484748	0.00293712979028709
FAM229A	20.1725784873814	-2.89561	0.895327121480307	-3.23413	0.00122013317312105	0.0101770434519821
FAM234A	531.199747703348	-1.12593	0.333802672180361	-3.37304	0.000743422977812888	0.00688059006238784
FAM240A	18.7633285485597	-4.97162	1.55571401169517	-3.19572	0.00139483287109973	0.01123837665112
FAM240C	20.3755558455908	-7.44089	2.39376959843822	-3.10844	0.00188078605556488	0.0141050190130472
FAM3C	255.574809795744	1.95293709654074	0.445472398480161	4.38396880076896	1.16536470527346e-05	0.000232187794020223
FAM3D	42.1854156078447	-3.86647	1.29501800719373	-2.98565	0.00282978307601444	0.0189627223555431
FAM43A	219.275873410793	1.81592781674471	0.603280978276433	3.01008631489226	0.00261173457326764	0.0179079418538576
FAM83E	35.7314834950646	-5.94238	1.91128212757441	-3.10911	0.00187652601134071	0.0140791114154628
FAM91A1	261.337168721029	2.14174737170527	0.554596815924686	3.86180971510684	0.000112550214789591	0.00149618582278423
FAN1	352.90498433477	-1.00774	0.373544729467095	-2.69778	0.00698027502075469	0.0361604636807561
FAR1	246.847713326427	1.45176029103688	0.317852071563492	4.56740861840471	4.93790832907199e-06	0.000115287585562098
FARP2	278.430607829998	-1.89521	0.413742416367825	-4.58065	4.63535091387581e-06	0.000109421495850987
FARS2	210.95091414528	-1.563	0.413434816142875	-3.78052	0.000156501831440467	0.0019644023381907
FASLG	24.9791160595504	-6.72564	1.47828057132844	-4.54964	5.37383615603477e-06	0.000123424710256248
FASN	772.499323121083	0.743834234683926	0.233549571881119	3.18490943354223	0.00144799316732649	0.0115568514215532
FASTK	667.152930555052	-0.858556	0.277439857615989	-3.09457	0.00197101615112423	0.014595717786669
FAT1	940.660894173467	2.29799334726034	0.438915519888677	5.23561652101794	1.64435046578646e-07	6.94748694213809e-06
FAT4	739.55949842647	2.85546356850775	0.773876392424172	3.68981867965114	0.000224413946400996	0.00262766729170472
FBLIM1	388.574039506024	1.64661604291875	0.560791355723496	2.93623649172408	0.00332220940817253	0.0213368169798698
FBLL1	60.3142731343417	-9.00337	1.96236268486584	-4.58803	4.47455892160725e-06	0.000106342315301163
FBLN1	1572.76135538861	1.19276664771186	0.432244809673703	2.75947014519912	0.00578951768278034	0.0316992087167568
FBLN5	656.547249562932	1.98262072867479	0.536972836174112	3.69222	0.000222306848951876	0.00260880810086994
FBN1	2344.42692114572	1.96836046897385	0.510681540870468	3.85437951334355	0.00011602350333679	0.00153404337174652
FBN2	1857.74401664068	2.19989115828811	0.314187353268992	7.00184503099547	2.52613415909309e-12	6.84610270198858e-10
FBXL13	37.5062255258566	3.95985289066026	1.1123871369448	3.55977946808708	0.00037116635603779	0.00393100022291054
FBXL15	136.151414146638	-1.72595	0.406962405369394	-4.24106	2.22466403837759e-05	0.000395815905239522
FBXL18	414.894608661853	-2.06076	0.627483523037368	-3.28416	0.00102285681539162	0.00886000271329771
FBXL22	209.691103993577	-1.46197	0.468803391877064	-3.11851	0.00181770318103668	0.013760822066185
FBXL3	276.476615075843	1.63201761856412	0.435687385839474	3.74584546536636	0.000179787244768543	0.00219217094646566
FBXL5	308.882021679771	2.57873045823788	0.887220776276509	2.9065262302133	0.00365466256643392	0.0228381755434989
FBXL7	298.829894912544	1.52398754637879	0.349572804699567	4.35957124207229	1.3031752378868e-05	0.000254781406712082
FBXO11	331.148658222117	0.940723882924278	0.307490366492309	3.05936050503166	0.00221810058045387	0.0158758833871438
FBXO16	52.8149980584438	-4.65499	1.59844035328435	-2.91221	0.00358886667056474	0.0225092285885708
FBXO21	360.063303924471	0.971413539947218	0.298374866835779	3.2556815198576	0.00113120561454365	0.00958690895131471
FBXO30	189.985133649262	1.83998855418415	0.344041025197942	5.34816611805388	8.88498987704143e-08	4.17067376496185e-06
FBXO31	299.17804635521	-1.13398	0.298187116617749	-3.80292	0.000143001105743792	0.00182056403842466
FBXO36	58.7425458915874	-4.6748	0.931304025539485	-5.01963	5.17721499110651e-07	1.81847708958136e-05
FBXO38	221.371343029357	1.31689648052413	0.408506204333851	3.22369	0.00126551272669701	0.0104769180333677
FBXO41	105.951688752933	-3.10973	0.78817590542639	-3.94548	7.96401900151584e-05	0.00113005213792698
FBXW10B	42.0850690694997	-2.81502	0.649462910983519	-4.33438	1.46170213893919e-05	0.000280739526317087
FBXW12	27.2257089470056	-6.83749	1.47664339451528	-4.63043	3.64909474380125e-06	8.99040906417292e-05
FBXW2	368.957746551533	1.24366473446151	0.386732674839237	3.21582533717508	0.00130069969805594	0.0107070351214529
FCGR1A	16.2784052722641	-4.89968	1.20353245412782	-4.07109	4.67943656344496e-05	0.000730555066030126
FCGR2B	9.67891299713875	-7.80779	2.91661227027337	-2.677	0.00742835546388307	0.0377567332095246
FCHO1	60.3148753072558	-4.70167	1.06482322888774	-4.41544	1.00802491842035e-05	0.000205856146225117
FCHO2	206.422131824975	1.55057371505613	0.59188106576479	2.61973866836334	0.00879971724432336	0.0427632781836531
FCHSD2	184.18131216945	1.13161613106006	0.440477977622881	2.56906403622499	0.0101973611858741	0.0476982128588425
FCRL6	17.4645173928788	-8.65626	1.93129030527403	-4.48211	7.39075232493186e-06	0.000160842313129939
FCRLA	22.2192715004091	-5.95737	2.23225913432162	-2.66876	0.00761308955988227	0.0385392035274412
FCRLB	17.9199461659002	-4.85108	1.13353250984646	-4.27961	1.87219266559987e-05	0.000342802041155918
FDX2	185.918258381822	-2.1746	0.387755958707347	-5.60816	2.04490888164802e-08	1.21586564086643e-06
FDXR	133.497866247789	-1.35154	0.468852159519537	-2.88266	0.00394328250172877	0.0241034064245859
FEM1B	461.048358773863	1.47043304486719	0.353713874304762	4.15712572134012	3.2227665735795e-05	0.000534172517092362
FEM1C	268.418237520735	1.44991322954713	0.428097113587072	3.38687924662269	0.000706924953077795	0.00660753774018473
FER1L5	97.7304607858274	-6.43637	0.911477352775032	-7.06146	1.64756600123294e-12	4.81059851538569e-10
FER1L6	45.1519106864874	-5.69607	1.44358071893064	-3.94579	7.95359915639853e-05	0.00112890017192945
FERMT2	984.28463294065	1.81754952346388	0.505616389283906	3.59472034923164	0.000324740201466027	0.00352812427519668
FEV	41.237972642776	-9.89848	1.62106428596993	-6.10616	1.02055366284334e-09	1.07658535104203e-07
FFAR1	25.2222994910808	-5.39194	2.03582647986305	-2.64853	0.00808431505217602	0.0400686982170749
FFAR3	19.915351263139	-5.78728	1.44705774710924	-3.99934	6.35191035893208e-05	0.000939060454601252
FGF18	460.304079930172	-2.92957	0.512825071957344	-5.71261	1.11257965494222e-08	7.56640941657846e-07
FGF19	16.4158699349819	-6.55965	2.37540194094451	-2.76149	0.00575383442330122	0.0315425614624714
FGF20	31.5805644379212	-4.71822	1.70644175332222	-2.76495	0.00569319083301702	0.0313115920991124
FGF21	11.1590980081183	-8.0145	2.84021888867042	-2.82179	0.00477566906403148	0.0277099127734405
FGF22	43.1571468309656	-4.95307	1.05663206326929	-4.6876	2.76427138984891e-06	7.17438118974914e-05
FGF7	159.645441311642	5.0479402822232	1.19671401587966	4.21816759496433	2.46295728337195e-05	0.000430714594015131
FGF8	28.5659675725113	-6.27662	1.60505502360123	-3.91053	9.20919289605114e-05	0.00127159712387236
FGFR1	1486.17130503437	1.14553114802828	0.434919879384094	2.63389006189026	0.00844128150151365	0.041332619434393
FGL2	80.3385863693564	4.63282737129193	1.46850002297659	3.15480238257087	0.00160606850955064	0.0125178151249497
FHAD1	52.5469444115595	-3.7008	0.911886369447861	-4.0584	4.94091673605664e-05	0.000761920115227245
FHIP2A	196.697942235156	2.43055184891315	0.416118081843068	5.84101473828719	5.18838137465624e-09	4.05263808234096e-07
FHIT	115.734798262346	-3.49381	0.645512889317408	-5.41246	6.21647272811555e-08	3.04936636732252e-06
FHOD1	192.459318278104	-1.42677	0.322223130380385	-4.4279	9.51567780533746e-06	0.000196618594517784
FIBIN	491.364547076469	2.94954632371626	1.05846209323933	2.78663387433123	0.00532586142401265	0.0299186303747243
FIGNL2	55.2296711473722	-1.70548	0.646166981653436	-2.63937	0.00830592546652203	0.0407879229061272
FJX1	167.756	1.7287441837079	0.476139673432987	3.63075013523569	0.00028259867231834	0.00315914144786498
FKBP6	11.6060537878004	-8.06942	2.82461637972272	-2.85682	0.00427911083133222	0.0255164983961105
FKBP9	1528.00655493387	1.97470315148782	0.456836003036772	4.32256463667744	1.54225879251949e-05	0.000292772525346202
FLAD1	133.519100313727	-1.06328	0.357702024601048	-2.97252	0.00295363076967034	0.0195763342986946
FLCN	170.458609278846	1.4575569093644	0.51853341907683	2.8109218340437	0.00493997855547079	0.0282556865766684
FLII	777.633779439217	-0.818764	0.268670423741484	-3.04746	0.00230780720165198	0.01632134755805
FLRT2	262.064154443435	1.80915340181598	0.563095717041037	3.21287011615493	0.0013141570438355	0.0107786767430603
FLRT3	162.326861439508	3.01893017301417	0.629717089665991	4.79410551588404	1.63402258040816e-06	4.59070501928761e-05
FLT3	33.1799395154148	-7.13504	1.39154547694403	-5.12742	2.93734675031928e-07	1.13632231974299e-05
FLYWCH1	265.863559810161	-2.39308	0.512904693627055	-4.66574	3.07506640481235e-06	7.79944324484283e-05
FMC1	194.820789530221	-1.23446	0.470604990556377	-2.62313	0.0087125451116291	0.0424068739195021
FMN2	68.8746002079211	-3.25278	1.07308970055818	-3.03123	0.00243561709756812	0.0170323895773934
FMNL1	90.0971165903964	-2.24839	0.765281611209096	-2.938	0.00330341015955914	0.0212485193576698
FMNL2	223.409286206289	2.38337796566777	0.376032184708579	6.33822864794103	2.3242173686553e-10	3.04026225559062e-08
FMO1	27.0328613155604	-7.84586	1.72823736843288	-4.5398	5.63069351150689e-06	0.000128406512701045
FMR1	348.741958374294	1.73951234858355	0.28052309528705	6.20095948536275	5.61199607406499e-10	6.38712861765917e-08
FN1	4397.7100829033	3.05433629609274	0.643708422043101	4.74490653143611	2.08602635536302e-06	5.67531063835952e-05
FN3K	41.5853605868266	-2.16926	0.788053608817718	-2.75268	0.00591093834481219	0.032166547440434
FNBP1L	345.23057537261	2.0407927466431	0.516976837661617	3.94755160767741	7.89545020695922e-05	0.00112259570725209
FNBP4	504.537957949639	1.43375473458305	0.300553729637008	4.77037745069628	1.83881029774072e-06	5.08737515708265e-05
FNDC1	1642.95601556366	2.48918130947304	0.641816113436173	3.87834031798671	0.000105171524679886	0.00141925138930467
FNDC3A	483.596424147742	1.61626932254198	0.352742690599392	4.58200656063365	4.60535442934604e-06	0.00010892307175637
FNDC7	35.2246904816842	-4.28649	1.05133288846369	-4.0772	4.55818041914682e-05	0.000714581093321856
FNDC9	15.2840209913008	-5.702	2.11649246574572	-2.69408	0.00705829570410691	0.0363916942583095
FNTA	282.931941061812	1.73142809191674	0.663227025356261	2.6106114885573	0.00903805066069976	0.0435647292857878
FOLH1	456.664470878669	1.68158041827849	0.536052171940122	3.13697156042178	0.00170702684397009	0.0131307492202078
FOS	165.340062495664	1.44573483417681	0.449127053886478	3.21898852822665	0.00128643631704613	0.0106188575986632
FOSL1	393.347089595536	-2.01413	0.492795431849086	-4.08715	4.36705648042653e-05	0.000690132801334931
FOXA2	46.3527939469592	-5.63578	1.92541703184375	-2.92705	0.00342198718715547	0.0217574513922926
FOXA3	22.1075277455589	-3.60439	1.37953651700312	-2.61276	0.00898154224734038	0.0433846963918058
FOXB1	14.3466028144761	-8.3778	2.72918444488931	-3.06971	0.00214269139560669	0.0155137182330177
FOXD4	39.769470304337	-2.89578	0.993196185137623	-2.91562	0.00354982196585865	0.0223357384416707
FOXE3	22.804702427293	-3.97159	1.1178423849197	-3.5529	0.000381002607520658	0.00401980617286525
FOXG1	9.78100112221148	-6.36913	2.0762655360897	-3.06759	0.00215792471482819	0.015605584702413
FOXI2	16.1816435188306	-8.54786	1.85467382786953	-4.60882	4.04958106866812e-06	9.83873700650705e-05
FOXL3	41.954415250741	-8.48343	1.54581817792404	-5.48799	4.06536467927704e-08	2.13281640227355e-06
FOXN4	33.9240493698266	-5.46168	1.65888956134936	-3.29237	0.000993458963126957	0.00865887393714758
FOXP3	86.6068068075662	-3.48031	0.568025695899851	-6.12703	8.95354558060826e-10	9.61046545657718e-08
FOXR1	85.2271265206703	-8.52688	1.4238128795374	-5.98877	2.11439337312512e-09	1.94591628765303e-07
FPGS	121.864984831625	-1.19147	0.360428616387881	-3.3057	0.000947407473154745	0.00833749170804803
FREY1	298.225999638309	-3.97075	0.547815265900613	-7.24834	4.21915862176375e-13	1.44728942568795e-10
FRMD1	45.7847765475964	-5.60584	1.52513477858049	-3.67564	0.000237254887536865	0.00274482641470421
FRMD3	288.635139493723	-1.84867	0.485062354911541	-3.8112	0.000138295415375629	0.00177030402150854
FRMD6	265.706727565559	2.40319848873092	0.433326996622905	5.54592376533204	2.92406216268524e-08	1.62072340413784e-06
FRMPD2	74.1467474792091	-5.49455	1.07589936852272	-5.10694	3.27422224857192e-07	1.24203872865999e-05
FRRS1L	131.467568992733	2.38992679878304	0.677122580398173	3.52953345224091	0.000416293071799301	0.00429813177246287
FRYL	357.701391912343	1.11760216376086	0.421066920084423	2.65421506761153	0.0079493143259003	0.0396560272173688
FSCN3	40.9838490156062	-9.89272	2.54150760255517	-3.89246	9.9232995120108e-05	0.00135363629299963
FSIP2	18.1267779246565	-5.62953	1.75650240202479	-3.20497	0.00135077734395438	0.0109955059904869
FSTL1	7696.66379742704	2.78938154402678	0.657080834896411	4.24511170603009	2.18484549350855e-05	0.000390430695785337
FSTL4	114.407491976501	-4.27956	0.896137468491319	-4.77556	1.7920963946899e-06	4.96934451377749e-05
FTCD	76.0205098321551	-6.08711	1.30009889228151	-4.68203	2.84042002131928e-06	7.33321701609339e-05
FTO	544.573682599665	-2.10664	0.603642859187567	-3.48988	0.000483235456161549	0.0048524357893741
FTSJ1	108.697086840447	1.04164930291732	0.341139854522853	3.05343772973773	0.00226235669195564	0.0160927179249565
FUBP1	832.266748545075	1.56145788597533	0.266950627263423	5.84923849770358	4.93828588478775e-09	3.88824618790519e-07
FUCA1	244.484234068655	1.13513043495885	0.420002871476384	2.70267303404062	0.00687843720089201	0.0358932286829638
FUS	1796.31777421018	1.22785368063618	0.461306979006353	2.66168459727394	0.0077750694917741	0.0391767482706506
FUT10	122.705332175751	1.81086194080102	0.598622772317687	3.02504686513998	0.00248594603785484	0.0172552866838678
FUT11	248.364619711657	1.60364202875451	0.512007196732583	3.13206931267429	0.0017357889110485	0.0133164925639134
FUT2	46.3989772095071	-3.98937	1.42784956439271	-2.79397	0.00520657259620283	0.0294406922837507
FUT9	18.151808110586	-5.22834	1.63379914924463	-3.20011	0.00137373088864379	0.0111362785127489
FUZ	254.990943711115	-1.18075	0.437646432767943	-2.69795	0.00697687418986808	0.0361504816346888
FXR2	291.350537008343	1.26764669757479	0.288933382713424	4.38733207520051	1.14749524980644e-05	0.000229279366552974
FXYD1	428.99340450634	-1.32046	0.436187529492201	-3.02728	0.00246767939864329	0.0171660257142374
FXYD2	14.718305994471	-8.40859	1.97709214711344	-4.25301	2.10916410602289e-05	0.000379951622815795
FYB2	26.2130624797718	-5.15779	1.09316808418612	-4.71821	2.37934119534661e-06	6.33969710240831e-05
FYTTD1	576.945527605004	1.80565385621427	0.594552082376666	3.03699862423548	0.00238946546343734	0.0167947341134821
FZD1	205.830007415763	2.01706711865207	0.664290767911547	3.03642202494172	0.00239404021101936	0.0168220676795778
FZD6	142.523564561722	2.74884849057061	0.765167708362817	3.59247843384839	0.000327547769696516	0.0035531182545164
FZD7	220.908692313774	1.62252080437349	0.508832366654885	3.18871382935033	0.00142907273430357	0.0114468165963085
G2E3	142.20895901909	3.72778380635227	0.757413841091744	4.92172654381257	8.57840240323199e-07	2.72713138746428e-05
G3BP2	589.659414902142	2.16219626074149	0.440807605265132	4.90507930198028	9.33896004520718e-07	2.90490809827234e-05
G6PC1	17.9199655238824	-8.69717	2.65284627580595	-3.27843	0.00104386454510961	0.00900064818619473
GAB1	303.893287009312	1.11189500335047	0.387398598869146	2.87015752404939	0.00410267357679951	0.0248026185559214
GAB2	363.268999276995	-1.26421	0.438930185981031	-2.8802	0.003974241383499	0.0242051729059817
GABRB1	34.1045747136479	-3.36165	1.27980422221263	-2.62669	0.00862198814265836	0.0420411912884513
GABRD	29.0342372954857	-7.3569	2.32086656285961	-3.16989	0.00152495682022574	0.0120050885736693
GABRE	343.873276102566	1.61055361341224	0.569702090277391	2.82701018812842	0.00469848330233148	0.0274178802556824
GABRG3	31.9330552131908	-2.57751	0.654416461829747	-3.93864	8.19439535690697e-05	0.00115605313615864
GAD2	11.6547405947227	-5.61004	1.62717507671351	-3.44772	0.000565346142487425	0.00551001874179131
GADD45G	180.578098514052	-1.4526	0.41082540744317	-3.53582	0.000406515104107926	0.00421491976364534
GADD45GIP1	193.556414350199	-2.06774	0.339888645634986	-6.08358	1.17531660688885e-09	1.21079011198464e-07
GAL	24.932224401552	-4.66422	0.73327695405961	-6.36079	2.00720792969626e-10	2.66828104540354e-08
GAL3ST2	64.8518150203862	-3.20953	1.03889408333447	-3.08937	0.00200581186577675	0.0147712059192014
GALNT2	551.327498149699	2.34219805007566	0.415161435375505	5.64165611374088	1.68422231533386e-08	1.04976057476584e-06
GALNT6	75.4195550991219	-5.30984	1.05121567181507	-5.05115	4.39169325364958e-07	1.58868531837222e-05
GALNT7	260.269498313747	1.14664537364999	0.351927020928087	3.25819077667325	0.00112125000137294	0.00951733454184921
GALNT9	23.2274306293569	-4.97365	1.28146659804666	-3.88122	0.000103935338431631	0.00140488844201896
GALNTL6	20.007837011286	-5.17024	1.46283796846229	-3.53439	0.000408720042254292	0.00423330748156668
GALR1	56.822789502961	-4.61193	1.58032993281895	-2.91833	0.0035190814527572	0.0221907060678878
GALR2	17.798071705961	-7.24379	2.04200130187868	-3.5474	0.000389054845653088	0.00407871496982709
GAMT	494.402219226472	-1.97249	0.472480196762726	-4.17475	2.98309941891363e-05	0.000502161893603192
GANAB	642.370233759638	1.67543443064526	0.356086524264934	4.70513292830679	2.53700595270163e-06	6.69073940848781e-05
GAPVD1	362.693224431526	1.07366829893836	0.405401633978492	2.64840644178391	0.00808722305295207	0.0400704866516651
GARIN1A	13.6473120410303	-8.3041	2.74921856983196	-3.02053	0.00252330914761939	0.0174297065523684
GARIN3	7.04854890015087	-7.34399	2.31885958171391	-3.16707	0.00153984296541341	0.0121086753739058
GARIN4	14.991283791712	-8.43509	1.98744528360692	-4.24419	2.19387443612711e-05	0.000391616167086402
GARRE1	377.550527734233	0.963385812937158	0.342332017107727	2.81418554150018	0.0048900994754973	0.0281008387013167
GAS1	630.566259113136	1.97000742715347	0.441385150375037	4.46323902260779	8.07299107104467e-06	0.000172101013041267
GAS2	183.798199429379	3.21764	1.15573511357324	2.78406646194979	0.00536820329858996	0.0301151048039494
GAS2L2	42.7106420730733	-4.98603	1.11121412023242	-4.48701	7.22284809421219e-06	0.000157748160091447
GAS8	74.8298137337872	-1.44077	0.504642705285875	-2.85504	0.00430319709094973	0.0256108622788591
GASK1A	110.310688412804	-2.82222	0.835620911808223	-3.37739	0.000731774435861613	0.00678686545704664
GASK1B	701.556975414092	2.48328184990122	0.496422241914825	5.0023581544666	5.66332497119259e-07	1.9577384060036e-05
GAST	27.3130821807216	-6.01131	1.12389136635542	-5.34865	8.86106998653848e-08	4.16342975143364e-06
GATA4	27.8805183641244	-7.32045	1.69609689184686	-4.31606	1.58841359185114e-05	0.000300124832249306
GATAD1	294.959118746634	1.74839523827238	0.583017588392923	2.99887220056569	0.00270980946351157	0.0184029189552309
GATAD2B	329.118208759466	0.86562145745565	0.299668261624483	2.88859905537934	0.0038696212918628	0.0237508174711894
GATD1	412.365092104726	-1.44324	0.378414959267459	-3.81391	0.000136785113820545	0.00175463394043912
GATM	190.991221594946	1.14164120370944	0.349151713140828	3.26975684420877	0.00107639967728454	0.00920994825917292
GBX1	27.9381030174583	-3.70252	1.14760656520908	-3.2263	0.00125402424943011	0.0104013614317374
GCAT	42.3047869829386	-2.48989	0.57868555028183	-4.30266	1.68761649855199e-05	0.000314890440459213
GCC2	189.233685314289	1.32102471842494	0.361894100576733	3.65030741401888	0.00026192663667998	0.00297138929441792
GCDH	161.016581516332	-1.13854	0.365094015406755	-3.11849	0.00181783228322179	0.013760822066185
GCFC2	68.7529682498715	3.05896909732476	0.794720890660034	3.84911122039866	0.000118547175710851	0.00156277737440054
GCGR	15.8494641638451	-4.38556	0.995600220036681	-4.40494	1.05812714146419e-05	0.000214835722972861
GCK	23.0315751400115	-4.56047	1.55208471427112	-2.93829	0.0033002926936746	0.0212369483802729
GCKR	31.8926530422547	-8.0844	1.63171206095179	-4.95455	7.24965722196336e-07	2.37538483748919e-05
GCLM	105.703487791728	2.5921789346201	0.867000599716192	2.98982369270407	0.00279138514173159	0.0187595308065981
GCM1	33.6751564379318	-9.60789	1.74163308847729	-5.5166	3.45618822067589e-08	1.85895176303525e-06
GCM2	34.5310288431067	-9.64378	1.90052892987358	-5.07426	3.88999391709218e-07	1.43362788591377e-05
GCSAM	7.24311362343092	-6.64409	1.8867704480883	-3.52141	0.000429258057491983	0.00440879302641421
GDA	40.8489128148467	-4.57846	1.02367392634135	-4.47258	7.72823502232893e-06	0.000166854362918266
GDAP1L1	31.8713226238494	-7.50319	1.48671245739545	-5.04683	4.49189889541153e-07	1.62134743573673e-05
GDF1	1315.70719869877	-3.82902	0.317483868306443	-12.0605	1.70723799464009e-33	8.37451453510805e-29
GDF3	20.5421782884298	-7.44944	1.75528579563576	-4.244	2.19566875274721e-05	0.000391793886244121
GDF6	57.0436566845307	-3.33756	1.1346105484329	-2.94159	0.00326529910879053	0.0210648372585754
GDI2	731.006917263413	3.37682083400274	0.78891455411313	4.28033785965432	1.86609800779399e-05	0.000342069153872641
GDPD5	159.246496011541	-1.55168	0.48440830377023	-3.20324	0.00135890007068258	0.011043426966069
GEN1	149.837008289395	1.55909898062583	0.32184901828068	4.84419368110721	1.2712687857462e-06	3.74756897519281e-05
GFAP	46.090354427404	-3.92239	0.948094342990178	-4.13713	3.51672450244768e-05	0.000576171967329879
GFI1	51.6536212760755	-4.63066	0.988431394298817	-4.68486	2.8015269460978e-06	7.24424361027599e-05
GFOD1	335.513282800273	-1.84271	0.602053398154167	-3.06071	0.00220810807800076	0.0158400593083023
GFPT1	900.489864529564	2.23042594419402	0.400417455489982	5.57025153028031	2.54371837660307e-08	1.45089555264547e-06
GFUS	227.159221893467	-1.06461	0.325419038923206	-3.27149	0.00106981691993197	0.00917282457147751
GFY	12.1048269328255	-7.39722	2.41215620228256	-3.06664	0.00216477807547144	0.015639007207084
GGACT	108.41512782677	-1.39309	0.487666498117348	-2.85665	0.00428133784214342	0.0255164983961105
GGCX	448.630450097482	1.58161073193928	0.486694071656897	3.24970206962837	0.00115525970037214	0.00974865888222171
GGN	46.5282677115779	-6.83062	1.32917679764329	-5.13898	2.76228549316815e-07	1.07795059901653e-05
GGT5	357.990364172934	-3.52302	0.625651376279773	-5.63096	1.79212178482905e-08	1.10161591367443e-06
GGT7	72.1416948410959	-2.73113	0.927232080677385	-2.94546	0.00322470872034322	0.0208517844528073
GHRH	16.3090363456759	-7.83162	2.3747852742323	-3.29782	0.000974377490128181	0.00852436936387688
GHRHR	44.8951638691291	-9.29795	1.73965519785487	-5.34471	9.05635185984422e-08	4.24299166934994e-06
GIMAP2	13.830331238885	-8.32657	2.75645102720309	-3.02076	0.00252142341308675	0.0174275585010771
GIMAP4	10.0154070025337	-7.85321	2.16738405619499	-3.62336	0.000290801884678532	0.00323609456650091
GIMAP6	43.1985932724618	-5.77043	1.49081018157004	-3.87067	0.000108537264516342	0.00145228544362252
GINS1	324.733002653692	2.58477137122057	0.526250155775499	4.9116781113567	9.03002079192047e-07	2.84124188522177e-05
GIPC3	51.1540209079587	-2.69878	0.751702493214135	-3.59022	0.000330400713026582	0.00357694684972257
GIPR	78.7866341048885	-7.80798	1.90255	-4.10395	4.06155013282745e-05	0.000650232436898123
GIT2	470.322888658619	1.00987825145293	0.358158042287997	2.81964421349186	0.0048076922304717	0.0277829636116801
GJA1	788.872007718369	3.68281151968672	1.25481656606109	2.93494014925797	0.00333612029665569	0.0214040044158757
GJA3	12.9409606234795	-5.43064	2.12829293991248	-2.55164	0.0107216857939228	0.0491753953482278
GJA8	11.6619033533244	-8.0777	2.78039334011185	-2.90524	0.00366974905025855	0.0229110602217554
GJB1	19.8854199007796	-8.8485	2.54486282170846	-3.477	0.000507049797704141	0.00505329413384422
GJC1	369.664196214703	1.88153634263157	0.443719351207122	4.24037477183025	2.23146900929501e-05	0.00039688270236747
GLB1L3	30.2491945162645	-9.45359	2.01964214602595	-4.68082	2.85723360926366e-06	7.36499633395746e-05
GLCE	511.056414649797	1.40692988102439	0.457837343480195	3.07299066155195	0.00211925119479453	0.0154053984674357
GLDC	62.1636760580866	-3.64918	1.3803970800441	-2.64357	0.0082035712097438	0.0404350661727857
GLE1	94.0652080151579	1.18649073208348	0.402172055936071	2.95020679475573	0.0031756130010308	0.0206022145932501
GLG1	1273.40387424888	1.22999913469883	0.310873315377304	3.95659284299135	7.60263483482159e-05	0.00108726544184403
GLMN	111.281738410543	2.34823994597027	0.860836636118889	2.72785781580741	0.00637470786990579	0.0338895139419626
GLO1	547.050405230829	1.81056384755675	0.697610736626141	2.59537841449114	0.00944868264472467	0.0448810138250875
GLP1R	21.4170625813489	-3.33592	1.29545987423041	-2.57508	0.0100215471327404	0.0470148193862197
GLRB	43.0240315176723	-2.41736	0.862218585361589	-2.80365	0.00505275794320087	0.028765634561086
GLS	546.653549721562	1.84926546985638	0.248496072284342	7.4418297756447	9.93001293215717e-14	4.31059225098324e-11
GLS2	30.8088087037372	-4.1479	1.14525617865915	-3.62181	0.00029254580981655	0.00325311738688895
GLTP	123.255852532111	2.22587904007383	0.814102545652773	2.73415069386505	0.00625414142757136	0.0333904014948566
GLYAT	7.42901886351334	-7.42425	2.20156331067901	-3.37226	0.000745533880014511	0.00689647500905453
GLYCTK	56.8371349207756	-2.17455	0.701082083226356	-3.1017	0.00192411125005574	0.0143461664613139
GLYR1	484.581447923489	1.19845829734727	0.254091922870785	4.71663279889746	2.39779880663694e-06	6.38540851585026e-05
GMFB	313.007963370393	2.06488116266832	0.394928139854673	5.22849843879995	1.70892276916382e-07	7.20170005118494e-06
GML	10.8368959418001	-7.96582	2.19314712011922	-3.63214	0.000281077049426213	0.00314715190721389
GMNC	42.2189397801958	-8.49136	1.58885433655688	-5.34433	9.07528064386377e-08	4.24780287617795e-06
GMPS	288.991521020743	1.04587801246621	0.262897466320063	3.9782734581128	6.94175076772758e-05	0.00101012666985862
GNA11	346.437	1.23741793278827	0.4096570908622	3.02061885511097	0.00252258680965694	0.0174297065523684
GNA13	521.715808529715	2.17462532355869	0.502335179810875	4.32903250848849	1.49765827496531e-05	0.000286300200163185
GNAI3	549.417750047196	1.58921167834905	0.543356193704564	2.92480641016333	0.00344670569090088	0.0218551259379215
GNAL	114.826903292798	-1.2378	0.388269112454699	-3.188	0.00143258592964394	0.0114618557505829
GNAT1	38.4994578028513	-8.35927	1.66259764527962	-5.02783	4.96050513649591e-07	1.7562836627559e-05
GNB1L	344.33371903132	-2.08066	0.277242173944908	-7.50485	6.15007116142733e-14	2.98692515526233e-11
GNB4	608.202958968636	2.09165942180233	0.453782955025481	4.6093829630178	4.03865805681345e-06	9.81706113284787e-05
GNB5	95.2718766980567	1.73896244947805	0.502334970261602	3.4617586917599	0.000536658091506487	0.0052945875628857
GNG12	394.954192636131	3.11122600928514	0.493041746807626	6.31026891623251	2.78551036561497e-10	3.56756240116217e-08
GNG13	38.898765209052	-4.27936	0.738881605643839	-5.79167	6.96896635183616e-09	5.16387774103654e-07
GNG2	241.540293454718	1.4141949039579	0.420701236063492	3.36151830023258	0.000775152198727042	0.00711119147263094
GNG8	39.4005637540903	-3.91702	0.734457802736034	-5.33321	9.64894741509306e-08	4.43589332289185e-06
GNPNAT1	85.4619417380963	2.56873479158475	0.824436867424122	3.11574468959706	0.00183481053896679	0.013865808252648
GNPTAB	212.733	1.18082923857653	0.378110217629524	3.12297627390096	0.00179032179629535	0.0136071668846725
GNS	476.562808327627	1.48262402973035	0.318409020574905	4.65635058659266	3.21863667926208e-06	8.11741825335953e-05
GOLGA2	486.913280987599	1.35883077996866	0.272956878270648	4.97818845444634	6.41821492287256e-07	2.16082839129491e-05
GOLGA3	404.660872884065	1.07084734276671	0.37907238849016	2.82491517525683	0.00472931342935716	0.0275420885254965
GOLGA4	462.672132725667	1.29312819317555	0.479104598296487	2.69905193515868	0.0069537323583966	0.036104874908551
GOLGA5	171.402002236373	1.37368902931305	0.437473988792353	3.1400473273968	0.00168920542684838	0.0130222526800556
GOLGA7B	19.824818420381	-4.02651	0.861090758566625	-4.67605	2.92446794513418e-06	7.48715689523315e-05
GOLIM4	792.408946850725	1.61776728934518	0.360219620307968	4.49105822709511	7.08701713920933e-06	0.000155473815621483
GOLM1	1195.59932401106	1.42481345058906	0.508095961438413	2.80422116829158	0.00504382931066429	0.0287324305163181
GOLM2	589.687905806388	2.32437536144398	0.444534321823919	5.22878717644815	1.70625640771413e-07	7.19664622249366e-06
GOLPH3	332.589712111199	1.52538734087894	0.463678012150632	3.28975560821589	0.00100274434569436	0.00872585034403854
GOLPH3L	152.445054121119	0.951624720202673	0.368662935397676	2.58128666820318	0.00984328070074234	0.0463513917839602
GOLT1B	233.712729572546	1.05137433922534	0.339361200363983	3.09809824487207	0.00194766849732685	0.0144712182368031
GOPC	276.181899103534	2.61310046541524	0.468975606827419	5.57193258534841	2.51928912665288e-08	1.44199170979818e-06
GORASP1	329.308406579263	1.08213490322077	0.298895617762228	3.62044419159603	0.000294097683629309	0.0032649673776775
GOT1L1	14.4446197393975	-4.92316	1.92587122510481	-2.55633	0.0105783481118971	0.0486995026579161
GP1BB	131.75867667385	-3.13836	0.935510588223637	-3.3547	0.000794498548454738	0.00725909152366826
GP2	12.1141074441162	-8.13183	2.77680462655835	-2.92848	0.00340619352502335	0.0216867729351552
GP6	45.0136226675246	-6.39473	1.7650328125262	-3.62301	0.000291195175532149	0.00323973620897675
GPA33	22.4851204371639	-4.11004	1.34570656652784	-3.05419	0.00225671755136153	0.0160595917665657
GPALPP1	129.963947205058	1.18694895321967	0.37225708382958	3.1885194527636	0.00143003387744184	0.0114483126866081
GPAT2	65.0575827472249	-3.07196	0.798005456169411	-3.84955	0.000118336223621463	0.00156041580035043
GPAT4	670.700865940933	-0.896753	0.264082223724542	-3.39573	0.000684450001355658	0.00643667771765746
GPATCH1	135.936858019098	-1.22041	0.423652053614179	-2.88069	0.00396811271667835	0.024194882919978
GPATCH2	126.143	1.81072414190254	0.682457368849733	2.65324139580245	0.00797228334741408	0.0397105800586072
GPATCH2L	425.121130273824	1.6956345028219	0.459023941141743	3.69400013995851	0.000220753679297005	0.00259430527804408
GPATCH8	391.710244351875	1.7533580895619	0.248834705236048	7.04627631382303	1.8376916117148e-12	5.27159570932433e-10
GPBP1	488.66554984445	1.47577820429428	0.452568526095599	3.26089447055925	0.00111061365813537	0.00944339257627219
GPBP1L1	402.391799211788	1.06283946675794	0.33263154041413	3.19524560249065	0.00139711892338298	0.0112514980378764
GPC5	50.2861264837164	-4.58628	1.00919055963727	-4.54452	5.50614385430883e-06	0.000125862971630583
GPC6	322.257147248826	1.84144127719311	0.560435656093543	3.28573183588761	0.00101717797721249	0.00882015755987346
GPCPD1	289.818868790977	1.47049501989883	0.305539659757861	4.81277952938805	1.48845466204876e-06	4.24742097367526e-05
GPER1	75.2699452022682	-4.3878	0.566253432684578	-7.74883	9.27463085703433e-15	5.35233491094241e-12
GPIHBP1	111.578279366596	-3.18156	0.414989366964865	-7.66662	1.76592128122333e-14	9.51909193492834e-12
GPM6B	242.257227690663	1.90906997171611	0.542477844048697	3.51916671373722	0.000432904580893183	0.00444159556715191
GPR101	15.6558309350952	-4.38364	1.16080215510607	-3.77639	0.000159119076307191	0.00198860332486539
GPR107	330.505471806807	0.860387551562854	0.310790110232529	2.76838780654611	0.00563343779688969	0.0310386413850196
GPR137B	160.16504078199	1.38974280342603	0.47963037475527	2.89752875667047	0.00376115255691218	0.0233391292060991
GPR139	22.9700261094704	-5.24912	1.69696234692793	-3.09324	0.00197982479019231	0.0146229364103611
GPR141	12.6721071264287	-4.85515	1.42001794444994	-3.41908	0.000628339154796083	0.00602108235206334
GPR146	80.3867046869014	-3.07002	0.501351567871912	-6.12349	9.15469254922861e-10	9.7835541093096e-08
GPR150	16.2119734975223	-5.48959	1.85631953161023	-2.95724	0.00310403974198228	0.0202483059618384
GPR151	37.8088005950115	-2.28333	0.696128937136149	-3.28003	0.00103794537815411	0.00895590758743951
GPR152	26.7073852931773	-9.27442	2.44005136337818	-3.80091	0.000144165583489539	0.00183301046317064
GPR153	414.006253348995	1.76555971825632	0.577014460243157	3.05981884320941	0.00221470908308847	0.0158618958465088
GPR156	72.4363962851838	-1.92497	0.746365353984822	-2.57913	0.00990502480314234	0.0465974088106398
GPR157	150.373138651597	-2.64556	0.887835348393722	-2.97978	0.0028845087022952	0.0192403869151056
GPR161	378.515269985379	2.11580257178778	0.38453401480774	5.50225075106982	3.74973127221285e-08	1.98849262806332e-06
GPR162	13.4596815398734	-4.12866	1.12741296157704	-3.66207	0.000250188228965984	0.00286472530239692
GPR173	97.8598102534785	2.32328596734817	0.894431627813648	2.5975	0.00939051770772232	0.044678279836751
GPR179	42.0117329003541	-4.11473	1.47834573423979	-2.78333	0.00538036913027571	0.0301455588524533
GPR21	27.5913226403269	3.08678601695482	1.20632679403536	2.55883068519851	0.0105024879491402	0.04845546852607
GPR3	606.33227933082	-0.873862	0.338560492289131	-2.58111	0.00984827388827816	0.0463649220277254
GPR35	27.0483053448183	-3.74114	0.797257824038301	-4.69251	2.69876884535264e-06	7.02295534064101e-05
GPR37L1	18.6141329612398	-3.85487	1.0056997091652	-3.83302	0.000126579366703803	0.00164533516663656
GPR52	11.6459539466436	-4.33297	1.49326529096544	-2.90167	0.00371176488788609	0.0231086689992989
GPR55	42.9375222814505	-5.37345	1.14276700690013	-4.70214	2.57454738112728e-06	6.77024285415712e-05
GPRASP1	40.0309060380741	-1.68643	0.654239987539491	-2.57769	0.00994620894045464	0.0467418458666527
GPRC5D	7.71059211978155	-6.74039	2.58211621117326	-2.61041	0.0090432603440683	0.0435647292857878
GPRC6A	21.7057570179883	-8.97438	2.63021663424308	-3.41203	0.000644804383545132	0.00613736363331026
GPRIN1	43.7354970514343	-3.02189	0.868873449790455	-3.47794	0.000505274923688889	0.00504175159310641
GPRIN2	65.2666280586134	-5.77486	0.900525900976366	-6.41277	1.42900174997887e-10	2.00850495248463e-08
GPSM2	211.810759230141	0.899923198813535	0.346955413382679	2.59377189143595	0.00949294465180965	0.0450694361212949
GPT	150.743946545045	-2.11769	0.557125894157733	-3.80109	0.000144061637702235	0.00183216373196986
GPX4	979.677929713324	-1.0216	0.36739448832886	-2.78066	0.00542476867766019	0.030259401631256
GPX6	12.0072672497925	-7.38688	1.77354289514838	-4.16504	3.11292983386309e-05	0.000520162085373489
GRAMD2A	170.320401095872	-3.99682	0.875052335406937	-4.56752	4.93536815132952e-06	0.000115283149489127
GREB1	88.2104400489942	-3.11327	0.800641597516967	-3.88846	0.000100880546079967	0.00137077380245447
GREP1	320.820143947102	-2.58682	0.450665414786271	-5.74001	9.46716935827805e-09	6.62824436007623e-07
GRIA3	86.4624008083203	2.0096315738582	0.576649008282822	3.48501696004403	0.000492105848872962	0.00492839285519915
GRID2IP	92.7673395408944	-6.95237	1.37022197452611	-5.0739	3.897463596876e-07	1.43530241604774e-05
GRIFIN	34.6699502162742	-7.64373	1.95888867888962	-3.90208	9.53707236789478e-05	0.00130969207968181
GRIK4	71.6763937996296	-4.78538	1.09483527366427	-4.37087	1.23753832197685e-05	0.000244482349206324
GRIN1	71.5520939323417	-3.57789	1.31214309046791	-2.72675	0.00639606714873451	0.033955231407574
GRIN2A	45.9187835306993	-3.35287	0.988815707561191	-3.39079	0.000696904643614351	0.00653484175432976
GRIN2C	53.2537875305503	-4.59277	1.02528264487739	-4.47952	7.48115727055501e-06	0.000162305708798114
GRIN3B	116.313267066719	-1.69857	0.417546753216471	-4.06798	4.7422649879753e-05	0.000738952746045592
GRK1	16.8941632159415	-4.96861	1.57233365014143	-3.16002	0.00157755791073892	0.0123473576744726
GRK5	265.613862466052	1.5659197441289	0.521458467306099	3.0029615823837	0.00267366180324369	0.0182382328514133
GRM1	30.0178657458058	-6.98558	1.73739947500446	-4.02071	5.80234568828137e-05	0.00086987305332294
GRM2	25.4460392999858	-5.26905	1.15292535286206	-4.57016	4.87353801096489e-06	0.000114219617798309
GRM4	72.8712856390238	-4.80773	0.877113149219838	-5.48131	4.22191912641981e-08	2.20786566000289e-06
GRM5	21.7477723215278	-4.31249	1.65025249695043	-2.61323	0.00896911571374716	0.0433712507262769
GRM6	30.230476620424	-7.39427	1.43852685572024	-5.14017	2.74487603025035e-07	1.0729326696506e-05
GRM8	21.9405707798189	-5.35792	1.38417941192173	-3.87083	0.000108467340096189	0.00145174582093816
GRSF1	341.054	1.63113271599072	0.499626569246782	3.26470371351498	0.00109578634042251	0.00934160711796066
GRTP1	236.83134044617	-1.51494	0.551318137534397	-2.74785	0.00599869635991656	0.0325250417312907
GSC	37.6304574327852	-2.42981	0.900291187317437	-2.69891	0.00695660649850858	0.0361141304446334
GSDMA	53.3045837661309	-3.05202	1.06668636023399	-2.86122	0.00422013916781891	0.0253596087956659
GSDMD	67.6663342869104	-2.86185	0.735762308863804	-3.88964	0.000100393721147051	0.00136529337494491
GSDME	223.38020141883	1.32972263202004	0.46595511018972	2.85375694555346	0.0043205572945989	0.0256985930607445
GSG1L	38.2387058569589	-5.59344	1.74969349731093	-3.19681	0.00138954794192397	0.0112149253129153
GSG1L2	31.9904444024566	-8.06876	1.63859830423144	-4.92418	8.47138052339021e-07	2.70186364638401e-05
GSK3B	463.09606643722	1.28174449756003	0.265124934603999	4.83449246097693	1.33485763335044e-06	3.88137353223113e-05
GSPT1	419.836032821965	2.23548035950391	0.5509557904113	4.05745868980717	4.96095887320358e-05	0.000764049970509436
GSTZ1	167.580221129856	-1.65158	0.43091150305973	-3.83276	0.00012671344196073	0.00164610023000521
GSX2	22.6372936709195	-9.03498	2.54236541426382	-3.55377	0.000379753887912314	0.00400862222159732
GTF2A1	213.345133972788	2.23892497333337	0.402087822743671	5.56824864293559	2.57312473599352e-08	1.46256648522237e-06
GTF2E1	113.245204331674	2.24362159812823	0.513941894900759	4.36551606395401	1.2682298089642e-05	0.000249540621015327
GTF2F1	518.267816078335	-1.56948	0.244244157926937	-6.42588	1.31109429122099e-10	1.86956710079254e-08
GTF2H3	147.043280954456	2.32911612928796	0.522501994469685	4.45762150946793	8.28740620945039e-06	0.000175603514813032
GTF2H4	116.025912111046	-0.997259	0.375737605005916	-2.65414	0.00795113056131738	0.039657371492116
GTF2I	1218.51162924811	0.976000955163808	0.294967114480035	3.30884667222749	0.000936811257914097	0.00826500047382378
GTF3C3	145.385591283282	2.1074231887464	0.471044474800947	4.47393675435201	7.67924645153083e-06	0.000165942764840062
GTF3C4	473.890736416844	1.68949695676498	0.591285719290554	2.85732751806031	0.00427224756618371	0.0255096414870881
GTF3C5	441.397607703695	-2.12185	0.245907562822793	-8.62866	6.20765665449337e-18	8.22984275332063e-15
GTF3C6	160.917377456383	2.36020759437137	0.634511322625745	3.71972494455153	0.000199439854113766	0.00239079256203386
GTL2	52789.2700263482	-3.09116	0.422026712710927	-7.32456	2.39690344857144e-13	8.84024848592294e-11
GTPBP2	342.916621005776	0.963600834941561	0.321003614961994	3.00183795455278	0.00268354983140218	0.0182878813392291
GTSF1	16.1521998236684	-7.81847	2.29320351965606	-3.40941	0.000651039440210014	0.00618029382169445
GUCY1A1	340.704489394845	0.965220615170931	0.331348757847191	2.9130050809367	0.00357968776790955	0.0224648905888592
GUCY1B1	205.483816360328	1.40593210488026	0.497646715270589	2.82516102636346	0.00472568603484802	0.0275307692479097
GUCY2F	12.9123359137836	-6.75176	1.70623155507058	-3.95712	7.58588958155106e-05	0.0010860047485945
GXYLT2	1091.89077093013	1.29629071478018	0.413290475277727	3.13651243452702	0.00170970186702398	0.0131472026466731
GZF1	141.142768474547	1.86317399679463	0.628420672209166	2.96485153845239	0.00302829032643244	0.0199082735740425
GZMM	90.5285906747549	-11.035	1.5010479931607	-7.35156	1.95903394405012e-13	7.68251006231269e-11
H1-2	19.4693316956067	-3.65138	0.809595043700996	-4.51013	6.47880083303884e-06	0.000144719771066965
H3-4	37.5052947868882	-5.09275	1.1170495091043	-4.55911	5.13712336338544e-06	0.000119201188431479
H6PD	402.304054261791	1.02231003991689	0.316636896601688	3.22865102231878	0.00124375568236693	0.0103354137704802
HAAO	9.66649	-2.53657	0.960638081733713	-2.64051	0.00827819342234302	0.0406680242309657
HABP2	189.953558764219	-4.40294	0.858188853698064	-5.13051	2.88963918159263e-07	1.12229193012402e-05
HACD2	180.936783374572	1.54619293087654	0.367696313219867	4.20508140899412	2.6098819866791e-05	0.000451532054722704
HACE1	134.101391526672	2.76685625571185	0.571293137895929	4.84314631522124	1.27799107687715e-06	3.75877776544568e-05
HADHB	277.870947149518	1.50530238532362	0.590921861171368	2.54737975396561	0.0108535250791358	0.0496918019140234
HAGH	239.858269926001	-1.51722	0.475028992900535	-3.19395	0.00140340068947745	0.0112854121345799
HAO2	10.2097509438526	-7.88449	2.87625868809388	-2.74123	0.00612094183180909	0.0329178884489073
HAP1	51.5577651158376	-2.43749	0.814381083922358	-2.99306	0.00276198336880009	0.0186311273767275
HAPLN2	25.8342361619967	-4.31571	1.13877951664753	-3.78977	0.000150787452816475	0.00190731741181191
HAPSTR1	257.245185242791	2.1314977938399	0.61865136204217	3.44539416643944	0.000570227214158702	0.00555097351381758
HAS2	285.028497053595	2.1546883517684	0.469261677245223	4.59165633217139	4.39742061372745e-06	0.000104966751029281
HAUS2	147.216829124466	2.41027032255727	0.886970406890822	2.71741909744905	0.00657932381250725	0.0346468675228039
HAUS6	133.42949303267	2.43260040595029	0.903401462529829	2.69271249477302	0.00708733559149465	0.0365260635395658
HBP1	295.185027989697	1.71942052855946	0.343976555566248	4.99865616053099	5.77312421761126e-07	1.98450639275743e-05
HCFC1	640.863737708185	0.816505910746905	0.317456441104751	2.57202502461585	0.0101105583309568	0.0473554108477439
HCFC2	306.863422649486	1.63964581929263	0.386594628996229	4.24125348960454	2.22274925636012e-05	0.00039576232040738
HCK	39.8902028972144	-3.44459	1.11875768776369	-3.07894	0.00207735695255252	0.0151660352126148
HCN3	37.2090738416306	-3.87583	1.13859564385515	-3.40404	0.000663970170596121	0.0062839530731722
HDAC1	350.987732155945	2.28328465462048	0.878975021185762	2.5976672824448	0.00938593901337769	0.0446608270853832
HDAC11	167.82997798606	-1.5942	0.357421362659226	-4.46029	8.18487287550316e-06	0.000174020168594323
HDAC8	145.868615466596	-1.34764	0.524855410129834	-2.56763	0.0102395056264479	0.0478292829685624
HDC	18.4034685300775	-8.00891	1.51310204516896	-5.29304	1.20297561449984e-07	5.35476976570422e-06
HDGFL1	19.7647081597341	-5.58613	1.40329689935788	-3.98072	6.87079880509685e-05	0.00100367270335442
HDGFL2	872.595271752826	-1.36348	0.344567223779902	-3.95708	7.58717769235998e-05	0.0010860047485945
HEATR5A	236.514219364367	1.48994489749467	0.413546983853447	3.60284310046541	0.000314755533144875	0.00345561843494977
HEATR9	10.7727748069157	-7.2279	2.43691983298086	-2.966	0.00301701596930621	0.0198780971744169
HECA	276.229868813322	1.35555115295474	0.426424143319949	3.17887993489538	0.00147845317871264	0.01172934882345
HECTD1	941.828261227585	1.73379989441859	0.296724587889029	5.84312849418131	5.1229470686898e-09	4.00790945072474e-07
HECW1	67.5472473033249	-3.93473	0.758142049430677	-5.18996	2.10334571964484e-07	8.6137192258373e-06
HEG1	676.921657483169	2.18983524783798	0.481237483177103	4.55042536042873	5.35375762539561e-06	0.000123179114821074
HELLS	136.761616119042	2.71779328944296	0.618754891186713	4.39235847369302	1.12127619835516e-05	0.000225233256993921
HEMK1	325.013759667598	-1.40598	0.282122413088252	-4.98359	6.24137932759826e-07	2.11289427299294e-05
HENMT1	19.0320707244851	-3.29052	1.12424396890524	-2.92687	0.0034238992880834	0.0217667874259143
HEPACAM	32.9588701542554	-3.46102	0.828480313465627	-4.17755	2.94669515932034e-05	0.000496886344620627
HEPHL1	37.1941170214062	-4.33993	1.40876837897571	-3.08066	0.00206543650906187	0.0150977796794501
HERC1	510.345163893041	0.959650401858343	0.361707489082606	2.65311178458675	0.00797534536782571	0.0397172199317721
HEXIM2	78.0966455555802	-1.73261	0.629068388604618	-2.75425	0.00588260606309731	0.0320586018456963
HGFAC	123.797112129413	-2.59391	0.484045359844525	-5.35881	8.37707786178615e-08	3.95763107668656e-06
HHAT	162.871750841328	-2.12868	0.626547596653001	-3.39748	0.000680103936769191	0.00640328952213803
HHATL	89.9326595161232	-3.0916	0.79537097984229	-3.88699	0.000101495523465717	0.00137684178997893
HHIPL2	26.451825294008	-7.22241	1.33363183045371	-5.41559	6.10854174825791e-08	3.01451004403717e-06
HHLA1	21.1919037739174	-8.93644	2.01204102719186	-4.44148	8.93431703964404e-06	0.000187448697068289
HIBADH	238.048406969262	1.40865217090852	0.464824149750135	3.0305055614381	0.00244144690708335	0.0170525836726697
HIF1A	458.969973164302	2.20225638274515	0.531791279830346	4.14120439027831	3.45486924657099e-05	0.000566984614091826
HIGD1B	12.0373163752059	-3.14764	1.04939717077663	-2.99947	0.00270445501076801	0.018394569002108
HIP1	523.845113473947	0.995101930313747	0.340472544983667	2.92270829168174	0.00347001441625746	0.0219773553467627
HIPK1	434.646371690412	2.15411720017059	0.441968719662154	4.87391325299497	1.09409047000307e-06	3.3006408256495e-05
HIPK3	851.340162211766	1.66321040117753	0.427134357043561	3.89388110263372	9.86530171764622e-05	0.00134759856629268
HIPK4	290.787915321787	-2.13432	0.457272955866966	-4.6675	3.04889311347336e-06	7.74507270301444e-05
HK3	58.7753665624687	-2.99764	0.922378830739448	-3.2499	0.0011544483316845	0.00974684234322203
HLTF	243.096486914799	1.80584826289066	0.356462371030759	5.06602774836739	4.06202730115745e-07	1.48661255749455e-05
HMG20A	397.764044083907	0.962859891223163	0.238671514517209	4.03424720864098	5.47776255914245e-05	0.000829067222504211
HMGCR	380.267429270797	1.1696119146022	0.366650031847809	3.18999539890315	0.00142275058856217	0.0114036249380295
HMGCS1	742.617168004042	1.65098739908439	0.416642795306993	3.96259677997767	7.41389377127793e-05	0.00106790063849715
HMGCS2	19.2407987552498	-6.36503	1.78013756741174	-3.57558	0.00034944711065919	0.00373940425810761
HMGXB4	131.602075567474	2.28854342973482	0.371564640604242	6.15920671572292	7.31102429464868e-10	8.11374829695479e-08
HMX1	27.137217692931	-4.42814	1.04481942712129	-4.23818	2.25336633486942e-05	0.000399907303995477
HNF1A	26.4501297829582	-3.09539	0.740183070494981	-4.18193	2.89049080929979e-05	0.000489596842778254
HNF1B	25.1361215769098	-5.74924	1.84045779970121	-3.12381	0.00178527052234045	0.0135848802940305
HNF4A	45.9791597826526	-7.62981	1.75409747314597	-4.34971	1.36320318127799e-05	0.000264409670427952
HNF4G	22.1800714969641	-3.47991	1.07043782296085	-3.25092	0.00115032036745293	0.00971700791883393
HNRNPA0	680.226422137015	2.63052161369219	0.395251348114666	6.65531345114868	2.82696914018287e-11	5.37007769462282e-09
HNRNPA2B1	4177.76138247244	1.38350793614579	0.384267209577398	3.60037989623762	0.000317752579616686	0.0034768497184781
HNRNPA3	2775.98629317907	1.52832797723133	0.551153360838312	2.77296318198391	0.00555484051155994	0.0306848639204448
HNRNPAB	818.406794778124	2.17780828614674	0.682570308392455	3.19059920915073	0.0014197808606645	0.0113891268288104
HNRNPD	1406.38607520504	1.50693036018431	0.584817174552983	2.57675462649701	0.00997327200511674	0.0468433881735035
HNRNPDL	2508.4943989231	1.60806071273482	0.428663153937216	3.75133877956383	0.000175892840814184	0.00215324969315153
HNRNPH1	2428.87561987604	1.74221617963026	0.468873367244064	3.71574992597816	0.000202601889625333	0.00241923819177007
HNRNPH2	275.897550218908	1.80849781030304	0.642750057504062	2.81368751225917	0.00489768125642081	0.0281252585660513
HNRNPH3	995.995494089089	1.90938507443912	0.601478145864379	3.17448786388599	0.00150101167582893	0.0118584515597417
HNRNPK	2001.70318668492	2.10471800186497	0.454720798494084	4.62859409298023	3.68156579877921e-06	9.05222291365999e-05
HNRNPR	1024.08428764984	1.48950906262873	0.480113653652299	3.10240929683586	0.00191952360698896	0.0143163131357199
HNRNPU	2952.70398595621	1.33299393122079	0.446452449358712	2.98574670860361	0.00282886848810641	0.01895948708117
HNRNPUL1	978.146400147114	1.38572133349789	0.334310937963183	4.14500746502794	3.3980264004489e-05	0.000559077727601394
HNRNPUL2	916.329295951334	1.57830630118694	0.401959117956819	3.92653439287448	8.61785745372781e-05	0.00120333550150216
HOOK2	238.745638617608	-1.59574	0.4212301354474	-3.78828	0.000151691640450202	0.00191547624919746
HOOK3	638.05481641482	1.99540911072034	0.446577199171062	4.4682288178264	7.88699156755586e-06	0.000169387301822819
HORMAD2	29.9956454765756	-6.69725	2.11805587752876	-3.16198	0.00156700943543324	0.0122907761170942
HOXB1	30.7424073694114	-9.47732	2.42083677939239	-3.91489	9.04440100482252e-05	0.00125149507049241
HOXB8	62.126023193494	-3.88665	1.42882614420723	-2.72017	0.00652489541974229	0.0344564210382839
HOXC8	198.631102142092	-2.94119	0.529398536090729	-5.55572	2.7646841201666e-08	1.55344845528674e-06
HP1BP3	753.156614270098	2.74552485090044	0.366868656802061	7.48367242607414	7.22739703842162e-14	3.31332249463267e-11
HPD	57.4702348328222	-6.74781	1.2193664440254	-5.53387	3.13248677312771e-08	1.71701454545409e-06
HPS1	200.504008370437	-1.02206	0.367024763238974	-2.78473	0.00535725400998353	0.0300674348915014
HPS6	52.9926164200507	-1.93379	0.634175521008058	-3.04929	0.0022938158588619	0.0162481659674733
HPX	46.8360781960065	-3.12399	0.880536186859663	-3.54782	0.000388429153953246	0.00407302592750504
[truncated: 6,329 more rows]

## Sheet: Sheet2
Table S2：Differences TEs in E55-60 vs. E70-75
	baseMean	log2FoldChange	lfcSE	stat	pvalue	padj
DF0000018_dup1193:DNA/hAT-Charlie:DNA/hAT-Charlie	14.2241064823777	-6.34949	2.43641166624561	-2.60608	0.00915844286065094	0.0438493275139503
DF0000018_dup1212:DNA/hAT-Charlie:DNA/hAT-Charlie	15.3653280690216	-5.7132	2.08152964148038	-2.74471	0.00605643365752112	0.0327728891563578
DF0000018_dup1280:DNA/hAT-Charlie:DNA/hAT-Charlie	13.0894828389918	-8.24346	2.74872142024091	-2.99902	0.00270853873738474	0.0183993091168697
DF0000018_dup160:DNA/hAT-Charlie:DNA/hAT-Charlie	9.21400959009907	-7.73569	2.96202784632931	-2.61162	0.00901146555390371	0.0434864161156555
DF0000018_dup289:DNA/hAT-Charlie:DNA/hAT-Charlie	16.0996778642944	-7.09336	2.14430733865889	-3.308	0.000939658468703859	0.00828713895457217
DF0000018_dup505:DNA/hAT-Charlie:DNA/hAT-Charlie	6.67436518925075	4.92128840018355	1.79742815469346	2.7379611181304	0.00618213845322831	0.0331314801208575
DF0000018_dup597:DNA/hAT-Charlie:DNA/hAT-Charlie	16.2187539249397	-4.70023	1.5494219741282	-3.03354	0.00241703255378828	0.0169520586017982
DF0000018_dup887:DNA/hAT-Charlie:DNA/hAT-Charlie	10.4971578961933	-7.92487	2.85455729129268	-2.77622	0.00549957302581946	0.0304722190935866
DF0000019_dup1021:DNA/hAT-Charlie:DNA/hAT-Charlie	10.3094622569551	-5.37474	1.90241984916029	-2.82521	0.00472495788887909	0.0275297968076002
DF0000019_dup1129:DNA/hAT-Charlie:DNA/hAT-Charlie	16.4772683904468	-8.57635	2.62910802395845	-3.26207	0.00110599979912579	0.00941068658222332
DF0000019_dup228:DNA/hAT-Charlie:DNA/hAT-Charlie	14.392997103964	-8.38168	2.68948844918047	-3.11646	0.0018303770143062	0.0138365670646883
DF0000019_dup23:DNA/hAT-Charlie:DNA/hAT-Charlie	9.3475300868305	-7.75625	2.98418311192988	-2.59912	0.00934627048548723	0.044515254502826
DF0000019_dup649:DNA/hAT-Charlie:DNA/hAT-Charlie	9.37963243724169	-7.76152	3.02826797573223	-2.56302	0.0103764948412439	0.0481125234680254
DF0000020_dup110:DNA/hAT-Charlie:DNA/hAT-Charlie	13.1766090462354	-8.25353	2.72964157519563	-3.02367	0.00249729978190114	0.0173022664126549
DF0000020_dup1275:DNA/hAT-Charlie:DNA/hAT-Charlie	13.5280834833755	-8.29107	2.80521094055374	-2.9556	0.00312065077440072	0.0203128028711092
DF0000020_dup1325:DNA/hAT-Charlie:DNA/hAT-Charlie	9.98910423987763	-7.85252	2.90829178387708	-2.70005	0.00693296636227417	0.0360142750152107
DF0000020_dup1388:DNA/hAT-Charlie:DNA/hAT-Charlie	14.4762910924315	-6.8943	2.44886412939005	-2.81531	0.00487308742209687	0.0280168257520063
DF0000020_dup360:DNA/hAT-Charlie:DNA/hAT-Charlie	11.5392935394347	-8.06118	2.81948587057735	-2.8591	0.00424851500096911	0.0254381935984041
DF0000020_dup536:DNA/hAT-Charlie:DNA/hAT-Charlie	10.1226247366091	-7.8715	2.92594331947106	-2.69024	0.0071400061394201	0.0367280538126022
DF0000020_dup627:DNA/hAT-Charlie:DNA/hAT-Charlie	9.88019921435208	-5.31051	1.95641386466028	-2.71441	0.00663937794139071	0.034895682648563
DF0000020_dup75:DNA/hAT-Charlie:DNA/hAT-Charlie	9.07793354582432	-7.71497	2.96639342739252	-2.60079	0.0093009405434654	0.0443639669854734
DF0000020_dup786:DNA/hAT-Charlie:DNA/hAT-Charlie	11.8934607401412	-8.10495	2.7985489517607	-2.89613	0.00377799918524852	0.0233822947994323
DF0000020_dup871:DNA/hAT-Charlie:DNA/hAT-Charlie	9.98910423987763	-7.85252	2.90829178387708	-2.70005	0.00693296636227417	0.0360142750152107
DF0000020_dup872:DNA/hAT-Charlie:DNA/hAT-Charlie	15.0809655464989	-8.44867	2.66326874335422	-3.17229	0.00151241057617478	0.0119292934544302
DF0000022_dup199:DNA/hAT-Charlie:DNA/hAT-Charlie	7.75800064259083	5.13835496136944	1.72250559622755	2.98307011171571	0.00285372614120479	0.019076953685607
DF0000022_dup509:DNA/hAT-Charlie:DNA/hAT-Charlie	12.6685553899197	-8.19625	2.76348452114612	-2.96591	0.00301788743220203	0.0198780971744169
DF0000022_dup774:DNA/hAT-Charlie:DNA/hAT-Charlie	14.5525459313054	-8.39634	2.72740317934462	-3.07851	0.00208037364499393	0.0151758094854055
DF0000022_dup878:DNA/hAT-Charlie:DNA/hAT-Charlie	8.21708726158582	-7.58152	2.89726476926817	-2.61679	0.008876178008287	0.0430751048516524
DF0000024_dup257:DNA/hAT-Charlie:DNA/hAT-Charlie	15.3310218373188	-8.47214	2.70598514086861	-3.13089	0.00174278304933073	0.0133513566951148
DF0000024_dup649:DNA/hAT-Charlie:DNA/hAT-Charlie	8.8134480999048	-7.67258	2.9603320121277	-2.5918	0.00954764766474583	0.0452853182071918
DF0000026_dup1190:DNA/hAT-Charlie:DNA/hAT-Charlie	10.6770726824126	-7.94848	2.94004985169789	-2.70352	0.00686098072550336	0.0358186129765981
DF0000026_dup1401:DNA/hAT-Charlie:DNA/hAT-Charlie	11.1801524596647	-8.01734	2.78284961024141	-2.88098	0.00396438132714422	0.0241781694981982
DF0000026_dup1473:DNA/hAT-Charlie:DNA/hAT-Charlie	8.84555045031599	-7.67226	2.1641211386823	-3.54521	0.000392300722964529	0.0041039725663423
DF0000026_dup1606:DNA/hAT-Charlie:DNA/hAT-Charlie	14.5976929442659	6.04984380804256	1.52152741073085	3.97616484946307	7.00355853750992e-05	0.00101667059858688
DF0000026_dup1756:DNA/hAT-Charlie:DNA/hAT-Charlie	10.2765111922183	-7.89376	2.87797909962295	-2.74281	0.00609151178686937	0.032854503537025
DF0000026_dup1767:DNA/hAT-Charlie:DNA/hAT-Charlie	12.3845296938139	-8.16389	2.78847328705987	-2.92773	0.00341450329470015	0.0217211295700852
DF0000026_dup1811:DNA/hAT-Charlie:DNA/hAT-Charlie	13.6450334826455	3.78231692679688	1.32996495937186	2.84392224031471	0.00445619217480529	0.0263041917961432
DF0000026_dup254:DNA/hAT-Charlie:DNA/hAT-Charlie	14.471493743863	-8.38443	2.01835958038397	-4.15408	3.26594373206207e-05	0.000539408545080271
DF0000026_dup702:DNA/hAT-Charlie:DNA/hAT-Charlie	9.69927895601662	-7.80612	2.02976077499265	-3.84583	0.000120144572394798	0.00157916712478082
DF0000026_dup825:DNA/hAT-Charlie:DNA/hAT-Charlie	12.5146689343104	-8.17825	2.80028191202814	-2.92051	0.00349458560804121	0.0220779689929425
DF0000027_dup31:DNA/hAT-Charlie:DNA/hAT-Charlie	12.7412524420636	-8.2004	2.1233151787841	-3.86207	0.000112429072991621	0.00149579151544833
DF0000027_dup434:DNA/hAT-Charlie:DNA/hAT-Charlie	10.2798924484532	-7.89499	2.87248606097332	-2.74849	0.00598707690445903	0.0324835840498207
DF0000027_dup523:DNA/hAT-Charlie:DNA/hAT-Charlie	25.3619224222409	4.26621414500729	1.12174188735843	3.80320481305529	0.000142836168709361	0.0018189362886034
DF0000027_dup584:DNA/hAT-Charlie:DNA/hAT-Charlie	10.3636373994619	-7.90671	2.86031863255688	-2.76427	0.00570495691416181	0.0313543206546277
DF0000028_dup167:DNA/TcMar-Tigger:DNA/TcMar-Tigger	7.71842863509873	5.13038826750639	1.83260968369636	2.79949861290617	0.00511820364526348	0.0290447990989252
DF0000028_dup236:DNA/TcMar-Tigger:DNA/TcMar-Tigger	10.2561452333405	-7.89032	2.95944901724483	-2.66614	0.00767268488853943	0.0387928480558158
DF0000028_dup241:DNA/TcMar-Tigger:DNA/TcMar-Tigger	10.6424147844581	-7.94411	2.96660380808412	-2.67785	0.00740973363295855	0.0377004111500379
DF0000028_dup469:DNA/TcMar-Tigger:DNA/TcMar-Tigger	9.3975604073632	-7.03454	2.39453414859489	-2.93775	0.00330603192198519	0.021257095688473
DF0000028_dup541:DNA/TcMar-Tigger:DNA/TcMar-Tigger	9.73731811020599	-7.81794	2.85838962288329	-2.73508	0.00623642290031785	0.0333132149111719
DF0000069_dup1089:DNA/hAT-Tip100:DNA/hAT-Tip100	12.4859478401341	-8.17093	2.13914612325369	-3.81971	0.000133606721632849	0.00172106368599164
DF0000069_dup1203:DNA/hAT-Tip100:DNA/hAT-Tip100	11.9611839132214	-8.11514	2.73838741092402	-2.96347	0.00304187889307248	0.0199536353760209
DF0000069_dup1268:DNA/hAT-Tip100:DNA/hAT-Tip100	20.512290466681	-8.89243	2.62264639139375	-3.39063	0.000697315069059495	0.00653523043228418
DF0000069_dup1409:DNA/hAT-Tip100:DNA/hAT-Tip100	10.8224667867004	-7.96848	2.92557764210043	-2.72373	0.00645497112627622	0.0341533490084378
DF0000069_dup1456:DNA/hAT-Tip100:DNA/hAT-Tip100	8.04751490613402	5.19089145943138	1.71101252434475	3.03381266096769	0.00241484335476349	0.0169415368070186
DF0000069_dup410:DNA/hAT-Tip100:DNA/hAT-Tip100	12.8446127407033	-6.74233	2.42311006459251	-2.78251	0.00539404050013921	0.0301573128864943
DF0000069_dup505:DNA/hAT-Tip100:DNA/hAT-Tip100	10.2097509438526	-7.88449	2.87625868809388	-2.74123	0.00612094183180909	0.0329178884489073
DF0000070_dup126:DNA/hAT-Tip100:DNA/hAT-Tip100	48.6789658745554	7.78777117005431	1.30914430507517	5.94874922486652	2.70199236540848e-09	2.36258166667348e-07
DF0000070_dup13:DNA/hAT-Tip100:DNA/hAT-Tip100	11.9602209885069	-8.11294	2.80252742961756	-2.89487	0.00379321092168469	0.0234282358700498
DF0000071_dup1070:DNA/hAT-Tip100:DNA/hAT-Tip100	9.14724934173336	-7.72532	2.95601562439064	-2.61342	0.00896398085633926	0.0433712507262769
DF0000071_dup150:DNA/hAT-Tip100:DNA/hAT-Tip100	10.8513250968998	-7.97291	2.83443602697756	-2.81287	0.00491009112890787	0.0281503857113509
DF0000071_dup183:DNA/hAT-Tip100:DNA/hAT-Tip100	19.1801923235555	-8.79563	2.66507522001885	-3.30033	0.000965704846245928	0.00846964416644046
DF0000071_dup651:DNA/hAT-Tip100:DNA/hAT-Tip100	13.1191668578827	-8.24284	1.89318029652338	-4.35397	1.33695852469222e-05	0.000260566374682618
DF0000071_dup87:DNA/hAT-Tip100:DNA/hAT-Tip100	13.3101295429668	-8.26788	2.72883711942457	-3.02982	0.00244700544208131	0.017076818601567
DF0000071_dup886:DNA/hAT-Tip100:DNA/hAT-Tip100	8.83719531501752	-7.67379	1.98924910662675	-3.85763	0.000114492162469786	0.00151543012564231
DF0000071_dup994:DNA/hAT-Tip100:DNA/hAT-Tip100	13.5975364953075	-8.29892	2.71451378587241	-3.05724	0.00223384545497684	0.0159454047006663
DF0000072_dup236:DNA/hAT-Tip100:DNA/hAT-Tip100	12.6481894310418	-8.19348	2.82268061111676	-2.90273	0.0036992416699959	0.0230424002080393
DF0000074_dup1024:DNA/hAT-Blackjack:DNA/hAT-Blackjack	11.7599402434097	-8.08887	2.79470575973823	-2.89435	0.00379939282706963	0.0234282358700498
DF0000074_dup1123:DNA/hAT-Blackjack:DNA/hAT-Blackjack	10.1226247366091	-7.8715	2.92594331947106	-2.69024	0.0071400061394201	0.0367280538126022
DF0000074_dup259:DNA/hAT-Blackjack:DNA/hAT-Blackjack	10.2097509438526	-7.88449	2.87625868809388	-2.74123	0.00612094183180909	0.0329178884489073
DF0000074_dup283:DNA/hAT-Blackjack:DNA/hAT-Blackjack	20.3991359288274	-8.88463	2.56174126839871	-3.4682	0.000523958046847764	0.00519226546909563
DF0000074_dup424:DNA/hAT-Blackjack:DNA/hAT-Blackjack	9.07793354582432	-7.71497	2.96639342739252	-2.60079	0.0093009405434654	0.0443639669854734
DF0000080_dup84:DNA/hAT-Charlie:DNA/hAT-Charlie	10.8513250968998	-7.97291	2.83443602697756	-2.81287	0.00491009112890787	0.0281503857113509
DF0000081_dup59:DNA/hAT-Charlie:DNA/hAT-Charlie	10.2798924484532	-7.89499	2.87248606097332	-2.74849	0.00598707690445903	0.0324835840498207
DF0000081_dup605:DNA/hAT-Charlie:DNA/hAT-Charlie	10.8309591380219	-7.96944	2.8672739636598	-2.77945	0.00544511334678769	0.0302799166761111
DF0000082_dup116:DNA/hAT-Charlie:DNA/hAT-Charlie	10.1226247366091	-7.8715	2.92594331947106	-2.69024	0.0071400061394201	0.0367280538126022
DF0000082_dup48:DNA/hAT-Charlie:DNA/hAT-Charlie	29.9498440877612	3.61832553959838	1.10677434683046	3.26925316796547	0.00107831773092823	0.00922314204973366
DF0000083_dup20:DNA/hAT-Charlie:DNA/hAT-Charlie	9.79990894236765	-7.09011	2.45897900330816	-2.88336	0.00393462313141315	0.0240654698834426
DF0000083_dup38:DNA/hAT-Charlie:DNA/hAT-Charlie	10.4303976478276	-7.91581	2.85670517226201	-2.77096	0.0055891593279879	0.0308293076032599
DF0000088_dup115:DNA/hAT-Charlie:DNA/hAT-Charlie	7.47586428070131	5.08534949340761	1.96687338433084	2.58549916528447	0.00972381082626315	0.0459007591567431
DF0000088_dup16:DNA/hAT-Charlie:DNA/hAT-Charlie	12.6362603679391	5.84218927503185	1.55679016646355	3.75271465665995	0.000174929931337545	0.00214306641406109
DF0000088_dup199:DNA/hAT-Charlie:DNA/hAT-Charlie	9.79928841812035	5.47489172727058	1.65935323496937	3.29941305557622	0.000968872348706822	0.0084883185070755
DF0000089_dup211:DNA/hAT-Charlie:DNA/hAT-Charlie	7.81315591044779	5.14868	1.77170632538837	2.90605779336954	0.00366013839375917	0.0228626981572735
DF0000089_dup367:DNA/hAT-Charlie:DNA/hAT-Charlie	13.0894828389918	-8.24346	2.74872142024091	-2.99902	0.00270853873738474	0.0183993091168697
DF0000089_dup422:DNA/hAT-Charlie:DNA/hAT-Charlie	9.19716210347909	-7.73471	2.9164675716609	-2.65208	0.00799971126194267	0.0398108572529908
DF0000089_dup597:DNA/hAT-Charlie:DNA/hAT-Charlie	11.4818513510821	-8.05503	2.79727759087636	-2.8796	0.00398182709899391	0.0242393354041882
DF0000089_dup808:DNA/hAT-Charlie:DNA/hAT-Charlie	35.3286269185484	7.32511969108639	1.34072396840521	5.4635554101413	4.66691504550927e-08	2.40468680385889e-06
DF0000089_dup846:DNA/hAT-Charlie:DNA/hAT-Charlie	13.588906927963	-8.29743	2.86170984025494	-2.89947	0.0037379909193268	0.0232306687654552
DF0000090_dup322:DNA/hAT-Charlie:DNA/hAT-Charlie	9.78882349478049	-7.8237	2.89957574475481	-2.69822	0.00697110770884034	0.0361244185972687
DF0000090_dup531:DNA/hAT-Charlie:DNA/hAT-Charlie	9.45502225295193	-7.77454	2.92104676621068	-2.66156	0.00777799397907081	0.0391767482706506
DF0000090_dup684:DNA/hAT-Charlie:DNA/hAT-Charlie	12.601795141554	-8.18871	2.76124370484562	-2.96559	0.00302104284009699	0.0198780971744169
DF0000090_dup834:DNA/hAT-Charlie:DNA/hAT-Charlie	10.2097509438526	-7.88449	2.87625868809388	-2.74123	0.00612094183180909	0.0329178884489073
DF0000091_dup17:DNA/hAT-Charlie:DNA/hAT-Charlie	10.9848455936312	-7.99029	2.83316915982957	-2.82027	0.00479838507725071	0.0277368822995969
DF0000091_dup235:DNA/hAT-Charlie:DNA/hAT-Charlie	13.4029181219425	-8.2776	3.00068693667204	-2.75857	0.0058054978007778	0.0317583454468109
DF0000091_dup434:DNA/hAT-Charlie:DNA/hAT-Charlie	13.731056992039	-8.31284	2.71463679187995	-3.06223	0.00219695148944257	0.0157900456280771
DF0000093_dup116:DNA/hAT-Charlie:DNA/hAT-Charlie	14.8866	-8.42718	2.04990742163967	-4.111	3.93941146381702e-05	0.000633989339024331
DF0000093_dup121:DNA/hAT-Charlie:DNA/hAT-Charlie	13.5568045775518	-8.29375	2.81248895577015	-2.9489	0.00318906010579502	0.0206730494739742
DF0000093_dup270:DNA/hAT-Charlie:DNA/hAT-Charlie	12.0473471957504	-8.12397	2.77731152915814	-2.92512	0.00344324026894132	0.021837127052725
DF0000093_dup61:DNA/hAT-Charlie:DNA/hAT-Charlie	8.87792723277324	-7.68771	2.92655533651212	-2.62688	0.00861714754683285	0.0420259433898183
DF0000093_dup65:DNA/hAT-Charlie:DNA/hAT-Charlie	10.6974386412905	-7.95175	2.85706948570864	-2.78318	0.00538285018222409	0.0301455588524533
DF0000093_dup69:DNA/hAT-Charlie:DNA/hAT-Charlie	8.8134480999048	-7.67258	2.9603320121277	-2.5918	0.00954764766474583	0.0452853182071918
DF0000093_dup99:DNA/hAT-Charlie:DNA/hAT-Charlie	12.1640202058619	-8.13349	1.94554284744557	-4.18058	2.90772177345853e-05	0.00049198474743719
DF0000095_dup1235:DNA/hAT-Charlie:DNA/hAT-Charlie	8.68869782694592	-6.18035	2.17821957214806	-2.83734	0.00454910649883168	0.0267121715690658
DF0000095_dup391:DNA/hAT-Charlie:DNA/hAT-Charlie	15.5134921710814	-8.48894	2.85856816832031	-2.96965	0.00298140212928698	0.0197138313466518
DF0000095_dup874:DNA/hAT-Charlie:DNA/hAT-Charlie	11.2054922976062	-8.01941	2.81566734956458	-2.84814	0.00439759226326428	0.0260085716529904
DF0000096_dup304:DNA/hAT-Charlie:DNA/hAT-Charlie	15.9692147341311	-8.53079	2.66142046025375	-3.20535	0.00134896792986055	0.010986372881197
DF0000096_dup316:DNA/hAT-Charlie:DNA/hAT-Charlie	27.7087890186629	-9.32715	2.46132481458379	-3.78949	0.000150959568214237	0.00190851023185901
DF0000097_dup375:DNA/hAT-Charlie:DNA/hAT-Charlie	16.877829880641	-8.61069	2.64751677906865	-3.25237	0.00114448535929901	0.00967104915240213
DF0000097_dup79:DNA/hAT-Charlie:DNA/hAT-Charlie	13.6642967436733	-8.3059	2.71413942178007	-3.06023	0.00221165686624295	0.0158492920759409
DF0000099_dup49:DNA/hAT-Charlie:DNA/hAT-Charlie	9.88992274592799	5.48846351837598	1.72101148696865	3.18909174048758	0.00142720576336717	0.0114355969144806
DF0000099_dup67:DNA/hAT-Charlie:DNA/hAT-Charlie	8.65956164429552	-7.64636	2.98044580249989	-2.56551	0.0103025047904627	0.0478863884897226
DF0000100_dup396:DNA/hAT-Charlie:DNA/hAT-Charlie	12.5350348931883	-8.18115	2.7601243767674	-2.96405	0.00303619015897334	0.019929644837163
DF0000100_dup438:DNA/hAT-Charlie:DNA/hAT-Charlie	7.48728676055754	-7.43403	2.13956352004145	-3.47456	0.000511700562767924	0.00508930407653183
DF0000101_dup127:DNA/hAT-Charlie:DNA/hAT-Charlie	10.0762304471212	-7.86579	2.87773613913701	-2.73333	0.00626980737690693	0.0334332928861197
DF0000101_dup244:DNA/hAT-Charlie:DNA/hAT-Charlie	10.0645971632936	-7.12846	2.47301318160216	-2.8825	0.00394531382285725	0.0241104769802131
DF0000102_dup471:DNA/hAT-Charlie:DNA/hAT-Charlie	16.7907036733975	-8.60305	2.69907703201848	-3.1874	0.00143555832331171	0.0114800199597994
DF0000102_dup479:DNA/hAT-Charlie:DNA/hAT-Charlie	18.6282999252953	-8.75325	2.62171681925419	-3.33875	0.00084157270131483	0.00759412540794635
DF0000102_dup489:DNA/hAT-Charlie:DNA/hAT-Charlie	11.7599402434097	-8.08887	2.79470575973823	-2.89435	0.00379939282706963	0.0234282358700498
DF0000104_dup382:DNA/hAT-Charlie:DNA/hAT-Charlie	13.0023566317483	-8.23345	2.7961403174716	-2.94458	0.00323397387051423	0.0208869151113014
DF0000104_dup420:DNA/hAT-Charlie:DNA/hAT-Charlie	18.7618204220267	-8.76352	2.63802016040555	-3.32201	0.000893727060229554	0.00797525804719671
DF0000105_dup101:DNA/hAT-Charlie:DNA/hAT-Charlie	11.4521673321912	-8.04983	2.88453719566824	-2.79069	0.00525966237901802	0.0296554274342496
DF0000105_dup22:DNA/hAT-Charlie:DNA/hAT-Charlie	8.85984238939265	-7.67891	2.99652194619372	-2.56261	0.0103889231764281	0.0481125234680254
DF0000106_dup495:DNA/hAT-Charlie:DNA/hAT-Charlie	15.7194439919692	6.15700753667149	1.50014143845809	4.10428468864905	4.05567788776889e-05	0.000649590283295145
DF0000106_dup527:DNA/hAT-Charlie:DNA/hAT-Charlie	11.3042176803601	-8.03129	2.98694897437321	-2.68879	0.00717107161315022	0.0368473980508069
DF0000106_dup537:DNA/hAT-Charlie:DNA/hAT-Charlie	11.9405044477365	5.76042198548694	1.69734441426023	3.39378498381989	0.000689337928377361	0.00647159682309946
DF0000107_dup1006:DNA/hAT-Charlie:DNA/hAT-Charlie	9.60890870856122	-7.79862	2.93908301906698	-2.65342	0.00796804870807538	0.0397105800586072
DF0000107_dup1091:DNA/hAT-Charlie:DNA/hAT-Charlie	16.877829880641	-8.61069	2.64751677906865	-3.25237	0.00114448535929901	0.00967104915240213
DF0000107_dup1140:DNA/hAT-Charlie:DNA/hAT-Charlie	12.0269812368726	-8.12089	2.80808131072498	-2.89197	0.00382833932758916	0.0235741311870739
DF0000107_dup1242:DNA/hAT-Charlie:DNA/hAT-Charlie	16.8054072605432	-8.6059	2.6307207719867	-3.27131	0.00107050918377829	0.00917712106752757
DF0000107_dup131:DNA/hAT-Charlie:DNA/hAT-Charlie	8.94696859663623	-7.69387	2.95237762953795	-2.60599	0.00916086494940091	0.0438493275139503
DF0000107_dup1466:DNA/hAT-Charlie:DNA/hAT-Charlie	9.72206324641478	-7.81398	2.90038069957303	-2.69412	0.00705742282132225	0.036391018780019
DF0000107_dup1538:DNA/hAT-Charlie:DNA/hAT-Charlie	8.85984238939265	-7.67891	2.99652194619372	-2.56261	0.0103889231764281	0.0481125234680254
DF0000107_dup1542:DNA/hAT-Charlie:DNA/hAT-Charlie	15.2669543525194	-8.46274	1.97806233900123	-4.2783	1.88329074205547e-05	0.000344576877172872
DF0000107_dup1556:DNA/hAT-Charlie:DNA/hAT-Charlie	7.81237441820158	5.14811825690682	1.7303586765082	2.97517406466013	0.00292822340802873	0.0194468117192625
DF0000107_dup1577:DNA/hAT-Charlie:DNA/hAT-Charlie	10.6399964529378	-7.94518	2.83246594662455	-2.80504	0.00503104878550893	0.0286796090732795
DF0000107_dup1588:DNA/hAT-Charlie:DNA/hAT-Charlie	10.3407158930407	-7.90305	2.90110819489632	-2.72415	0.00644675650839346	0.0341447863773701
DF0000107_dup212:DNA/hAT-Charlie:DNA/hAT-Charlie	10.0390170016234	-7.86104	2.87162704541316	-2.73749	0.00619105377067449	0.0331647658199078
DF0000107_dup332:DNA/hAT-Charlie:DNA/hAT-Charlie	9.91992565999161	-7.83916	1.97496910954253	-3.96926	7.20966154560147e-05	0.00104230924785261
DF0000107_dup446:DNA/hAT-Charlie:DNA/hAT-Charlie	32.1574887751113	-3.62437	1.08904720563764	-3.32802	0.000874655109656879	0.0078421599513798
DF0000107_dup451:DNA/hAT-Charlie:DNA/hAT-Charlie	13.5771705364297	-8.29622	2.73898388430147	-3.02894	0.00245412610115458	0.0171042850457779
DF0000107_dup457:DNA/hAT-Charlie:DNA/hAT-Charlie	7.53054011753925	-6.70538	2.61473914074362	-2.56446	0.0103337561170181	0.0479860604267634
DF0000107_dup47:DNA/hAT-Charlie:DNA/hAT-Charlie	22.411260413558	3.80421483400969	1.13522098562256	3.35107867295411	0.000804974296465669	0.00732586348136001
DF0000107_dup483:DNA/hAT-Charlie:DNA/hAT-Charlie	9.98910423987763	-7.85252	2.90829178387708	-2.70005	0.00693296636227417	0.0360142750152107
DF0000107_dup544:DNA/hAT-Charlie:DNA/hAT-Charlie	13.3465524997696	5.92099826779161	1.61450099544488	3.66738595051783	0.000245042788424862	0.00281632706199737
DF0000107_dup615:DNA/hAT-Charlie:DNA/hAT-Charlie	9.09495579718966	-6.98218	2.47987011170312	-2.81554	0.0048694890674751	0.0280059851362242
DF0000107_dup675:DNA/hAT-Charlie:DNA/hAT-Charlie	11.251886587094	-8.02454	2.84884084457052	-2.81677	0.00485088867330065	0.0279284791187109
DF0000107_dup848:DNA/hAT-Charlie:DNA/hAT-Charlie	16.1713004155247	-7.07782	2.43844563009888	-2.9026	0.0037008444538952	0.0230494569574557
DF0000107_dup84:DNA/hAT-Charlie:DNA/hAT-Charlie	10.0998404462109	-7.86924	2.89550800426741	-2.71774	0.00657292706977515	0.0346246825783574
DF0000107_dup961:DNA/hAT-Charlie:DNA/hAT-Charlie	12.2653011361591	-8.14947	2.84498691476176	-2.8645	0.00417667467289154	0.0251569772506567
DF0000107_dup998:DNA/hAT-Charlie:DNA/hAT-Charlie	8.53563363962317	-7.63227	2.90827663404135	-2.62433	0.00868207026558175	0.0422879150767135
DF0000108_dup205:DNA/hAT-Charlie:DNA/hAT-Charlie	13.0023566317483	-8.23345	2.7961403174716	-2.94458	0.00323397387051423	0.0208869151113014
DF0000109_dup245:DNA/hAT-Charlie:DNA/hAT-Charlie	14.7364318237705	-3.54705	1.12657196525467	-3.14853	0.00164092211867068	0.0127207988407893
DF0000109_dup266:DNA/hAT-Charlie:DNA/hAT-Charlie	11.1183660903626	-8.0075	2.83762267174236	-2.8219	0.00477396056374775	0.0277099127734405
DF0000109_dup271:DNA/hAT-Charlie:DNA/hAT-Charlie	7.47353749011567	5.08387622227948	1.80479788757591	2.81686733859592	0.00484945517720277	0.0279284791187109
DF0000109_dup54:DNA/hAT-Charlie:DNA/hAT-Charlie	9.76845753590263	-7.81993	2.96129435925681	-2.64071	0.00827315329734202	0.040651406260094
DF0000113_dup76:DNA/TcMar-Tc1:DNA/TcMar-Tc1	13.934856209394	-8.32982	1.83984582016256	-4.52746	5.96974723833516e-06	0.000134698257259455
DF0000135_dup38:DNA/Crypton:DNA/Crypton	6.7521182976089	4.93746971086877	1.79244659731423	2.75459794354095	0.00587642984817283	0.0320391812095612
DF0000135_dup9:DNA/Crypton:DNA/Crypton	18.4599843145863	-8.74033	2.79938819552468	-3.12223	0.00179487347725664	0.01362070172188
DF0000136_dup10:DNA/Crypton:DNA/Crypton	8.29448376074729	-7.58657	2.95443458788992	-2.56786	0.0102328807371061	0.0478187576257279
DF0000141_dup15:DNA:DNA	12.7353156382854	-8.20374	2.76693064183404	-2.96493	0.00302755956715057	0.0199076245908092
DF0000145_dup14:DNA/hAT-Tip100:DNA/hAT-Tip100	10.343271440584	-7.90299	2.88149926177608	-2.74266	0.00609428837549977	0.032854503537025
DF0000145_dup179:DNA/hAT-Tip100:DNA/hAT-Tip100	17.2556070804371	-8.6429	2.68075776059062	-3.22405	0.00126391554196692	0.0104710098091713
DF0000145_dup210:DNA/hAT-Tip100:DNA/hAT-Tip100	18.4807082714483	-8.0083	1.64598439594782	-4.86535	1.14251764068093e-06	3.42148460490365e-05
DF0000145_dup211:DNA/hAT-Tip100:DNA/hAT-Tip100	12.4195992398374	-8.17164	2.76677343123712	-2.95349	0.00314200870575158	0.0204328454253258
DF0000145_dup240:DNA/hAT-Tip100:DNA/hAT-Tip100	11.8267004917754	-8.09693	2.79597925919896	-2.89592	0.00378050231493075	0.0233822947994323
DF0000145_dup276:DNA/hAT-Tip100:DNA/hAT-Tip100	10.7641988896562	-7.96062	2.8611924284452	-2.78227	0.00539797911006877	0.0301573128864943
DF0000145_dup326:DNA/hAT-Tip100:DNA/hAT-Tip100	10.0558644882433	-7.86204	2.91564243489199	-2.6965	0.00700720106513064	0.036239823087883
DF0000145_dup32:DNA/hAT-Tip100:DNA/hAT-Tip100	10.1893849849748	-7.88092	2.94004985935085	-2.68054	0.00735033411713329	0.0374642497348025
DF0000146_dup66:DNA/hAT-Tip100:DNA/hAT-Tip100	9.13875699041186	-7.7241	3.00839299063354	-2.56752	0.0102429335124202	0.0478292829685624
DF0000146_dup87:DNA/hAT-Tip100:DNA/hAT-Tip100	14.1316184822332	-8.35392	2.73900815744977	-3.04998	0.00228855340367127	0.0162226026170935
DF0000146_dup95:DNA/hAT-Tip100:DNA/hAT-Tip100	23.4327542795759	-9.08507	2.50089750315424	-3.63272	0.000280445792487133	0.0031415180312563
DF0000218_dup241:DNA/TcMar-Tc2:DNA/TcMar-Tc2	12.9879274766486	-8.23204	2.92705502424554	-2.8124	0.00491736482712946	0.0281756216406005
DF0000218_dup343:DNA/TcMar-Tc2:DNA/TcMar-Tc2	6.6394950586351	-7.25975	2.19525618128606	-3.30702	0.000942954313071132	0.00830487773162281
DF0000219_dup122:DNA/TcMar-Tc2:DNA/TcMar-Tc2	12.2272619819697	-8.14455	2.83726445556761	-2.87057	0.00409737934616772	0.0247828297247306
DF0000219_dup241:DNA/TcMar-Tc2:DNA/TcMar-Tc2	11.6728140361662	-8.07761	2.83160592130178	-2.85266	0.00433548897621044	0.0257187980106483
DF0000220_dup96:DNA/TcMar-Tc2:DNA/TcMar-Tc2	10.8773534275097	-7.97565	3.09256214761769	-2.57898	0.00990927652482752	0.0466034962626353
DF0000222_dup263:DNA/TcMar-Tc2:DNA/TcMar-Tc2	9.80055988631382	-7.82498	3.00622684863119	-2.60293	0.00924321211963043	0.0441702176428866
DF0000222_dup328:DNA/TcMar-Tc2:DNA/TcMar-Tc2	14.0444922749897	-8.34486	2.8222631744003	-2.9568	0.00310853965914462	0.0202554723565384
DF0000222_dup35:DNA/TcMar-Tc2:DNA/TcMar-Tc2	11.0088672407899	-7.99817	2.79518301162083	-2.86141	0.00421758779698986	0.025348894532174
DF0000224_dup145:DNA/TcMar-Tc2:DNA/TcMar-Tc2	14.7528266764025	-8.41599	2.7610733593458	-3.04809	0.00230302641459331	0.0162945845543121
DF0000224_dup154:DNA/TcMar-Tc2:DNA/TcMar-Tc2	11.8816706985229	-7.37016	2.45242484913612	-3.00526	0.0026535756134876	0.0181314729862665
DF0000224_dup207:DNA/TcMar-Tc2:DNA/TcMar-Tc2	9.07793354582432	-7.71497	2.96639342739252	-2.60079	0.0093009405434654	0.0443639669854734
DF0000627_dup1261:DNA/hAT-Charlie:DNA/hAT-Charlie	11.8063345328976	-8.09391	2.85276451453159	-2.83722	0.00455086575342349	0.0267121715690658
DF0000627_dup135:DNA/hAT-Charlie:DNA/hAT-Charlie	9.49644266337615	-7.78218	2.8642142777459	-2.71704	0.00658688402792494	0.0346792338973706
DF0000627_dup1454:DNA/hAT-Charlie:DNA/hAT-Charlie	9.08048909336765	-7.7149	2.95258782080169	-2.61293	0.00897699037008724	0.0433712507262769
DF0000627_dup154:DNA/hAT-Charlie:DNA/hAT-Charlie	11.047009502685	-7.26707	1.72919645591651	-4.20257	2.63900259343714e-05	0.000455332375011861
DF0000627_dup1783:DNA/hAT-Charlie:DNA/hAT-Charlie	9.51219600598795	4.47043240242177	1.60721322270885	2.78148060211149	0.00541115643277504	0.0302109556677571
DF0000627_dup2151:DNA/hAT-Charlie:DNA/hAT-Charlie	10.0762304471212	-7.86579	2.87773613913701	-2.73333	0.00626980737690693	0.0334332928861197
DF0000627_dup742:DNA/hAT-Charlie:DNA/hAT-Charlie	9.31880899265416	-7.75253	2.97303991841832	-2.60761	0.00911770513090684	0.0437880154480491
DF0000690_dup226:DNA/TcMar-Mariner:DNA/TcMar-Mariner	12.1412359154637	-8.1369	2.72574532290638	-2.9852	0.00283392480984477	0.0189830006414469
DF0000690_dup7:DNA/TcMar-Mariner:DNA/TcMar-Mariner	91.8137538099631	-1.49467	0.56347894827307	-2.65257	0.00798807146731264	0.0397684836786854
DF0000696_dup1086:DNA/hAT-Charlie:DNA/hAT-Charlie	8.94696859663623	-7.69387	2.95237762953795	-2.60599	0.00916086494940091	0.0438493275139503
DF0000696_dup112:DNA/hAT-Charlie:DNA/hAT-Charlie	10.4767919373155	-7.9213	2.89493972603668	-2.73626	0.00621424378312753	0.0332273054604049
DF0000696_dup1243:DNA/hAT-Charlie:DNA/hAT-Charlie	12.6862285852312	-8.19822	2.83095590893662	-2.89592	0.00378048160631232	0.0233822947994323
DF0000696_dup1256:DNA/hAT-Charlie:DNA/hAT-Charlie	9.83521778426834	-7.82972	2.98026320792737	-2.62719	0.00860930637852685	0.0419918768803697
DF0000696_dup1323:DNA/hAT-Charlie:DNA/hAT-Charlie	13.7978172404047	-8.31975	2.71603349662218	-3.0632	0.00218984183229729	0.015770935872253
DF0000696_dup1344:DNA/hAT-Charlie:DNA/hAT-Charlie	17.1856027918596	-8.63726	2.60804442789759	-3.31177	0.000927061555253372	0.00820141091546321
DF0000696_dup374:DNA/hAT-Charlie:DNA/hAT-Charlie	13.8297823747929	-8.32285	2.90170674575004	-2.86826	0.0041273706185334	0.0249273468297118
DF0000696_dup43:DNA/hAT-Charlie:DNA/hAT-Charlie	13.9440234107801	-3.97467	1.37070198811753	-2.89973	0.00373483238634268	0.0232198647715168
DF0000696_dup497:DNA/hAT-Charlie:DNA/hAT-Charlie	9.92234399151192	-7.84297	2.90336543045717	-2.70134	0.00690614338740617	0.0359663500989951
DF0000696_dup643:DNA/hAT-Charlie:DNA/hAT-Charlie	8.75130646453454	-7.67209	2.85472789493745	-2.6875	0.00719882004692305	0.0369221789796859
DF0000696_dup708:DNA/hAT-Charlie:DNA/hAT-Charlie	10.0762304471212	-7.86579	2.87773613913701	-2.73333	0.00626980737690693	0.0334332928861197
DF0000696_dup790:DNA/hAT-Charlie:DNA/hAT-Charlie	11.1183660903626	-8.0075	2.83762267174236	-2.8219	0.00477396056374775	0.0277099127734405
DF0000696_dup915:DNA/hAT-Charlie:DNA/hAT-Charlie	9.58854274968336	-7.79438	2.90711539047029	-2.68114	0.00733722977483054	0.0374463903492354
DF0000697_dup19:DNA/hAT-Charlie:DNA/hAT-Charlie	16.4137521822929	-8.57063	2.69753101614946	-3.17721	0.00148697998606598	0.0117716461031993
DF0000697_dup224:DNA/hAT-Charlie:DNA/hAT-Charlie	12.5037582514686	-8.17826	2.75021593054341	-2.97368	0.00294251481512893	0.0195180165080182
DF0000697_dup299:DNA/hAT-Charlie:DNA/hAT-Charlie	9.61808955255122	-7.79925	2.89318340871774	-2.69573	0.00702336830986666	0.0362878961137444
DF0000697_dup608:DNA/hAT-Charlie:DNA/hAT-Charlie	15.7669236818985	6.1614358929282	1.49518012827752	4.12086529000776	3.77452087292505e-05	0.000612476256631136
DF0000697_dup616:DNA/hAT-Charlie:DNA/hAT-Charlie	8.88020834827051	-7.68326	2.95534064459336	-2.59979	0.00932814801002279	0.0444591570477699
DF0000697_dup710:DNA/hAT-Charlie:DNA/hAT-Charlie	15.1737541254746	-8.45666	2.75074	-3.07432	0.00210981016207806	0.0153504179591242
DF0000697_dup822:DNA/hAT-Charlie:DNA/hAT-Charlie	13.8849434476483	-8.32932	2.70262938500927	-3.08193	0.00205662989886654	0.0150505544426526
DF0000697_dup83:DNA/hAT-Charlie:DNA/hAT-Charlie	11.8470664506533	-8.10016	2.78548715531038	-2.90799	0.00363763304185065	0.022745291727457
DF0000697_dup995:DNA/hAT-Charlie:DNA/hAT-Charlie	18.7678944418279	-8.76084	1.95228776586892	-4.48747	7.20723252216661e-06	0.0001574772280222
DF0000698_dup1023:DNA/hAT-Charlie:DNA/hAT-Charlie	15.0234748961552	3.24008593052476	1.25617213991151	2.57933274236842	0.00989913834213595	0.0465741831092264
DF0000698_dup1064:DNA/hAT-Charlie:DNA/hAT-Charlie	10.2001225971016	5.5327652979521	1.76845804069872	3.12858160647458	0.00175652226934932	0.0134230700854326
DF0000698_dup407:DNA/hAT-Charlie:DNA/hAT-Charlie	10.7008198975253	-7.95292	2.85336570199542	-2.78721	0.00531646707914647	0.0298829677590663
DF0000698_dup470:DNA/hAT-Charlie:DNA/hAT-Charlie	9.07793354582432	-7.71497	2.96639342739252	-2.60079	0.0093009405434654	0.0443639669854734
DF0000698_dup481:DNA/hAT-Charlie:DNA/hAT-Charlie	10.0762304471212	-7.86579	2.87773613913701	-2.73333	0.00626980737690693	0.0334332928861197
DF0000698_dup520:DNA/hAT-Charlie:DNA/hAT-Charlie	10.9848455936312	-7.99029	2.83316915982957	-2.82027	0.00479838507725071	0.0277368822995969
DF0000698_dup721:DNA/hAT-Charlie:DNA/hAT-Charlie	11.2722525459719	-8.02784	2.81381491891017	-2.85301	0.00433071422547873	0.0257187980106483
DF0000699_dup1319:DNA/hAT-Charlie:DNA/hAT-Charlie	12.2940222303354	-8.15239	2.85310935987899	-2.85737	0.00427166555202631	0.0255096414870881
DF0000699_dup2057:DNA/hAT-Charlie:DNA/hAT-Charlie	12.5814291826761	-8.18588	2.81013869709789	-2.91298	0.00357996554202826	0.0224648905888592
DF0000699_dup2338:DNA/hAT-Charlie:DNA/hAT-Charlie	9.45502225295193	-7.77454	2.92104676621068	-2.66156	0.00777799397907081	0.0391767482706506
DF0000699_dup2386:DNA/hAT-Charlie:DNA/hAT-Charlie	9.12702059887853	-7.71904	2.31652519794486	-3.33216	0.000861735461812409	0.00774756407776468
DF0000699_dup253:DNA/hAT-Charlie:DNA/hAT-Charlie	8.07967829786661	5.19647230983925	1.72255534704805	3.01672298585033	0.00255523204198669	0.0175868945356494
DF0000699_dup2624:DNA/hAT-Charlie:DNA/hAT-Charlie	15.5482872850589	-8.4922	2.67162610292395	-3.17866	0.00147955358518086	0.0117361807913772
DF0000699_dup2685:DNA/hAT-Charlie:DNA/hAT-Charlie	10.7616433421129	-7.96067	2.88231645053229	-2.7619	0.00574659122656419	0.0315239923324372
DF0000699_dup2966:DNA/hAT-Charlie:DNA/hAT-Charlie	6.09098391660972	-7.13972	2.18545513055108	-3.26693	0.00108721615460113	0.00928145040578649
DF0000699_dup3000:DNA/hAT-Charlie:DNA/hAT-Charlie	10.3253814467106	5.55013192947872	1.65058294807155	3.36252833337652	0.000772321999467181	0.00709493718806593
DF0000699_dup3035:DNA/hAT-Charlie:DNA/hAT-Charlie	14.0806021606633	5.99836557206379	1.5778089615473	3.80170585809159	0.000143703269611016	0.00182808000109678
DF0000699_dup494:DNA/hAT-Charlie:DNA/hAT-Charlie	12.1808676924819	-8.13965	2.77741981815989	-2.93065	0.0033825127963739	0.0216032202149235
DF0000699_dup73:DNA/hAT-Charlie:DNA/hAT-Charlie	16.1027352308625	-8.54272	2.67169821518725	-3.19749	0.00138631195871535	0.0112012453485198
DF0000699_dup75:DNA/hAT-Charlie:DNA/hAT-Charlie	12.0937414852383	-8.12881	2.81545324729331	-2.88721	0.00388673846562932	0.0238171370336683
DF0000701_dup4:DNA/TcMar-Tc2:DNA/TcMar-Tc2	10.5768	-7.93912	2.77756996491247	-2.8583	0.00425920321032493	0.0254536250254816
DF0000708_dup219:DNA/hAT-Charlie:DNA/hAT-Charlie	8.80165805828651	-6.93297	2.51972788556337	-2.75148	0.00593273830136698	0.0322708596026785
DF0000709_dup1311:DNA/hAT-Charlie:DNA/hAT-Charlie	13.5325811832383	-6.81807	2.41398398117197	-2.82441	0.00473684419333965	0.0275679512342608
DF0000709_dup4:DNA/hAT-Charlie:DNA/hAT-Charlie	11.3186468354597	-8.033	2.85765903081862	-2.81104	0.00493812626597082	0.0282483857404859
DF0000710_dup1141:DNA/hAT-Charlie:DNA/hAT-Charlie	8.47453576298959	-7.6179	2.93434401947315	-2.59612	0.00942844301697654	0.0448065699778871
DF0000710_dup1170:DNA/hAT-Charlie:DNA/hAT-Charlie	9.57419716052173	-7.05655	2.49601004246341	-2.82713	0.00469668313060637	0.0274113090311439
DF0000710_dup1206:DNA/hAT-Charlie:DNA/hAT-Charlie	7.25161357561267	5.04073219261086	1.77746074605408	2.83591758850436	0.00456942352553746	0.0267924288905283
DF0000710_dup1265:DNA/hAT-Charlie:DNA/hAT-Charlie	12.0473471957504	-8.12397	2.77731152915814	-2.92512	0.00344324026894132	0.021837127052725
DF0000710_dup1282:DNA/hAT-Charlie:DNA/hAT-Charlie	18.5208077591738	-23.1399	3.55865136818225	-6.50242	7.90371181618874e-11	1.20403967614754e-08
DF0000710_dup277:DNA/hAT-Charlie:DNA/hAT-Charlie	14.0388299032575	-8.34564	2.70063736992565	-3.09025	0.00199989854498499	0.0147365214551823
DF0000710_dup369:DNA/hAT-Charlie:DNA/hAT-Charlie	59.0036937474773	-2.51299	0.466884697946681	-5.38246	7.34728612087547e-08	3.51273319773201e-06
DF0000710_dup396:DNA/hAT-Charlie:DNA/hAT-Charlie	15.8820885268875	-8.52266	2.70562075843524	-3.14998	0.00163279448145116	0.0126730170409215
DF0000710_dup54:DNA/hAT-Charlie:DNA/hAT-Charlie	8.17161087533535	5.21314786506669	1.69642174006119	3.07302585315764	0.0021190012895982	0.0154053984674357
DF0000710_dup573:DNA/hAT-Charlie:DNA/hAT-Charlie	9.31639066113386	-7.75428	2.88165687757785	-2.69091	0.00712577140842257	0.0366856071470773
DF0000710_dup581:DNA/hAT-Charlie:DNA/hAT-Charlie	30.0690035322494	-7.37532	1.32148583178905	-5.58108	2.39029941793792e-08	1.38105250115558e-06
DF0000710_dup815:DNA/hAT-Charlie:DNA/hAT-Charlie	12.2486813918004	5.7973018250959	2.06993131530572	2.80072183179647	0.00509884495277127	0.028968455115623
DF0000711_dup319:DNA/hAT-Charlie:DNA/hAT-Charlie	12.8677530618081	-6.73729	2.33683972893711	-2.88308	0.00393810659295965	0.0240837729341042
DF0000711_dup525:DNA/hAT-Charlie:DNA/hAT-Charlie	10.7032382290456	-7.95241	3.09860573954765	-2.56645	0.0102745600867016	0.0478727425130488
DF0000711_dup557:DNA/hAT-Charlie:DNA/hAT-Charlie	14.6108138283496	-8.40228	2.80116773746864	-2.99956	0.00270367653389915	0.0183918242986208
DF0000711_dup913:DNA/hAT-Charlie:DNA/hAT-Charlie	20.510881780647	3.25251607935484	1.20885084865069	2.69058509822388	0.00713268410677425	0.0367173421649278
DF0000713_dup170:DNA/hAT-Charlie:DNA/hAT-Charlie	10.2765111922183	-7.89376	2.87797909962295	-2.74281	0.00609151178686937	0.032854503537025
DF0000713_dup577:DNA/hAT-Charlie:DNA/hAT-Charlie	9.36789604570836	-7.76024	2.9248574598002	-2.6532	0.00797320251558972	0.0397105800586072
DF0000713_dup579:DNA/hAT-Charlie:DNA/hAT-Charlie	18.695060173661	-8.75839	2.62925536429912	-3.33113	0.000864943498355504	0.0077707094184675
DF0000713_dup615:DNA/hAT-Charlie:DNA/hAT-Charlie	9.65530299804907	-7.80421	2.90289145414713	-2.68843	0.00717898157445133	0.0368473980508069
DF0000713_dup818:DNA/hAT-Charlie:DNA/hAT-Charlie	807.475063860397	-2.49358	0.514940790488762	-4.84247	1.28237735040075e-06	3.764479722873e-05
DF0000716_dup24:DNA/hAT-Charlie:DNA/hAT-Charlie	9.2223450681615	-7.00001	2.55122981377287	-2.74378	0.00607366817514412	0.0328516534342645
DF0000716_dup277:DNA/hAT-Charlie:DNA/hAT-Charlie	12.160501733604	-8.13669	2.82500042890556	-2.88025	0.00397365775655076	0.0242046236100937
DF0000719_dup277:DNA/hAT:DNA/hAT	18.427199513891	6.38650065852616	1.61878536833994	3.94524239187774	7.97192955137867e-05	0.00113084748491549
DF0000721_dup259:DNA:DNA	5.04291146959014	-6.8715	2.52994335951768	-2.71607	0.00660619344387234	0.0347548048273353
DF0000721_dup338:DNA:DNA	10.1633566543648	-7.87908	2.88071948651539	-2.73511	0.00623598686592425	0.0333132149111719
DF0000721_dup410:DNA:DNA	12.7470520298188	-8.20498	2.88752804130823	-2.84152	0.00448986654621958	0.0264458962165837
DF0000726_dup29:DNA:DNA	9.15912294928972	-7.7223	2.13728727086536	-3.61313	0.000302523633134235	0.00334453274197287
DF0000727_dup161:DNA:DNA	8.72632189266123	-7.65727	2.98295162930625	-2.56701	0.0102579219533097	0.0478453757503971
DF0000727_dup66:DNA:DNA	11.0548330290324	5.64882325704412	1.6171757509737	3.49301753606124	0.000477595144810368	0.00480465025397518
DF0000732_dup230:DNA:DNA	13.6642967436733	-8.3059	2.71413942178007	-3.06023	0.00221165686624295	0.0158492920759409
DF0000733_dup8:DNA/Merlin:DNA/Merlin	67.3343568705954	2.83836866986398	1.06600020848755	2.6626342539755	0.00775316343803922	0.0390918606283262
DF0000738_dup1415:DNA/hAT-Charlie:DNA/hAT-Charlie	9.0340948038798	-7.70888	2.95318035973843	-2.61036	0.00904458332057852	0.0435648022019185
DF0000738_dup1593:DNA/hAT-Charlie:DNA/hAT-Charlie	8.83705809899449	-7.67645	2.9640059740338	-2.58989	0.00960067304585762	0.0454577041427079
DF0000738_dup1752:DNA/hAT-Charlie:DNA/hAT-Charlie	8.67992760317338	-7.651	2.97688300123239	-2.57014	0.0101658145914146	0.0475778745494382
DF0000738_dup34:DNA/hAT-Charlie:DNA/hAT-Charlie	13.5975364953075	-8.29892	2.71451378587241	-3.05724	0.00223384545497684	0.0159454047006663
DF0000738_dup3:DNA/hAT-Charlie:DNA/hAT-Charlie	9.55968443948399	-7.78917	2.98537397377635	-2.60911	0.00907775587503845	0.0436711269345181
DF0000738_dup75:DNA/hAT-Charlie:DNA/hAT-Charlie	6.83253769408528	4.95414794981723	1.87576367485782	2.64113652280464	0.00826284157915928	0.0406414487097664
DF0000738_dup898:DNA/hAT-Charlie:DNA/hAT-Charlie	24.9840517429408	2.88363578313419	0.938783137340898	3.07167403038585	0.00212862039598956	0.0154501716646366
DF0000738_dup902:DNA/hAT-Charlie:DNA/hAT-Charlie	10.6103124340469	-7.93945	2.92027290880968	-2.71873	0.00655321939030375	0.0345486478680984
DF0000743_dup1125:DNA/hAT-Charlie:DNA/hAT-Charlie	13.3768897913326	-8.27501	2.72983258238668	-3.03133	0.00243482450849817	0.0170305784422302
DF0000743_dup1133:DNA/hAT-Charlie:DNA/hAT-Charlie	11.0837081924081	-7.9981	2.14226663631873	-3.73347	0.000188856867210218	0.00228233454231654
DF0000743_dup1136:DNA/hAT-Charlie:DNA/hAT-Charlie	12.0937414852383	-8.12881	2.81545324729331	-2.88721	0.00388673846562932	0.0238171370336683
DF0000743_dup1236:DNA/hAT-Charlie:DNA/hAT-Charlie	33.1765115523607	4.13742137420576	1.08156496623482	3.8254025448042	0.000130558575553087	0.00168844972491579
DF0000743_dup142:DNA/hAT-Charlie:DNA/hAT-Charlie	11.472533291069	-8.0529	2.81597548737907	-2.85972	0.00424013876730974	0.0254299458311339
DF0000743_dup260:DNA/hAT-Charlie:DNA/hAT-Charlie	10.4846632605439	-5.88208	2.22332176802074	-2.64562	0.00815401649266606	0.0403042090905631
DF0000743_dup262:DNA/hAT-Charlie:DNA/hAT-Charlie	12.5350348931883	-8.18115	2.7601243767674	-2.96405	0.00303619015897334	0.019929644837163
DF0000743_dup928:DNA/hAT-Charlie:DNA/hAT-Charlie	12.7771478983065	-5.73852	2.10526460689406	-2.7258	0.00641465316756714	0.0340170791166131
DF0000748_dup180:DNA/hAT-Charlie:DNA/hAT-Charlie	15.0213128015276	3.94101276703871	1.37284029288679	2.87070010070261	0.00409563886076985	0.0247828297247306
DF0000748_dup205:DNA/hAT-Charlie:DNA/hAT-Charlie	32.1962942617424	4.1040722177278	1.11153851247374	3.69224473256816	0.000222283407150025	0.00260880810086994
DF0000748_dup862:DNA/hAT-Charlie:DNA/hAT-Charlie	10.4100316889498	-7.91216	2.88703918722441	-2.74058	0.00613306968135932	0.032951310742576
DF0000779_dup338:DNA/TcMar-Mariner:DNA/TcMar-Mariner	7.88338272453019	5.16083546112944	1.79983435657811	2.86739468122019	0.00413866527198361	0.0249832571482417
DF0000779_dup506:DNA/TcMar-Mariner:DNA/TcMar-Mariner	10.8224667867004	-7.96848	2.92557764210043	-2.72373	0.00645497112627622	0.0341533490084378
DF0000779_dup575:DNA/TcMar-Mariner:DNA/TcMar-Mariner	10.2097509438526	-7.88449	2.87625868809388	-2.74123	0.00612094183180909	0.0329178884489073
DF0000779_dup768:DNA/TcMar-Mariner:DNA/TcMar-Mariner	15.5397949337374	-8.48732	2.07094890231592	-4.09828	4.16238304493669e-05	0.00066277377079326
DF0000780_dup1032:DNA/hAT-Tip100:DNA/hAT-Tip100	10.2968771510962	-7.89755	2.86544829601144	-2.75613	0.00584897189804273	0.0319143068425684
DF0000780_dup151:DNA/hAT-Tip100:DNA/hAT-Tip100	7.77469371289825	-7.48876	2.07198124314332	-3.6143	0.000301160771618598	0.00333096715449991
DF0000780_dup219:DNA/hAT-Tip100:DNA/hAT-Tip100	17.6936564481753	-8.67965	2.59170712181449	-3.34901	0.000811009686109545	0.0073694721752081
DF0000780_dup266:DNA/hAT-Tip100:DNA/hAT-Tip100	14.0659583746051	-8.34548	1.76319208857908	-4.73317	2.21045431290491e-06	5.95112049456227e-05
DF0000780_dup279:DNA/hAT-Tip100:DNA/hAT-Tip100	9.33675662001172	-7.75475	1.95402577878548	-3.9686	7.2295439751794e-05	0.00104395296030166
DF0000780_dup324:DNA/hAT-Tip100:DNA/hAT-Tip100	16.1027352308625	-8.54272	2.67169821518725	-3.19749	0.00138631195871535	0.0112012453485198
DF0000780_dup327:DNA/hAT-Tip100:DNA/hAT-Tip100	15.5076925833262	-8.48545	2.19285061230785	-3.8696	0.000109015997983033	0.0014567043718501
DF0000780_dup36:DNA/hAT-Tip100:DNA/hAT-Tip100	10.5815913398706	-7.93611	2.91065100221657	-2.72658	0.00639952937359635	0.033955231407574
DF0000780_dup396:DNA/hAT-Tip100:DNA/hAT-Tip100	12.160501733604	-8.13669	2.82500042890556	-2.88025	0.00397365775655076	0.0242046236100937
DF0000780_dup39:DNA/hAT-Tip100:DNA/hAT-Tip100	13.7774512815268	-8.31719	2.75982757359815	-3.01366	0.00258114551434258	0.0177336386837252
DF0000780_dup405:DNA/hAT-Tip100:DNA/hAT-Tip100	10.0558644882433	-7.86204	2.91564243489199	-2.6965	0.00700720106513064	0.036239823087883
DF0000780_dup478:DNA/hAT-Tip100:DNA/hAT-Tip100	10.0298361576334	-7.86039	2.90421076969496	-2.70655	0.00679862417275283	0.0355839641000901
DF0000780_dup531:DNA/hAT-Tip100:DNA/hAT-Tip100	11.0609239020099	-8.00115	2.81427458196936	-2.84306	0.00446828555289294	0.0263599291913478
DF0000780_dup58:DNA/hAT-Tip100:DNA/hAT-Tip100	12.4943029754326	-8.17586	2.94622686915591	-2.77503	0.0055197340103952	0.0305666643047997
DF0000780_dup593:DNA/hAT-Tip100:DNA/hAT-Tip100	15.9202648970999	-8.52196	1.8986523415818	-4.48843	7.17516048552334e-06	0.000157009902251432
DF0000780_dup598:DNA/hAT-Tip100:DNA/hAT-Tip100	12.9611485347917	-6.75511	2.4486475350821	-2.75871	0.00580299268273398	0.031748182028346
DF0000780_dup617:DNA/hAT-Tip100:DNA/hAT-Tip100	12.4275427270669	-8.16802	2.90295306616286	-2.81369	0.00489757656817257	0.0281252585660513
DF0000780_dup64:DNA/hAT-Tip100:DNA/hAT-Tip100	10.4767919373155	-7.9213	2.89493972603668	-2.73626	0.00621424378312753	0.0332273054604049
DF0000780_dup739:DNA/hAT-Tip100:DNA/hAT-Tip100	9.31880899265416	-7.75253	2.97303991841832	-2.60761	0.00911770513090684	0.0437880154480491
DF0000780_dup766:DNA/hAT-Tip100:DNA/hAT-Tip100	9.63493703917121	-7.80024	2.93793876755841	-2.655	0.00793074119002278	0.0395835009762095
DF0000780_dup768:DNA/hAT-Tip100:DNA/hAT-Tip100	12.8688361350168	-8.21865	2.77797898187909	-2.9585	0.00309139669428466	0.0201923796398671
DF0000780_dup773:DNA/hAT-Tip100:DNA/hAT-Tip100	11.7599402434097	-8.08887	2.79470575973823	-2.89435	0.00379939282706963	0.0234282358700498
DF0000780_dup781:DNA/hAT-Tip100:DNA/hAT-Tip100	9.49886099489646	-7.78041	2.94297083785431	-2.64373	0.00819986555977154	0.0404330524028421
DF0000780_dup79:DNA/hAT-Tip100:DNA/hAT-Tip100	13.6235648259175	-8.30086	2.83412098326277	-2.9289	0.00340163568898185	0.0216814495129452
DF0000780_dup802:DNA/hAT-Tip100:DNA/hAT-Tip100	4.89738014927933	-6.81728	2.61679954417145	-2.6052	0.00918215020588276	0.0439383488488115
DF0000780_dup807:DNA/hAT-Tip100:DNA/hAT-Tip100	13.3361578735768	-8.27015	2.91904686463291	-2.83317	0.00460890618018058	0.0269786008181859
DF0000780_dup813:DNA/hAT-Tip100:DNA/hAT-Tip100	27.1803694034694	-9.29922	2.53852440592135	-3.66324	0.000249048461753575	0.00285634187383637
DF0000780_dup824:DNA/hAT-Tip100:DNA/hAT-Tip100	11.7599402434097	-8.08887	2.79470575973823	-2.89435	0.00379939282706963	0.0234282358700498
DF0000780_dup917:DNA/hAT-Tip100:DNA/hAT-Tip100	16.1231011897403	-8.5449	2.64053052498306	-3.23605	0.00121194201020758	0.0101238149193222
DF0000780_dup924:DNA/hAT-Tip100:DNA/hAT-Tip100	18.9739747746802	-8.77664	2.08021379254012	-4.21911	2.45273443540622e-05	0.000429386089436051
DF0000780_dup950:DNA/hAT-Tip100:DNA/hAT-Tip100	8.97337446699795	-6.96169	2.53466216256181	-2.7466	0.00602172431205758	0.0326066500363573
DF0000780_dup951:DNA/hAT-Tip100:DNA/hAT-Tip100	13.510410288064	-8.28918	2.73482826478676	-3.03097	0.00243770669404522	0.0170323895773934
DF0000780_dup976:DNA/hAT-Tip100:DNA/hAT-Tip100	9.28076983846478	-7.746	2.97113471475197	-2.60708	0.00913170192529015	0.0438123410153812
DF0000780_dup97:DNA/hAT-Tip100:DNA/hAT-Tip100	13.7689589302053	-8.3165	2.82383354625207	-2.94511	0.00322838616507351	0.020870061485945
DF0000785_dup102:DNA/hAT-Tip100:DNA/hAT-Tip100	10.5815913398706	-7.93611	2.91065100221657	-2.72658	0.00639952937359635	0.033955231407574
DF0000785_dup18:DNA/hAT-Tip100:DNA/hAT-Tip100	13.4640159985761	-8.28489	2.71784644503842	-3.04833	0.00230118424901672	0.0162885989851396
DF0000785_dup219:DNA/hAT-Tip100:DNA/hAT-Tip100	21.4209056131909	-8.95507	2.62385738880626	-3.41294	0.000642655225318006	0.00612357551816708
DF0000785_dup265:DNA/hAT-Tip100:DNA/hAT-Tip100	10.6974386412905	-7.95175	2.85706948570864	-2.78318	0.00538285018222409	0.0301455588524533
DF0000785_dup276:DNA/hAT-Tip100:DNA/hAT-Tip100	9.13875699041186	-7.7241	3.00839299063354	-2.56752	0.0102429335124202	0.0478292829685624
DF0000785_dup530:DNA/hAT-Tip100:DNA/hAT-Tip100	8.77381632288665	-7.66942	2.89192797072508	-2.65201	0.00800145234047329	0.0398108572529908
DF0000785_dup550:DNA/hAT-Tip100:DNA/hAT-Tip100	9.41187200367591	-7.76266	2.09708622339401	-3.70164	0.000214208728495834	0.00253316797466396
DF0000785_dup739:DNA/hAT-Tip100:DNA/hAT-Tip100	10.1893849849748	-7.88092	2.94004985935085	-2.68054	0.00735033411713329	0.0374642497348025
DF0000785_dup864:DNA/hAT-Tip100:DNA/hAT-Tip100	13.1184247151293	-7.5159	2.35474542181041	-3.19181	0.00141384584268788	0.0113526567558305
DF0000786_dup149:DNA/hAT-Tip100:DNA/hAT-Tip100	13.7978172404047	-8.31975	2.71603349662218	-3.0632	0.00218984183229729	0.015770935872253
DF0000786_dup204:DNA/hAT-Tip100:DNA/hAT-Tip100	13.1655611473706	-8.25252	2.73911599627893	-3.01284	0.00258815907089609	0.0177711319855356
DF0000786_dup281:DNA/hAT-Tip100:DNA/hAT-Tip100	17.192945005958	-5.35983	1.87477161323547	-2.85893	0.00425077537126153	0.0254381935984041
DF0000786_dup432:DNA/hAT-Tip100:DNA/hAT-Tip100	18.8694498041712	-8.77082	2.09938915386676	-4.1778	2.94344628749565e-05	0.000496509184114595
DF0000786_dup443:DNA/hAT-Tip100:DNA/hAT-Tip100	11.1183660903626	-8.0075	2.83762267174236	-2.8219	0.00477396056374775	0.0277099127734405
DF0000786_dup728:DNA/hAT-Tip100:DNA/hAT-Tip100	10.2765111922183	-7.89376	2.87797909962295	-2.74281	0.00609151178686937	0.032854503537025
DF0000786_dup75:DNA/hAT-Tip100:DNA/hAT-Tip100	12.6221611004319	-8.19172	2.75154878115183	-2.97713	0.00290959406190836	0.019362951773001
DF0000787_dup120:DNA/hAT-Tip100:DNA/hAT-Tip100	9.92234399151192	-7.84297	2.90336543045717	-2.70134	0.00690614338740617	0.0359663500989951
DF0000787_dup166:DNA/hAT-Tip100:DNA/hAT-Tip100	9.74850322509385	-7.82148	2.99026145732685	-2.61565	0.00890576860500483	0.0431930657881453
DF0000787_dup183:DNA/hAT-Tip100:DNA/hAT-Tip100	9.42036435499741	-7.76447	2.12146421890982	-3.65996	0.00025225770123778	0.00287968280633391
DF0000787_dup194:DNA/hAT-Tip100:DNA/hAT-Tip100	12.0269812368726	-8.12089	2.80808131072498	-2.89197	0.00382833932758916	0.0235741311870739
DF0000787_dup195:DNA/hAT-Tip100:DNA/hAT-Tip100	10.9160250117293	-7.25533	2.35897661425356	-3.07562	0.00210062557380029	0.0153017502630867
DF0000787_dup198:DNA/hAT-Tip100:DNA/hAT-Tip100	14.7267983457925	-8.41427	2.67494192129675	-3.14559	0.00165751399483748	0.0128182301732245
DF0000787_dup230:DNA/hAT-Tip100:DNA/hAT-Tip100	10.0998404462109	-7.86924	2.89550800426741	-2.71774	0.00657292706977515	0.0346246825783574
DF0000787_dup243:DNA/hAT-Tip100:DNA/hAT-Tip100	13.2230033357233	-8.25796	2.75765301961359	-2.99456	0.00274841429852431	0.0185776445618731
DF0000787_dup249:DNA/hAT-Tip100:DNA/hAT-Tip100	13.4816891938876	-8.28142	2.00761105337256	-4.12501	3.70717275230552e-05	0.000603945350444512
DF0000787_dup25:DNA/hAT-Tip100:DNA/hAT-Tip100	12.5321480068943	-4.46931	1.61167006884459	-2.77309	0.00555264474514671	0.0306761890622459
DF0000787_dup263:DNA/hAT-Tip100:DNA/hAT-Tip100	15.0117869666129	-8.43876	1.8346461507547	-4.59966	4.2317312541544e-06	0.000101854324440646
DF0000787_dup267:DNA/hAT-Tip100:DNA/hAT-Tip100	8.5297	-7.63065	2.92575999938916	-2.60809	0.00910482063423558	0.0437647003009464
DF0000787_dup291:DNA/hAT-Tip100:DNA/hAT-Tip100	14.9100943882466	-8.43192	2.71596285278024	-3.10458	0.00190549663412494	0.014247024590465
DF0000787_dup29:DNA/hAT-Tip100:DNA/hAT-Tip100	15.653086687614	-8.49764	2.01168165760843	-4.22415	2.39847859605959e-05	0.000420488100688031
DF0000787_dup305:DNA/hAT-Tip100:DNA/hAT-Tip100	14.6860664280368	-8.40946	2.74744909640051	-3.06083	0.00220727322625725	0.0158363863635508
DF0000787_dup327:DNA/hAT-Tip100:DNA/hAT-Tip100	18.9824671260017	-8.7805	2.60798211085693	-3.36678	0.000760520459983828	0.00700841820845138
DF0000787_dup35:DNA/hAT-Tip100:DNA/hAT-Tip100	9.76631363642838	-7.82538	2.86427472906992	-2.73206	0.006293887364736	0.0335325357773862
DF0000787_dup414:DNA/hAT-Tip100:DNA/hAT-Tip100	17.0375159240055	-8.62159	2.23035490294006	-3.86557	0.000110831539970501	0.00147894981778373
DF0000787_dup415:DNA/hAT-Tip100:DNA/hAT-Tip100	17.0375159240055	-8.62159	2.23035490294006	-3.86557	0.000110831539970501	0.00147894981778373
DF0000787_dup427:DNA/hAT-Tip100:DNA/hAT-Tip100	13.6933221857488	-6.85452	1.82575117876386	-3.75435	0.000173788450576484	0.00213227735520968
DF0000787_dup455:DNA/hAT-Tip100:DNA/hAT-Tip100	13.8385491581604	-8.32525	2.7194208117965	-3.06141	0.00220300674391135	0.0158150566831735
DF0000787_dup46:DNA/hAT-Tip100:DNA/hAT-Tip100	19.0956216638553	-8.78903	2.71552925964005	-3.23658	0.0012097063099945	0.0101141509500869
DF0000787_dup492:DNA/hAT-Tip100:DNA/hAT-Tip100	8.52376003206682	-7.62906	2.94884712662162	-2.58713	0.00967783590887288	0.045756808177151
DF0000787_dup501:DNA/hAT-Tip100:DNA/hAT-Tip100	15.9141908772987	-8.52234	2.17518427471414	-3.91798	8.92927089528624e-05	0.00123765901448566
DF0000787_dup525:DNA/hAT-Tip100:DNA/hAT-Tip100	16.9445901290068	-8.61635	2.65352112320158	-3.24714	0.00116571002655615	0.00981995087285916
DF0000787_dup59:DNA/hAT-Tip100:DNA/hAT-Tip100	25.6505460627901	-9.21553	2.51694632470286	-3.66139	0.000250848756998195	0.00286960915975571
DF0000787_dup80:DNA/hAT-Tip100:DNA/hAT-Tip100	14.0444922749897	-8.34486	2.8222631744003	-2.9568	0.00310853965914462	0.0202554723565384
DF0000787_dup90:DNA/hAT-Tip100:DNA/hAT-Tip100	13.3661163245138	-8.27169	1.76753839360828	-4.67978	2.87180676670703e-06	7.37929477879937e-05
DF0000788_dup25:DNA/hAT-Tip100:DNA/hAT-Tip100	11.0633422335302	-8.00018	2.94872504938431	-2.7131	0.00666572026907058	0.0350041297889647
DF0000789_dup145:DNA/TcMar-Tigger:DNA/TcMar-Tigger	13.7774512815268	-8.31719	2.75982757359815	-3.01366	0.00258114551434258	0.0177336386837252
DF0000789_dup147:DNA/TcMar-Tigger:DNA/TcMar-Tigger	6.60781678499493	4.90625380872531	1.85589376594994	2.64360703114602	0.00820278271927327	0.0404350661727857
DF0000789_dup190:DNA/TcMar-Tigger:DNA/TcMar-Tigger	9.70169728753692	-7.81011	2.94768188253159	-2.64958	0.00805926006746418	0.0400187812389579
DF0000789_dup232:DNA/TcMar-Tigger:DNA/TcMar-Tigger	9.68953755563626	5.45932532731698	1.77558313390766	3.07466613252979	0.002107383159055	0.0153373095105527
DF0000789_dup411:DNA/TcMar-Tigger:DNA/TcMar-Tigger	18.5915682446538	4.22365323902666	1.27150114907568	3.32178483841486	0.000894436371029852	0.00797868472597332
DF0000789_dup580:DNA/TcMar-Tigger:DNA/TcMar-Tigger	15.2818438138695	-2.58814	0.840506547705163	-3.07926	0.0020751533629291	0.0151522027257757
DF0000789_dup58:DNA/TcMar-Tigger:DNA/TcMar-Tigger	13.4232840808204	-8.2795	2.78293236705212	-2.9751	0.00292893492715861	0.0194468117192625
DF0000789_dup725:DNA/TcMar-Tigger:DNA/TcMar-Tigger	9.13875699041186	-7.7241	3.00839299063354	-2.56752	0.0102429335124202	0.0478292829685624
DF0000789_dup876:DNA/TcMar-Tigger:DNA/TcMar-Tigger	13.2230033357233	-8.25796	2.75765301961359	-2.99456	0.00274841429852431	0.0185776445618731
DF0000789_dup908:DNA/TcMar-Tigger:DNA/TcMar-Tigger	11.5564453739539	-6.61292	2.46606489949748	-2.68157	0.00732777991305305	0.0374309682469011
DF0000789_dup923:DNA/TcMar-Tigger:DNA/TcMar-Tigger	7.77469371289825	-7.48876	2.07198124314332	-3.6143	0.000301160771618598	0.00333096715449991
DF0000821_dup205:DNA/TcMar-Tigger:DNA/TcMar-Tigger	14.3726311450861	-8.37904	2.68726864646464	-3.11805	0.00182050559072237	0.0137746815890335
DF0000821_dup255:DNA/TcMar-Tigger:DNA/TcMar-Tigger	9.49886099489646	-7.78041	2.94297083785431	-2.64373	0.00819986555977154	0.0404330524028421
DF0000821_dup436:DNA/TcMar-Tigger:DNA/TcMar-Tigger	21.7286785244095	-8.97581	2.54783999710343	-3.52291	0.000426834276194571	0.00438849334524676
DF0000821_dup451:DNA/TcMar-Tigger:DNA/TcMar-Tigger	20.3649601892579	6.53058923779545	1.43118258117124	4.56307205224019	5.04105045716746e-06	0.000117416262144081
DF0000821_dup472:DNA/TcMar-Tigger:DNA/TcMar-Tigger	5.6667587772408	-6.28948	2.01054905796986	-3.12824	0.00175855351362806	0.0134344067129726
DF0000821_dup557:DNA/TcMar-Tigger:DNA/TcMar-Tigger	9.3475300868305	-7.75625	2.98418311192988	-2.59912	0.00934627048548723	0.044515254502826
DF0000823_dup133:DNA/TcMar-Tigger:DNA/TcMar-Tigger	8.25099580116613	5.22746784340972	1.74243129642759	3.00009983413826	0.002698911296229	0.0183670499186905
DF0000823_dup163:DNA/TcMar-Tigger:DNA/TcMar-Tigger	19.7112623591808	-5.3798	1.60439779871715	-3.35316	0.000798949351596678	0.00728835520616535
DF0000824_dup143:DNA/TcMar-Tigger:DNA/TcMar-Tigger	13.2230033357233	-8.25796	2.75765301961359	-2.99456	0.00274841429852431	0.0185776445618731
DF0000824_dup227:DNA/TcMar-Tigger:DNA/TcMar-Tigger	10.343271440584	-7.90299	2.88149926177608	-2.74266	0.00609428837549977	0.032854503537025
DF0000824_dup269:DNA/TcMar-Tigger:DNA/TcMar-Tigger	10.0341693513679	-5.36353	1.88004299540302	-2.85288	0.00433255087830571	0.0257187980106483
DF0000825_dup10:DNA/TcMar-Tigger:DNA/TcMar-Tigger	9.32144909756688	5.40315233173494	1.68108399929214	3.21408825139616	0.00130859446695111	0.0107485740769178
DF0000825_dup138:DNA/TcMar-Tigger:DNA/TcMar-Tigger	13.9313377371361	-8.3335	2.72172914017689	-3.06184	0.00219981100498218	0.0157967104709985
DF0000825_dup228:DNA/TcMar-Tigger:DNA/TcMar-Tigger	14.4301108821611	-7.65321	2.34774675241749	-3.25981	0.00111486977023311	0.00947465468455384
DF0000826_dup1081:DNA/TcMar-Tigger:DNA/TcMar-Tigger	8.29448376074729	-7.58657	2.95443458788992	-2.56786	0.0102328807371061	0.0478187576257279
DF0000826_dup1138:DNA/TcMar-Tigger:DNA/TcMar-Tigger	15.7544000964288	-6.49709	2.44726475801116	-2.65484	0.00793469946649879	0.0395992280934139
DF0000826_dup1177:DNA/TcMar-Tigger:DNA/TcMar-Tigger	11.8730947812633	-8.10202	2.86833549310727	-2.82464	0.00473334149566913	0.0275590030133007
DF0000826_dup1178:DNA/TcMar-Tigger:DNA/TcMar-Tigger	11.9196262867742	-8.10437	2.27901178833106	-3.55609	0.000376414635694457	0.00397765340903063
DF0000826_dup1202:DNA/TcMar-Tigger:DNA/TcMar-Tigger	10.0094701987555	-7.85637	2.88084293704708	-2.72711	0.00638923642935285	0.0339410022275336
DF0000826_dup182:DNA/TcMar-Tigger:DNA/TcMar-Tigger	9.76631363642838	-7.82538	2.86427472906992	-2.73206	0.006293887364736	0.0335325357773862
DF0000826_dup573:DNA/TcMar-Tigger:DNA/TcMar-Tigger	10.6306783929248	-7.94283	2.85467720165075	-2.78239	0.0053959725255165	0.0301573128864943
DF0000826_dup882:DNA/TcMar-Tigger:DNA/TcMar-Tigger	11.6293104703571	-4.77636	1.07568773557835	-4.44028	8.98413218319446e-06	0.000188158899840708
DF0000827_dup175:DNA/TcMar-Tigger:DNA/TcMar-Tigger	14.3319580481846	6.02342787645222	1.52464146760207	3.95071759784007	7.79172200794466e-05	0.00111009973760008
DF0000827_dup426:DNA/TcMar-Tigger:DNA/TcMar-Tigger	7.71199734865048	5.12926531571736	1.92717183855637	2.66155057535485	0.00777816548239386	0.0391767482706506
DF0000827_dup495:DNA/TcMar-Tigger:DNA/TcMar-Tigger	10.248351659494	5.53961564112587	1.61562762056871	3.42877007708985	0.000606322941156858	0.00584780952272265
DF0000827_dup538:DNA/TcMar-Tigger:DNA/TcMar-Tigger	10.8169416309913	-7.97188	2.88082687568405	-2.76722	0.00565365248861434	0.0311360295861681
DF0000828_dup1294:DNA/TcMar-Tigger:DNA/TcMar-Tigger	44.3099096789852	7.65199519363723	1.34296397091233	5.69784101388731	1.21334117510795e-08	8.08668813350139e-07
DF0000828_dup1606:DNA/TcMar-Tigger:DNA/TcMar-Tigger	9.20565445480059	-7.73035	2.06539674809664	-3.74279	0.000181987691703309	0.00221569675877945
DF0000828_dup1707:DNA/TcMar-Tigger:DNA/TcMar-Tigger	11.251886587094	-8.02454	2.84884084457052	-2.81677	0.00485088867330065	0.0279284791187109
DF0000828_dup1748:DNA/TcMar-Tigger:DNA/TcMar-Tigger	11.8267004917754	-8.09693	2.79597925919896	-2.89592	0.00378050231493075	0.0233822947994323
DF0000828_dup1820:DNA/TcMar-Tigger:DNA/TcMar-Tigger	8.65956164429552	-7.64636	2.98044580249989	-2.56551	0.0103025047904627	0.0478863884897226
DF0000828_dup1900:DNA/TcMar-Tigger:DNA/TcMar-Tigger	8.40267284935649	5.25338325956355	1.68868248014687	3.11093608261195	0.00186495302147344	0.0140244581576478
DF0000828_dup211:DNA/TcMar-Tigger:DNA/TcMar-Tigger	8.00141443667445	-7.53896	2.9539221267456	-2.55219	0.0107049601704197	0.0491124589636734
DF0000828_dup30:DNA/TcMar-Tigger:DNA/TcMar-Tigger	10.0390170016234	-7.86104	2.87162704541316	-2.73749	0.00619105377067449	0.0331647658199078
DF0000828_dup34:DNA/TcMar-Tigger:DNA/TcMar-Tigger	9.98910423987763	-7.85252	2.90829178387708	-2.70005	0.00693296636227417	0.0360142750152107
DF0000828_dup553:DNA/TcMar-Tigger:DNA/TcMar-Tigger	10.4811589630912	3.91870501640475	1.45785545248838	2.68799283887576	0.00718829382219478	0.0368851912081877
DF0000829_dup136:DNA/TcMar-Tigger:DNA/TcMar-Tigger	18.0308389462387	-8.702	1.85230932890605	-4.69792	2.62823446426231e-06	6.87588187602447e-05
DF0000829_dup205:DNA/TcMar-Tigger:DNA/TcMar-Tigger	12.5610632237983	-8.18379	3.02814330955919	-2.70258	0.00688039527258085	0.0358932286829638
DF0000829_dup341:DNA/TcMar-Tigger:DNA/TcMar-Tigger	13.8645774887704	-8.32664	2.7183751578824	-3.06309	0.00219061169717005	0.015770935872253
DF0000830_dup48:DNA/TcMar-Tigger:DNA/TcMar-Tigger	18.7380964022811	-5.71247	1.81121542803336	-3.15394	0.0016107994364586	0.0125459740801213
DF0000831_dup1025:DNA/TcMar-Tigger:DNA/TcMar-Tigger	15.8153282785218	-8.51661	2.69604800794878	-3.15892	0.00158353799605742	0.0123788508877457
DF0000831_dup191:DNA/TcMar-Tigger:DNA/TcMar-Tigger	11.225858256484	-8.02293	2.82915881871142	-2.8358	0.00457109325392599	0.0267924288905283
DF0000831_dup221:DNA/TcMar-Tigger:DNA/TcMar-Tigger	18.8025523397824	-8.76715	2.57210074488053	-3.40856	0.000653075784483271	0.00619638809598798
DF0000831_dup273:DNA/TcMar-Tigger:DNA/TcMar-Tigger	5.81712198702526	4.72298769278162	1.85123462957955	2.55126369035907	0.0107333083806581	0.0492194985506611
DF0000831_dup460:DNA/TcMar-Tigger:DNA/TcMar-Tigger	13.510410288064	-8.28918	2.73482826478676	-3.03097	0.00243770669404522	0.0170323895773934
DF0000831_dup465:DNA/TcMar-Tigger:DNA/TcMar-Tigger	14.7064323869147	-8.41179	2.69371911938916	-3.12274	0.00179175126545423	0.0136112064959335
DF0000831_dup471:DNA/TcMar-Tigger:DNA/TcMar-Tigger	9.78882349478049	-7.8237	2.89957574475481	-2.69822	0.00697110770884034	0.0361244185972687
DF0000831_dup487:DNA/TcMar-Tigger:DNA/TcMar-Tigger	11.4057730427033	-8.04459	2.81392372549543	-2.85885	0.00425177030413274	0.0254381935984041
DF0000831_dup526:DNA/TcMar-Tigger:DNA/TcMar-Tigger	16.7762745182978	-8.60208	2.83157826646946	-3.03791	0.00238225880836221	0.016753713050577
DF0000831_dup535:DNA/TcMar-Tigger:DNA/TcMar-Tigger	11.4521673321912	-8.04983	2.88453719566824	-2.79069	0.00525966237901802	0.0296554274342496
DF0000831_dup606:DNA/TcMar-Tigger:DNA/TcMar-Tigger	6.2939849386675	4.83600960976331	1.82923496469889	2.64373342030414	0.00819972068887778	0.0404330524028421
DF0000831_dup613:DNA/TcMar-Tigger:DNA/TcMar-Tigger	7.24335394715963	-5.9242	2.2229713285748	-2.66499	0.00769905172790732	0.0388780712794974
DF0000831_dup618:DNA/TcMar-Tigger:DNA/TcMar-Tigger	9.90197803263405	-7.83949	3.00748813825794	-2.60666	0.00914310641418664	0.0438491200165087
DF0000831_dup680:DNA/TcMar-Tigger:DNA/TcMar-Tigger	12.2476279408476	-8.14744	2.77920413900519	-2.93157	0.00337250251077193	0.0215911466537321
DF0000831_dup690:DNA/TcMar-Tigger:DNA/TcMar-Tigger	14.428343494587	-8.38474	2.70358521440562	-3.10134	0.00192646292186592	0.0143555006611529
DF0000831_dup701:DNA/TcMar-Tigger:DNA/TcMar-Tigger	11.4890581916662	-4.74549	1.27467563616669	-3.7229	0.000196947547762892	0.00236612002459298
DF0000831_dup714:DNA/TcMar-Tigger:DNA/TcMar-Tigger	9.80918945365835	-7.82775	2.90020450602106	-2.69903	0.00695408758151367	0.036104874908551
DF0000831_dup737:DNA/TcMar-Tigger:DNA/TcMar-Tigger	9.22274226514929	-7.00109	2.50037067176206	-2.80002	0.00510995987775231	0.0290096226675878
DF0000831_dup759:DNA/TcMar-Tigger:DNA/TcMar-Tigger	9.43465629407407	-7.77032	2.92493199468126	-2.65658	0.00789370668578231	0.0394709474064913
DF0000831_dup931:DNA/TcMar-Tigger:DNA/TcMar-Tigger	11.0230219638436	-7.99251	1.94897514607479	-4.10088	4.11582656156081e-05	0.000657419864292551
DF0000831_dup990:DNA/TcMar-Tigger:DNA/TcMar-Tigger	7.35376626382612	-7.40898	2.09308556025527	-3.53974	0.000400516864007731	0.00416961452523791
DF0000832_dup141:DNA/TcMar-Tigger:DNA/TcMar-Tigger	11.1270987654128	-7.27517	2.42152499514888	-3.00438	0.0026612643776258	0.0181662957856496
DF0000832_dup154:DNA/TcMar-Tigger:DNA/TcMar-Tigger	12.2679938997254	-8.15053	2.76614616397563	-2.94653	0.0032136087281165	0.0208019462840194
DF0000832_dup175:DNA/TcMar-Tigger:DNA/TcMar-Tigger	9.14724934173336	-7.72532	2.95601562439064	-2.61342	0.00896398085633926	0.0433712507262769
DF0000832_dup56:DNA/TcMar-Tigger:DNA/TcMar-Tigger	10.9644796347533	-7.98698	2.88688684037551	-2.76664	0.00566372948075908	0.0311705286906401
DF0000832_dup77:DNA/TcMar-Tigger:DNA/TcMar-Tigger	13.043088549504	-8.23905	2.73411251851356	-3.01343	0.0025831340452898	0.0177391116230716
DF0000834_dup673:DNA/TcMar-Tigger:DNA/TcMar-Tigger	12.9559623422604	-8.22884	2.7445004299602	-2.9983	0.00271488924524423	0.0184144720889056
DF0000835_dup284:DNA/TcMar-Tigger:DNA/TcMar-Tigger	9.73474702102378	4.50754424603005	1.68954868076312	2.66789841414579	0.0076327332444031	0.0386266856326942
DF0000835_dup332:DNA/TcMar-Tigger:DNA/TcMar-Tigger	9.80069710233685	-7.82069	2.0759770804753	-3.76723	0.000165068031757157	0.00204699078620683
DF0000835_dup378:DNA/TcMar-Tigger:DNA/TcMar-Tigger	10.6375781214175	-7.94678	2.78297148227479	-2.8555	0.00429688724350816	0.0255795157713357
DF0000835_dup565:DNA/TcMar-Tigger:DNA/TcMar-Tigger	10.7032382290456	-7.95241	3.09860573954765	-2.56645	0.0102745600867016	0.0478727425130488
DF0000835_dup574:DNA/TcMar-Tigger:DNA/TcMar-Tigger	5.41317554566968	-5.4628	2.12600854295554	-2.56951	0.0101843168579741	0.0476508293432091
DF0000836_dup1:DNA/TcMar-Tigger:DNA/TcMar-Tigger	24.6267379072044	-6.64494	2.07078709547296	-3.20889	0.00133246414168179	0.0108899306134483
DF0000836_dup40:DNA/TcMar-Tigger:DNA/TcMar-Tigger	15.0142052981332	-8.44235	2.66492498739148	-3.16795	0.00153517576102449	0.0120758461522666
DF0000836_dup62:DNA/TcMar-Tigger:DNA/TcMar-Tigger	13.5568045775518	-8.29375	2.81248895577015	-2.9489	0.00318906010579502	0.0206730494739742
DF0000836_dup92:DNA/TcMar-Tigger:DNA/TcMar-Tigger	12.805457142886	-8.21215	2.77462511498956	-2.95973	0.0030790511781864	0.0201407695564195
DF0000837_dup108:DNA/TcMar-Tigger:DNA/TcMar-Tigger	11.1175506402881	-5.94368	2.27806368445812	-2.60909	0.00907823132838524	0.0436711269345181
DF0000837_dup243:DNA/TcMar-Tigger:DNA/TcMar-Tigger	9.41429033519621	-7.76647	3.00265936987206	-2.58653	0.00969473648553393	0.0458080851478663
DF0000837_dup278:DNA/TcMar-Tigger:DNA/TcMar-Tigger	11.9602209885069	-8.11294	2.80252742961756	-2.89487	0.00379321092168469	0.0234282358700498
DF0000837_dup287:DNA/TcMar-Tigger:DNA/TcMar-Tigger	10.6629216129584	-4.88063	1.29737379121088	-3.76193	0.000168606083446263	0.00208223419216755
DF0000837_dup2:DNA/TcMar-Tigger:DNA/TcMar-Tigger	12.9763283011383	-8.23177	2.73776455249048	-3.00675	0.00264058886974885	0.0180625189062749
DF0000837_dup443:DNA/TcMar-Tigger:DNA/TcMar-Tigger	9.96307590926764	-7.85097	2.92010790413888	-2.68859	0.00717547745654224	0.0368473980508069
DF0000837_dup651:DNA/TcMar-Tigger:DNA/TcMar-Tigger	6.97972412609701	4.98501536735299	1.9110445797529	2.60852908412925	0.00909322840215827	0.0437212293293992
DF0000837_dup77:DNA/TcMar-Tigger:DNA/TcMar-Tigger	8.65700609675219	-7.64642	2.99176283727245	-2.55582	0.0105936594347646	0.0486995026579161
DF0000837_dup78:DNA/TcMar-Tigger:DNA/TcMar-Tigger	7.61580351752848	5.11197987063653	1.79227677644302	2.85222680884247	0.00434141118210836	0.02573773174462
DF0000837_dup89:DNA/TcMar-Tigger:DNA/TcMar-Tigger	11.251886587094	-8.02454	2.84884084457052	-2.81677	0.00485088867330065	0.0279284791187109
DF0000849_dup268:DNA/TcMar-Tigger:DNA/TcMar-Tigger	18.2741327245889	-8.72548	2.63660102569346	-3.30937	0.000935072816366592	0.00825560238683054
DF0000853_dup439:DNA/TcMar-Tigger:DNA/TcMar-Tigger	12.7276147953311	-5.67168	2.11535460038196	-2.6812	0.00733594319349605	0.0374463903492354
DF0000853_dup58:DNA/TcMar-Tigger:DNA/TcMar-Tigger	16.9539081890198	-8.61767	2.64717218802119	-3.25542	0.00113223402198602	0.00959231010025565
DF0000853_dup81:DNA/TcMar-Tigger:DNA/TcMar-Tigger	11.5596594983126	-8.06445	2.79810785740157	-2.88211	0.00395022451169186	0.0241186092227103
DF0000859_dup180:DNA/hAT-Blackjack:DNA/hAT-Blackjack	13.8740327648065	-8.32404	1.80302061038945	-4.61672	3.89850418609553e-06	9.51409581296238e-05
DF0000859_dup628:DNA/hAT-Blackjack:DNA/hAT-Blackjack	7.26255420631656	-5.91171	2.27403027433499	-2.59966	0.0093315759980127	0.0444711743350351
DF0000859_dup664:DNA/hAT-Blackjack:DNA/hAT-Blackjack	11.4521673321912	-8.04983	2.88453719566824	-2.79069	0.00525966237901802	0.0296554274342496
DF0000873_dup1142:DNA/hAT-Charlie:DNA/hAT-Charlie	10.563918144559	-7.93387	2.85386870522121	-2.78004	0.00543519616052676	0.0302796907736876
DF0000873_dup1184:DNA/hAT-Charlie:DNA/hAT-Charlie	10.6974386412905	-7.95175	2.85706948570864	-2.78318	0.00538285018222409	0.0301455588524533
DF0000873_dup13:DNA/hAT-Charlie:DNA/hAT-Charlie	12.5350348931883	-8.18115	2.7601243767674	-2.96405	0.00303619015897334	0.019929644837163
DF0000873_dup322:DNA/hAT-Charlie:DNA/hAT-Charlie	17.098476584616	-8.62961	2.6258206529306	-3.28644	0.0010146123501501	0.00880275874046215
DF0000873_dup489:DNA/hAT-Charlie:DNA/hAT-Charlie	11.3186468354597	-8.033	2.85765903081862	-2.81104	0.00493812626597082	0.0282483857404859
DF0000873_dup761:DNA/hAT-Charlie:DNA/hAT-Charlie	10.4767919373155	-7.9213	2.89493972603668	-2.73626	0.00621424378312753	0.0332273054604049
DF0000873_dup812:DNA/hAT-Charlie:DNA/hAT-Charlie	12.7817099277733	-8.20863	2.85991314361042	-2.87024	0.00410164537447827	0.0247994589614547
DF0000873_dup848:DNA/hAT-Charlie:DNA/hAT-Charlie	8.83705809899449	-7.67645	2.9640059740338	-2.58989	0.00960067304585762	0.0454577041427079
DF0000873_dup985:DNA/hAT-Charlie:DNA/hAT-Charlie	10.2184836189028	-7.15135	2.44446161608991	-2.92553	0.0034386606912798	0.021823997725299
DF0000874_dup17:DNA/hAT-Charlie:DNA/hAT-Charlie	10.1074988182743	5.51961810744827	1.69091191363676	3.26428	0.00109740782433356	0.00935380469279477
DF0000874_dup355:DNA/hAT-Charlie:DNA/hAT-Charlie	10.3636373994619	-7.90671	2.86031863255688	-2.76427	0.00570495691416181	0.0313543206546277
DF0000874_dup676:DNA/hAT-Charlie:DNA/hAT-Charlie	8.79308214102694	-7.66812	2.98814442495113	-2.56618	0.0102824947529709	0.0478727425130488
DF0000874_dup780:DNA/hAT-Charlie:DNA/hAT-Charlie	14.3318992273304	-8.37415	2.77207593886009	-3.02089	0.0025202963366516	0.0174271350721414
DF0000874_dup839:DNA/hAT-Charlie:DNA/hAT-Charlie	6.08770941512532	4.78830601762366	1.86121426997181	2.57267854372092	0.0100914889555924	0.0472706080728299
DF0000874_dup8:DNA/hAT-Charlie:DNA/hAT-Charlie	15.2932571151755	-8.46606	1.89608381975114	-4.46503	8.00591306211147e-06	0.000171125090527087
DF0000876_dup1147:DNA/hAT-Charlie:DNA/hAT-Charlie	11.3037039524369	-7.29985	2.41924156476534	-3.01741	0.0025494314215031	0.0175617553038887
DF0000876_dup1226:DNA/hAT-Charlie:DNA/hAT-Charlie	9.91978844396859	-7.84303	2.92127226945337	-2.6848	0.00725734538018224	0.0371341513741073
DF0000876_dup1288:DNA/hAT-Charlie:DNA/hAT-Charlie	8.89208195582687	-7.68074	2.09780948829391	-3.66132	0.000250922504884748	0.0028697835467735
DF0000876_dup1331:DNA/hAT-Charlie:DNA/hAT-Charlie	8.79308214102694	-7.66812	2.98814442495113	-2.56618	0.0102824947529709	0.0478727425130488
DF0000876_dup1512:DNA/hAT-Charlie:DNA/hAT-Charlie	9.5681767908055	-7.79032	2.93121297521793	-2.65771	0.00786729576879346	0.0394232770810732
DF0000876_dup1579:DNA/hAT-Charlie:DNA/hAT-Charlie	8.91354805544231	-7.69695	2.84713689414874	-2.7034	0.00686339041798266	0.0358273800333408
DF0000876_dup1702:DNA/hAT-Charlie:DNA/hAT-Charlie	11.3390127943376	-8.03624	2.81322459143112	-2.85659	0.00428214002806723	0.0255164983961105
DF0000876_dup1758:DNA/hAT-Charlie:DNA/hAT-Charlie	12.3869480253342	-8.16368	3.03200625421077	-2.6925	0.00709179900173466	0.0365452270650373
DF0000876_dup1860:DNA/hAT-Charlie:DNA/hAT-Charlie	11.251886587094	-8.02454	2.84884084457052	-2.81677	0.00485088867330065	0.0279284791187109
DF0000876_dup2138:DNA/hAT-Charlie:DNA/hAT-Charlie	20.5994166739245	-8.89865	2.57569336070061	-3.45485	0.000550590101515383	0.00539191380507768
DF0000876_dup214:DNA/hAT-Charlie:DNA/hAT-Charlie	8.47453576298959	-7.6179	2.93434401947315	-2.59612	0.00942844301697654	0.0448065699778871
DF0000876_dup2231:DNA/hAT-Charlie:DNA/hAT-Charlie	9.43465629407407	-7.77032	2.92493199468126	-2.65658	0.00789370668578231	0.0394709474064913
DF0000876_dup2262:DNA/hAT-Charlie:DNA/hAT-Charlie	12.8020758866511	-8.21121	2.77170411385107	-2.96251	0.00305137601048044	0.0199972140871205
DF0000876_dup2302:DNA/hAT-Charlie:DNA/hAT-Charlie	14.8983579967133	-8.42607	1.93752585999383	-4.34888	1.36834308418172e-05	0.000265092153666531
DF0000876_dup2307:DNA/hAT-Charlie:DNA/hAT-Charlie	19.6240412790488	-8.82863	2.57892146849439	-3.42338	0.000618473970367452	0.00594513103437872
DF0000876_dup2319:DNA/hAT-Charlie:DNA/hAT-Charlie	13.0894828389918	-8.24346	2.74872142024091	-2.99902	0.00270853873738474	0.0183993091168697
DF0000876_dup2539:DNA/hAT-Charlie:DNA/hAT-Charlie	20.3120097215838	-8.87829	2.59478165024034	-3.42159	0.000622549990108108	0.00597377634287422
DF0000876_dup2544:DNA/hAT-Charlie:DNA/hAT-Charlie	19.2642117066103	-8.8029	2.56287032983553	-3.43478	0.000593032298624023	0.00573315201899965
DF0000876_dup2583:DNA/hAT-Charlie:DNA/hAT-Charlie	8.19727740474654	5.21793619472739	1.73046288097598	3.01534130092664	0.00256690229747714	0.0176597837865562
DF0000876_dup2719:DNA/hAT-Charlie:DNA/hAT-Charlie	9.70169728753692	-7.81011	2.94768188253159	-2.64958	0.00805926006746418	0.0400187812389579
DF0000876_dup2817:DNA/hAT-Charlie:DNA/hAT-Charlie	12.2679938997254	-8.15053	2.76614616397563	-2.94653	0.0032136087281165	0.0208019462840194
DF0000876_dup3176:DNA/hAT-Charlie:DNA/hAT-Charlie	9.23437554897694	-7.73989	2.93030747632238	-2.64132	0.00825831095224357	0.0406414487097664
DF0000876_dup3330:DNA/hAT-Charlie:DNA/hAT-Charlie	15.8947630427576	4.00194937267824	1.30481114102582	3.06707173693504	0.00216166972171104	0.0156257566842163
DF0000876_dup336:DNA/hAT-Charlie:DNA/hAT-Charlie	10.2097509438526	-7.88449	2.87625868809388	-2.74123	0.00612094183180909	0.0329178884489073
DF0000876_dup338:DNA/hAT-Charlie:DNA/hAT-Charlie	18.448385139076	-8.73964	2.58123066102354	-3.38584	0.000709605192051984	0.00662467527306519
DF0000876_dup3416:DNA/hAT-Charlie:DNA/hAT-Charlie	12.5350348931883	-8.18115	2.7601243767674	-2.96405	0.00303619015897334	0.019929644837163
DF0000876_dup3568:DNA/hAT-Charlie:DNA/hAT-Charlie	10.2765111922183	-7.89376	2.87797909962295	-2.74281	0.00609151178686937	0.032854503537025
DF0000876_dup3597:DNA/hAT-Charlie:DNA/hAT-Charlie	10.399121006108	-7.91242	2.83381020767476	-2.79215	0.00523594195213293	0.0295658640011485
DF0000876_dup3853:DNA/hAT-Charlie:DNA/hAT-Charlie	17.345151619201	-8.65001	2.72258357511528	-3.17713	0.00148738430977982	0.0117716461031993
DF0000876_dup3856:DNA/hAT-Charlie:DNA/hAT-Charlie	8.77623465440696	-7.66716	2.94170234768539	-2.60637	0.00915078261327266	0.0438493275139503
DF0000876_dup4057:DNA/hAT-Charlie:DNA/hAT-Charlie	13.510410288064	-8.28918	2.73482826478676	-3.03097	0.00243770669404522	0.0170323895773934
DF0000876_dup4188:DNA/hAT-Charlie:DNA/hAT-Charlie	10.4507636067055	-7.91964	2.87320050507567	-2.75638	0.00584447195149215	0.0319143068425684
DF0000876_dup4246:DNA/hAT-Charlie:DNA/hAT-Charlie	9.7603768326502	-7.82404	2.89190004087627	-2.7055	0.00682010159652358	0.0356507292854083
DF0000876_dup4271:DNA/hAT-Charlie:DNA/hAT-Charlie	12.3143881892133	-8.15519	2.78223600931831	-2.93117	0.00337693244243267	0.0215952064584874
DF0000876_dup4493:DNA/hAT-Charlie:DNA/hAT-Charlie	23.2215628516369	-9.06787	1.72451001943184	-5.25823	1.45449230036739e-07	6.25304213934456e-06
DF0000876_dup480:DNA/hAT-Charlie:DNA/hAT-Charlie	11.6643216848447	-8.07674	2.89193827375869	-2.79285	0.00522463897918931	0.0295156300640531
DF0000876_dup539:DNA/hAT-Charlie:DNA/hAT-Charlie	8.69787523053094	-7.65791	2.95201208907699	-2.59413	0.00948296702131665	0.0450307823133248
DF0000876_dup580:DNA/hAT-Charlie:DNA/hAT-Charlie	25.8365348688106	-9.22325	1.9654225270601	-4.69276	2.69549840246185e-06	7.02189501518648e-05
DF0000876_dup743:DNA/hAT-Charlie:DNA/hAT-Charlie	8.94696859663623	-7.69387	2.95237762953795	-2.60599	0.00916086494940091	0.0438493275139503
DF0000876_dup825:DNA/hAT-Charlie:DNA/hAT-Charlie	10.7438329307783	-7.95749	2.96795317454795	-2.68114	0.00733723788854916	0.0374463903492354
DF0000876_dup949:DNA/hAT-Charlie:DNA/hAT-Charlie	8.45928089919838	-7.61319	2.98680140403314	-2.54894	0.0108049813342893	0.0494926463153322
DF0000877_dup1092:DNA/hAT-Charlie:DNA/hAT-Charlie	9.61808955255122	-7.79925	2.89318340871774	-2.69573	0.00702336830986666	0.0362878961137444
DF0000877_dup1198:DNA/hAT-Charlie:DNA/hAT-Charlie	10.9934215108907	-7.25797	2.41767149284846	-3.00205	0.00268168493574722	0.0182777117067123
DF0000877_dup1243:DNA/hAT-Charlie:DNA/hAT-Charlie	17.098476584616	-8.62961	2.6258206529306	-3.28644	0.0010146123501501	0.00880275874046215
DF0000877_dup1256:DNA/hAT-Charlie:DNA/hAT-Charlie	9.21400959009907	-7.73569	2.96202784632931	-2.61162	0.00901146555390371	0.0434864161156555
DF0000877_dup1556:DNA/hAT-Charlie:DNA/hAT-Charlie	11.2433942357725	-8.02362	2.90821738660071	-2.75895	0.00579877392133445	0.031732179513969
DF0000877_dup1772:DNA/hAT-Charlie:DNA/hAT-Charlie	10.1633566543648	-7.87908	2.88071948651539	-2.73511	0.00623598686592425	0.0333132149111719
DF0000877_dup2073:DNA/hAT-Charlie:DNA/hAT-Charlie	12.6481894310418	-8.19348	2.82268061111676	-2.90273	0.0036992416699959	0.0230424002080393
DF0000877_dup207:DNA/hAT-Charlie:DNA/hAT-Charlie	15.8096659067896	-8.51747	2.6498952413997	-3.21427	0.00130778335814685	0.0107458121913545
DF0000877_dup2099:DNA/hAT-Charlie:DNA/hAT-Charlie	11.7254195614782	-8.08195	2.00428688815518	-4.03233	5.52260927414663e-05	0.000835340465649588
DF0000877_dup2176:DNA/hAT-Charlie:DNA/hAT-Charlie	9.50141654243978	-7.78035	2.92698522489829	-2.65814	0.00785721173403153	0.0394232770810732
DF0000877_dup2278:DNA/hAT-Charlie:DNA/hAT-Charlie	9.63493703917121	-7.80024	2.93793876755841	-2.655	0.00793074119002278	0.0395835009762095
DF0000877_dup2342:DNA/hAT-Charlie:DNA/hAT-Charlie	13.4232840808204	-8.2795	2.78293236705212	-2.9751	0.00292893492715861	0.0194468117192625
DF0000877_dup2372:DNA/hAT-Charlie:DNA/hAT-Charlie	13.731056992039	-8.31284	2.71463679187995	-3.06223	0.00219695148944257	0.0157900456280771
DF0000877_dup2473:DNA/hAT-Charlie:DNA/hAT-Charlie	9.8125707098932	-7.82352	1.98344357305248	-3.94441	7.99953831768885e-05	0.0011344358285562
DF0000877_dup247:DNA/hAT-Charlie:DNA/hAT-Charlie	12.381148437579	-8.16291	2.78663330477883	-2.92931	0.00339716826607477	0.021669869305041
DF0000877_dup249:DNA/hAT-Charlie:DNA/hAT-Charlie	14.3318992273304	-8.37415	2.77207593886009	-3.02089	0.0025202963366516	0.0174271350721414
DF0000877_dup2654:DNA/hAT-Charlie:DNA/hAT-Charlie	9.83521778426834	-7.82972	2.98026320792737	-2.62719	0.00860930637852685	0.0419918768803697
DF0000877_dup265:DNA/hAT-Charlie:DNA/hAT-Charlie	18.8285806703924	-8.76864	2.64825500160887	-3.3111	0.000929300054308632	0.00821646639581855
DF0000877_dup2866:DNA/hAT-Charlie:DNA/hAT-Charlie	9.76845753590263	-7.81993	2.96129435925681	-2.64071	0.00827315329734202	0.040651406260094
DF0000877_dup3085:DNA/hAT-Charlie:DNA/hAT-Charlie	23.1193189966252	-9.06606	2.48803086942331	-3.64387	0.000268569966252405	0.00303482205818457
DF0000877_dup3191:DNA/hAT-Charlie:DNA/hAT-Charlie	8.74668785153909	-7.66182	2.96744713921597	-2.58196	0.00982416278380049	0.0462702503152919
DF0000877_dup3282:DNA/hAT-Charlie:DNA/hAT-Charlie	16.2362557275939	-8.55457	2.68662048592805	-3.18414	0.00145186021869707	0.0115745326357464
DF0000877_dup3301:DNA/hAT-Charlie:DNA/hAT-Charlie	14.0852241927454	-8.3497	2.70037283580926	-3.09205	0.00198776492284517	0.0146667803187613
DF0000877_dup3446:DNA/hAT-Charlie:DNA/hAT-Charlie	16.4569024315689	-8.5742	2.6565568731917	-3.22756	0.00124850057781233	0.0103660627697069
DF0000877_dup3528:DNA/hAT-Charlie:DNA/hAT-Charlie	16.9124341285106	-7.88643	3.0464931460665	-2.58869	0.0096341401473272	0.0455897623622266
DF0000877_dup3557:DNA/hAT-Charlie:DNA/hAT-Charlie	12.160501733604	-8.13669	2.82500042890556	-2.88025	0.00397365775655076	0.0242046236100937
DF0000877_dup3576:DNA/hAT-Charlie:DNA/hAT-Charlie	13.7514229509168	-8.31558	2.70824929950542	-3.07046	0.00213726625748567	0.0154852505903721
DF0000877_dup3811:DNA/hAT-Charlie:DNA/hAT-Charlie	17.2192584506275	-7.15071	2.34369587253698	-3.05104	0.00228048602861343	0.0161888105877822
DF0000877_dup382:DNA/hAT-Charlie:DNA/hAT-Charlie	11.6264197466783	-8.07263	2.79579	-2.88742	0.00388415112414756	0.0238171370336683
DF0000877_dup56:DNA/hAT-Charlie:DNA/hAT-Charlie	13.069116880114	-8.24081	2.80893438542223	-2.93379	0.00334856043292742	0.0214574702699397
DF0000877_dup582:DNA/hAT-Charlie:DNA/hAT-Charlie	25.8307352810554	-9.22343	1.96212529458595	-4.70074	2.59225621905223e-06	6.79989007022294e-05
DF0000878_dup1802:DNA/hAT-Charlie:DNA/hAT-Charlie	14.3091149369322	-8.37238	2.74594892768564	-3.04899	0.00229609071066046	0.0162579321693718
DF0000878_dup1893:DNA/hAT-Charlie:DNA/hAT-Charlie	14.3058708967204	-8.37242	2.68835767402939	-3.11433	0.00184366206374544	0.0139176908607118
DF0000878_dup1910:DNA/hAT-Charlie:DNA/hAT-Charlie	13.5975364953075	-8.29892	2.71451378587241	-3.05724	0.00223384545497684	0.0159454047006663
DF0000878_dup1930:DNA/hAT-Charlie:DNA/hAT-Charlie	12.9355963833826	-8.22606	2.78600377521412	-2.95264	0.00315070218260799	0.0204790505703076
DF0000878_dup2258:DNA/hAT-Charlie:DNA/hAT-Charlie	13.1562430873576	-8.25072	2.75254028079788	-2.99749	0.00272209818748458	0.0184455149040863
DF0000878_dup2603:DNA/hAT-Charlie:DNA/hAT-Charlie	7.3621213991246	-7.40633	2.26903559190303	-3.26409	0.00109818131952077	0.00935877141529747
DF0000878_dup2821:DNA/hAT-Charlie:DNA/hAT-Charlie	14.172350399989	-8.35908	2.69286306759308	-3.10416	0.00190818581362997	0.0142550476654419
DF0000878_dup2824:DNA/hAT-Charlie:DNA/hAT-Charlie	13.1766090462354	-8.25353	2.72964157519563	-3.02367	0.00249729978190114	0.0173022664126549
DF0000878_dup2861:DNA/hAT-Charlie:DNA/hAT-Charlie	8.74668785153909	-7.66182	2.96744713921597	-2.58196	0.00982416278380049	0.0462702503152919
DF0000878_dup3039:DNA/hAT-Charlie:DNA/hAT-Charlie	14.1055901516233	-8.35237	2.69632229350529	-3.09769	0.0019503427573427	0.0144779302778347
DF0000878_dup3113:DNA/hAT-Charlie:DNA/hAT-Charlie	16.2362557275939	-8.55457	2.68662048592805	-3.18414	0.00145186021869707	0.0115745326357464
DF0000878_dup340:DNA/hAT-Charlie:DNA/hAT-Charlie	11.5392935394347	-8.06118	2.81948587057735	-2.8591	0.00424851500096911	0.0254381935984041
DF0000878_dup383:DNA/hAT-Charlie:DNA/hAT-Charlie	10.9848455936312	-7.99029	2.83316915982957	-2.82027	0.00479838507725071	0.0277368822995969
DF0000878_dup82:DNA/hAT-Charlie:DNA/hAT-Charlie	10.5205371843316	4.61728252139388	1.55734979738243	2.96483328867705	0.00302846996941074	0.0199082735740425
DF0000878_dup868:DNA/hAT-Charlie:DNA/hAT-Charlie	7.01926778556054	4.99419657291568	1.82891805811306	2.73068361415181	0.00632031148603882	0.0336477359805364
DF0000878_dup88:DNA/hAT-Charlie:DNA/hAT-Charlie	8.72632189266123	-7.65727	2.98295162930625	-2.56701	0.0102579219533097	0.0478453757503971
DF0000878_dup993:DNA/hAT-Charlie:DNA/hAT-Charlie	10.8347520423258	-7.9754	2.79258	-2.85593	0.00429112789227589	0.0255545339929354
DF0000880_dup190:DNA/hAT-Charlie:DNA/hAT-Charlie	8.18992468192092	-6.83117	2.49031832303723	-2.74309	0.00608635476068781	0.032854503537025
DF0000893_dup142:DNA/hAT-Tip100:DNA/hAT-Tip100	32.9287967496924	5.55166461849979	1.26130222455469	4.40153399432863	1.07488222958246e-05	0.000217696936448012
DF0000893_dup17:DNA/hAT-Tip100:DNA/hAT-Tip100	13.6346502735047	-7.5703	2.43715164626244	-3.10621	0.00189503807595143	0.0141854574606509
DF0000893_dup191:DNA/hAT-Tip100:DNA/hAT-Tip100	9.49886099489646	-7.78041	2.94297083785431	-2.64373	0.00819986555977154	0.0404330524028421
DF0000893_dup621:DNA/hAT-Tip100:DNA/hAT-Tip100	14.097657223603	6.00005973859299	1.61162116363788	3.72299636786177	0.00019687235519343	0.00236579608998121
DF0000893_dup750:DNA/hAT-Tip100:DNA/hAT-Tip100	8.55814349797529	-7.62405	2.20285247284993	-3.46099	0.000538190221899778	0.00530223839221728
DF0000894_dup478:DNA/hAT-Tip100:DNA/hAT-Tip100	13.1766090462354	-8.25353	2.72964157519563	-3.02367	0.00249729978190114	0.0173022664126549
DF0000895_dup307:DNA/hAT-Tip100:DNA/hAT-Tip100	12.0269812368726	-8.12089	2.80808131072498	-2.89197	0.00382833932758916	0.0235741311870739
DF0000951_dup148:DNA/hAT-Tip100:DNA/hAT-Tip100	11.7803062022876	-8.09215	2.79053166781229	-2.89986	0.00373331165468368	0.0232162952075556
DF0000951_dup301:DNA/hAT-Tip100:DNA/hAT-Tip100	16.1994539301651	-8.54983	1.72324073228698	-4.96148	6.99569903046727e-07	2.32178636360968e-05
DF0000951_dup302:DNA/hAT-Tip100:DNA/hAT-Tip100	9.14724934173336	-7.72532	2.95601562439064	-2.61342	0.00896398085633926	0.0433712507262769
DF0000951_dup328:DNA/hAT-Tip100:DNA/hAT-Tip100	8.4318443698367	5.25858572925296	1.80404939116558	2.91487902437939	0.00355826443003552	0.0223659078788484
DF0000951_dup73:DNA/hAT-Tip100:DNA/hAT-Tip100	15.1069938771089	-8.45031	2.73683603572999	-3.08762	0.00201766462238074	0.0148404000484146
DF0000951_dup77:DNA/hAT-Tip100:DNA/hAT-Tip100	9.37963243724169	-7.76152	3.02826797573223	-2.56302	0.0103764948412439	0.0481125234680254
DF0000951_dup92:DNA/hAT-Tip100:DNA/hAT-Tip100	40.0266956801341	-9.85572	1.70024556389844	-5.79664	6.76552423950525e-09	5.04360578298557e-07
DF0000952_dup146:DNA/hAT-Tip100:DNA/hAT-Tip100	13.6033360830627	-8.29566	2.25203628893632	-3.68363	0.000229937604256177	0.00267849187878847
DF0000952_dup274:DNA/hAT-Tip100:DNA/hAT-Tip100	17.9003831858756	-3.67425	1.30588539702585	-2.81361	0.00489884361807303	0.0281286405240941
DF0000952_dup379:DNA/hAT-Tip100:DNA/hAT-Tip100	10.8977193863876	-7.97823	2.87566064052992	-2.7744	0.00553040148406349	0.0305877532977525
DF0000953_dup84:DNA/hAT-Tip100:DNA/hAT-Tip100	12.7556815971633	-8.20667	2.74579217909491	-2.98882	0.00280060067885145	0.018800320360901
DF0000960_dup187:DNA/hAT-Blackjack:DNA/hAT-Blackjack	33.3422491154815	4.35689235731315	1.03814836427704	4.19679162173248	2.70722804918402e-05	0.000464330837207814
DF0000962_dup105:DNA/hAT-Tip100:DNA/hAT-Tip100	9.8555837431462	-7.83336	2.90052995949717	-2.70066	0.00692010922641168	0.0360008609484752
DF0000962_dup157:DNA/hAT-Tip100:DNA/hAT-Tip100	10.5435521856812	-7.93039	2.90573171136274	-2.72922	0.006348381237692	0.0337532131858342
DF0000962_dup159:DNA/hAT-Tip100:DNA/hAT-Tip100	15.3921197139524	-8.47421	1.80423831954171	-4.69684	2.64222661705083e-06	6.90512212286598e-05
DF0000963_dup190:DNA/hAT-Tip100:DNA/hAT-Tip100	9.23437554897694	-7.73989	2.93030747632238	-2.64132	0.00825831095224357	0.0406414487097664
DF0000963_dup462:DNA/hAT-Tip100:DNA/hAT-Tip100	8.79308214102694	-7.66812	2.98814442495113	-2.56618	0.0102824947529709	0.0478727425130488
DF0000964_dup70:DNA/hAT-Tip100:DNA/hAT-Tip100	9.63493703917121	-7.80024	2.93793876755841	-2.655	0.00793074119002278	0.0395835009762095
DF0000965_dup36:DNA/hAT-Tip100:DNA/hAT-Tip100	9.8555837431462	-7.83336	2.90052995949717	-2.70066	0.00692010922641168	0.0360008609484752
DF0000965_dup3:DNA/hAT-Tip100:DNA/hAT-Tip100	8.92660263775836	-7.68965	3.00892350858319	-2.55561	0.0106000568747797	0.0486995026579161
DF0000966_dup51:DNA/hAT-Tip100:DNA/hAT-Tip100	8.65956164429552	-7.64636	2.98044580249989	-2.56551	0.0103025047904627	0.0478863884897226
DF0000966_dup59:DNA/hAT-Tip100:DNA/hAT-Tip100	9.91978844396859	-7.84303	2.92127226945337	-2.6848	0.00725734538018224	0.0371341513741073
DF0000968_dup158:DNA/hAT:DNA/hAT	14.0098343770352	-8.34153	2.84980432925573	-2.92705	0.00342189910555966	0.0217574513922926
DF0000978_dup102:DNA/hAT-Tip100:DNA/hAT-Tip100	11.3593787532155	-8.03967	2.81245569678262	-2.85859	0.00425523148125911	0.0254457966414974
DF0000986_dup103:DNA/TcMar-Tigger:DNA/TcMar-Tigger	19.9578425208774	-8.85285	2.60890747173927	-3.39332	0.000690516271629146	0.00648017881618988
DF0000986_dup324:DNA/TcMar-Tigger:DNA/TcMar-Tigger	10.2767856242644	-7.89751	3.01338117619807	-2.62081	0.00877202662128895	0.0426660155477878
DF0000986_dup416:DNA/TcMar-Tigger:DNA/TcMar-Tigger	9.5681767908055	-7.79032	2.93121297521793	-2.65771	0.00786729576879346	0.0394232770810732
DF0000986_dup43:DNA/TcMar-Tigger:DNA/TcMar-Tigger	9.83521778426834	-7.82972	2.98026320792737	-2.62719	0.00860930637852685	0.0419918768803697
DF0000986_dup552:DNA/TcMar-Tigger:DNA/TcMar-Tigger	6.32582970675729	4.84363243529999	1.85407462738444	2.61242582351334	0.00899021990466093	0.0434180621230021
DF0000986_dup573:DNA/TcMar-Tigger:DNA/TcMar-Tigger	8.96733455551409	-7.69841	2.9655330598547	-2.59596	0.00943269206151869	0.0448093979947391
DF0000986_dup597:DNA/TcMar-Tigger:DNA/TcMar-Tigger	16.8465302273397	-6.09741	2.04966771157447	-2.97483	0.00293150856256119	0.0194571696068679
DF0000986_dup676:DNA/TcMar-Tigger:DNA/TcMar-Tigger	9.43111816458014	-7.03195	2.53260461069161	-2.77657	0.00549359162034618	0.0304722190935866
DF0000986_dup679:DNA/TcMar-Tigger:DNA/TcMar-Tigger	9.38826200458622	-7.76452	2.93112086343117	-2.64899	0.00807316888696729	0.04004011946548
DF0000986_dup710:DNA/TcMar-Tigger:DNA/TcMar-Tigger	8.56408030175346	-7.6255	2.1413163678321	-3.56113	0.000369263797357208	0.00391304753764595
DF0000988_dup138:DNA/hAT-Tip100:DNA/hAT-Tip100	4.80189880673728	-6.79336	2.57488598297262	-2.63831	0.00833196242779009	0.0408871301490983
DF0000988_dup194:DNA/hAT-Tip100:DNA/hAT-Tip100	17.7196847787853	-8.68103	2.63071027874881	-3.29988	0.000967264466086956	0.00847877481325294
DF0000988_dup254:DNA/hAT-Tip100:DNA/hAT-Tip100	15.9488487752532	-8.5287	2.71730704939336	-3.13866	0.00169723434885279	0.0130648786065633
DF0000988_dup278:DNA/hAT-Tip100:DNA/hAT-Tip100	10.9180853452655	-7.98162	2.83311930829703	-2.81726	0.0048435852103482	0.0279284791187109
DF0000988_dup317:DNA/hAT-Tip100:DNA/hAT-Tip100	12.5146689343104	-8.17825	2.80028191202814	-2.92051	0.00349458560804121	0.0220779689929425
DF0000988_dup365:DNA/hAT-Tip100:DNA/hAT-Tip100	13.484381957454	-8.28775	2.7307040589404	-3.03502	0.00240516391392625	0.0168881341926459
DF0000988_dup407:DNA/hAT-Tip100:DNA/hAT-Tip100	10.6306783929248	-7.94283	2.85467720165075	-2.78239	0.0053959725255165	0.0301573128864943
DF0000988_dup441:DNA/hAT-Tip100:DNA/hAT-Tip100	9.21400959009907	-7.73569	2.96202784632931	-2.61162	0.00901146555390371	0.0434864161156555
DF0000988_dup543:DNA/hAT-Tip100:DNA/hAT-Tip100	20.7329371706559	-8.90793	2.58896788293729	-3.44073	0.000580152317337803	0.00562637635871317
DF0000989_dup108:DNA/hAT-Tip100:DNA/hAT-Tip100	9.49886099489646	-7.78041	2.94297083785431	-2.64373	0.00819986555977154	0.0404330524028421
DF0000989_dup121:DNA/hAT-Tip100:DNA/hAT-Tip100	9.94270995038978	-7.84688	2.88555456202802	-2.71937	0.00654068113134483	0.034521199863983
DF0000990_dup113:DNA/hAT-Tip100:DNA/hAT-Tip100	12.8078754744063	-8.21201	3.0184619686838	-2.72059	0.00651648194788824	0.0344194022816584
DF0000990_dup131:DNA/hAT-Tip100:DNA/hAT-Tip100	9.70169728753692	-7.81011	2.94768188253159	-2.64958	0.00805926006746418	0.0400187812389579
DF0000990_dup303:DNA/hAT-Tip100:DNA/hAT-Tip100	13.9313377371361	-8.3335	2.72172914017689	-3.06184	0.00219981100498218	0.0157967104709985
DF0000990_dup312:DNA/hAT-Tip100:DNA/hAT-Tip100	11.1851263387283	-8.01604	2.84227900618756	-2.82029	0.00479809890420312	0.0277368822995969
DF0000990_dup342:DNA/hAT-Tip100:DNA/hAT-Tip100	9.01711010123679	-7.70587	2.93911109541624	-2.62184	0.00874571501539363	0.0425514341053465
DF0000990_dup460:DNA/hAT-Tip100:DNA/hAT-Tip100	9.5681767908055	-7.79032	2.93121297521793	-2.65771	0.00786729576879346	0.0394232770810732
DF0000990_dup500:DNA/hAT-Tip100:DNA/hAT-Tip100	12.1401357747261	-8.1345	3.04225553767117	-2.67384	0.00749885517956251	0.0380669919407099
DF0000990_dup522:DNA/hAT-Tip100:DNA/hAT-Tip100	17.7196847787853	-8.68103	2.63071027874881	-3.29988	0.000967264466086956	0.00847877481325294
DF0000990_dup545:DNA/hAT-Tip100:DNA/hAT-Tip100	16.9124341285106	-7.88643	3.0464931460665	-2.58869	0.0096341401473272	0.0455897623622266
DF0000990_dup54:DNA/hAT-Tip100:DNA/hAT-Tip100	8.61316735480767	-7.6401	2.9889729617461	-2.5561	0.0105853943189581	0.0486995026579161
DF0000990_dup572:DNA/hAT-Tip100:DNA/hAT-Tip100	12.3607824787011	-8.16021	2.87402544536835	-2.8393	0.00452132229707458	0.0265832940954572
DF0000990_dup634:DNA/hAT-Tip100:DNA/hAT-Tip100	8.94696859663623	-7.69387	2.95237762953795	-2.60599	0.00916086494940091	0.0438493275139503
DF0000990_dup656:DNA/hAT-Tip100:DNA/hAT-Tip100	9.01372884500194	-7.70442	2.95143422613175	-2.6104	0.00904368006680891	0.0435647292857878
DF0000990_dup668:DNA/hAT-Tip100:DNA/hAT-Tip100	9.03404115379483	-6.97097	2.58981580007071	-2.69168	0.00710920601796313	0.0366156953800027
DF0000990_dup743:DNA/hAT-Tip100:DNA/hAT-Tip100	15.5018929955711	-8.4884	2.65096	-3.20201	0.00136471523315535	0.0110796716868536
DF0000990_dup813:DNA/hAT-Tip100:DNA/hAT-Tip100	19.7811717748699	-8.84026	2.63903711805998	-3.3498	0.000808688539218497	0.00735148237848127
DF0000991_dup109:DNA/hAT-Tip100:DNA/hAT-Tip100	9.41429033519621	-7.76647	3.00265936987206	-2.58653	0.00969473648553393	0.0458080851478663
DF0000991_dup123:DNA/hAT-Tip100:DNA/hAT-Tip100	13.2026373768454	-8.25548	2.84660368595361	-2.90011	0.00373025791087593	0.0232031880931013
DF0000991_dup174:DNA/hAT-Tip100:DNA/hAT-Tip100	13.4088549257207	-8.27816	2.91405569667736	-2.84077	0.00450049417984608	0.0264925886240238
DF0000991_dup255:DNA/hAT-Tip100:DNA/hAT-Tip100	19.5146899041162	-6.77303	1.3391893506496	-5.05756	4.24653216698815e-07	1.5452903737928e-05
DF0000991_dup319:DNA/hAT-Tip100:DNA/hAT-Tip100	9.98061188855612	-7.85144	2.9640135456724	-2.64892	0.00807487094930042	0.04004011946548
DF0000991_dup390:DNA/hAT-Tip100:DNA/hAT-Tip100	13.0912877752883	-6.76876	2.46064292166279	-2.75081	0.00594480819757265	0.0323185943162508
DF0000991_dup51:DNA/hAT-Tip100:DNA/hAT-Tip100	10.4971578961933	-7.92487	2.85455729129268	-2.77622	0.00549957302581946	0.0304722190935866
DF0000992_dup211:DNA/TcMar-Tigger:DNA/TcMar-Tigger	10.9644796347533	-7.98698	2.88688684037551	-2.76664	0.00566372948075908	0.0311705286906401
DF0000992_dup25:DNA/TcMar-Tigger:DNA/TcMar-Tigger	8.19803949349069	-7.56247	2.39329099721194	-3.15986	0.00157843437406457	0.0123507642927085
DF0000992_dup420:DNA/TcMar-Tigger:DNA/TcMar-Tigger	10.6424147844581	-7.94411	2.96660380808412	-2.67785	0.00740973363295855	0.0377004111500379
DF0000993_dup74:DNA/hAT-Tip100:DNA/hAT-Tip100	11.8267004917754	-8.09693	2.79597925919896	-2.89592	0.00378050231493075	0.0233822947994323
DF0000998_dup278:DNA/hAT-Tip100:DNA/hAT-Tip100	10.343271440584	-7.90299	2.88149926177608	-2.74266	0.00609428837549977	0.032854503537025
DF0000998_dup35:DNA/hAT-Tip100:DNA/hAT-Tip100	12.1808676924819	-8.13965	2.77741981815989	-2.93065	0.0033825127963739	0.0216032202149235
DF0000998_dup360:DNA/hAT-Tip100:DNA/hAT-Tip100	16.0359749824968	-8.53676	2.66605591061969	-3.20202	0.00136467457419141	0.0110796716868536
DF0000998_dup400:DNA/hAT-Tip100:DNA/hAT-Tip100	10.5815913398706	-7.93611	2.91065100221657	-2.72658	0.00639952937359635	0.033955231407574
DF0000998_dup66:DNA/hAT-Tip100:DNA/hAT-Tip100	13.9490109324476	-8.33535	2.79337955427756	-2.98397	0.00284537657698794	0.0190363144068452
DF0000999_dup40:DNA/hAT-Tip100:DNA/hAT-Tip100	10.7177509500834	-7.22032	2.54298266368951	-2.83931	0.00452110197905825	0.0265832940954572
DF0000999_dup467:DNA/hAT-Tip100:DNA/hAT-Tip100	10.8224667867004	-7.96848	2.92557764210043	-2.72373	0.00645497112627622	0.0341533490084378
DF0000999_dup47:DNA/hAT-Tip100:DNA/hAT-Tip100	12.160501733604	-8.13669	2.82500042890556	-2.88025	0.00397365775655076	0.0242046236100937
DF0000999_dup503:DNA/hAT-Tip100:DNA/hAT-Tip100	14.9709178328342	-8.4376	2.7465958458103	-3.07202	0.00212613841937162	0.0154397904684335
DF0001049_dup243:DNA/hAT-Tip100:DNA/hAT-Tip100	12.2190440626943	-8.14098	1.91559121285787	-4.24985	2.13909273422789e-05	0.000383652343298284
DF0001085_dup19:DNA/TcMar-Tigger:DNA/TcMar-Tigger	13.6642967436733	-8.3059	2.71413942178007	-3.06023	0.00221165686624295	0.0158492920759409
DF0001106_dup127:DNA/Kolobok:DNA/Kolobok	7.02832015729604	-7.34188	2.2443577299815	-3.27126	0.00107069218741892	0.00917712106752757
DF0001106_dup59:DNA/Kolobok:DNA/Kolobok	15.7021737406682	-8.5067	2.65119498434187	-3.20863	0.00133369690465611	0.0108981899490415
DF0001106_dup77:DNA/Kolobok:DNA/Kolobok	9.43803755030892	-7.7717	2.91517328777199	-2.66595	0.00767719850909702	0.0387956751279217
DF0001108_dup35:DNA/Kolobok:DNA/Kolobok	10.1324170228472	-3.38182	0.99162648488529	-3.41038	0.000648725775697819	0.00616346028961942
DF0001123_dup179:DNA/hAT-Tip100:DNA/hAT-Tip100	9.96873828099977	-7.84926	3.04984440637693	-2.57366	0.0100629264056227	0.0471728525396607
DF0001123_dup215:DNA/hAT-Tip100:DNA/hAT-Tip100	9.96873828099977	-7.84926	3.04984440637693	-2.57366	0.0100629264056227	0.0471728525396607
DF0001123_dup473:DNA/hAT-Tip100:DNA/hAT-Tip100	13.3099726697078	-7.53562	2.3840666376688	-3.16082	0.00157323089335587	0.0123186784758601
DF0001123_dup651:DNA/hAT-Tip100:DNA/hAT-Tip100	16.2337001800506	-8.55462	2.71816316959254	-3.14721	0.00164838949262716	0.0127597364339341
DF0001123_dup798:DNA/hAT-Tip100:DNA/hAT-Tip100	10.8224667867004	-7.96848	2.92557764210043	-2.72373	0.00645497112627622	0.0341533490084378
DF0001123_dup866:DNA/hAT-Tip100:DNA/hAT-Tip100	9.27835150694448	-7.74218	2.04033279120783	-3.79457	0.000147901339274931	0.00187564746521541
DF0001125_dup119:DNA/hAT-Tip100:DNA/hAT-Tip100	10.4971578961933	-7.92487	2.85455729129268	-2.77622	0.00549957302581946	0.0304722190935866
DF0001147_dup188:DNA/TcMar-Tigger:DNA/TcMar-Tigger	9.43465629407407	-7.77032	2.92493199468126	-2.65658	0.00789370668578231	0.0394709474064913
DF0001147_dup24:DNA/TcMar-Tigger:DNA/TcMar-Tigger	9.08048909336765	-7.7149	2.95258782080169	-2.61293	0.00897699037008724	0.0433712507262769
DF0001148_dup167:DNA:DNA	8.51440786373645	-6.88408	2.55318355457042	-2.69627	0.00701198991335111	0.0362596606809627
DF0001158_dup136:DNA/PiggyBac:DNA/PiggyBac	12.601795141554	-8.18871	2.76124370484562	-2.96559	0.00302104284009699	0.0198780971744169
DF0001158_dup30:DNA/PiggyBac:DNA/PiggyBac	10.6974386412905	-7.95175	2.85706948570864	-2.78318	0.00538285018222409	0.0301455588524533
DF0001159_dup60:DNA/hAT:DNA/hAT	6.23383666147689	4.82203412875197	1.84991194400044	2.60662900436456	0.00914383725050186	0.0438491200165087
DF0001162_dup337:DNA/TcMar-Tigger:DNA/TcMar-Tigger	9.08048909336765	-7.7149	2.95258782080169	-2.61293	0.00897699037008724	0.0433712507262769
DF0001163_dup12:DNA/TcMar-Tigger:DNA/TcMar-Tigger	68.9806726489278	3.60383120296617	1.31038887015571	2.75019979568199	0.00595589375915625	0.032368098445368
DF0001165_dup111:DNA/TcMar-Tigger:DNA/TcMar-Tigger	9.5681767908055	-7.79032	2.93121297521793	-2.65771	0.00786729576879346	0.0394232770810732
DF0001165_dup125:DNA/TcMar-Tigger:DNA/TcMar-Tigger	11.2744670048874	5.67755310256399	1.6037273365487	3.54022343647416	0.000399788406234842	0.00416542495561548
DF0001165_dup393:DNA/TcMar-Tigger:DNA/TcMar-Tigger	12.5670000275765	-8.18441	2.94076538839254	-2.78309	0.00538442551213168	0.0301474973914616
DF0001165_dup400:DNA/TcMar-Tigger:DNA/TcMar-Tigger	99.7845406854455	1.87652121935933	0.658163	2.85114824596777	0.0043561654572144	0.0258040072663613
DF0001165_dup502:DNA/TcMar-Tigger:DNA/TcMar-Tigger	10.9848455936312	-7.99029	2.83316915982957	-2.82027	0.00479838507725071	0.0277368822995969
DF0001165_dup82:DNA/TcMar-Tigger:DNA/TcMar-Tigger	8.71568564186547	-7.6626	2.88934722541897	-2.65202	0.00800124280092388	0.0398108572529908
DF0001172_dup252:DNA/hAT-Ac:DNA/hAT-Ac	10.0558644882433	-7.86204	2.91564243489199	-2.6965	0.00700720106513064	0.036239823087883
DF0001172_dup321:DNA/hAT-Ac:DNA/hAT-Ac	13.1681166949139	-8.24747	2.0159179514006	-4.09117	4.29199605610274e-05	0.000680969631465776
DF0001172_dup483:DNA/hAT-Ac:DNA/hAT-Ac	14.172350399989	-8.35908	2.69286306759308	-3.10416	0.00190818581362997	0.0142550476654419
DF0001176_dup485:DNA/hAT-Charlie:DNA/hAT-Charlie	12.160501733604	-8.13669	2.82500042890556	-2.88025	0.00397365775655076	0.0242046236100937
DF0001179_dup8:DNA/hAT-Charlie:DNA/hAT-Charlie	11.8470664506533	-8.10016	2.78548715531038	-2.90799	0.00363763304185065	0.022745291727457
DF0001180_dup117:DNA:DNA	10.9848455936312	-7.99029	2.83316915982957	-2.82027	0.00479838507725071	0.0277368822995969
DF0001191_dup84:DNA/TcMar-Tigger:DNA/TcMar-Tigger	6.42680775614945	4.86684960356233	1.81912237603436	2.67538328794127	0.00746438579554507	0.0379155551857588
DF0001196_dup87:DNA/TcMar-Tigger:DNA/TcMar-Tigger	10.1893849849748	-7.88092	2.94004985935085	-2.68054	0.00735033411713329	0.0374642497348025
DF0001199_dup126:DNA/hAT-Charlie:DNA/hAT-Charlie	9.72206324641478	-7.81398	2.90038069957303	-2.69412	0.00705742282132225	0.036391018780019
DF0001199_dup77:DNA/hAT-Charlie:DNA/hAT-Charlie	13.4436500396983	-8.28211	2.73180841159879	-3.03173	0.00243155861133916	0.0170222983533637
DF0001203_dup105:DNA/TcMar-Tigger:DNA/TcMar-Tigger	13.0240306154876	3.33031515877311	1.30135749283215	2.55910860552648	0.0104940950976973	0.0484258557692704
DF0001209_dup120:DNA/hAT-Charlie:DNA/hAT-Charlie	19.6704355685367	-8.83186	2.63506679157219	-3.35166	0.000803273756290988	0.00731445843091551
DF0001209_dup188:DNA/hAT-Charlie:DNA/hAT-Charlie	15.8820885268875	-8.52266	2.70562075843524	-3.14998	0.00163279448145116	0.0126730170409215
DF0001209_dup271:DNA/hAT-Charlie:DNA/hAT-Charlie	11.251886587094	-8.02454	2.84884084457052	-2.81677	0.00485088867330065	0.0279284791187109
DF0001209_dup88:DNA/hAT-Charlie:DNA/hAT-Charlie	20.2399646412377	-8.14308	1.70232795036728	-4.7835	1.7227054409406e-06	4.80135624968517e-05
DF0001213_dup15:DNA/hAT:DNA/hAT	12.6189469760731	-6.74199	2.4299458558369	-2.77454	0.00552792438761625	0.0305877532977525
DF0001213_dup23:DNA/hAT:DNA/hAT	22.9078531366402	-9.04849	1.84118232935103	-4.9145	8.90099626805449e-07	2.81146535696637e-05
DF0001219_dup255:DNA:DNA	9.05746599418146	5.36181395058496	1.77717734209827	3.01703933736539	0.002552566848403	0.0175784166242752
DF0001223_dup116:DNA/hAT:DNA/hAT	8.36036465033651	-6.85714	2.66494573339935	-2.57309	0.0100795151926929	0.0472289764087467
DF0001223_dup202:DNA/hAT:DNA/hAT	22.8579403748945	-9.04907	2.52354253078836	-3.58586	0.000335969589171918	0.00362305830127197
DF0001223_dup331:DNA/hAT:DNA/hAT	160.396792601008	-2.40562	0.818625054736297	-2.93861	0.00329687216758492	0.0212220129478639
DF0001238_dup175:DNA/TcMar-Tc1:DNA/TcMar-Tc1	37.6582245712186	6.46627904854459	1.32979226775665	4.86262343775932	1.15840093875658e-06	3.4627081809157e-05
DF0001238_dup98:DNA/TcMar-Tc1:DNA/TcMar-Tc1	15.1446200224789	6.10334147838353	1.51930053746779	4.01720484385266	5.88925283918654e-05	0.000881017137909781
DF0001241_dup143:DNA/TcMar-Tigger:DNA/TcMar-Tigger	30.0971441986602	3.3651894840446	1.28389687139078	2.62107460422368	0.00876530780388554	0.0426425313601108
DF0001241_dup413:DNA/TcMar-Tigger:DNA/TcMar-Tigger	11.7526394292238	4.09007061454554	1.46046412527659	2.8005279580359	0.00510190878344004	0.0289791490914873
DF0001243_dup157:DNA/hAT-Tip100:DNA/hAT-Tip100	9.23437554897694	-7.73989	2.93030747632238	-2.64132	0.00825831095224357	0.0406414487097664
DF0001243_dup16:DNA/hAT-Tip100:DNA/hAT-Tip100	9.85896499938105	-7.83466	2.89303159117119	-2.70811	0.00676669659043659	0.0354584732240878
DF0001243_dup17:DNA/hAT-Tip100:DNA/hAT-Tip100	9.31880899265416	-7.75253	2.97303991841832	-2.60761	0.00911770513090684	0.0437880154480491
DF0001243_dup222:DNA/hAT-Tip100:DNA/hAT-Tip100	11.031239883119	-7.99569	2.90181212522424	-2.75541	0.00586179149867108	0.0319700309522251
DF0001244_dup239:DNA/hAT-Charlie:DNA/hAT-Charlie	15.1941200843525	-8.45885	2.6865651903575	-3.14857	0.00164068639845261	0.0127207988407893
DF0001249_dup55:DNA/hAT-Charlie:DNA/hAT-Charlie	9.65530299804907	-7.80421	2.90289145414713	-2.68843	0.00717898157445133	0.0368473980508069
DF0001251_dup130:DNA/TcMar-Tigger:DNA/TcMar-Tigger	18.5248969578378	-6.62099	2.39775885717372	-2.76132	0.00575673613551668	0.0315549421896859
DF0001251_dup390:DNA/TcMar-Tigger:DNA/TcMar-Tigger	12.8688361350168	-8.21865	2.77797898187909	-2.9585	0.00309139669428466	0.0201923796398671
DF0001259_dup32:DNA/TcMar-Tigger:DNA/TcMar-Tigger	13.4094538301052	4.96944411498446	1.46394405047112	3.39455876977348	0.000687392848907455	0.00645828029447565
DF0001261_dup82:DNA/hAT-Charlie:DNA/hAT-Charlie	10.2798924484532	-7.89499	2.87248606097332	-2.74849	0.00598707690445903	0.0324835840498207
DF0001264_dup176:DNA/MULE-MuDR:DNA/MULE-MuDR	8.65956164429552	-7.64636	2.98044580249989	-2.56551	0.0103025047904627	0.0478863884897226
DF0001275_dup88:DNA/hAT-Ac:DNA/hAT-Ac	9.5681767908055	-7.79032	2.93121297521793	-2.65771	0.00786729576879346	0.0394232770810732
DF0001276_dup173:DNA/hAT-Tip100:DNA/hAT-Tip100	9.07551521430402	-7.71691	2.88878376434702	-2.67133	0.00755504641387462	0.0383007122509086
DF0001276_dup342:DNA/hAT-Tip100:DNA/hAT-Tip100	13.7894621051062	-8.31485	1.92052619257695	-4.32947	1.49472018818874e-05	0.000285849939147065
DF0001281_dup107:DNA/TcMar-Tigger:DNA/TcMar-Tigger	8.68860262697483	5.30179022926759	1.70514464496188	3.10929060765172	0.00187537160893843	0.014079063901631
DF0001281_dup90:DNA/TcMar-Tigger:DNA/TcMar-Tigger	7.72867696316214	-6.75515	2.46540802457429	-2.73997	0.00614444331605014	0.0329979612417569
DF0001282_dup261:DNA:DNA	21.103885180969	6.58215905375825	1.49057687856796	4.41584674255911	1.00615354023331e-05	0.000205559556889066
DF0001282_dup333:DNA:DNA	10.0644404055029	-7.12846	2.47302063314251	-2.88249	0.00394542227223962	0.0241104769802131
DF0001286_dup136:DNA/hAT-Tip100:DNA/hAT-Tip100	10.445843124051	5.56699941838519	1.64275814308658	3.3888125539438	0.000701959781719127	0.00656997389289607
DF0001293_dup248:DNA/hAT-Tag1:DNA/hAT-Tag1	16.5236626799346	-8.58	2.66238581948093	-3.22268	0.0012699947655362	0.0104965548835463
DF0001293_dup407:DNA/hAT-Tag1:DNA/hAT-Tag1	7.44075525504667	-7.42416	2.27008570168298	-3.27043	0.00107384277013521	0.00919127715990972
DF0001293_dup578:DNA/hAT-Tag1:DNA/hAT-Tag1	10.4767919373155	-7.9213	2.89493972603668	-2.73626	0.00621424378312753	0.0332273054604049
DF0001297_dup113:DNA/hAT-Tip100:DNA/hAT-Tip100	10.3747228470491	-7.17405	2.43699134141548	-2.94381	0.00324195559736462	0.0209301984624279
DF0001297_dup304:DNA/hAT-Tip100:DNA/hAT-Tip100	13.5771705364297	-8.29622	2.73898388430147	-3.02894	0.00245412610115458	0.0171042850457779
DF0001298_dup303:DNA/hAT-Tip100:DNA/hAT-Tip100	14.0162525131379	5.99098750829776	1.62978571905254	3.67593570017324	0.000236979210779983	0.00274228384675407
DF0001298_dup427:DNA/hAT-Tip100:DNA/hAT-Tip100	10.8309591380219	-7.96944	2.8672739636598	-2.77945	0.00544511334678769	0.0302799166761111
DF0001305_dup21:DNA/TcMar-Tigger:DNA/TcMar-Tigger	13.289763584089	-8.26516	2.76423649519128	-2.99003	0.00278945692991337	0.0187542805349562
DF0001305_dup252:DNA/TcMar-Tigger:DNA/TcMar-Tigger	10.8808718997676	-7.97723	2.83296561461738	-2.81586	0.00486469876173523	0.0279817153329501
DF0001305_dup258:DNA/TcMar-Tigger:DNA/TcMar-Tigger	13.8156276517392	-8.317	1.91524963176439	-4.34251	1.40861024562465e-05	0.000272140836465639
DF0001307_dup59:DNA:DNA	9.49886099489646	-7.78041	2.94297083785431	-2.64373	0.00819986555977154	0.0404330524028421
DF0001309_dup236:DNA/TcMar-Tigger:DNA/TcMar-Tigger	7.5389669098774	-6.705	1.82166026551141	-3.68071	0.000232588659815185	0.00270423596347813
DF0001313_dup130:DNA/hAT-Charlie:DNA/hAT-Charlie	13.4436500396983	-8.28211	2.73180841159879	-3.03173	0.00243155861133916	0.0170222983533637
DF0001313_dup140:DNA/hAT-Charlie:DNA/hAT-Charlie	9.62050788407152	-7.79809	3.06358709952384	-2.54541	0.0109149296167422	0.0499263374198112
DF0001335_dup343:DNA/hAT-Tag1:DNA/hAT-Tag1	35.1481356057687	3.08555416263376	0.888751833089458	3.47178373957084	0.000517012647036571	0.00513240716368105
DF0274751_dup166:DNA/TcMar-Tigger:DNA/TcMar-Tigger	10.8977193863876	-7.97823	2.87566064052992	-2.7744	0.00553040148406349	0.0305877532977525
DF0274751_dup218:DNA/TcMar-Tigger:DNA/TcMar-Tigger	10.4623627822158	-7.91938	3.02262298938128	-2.62004	0.00879201894791043	0.0427385695621693
DF0274751_dup22:DNA/TcMar-Tigger:DNA/TcMar-Tigger	18.0974619785814	-8.71172	2.66557612270305	-3.26823	0.00108221830204276	0.00924535786443954
DF0274751_dup309:DNA/TcMar-Tigger:DNA/TcMar-Tigger	11.4842696826024	-8.05416	2.93197197454759	-2.74701	0.00601407696217722	0.0325760288455918
DF0274751_dup349:DNA/TcMar-Tigger:DNA/TcMar-Tigger	8.92660263775836	-7.68965	3.00892350858319	-2.55561	0.0106000568747797	0.0486995026579161
DF0274751_dup411:DNA/TcMar-Tigger:DNA/TcMar-Tigger	12.5782150583174	-6.73666	2.56206049031136	-2.62939	0.008553767683232	0.0417749866751871
DF0274751_dup453:DNA/TcMar-Tigger:DNA/TcMar-Tigger	12.601795141554	-8.18871	2.76124370484562	-2.96559	0.00302104284009699	0.0198780971744169
DF0274751_dup601:DNA/TcMar-Tigger:DNA/TcMar-Tigger	14.5321799724275	-8.39425	2.83987501985038	-2.95585	0.00311806823009778	0.0203040755198442
DF0274751_dup659:DNA/TcMar-Tigger:DNA/TcMar-Tigger	8.65458776523189	-7.64855	2.91549434335592	-2.62342	0.00870531358882503	0.0423758804676624
DF0274761_dup211:DNA/TcMar-Tigger:DNA/TcMar-Tigger	13.6439307847954	-8.30324	2.74440379191365	-3.02552	0.00248209848631907	0.0172358970907997
DF0274761_dup230:DNA/TcMar-Tigger:DNA/TcMar-Tigger	12.0852491339168	-8.12798	2.87664226609196	-2.82551	0.00472055255179293	0.0275106646457287
DF0276892_dup187:DNA/TcMar-Tigger:DNA/TcMar-Tigger	12.0937414852383	-8.12881	2.81545324729331	-2.88721	0.00388673846562932	0.0238171370336683
DF0276892_dup192:DNA/TcMar-Tigger:DNA/TcMar-Tigger	9.09244626686207	-6.98218	2.48000925459979	-2.81539	0.00487187765957836	0.0280164378470454
DF0276892_dup7:DNA/TcMar-Tigger:DNA/TcMar-Tigger	10.8808718997676	-7.97723	2.83296561461738	-2.81586	0.00486469876173523	0.0279817153329501
DF0277312_dup31:DNA/hAT-Charlie:DNA/hAT-Charlie	13.467260038788	-8.28479	2.76920209815947	-2.99176	0.00277374446141789	0.0186945696450943
DF0277312_dup93:DNA/hAT-Charlie:DNA/hAT-Charlie	20.8030786752565	-8.91308	2.6101283171464	-3.41481	0.000638276878592561	0.00609132212560329
DF0279834_dup107:DNA/TcMar-Tigger:DNA/TcMar-Tigger	9.31880899265416	-7.75253	2.97303991841832	-2.60761	0.00911770513090684	0.0437880154480491
DF0279834_dup399:DNA/TcMar-Tigger:DNA/TcMar-Tigger	11.1851263387283	-8.01604	2.84227900618756	-2.82029	0.00479809890420312	0.0277368822995969
DF0279834_dup406:DNA/TcMar-Tigger:DNA/TcMar-Tigger	6.87772603968936	4.96473913953133	1.82511751918811	2.72022984127612	0.00652365545273793	0.0344535821407358
DF0279834_dup436:DNA/TcMar-Tigger:DNA/TcMar-Tigger	11.1851263387283	-8.01604	2.84227900618756	-2.82029	0.00479809890420312	0.0277368822995969
DF0279834_dup442:DNA/TcMar-Tigger:DNA/TcMar-Tigger	8.35047054229422	-7.60141	2.90904044007796	-2.61303	0.00897437631390019	0.0433712507262769
DF0279834_dup445:DNA/TcMar-Tigger:DNA/TcMar-Tigger	6.49397993446078	4.88189936077595	1.87129387742935	2.60883628149436	0.00908506968925153	0.0436965205682357
DF0279834_dup458:DNA/TcMar-Tigger:DNA/TcMar-Tigger	10.8513250968998	-7.97291	2.83443602697756	-2.81287	0.00491009112890787	0.0281503857113509
DF0279834_dup481:DNA/TcMar-Tigger:DNA/TcMar-Tigger	13.8820428388708	-6.87982	2.40211566222821	-2.86407	0.00418239699530188	0.025172898136263
DF0279834_dup60:DNA/TcMar-Tigger:DNA/TcMar-Tigger	6.15705992202998	4.80469455712318	1.83036652416197	2.6249904014842	0.00866514099561854	0.0422180334980211
DR0082556_dup227:DNA/hAT-Charlie:DNA/hAT-Charlie	19.1591365209816	-4.8148	1.17209293931368	-4.10787	3.99328925658861e-05	0.000641607657724996
DR0082556_dup345:DNA/hAT-Charlie:DNA/hAT-Charlie	9.58854274968336	-7.79438	2.90711539047029	-2.68114	0.00733722977483054	0.0374463903492354
DR0082556_dup51:DNA/hAT-Charlie:DNA/hAT-Charlie	33.3347323122099	-9.59423	2.40755131493856	-3.98506	6.74632945326307e-05	0.00098902480176603
DR0082556_dup62:DNA/hAT-Charlie:DNA/hAT-Charlie	22.5725138437513	-6.57209	1.85654387956772	-3.53996	0.000400184939279762	0.00416867101857935
DR0082556_dup678:DNA/hAT-Charlie:DNA/hAT-Charlie	10.3376090688519	-7.90563	3.10128619038461	-2.54914	0.0107987553750247	0.0494826106876308
DR0082556_dup702:DNA/hAT-Charlie:DNA/hAT-Charlie	16.4131881122149	6.2193232759463	1.50626877789775	4.12895982921881	3.64408056857883e-05	0.000594654305158009
DR0082556_dup73:DNA/hAT-Charlie:DNA/hAT-Charlie	13.5280834833755	-8.29107	2.80521094055374	-2.9556	0.00312065077440072	0.0203128028711092
DR0082563_dup300:DNA/hAT-Charlie:DNA/hAT-Charlie	12.8446127407033	-6.74233	2.42311006459251	-2.78251	0.00539404050013921	0.0301573128864943
DR0082563_dup432:DNA/hAT-Charlie:DNA/hAT-Charlie	9.43465629407407	-7.77032	2.92493199468126	-2.65658	0.00789370668578231	0.0394709474064913
DR0082563_dup495:DNA/hAT-Charlie:DNA/hAT-Charlie	9.38826200458622	-7.76452	2.93112086343117	-2.64899	0.00807316888696729	0.04004011946548
DR0082563_dup589:DNA/hAT-Charlie:DNA/hAT-Charlie	8.8134480999048	-7.67258	2.9603320121277	-2.5918	0.00954764766474583	0.0452853182071918
DR0082581_dup10:DNA/PiggyBac:DNA/PiggyBac	18.5208077591738	-23.1399	3.55865136818225	-6.50242	7.90371181618874e-11	1.20403967614754e-08
DR0082581_dup144:DNA/PiggyBac:DNA/PiggyBac	12.2044776915716	-8.14257	2.80936843218115	-2.89836	0.00375115503643598	0.0232888758387918
DR0082630_dup1267:DNA/hAT-Charlie:DNA/hAT-Charlie	9.43465629407407	-7.77032	2.92493199468126	-2.65658	0.00789370668578231	0.0394709474064913
DR0082630_dup1642:DNA/hAT-Charlie:DNA/hAT-Charlie	22.0975493122617	-9.00129	2.51757463176787	-3.57538	0.000349716384980615	0.00374146953815793
DR0082630_dup1672:DNA/hAT-Charlie:DNA/hAT-Charlie	12.6685553899197	-8.19625	2.76348452114612	-2.96591	0.00301788743220203	0.0198780971744169
DR0082630_dup1748:DNA/hAT-Charlie:DNA/hAT-Charlie	13.977732026624	-8.33796	2.80041888523035	-2.9774	0.00290707212687161	0.0193601356827782
DR0082630_dup286:DNA/hAT-Charlie:DNA/hAT-Charlie	10.5435521856812	-7.93039	2.90573171136274	-2.72922	0.006348381237692	0.0337532131858342
DR0082630_dup819:DNA/hAT-Charlie:DNA/hAT-Charlie	49.3199707990363	2.29722287942627	0.884194427997298	2.59809698714058	0.0093742012519493	0.0446093028727075
DR0082630_dup949:DNA/hAT-Charlie:DNA/hAT-Charlie	10.0762304471212	-7.86579	2.87773613913701	-2.73333	0.00626980737690693	0.0334332928861197
DR0082630_dup959:DNA/hAT-Charlie:DNA/hAT-Charlie	11.3186468354597	-8.033	2.85765903081862	-2.81104	0.00493812626597082	0.0282483857404859
DR0082643_dup206:DNA/hAT-Charlie:DNA/hAT-Charlie	11.0634794495532	-7.99569	2.04740042735104	-3.90529	9.41120646933848e-05	0.00129276928294724
DR0082643_dup341:DNA/hAT-Charlie:DNA/hAT-Charlie	9.90197803263405	-7.83949	3.00748813825794	-2.60666	0.00914310641418664	0.0438491200165087
DR0082643_dup52:DNA/hAT-Charlie:DNA/hAT-Charlie	7.11289081699629	-7.36252	2.09237878139135	-3.51873	0.000433614696338805	0.00444516231964627
DR0082643_dup563:DNA/hAT-Charlie:DNA/hAT-Charlie	15.5075553673032	-8.4885	2.94370395185433	-2.88361	0.00393142457825933	0.0240549045574847
DR0082643_dup759:DNA/hAT-Charlie:DNA/hAT-Charlie	13.8849434476483	-8.32932	2.70262938500927	-3.08193	0.00205662989886654	0.0150505544426526
DR0082643_dup768:DNA/hAT-Charlie:DNA/hAT-Charlie	13.8881874878601	-8.32925	2.75726040747593	-3.02084	0.00252073093329512	0.0174275585010771
DR0082643_dup836:DNA/hAT-Charlie:DNA/hAT-Charlie	8.17283687157222	-7.56703	2.93871749788334	-2.57494	0.0100256981035054	0.0470252982473943
DR0082659_dup27:DNA/hAT-Tip100:DNA/hAT-Tip100	9.66717660560542	-7.80153	2.06612162159964	-3.77593	0.000159412689751436	0.0019905891670297
DR0082678_dup122:DNA/hAT-Charlie:DNA/hAT-Charlie	11.2722525459719	-8.02784	2.81381491891017	-2.85301	0.00433071422547873	0.0257187980106483
DR0082678_dup443:DNA/hAT-Charlie:DNA/hAT-Charlie	12.4682746448226	-8.17355	2.76007270296664	-2.96135	0.00306291913134021	0.0200434061032059
DR0082678_dup910:DNA/hAT-Charlie:DNA/hAT-Charlie	21.0679807382832	-4.303	0.979497295737622	-4.39307	1.11763636983804e-05	0.000224778256866197
DR0082687_dup105:DNA/hAT-Charlie:DNA/hAT-Charlie	8.6185729862645	5.29008152202576	1.68321674923133	3.14284035281943	0.00167317068878146	0.0129230108324353
DR0082687_dup1191:DNA/hAT-Charlie:DNA/hAT-Charlie	12.8892020938947	-8.22148	2.74395089838466	-2.99622	0.00273348561742892	0.0185022312669713
DR0082687_dup1372:DNA/hAT-Charlie:DNA/hAT-Charlie	7.92250614870633	-7.51332	2.29821459083438	-3.2692	0.00107852769769212	0.00922332969924892
DR0082687_dup1522:DNA/hAT-Charlie:DNA/hAT-Charlie	15.7689339890339	-8.51275	2.65262526552876	-3.20918	0.00133113602273668	0.0108845166399904
DR0082687_dup1590:DNA/hAT-Charlie:DNA/hAT-Charlie	17.4933757030782	-8.66344	2.59895588942742	-3.33343	0.000857815228560348	0.00771656160032473
DR0082687_dup1594:DNA/hAT-Charlie:DNA/hAT-Charlie	9.94270995038978	-7.84688	2.88555456202802	-2.71937	0.00654068113134483	0.034521199863983
DR0082687_dup1676:DNA/hAT-Charlie:DNA/hAT-Charlie	10.3265611699871	-7.89935	1.88832434693932	-4.18326	2.87359701233829e-05	0.000487240076896751
DR0082687_dup1733:DNA/hAT-Charlie:DNA/hAT-Charlie	14.3262368555983	-8.37508	2.69487415937962	-3.10778	0.00188497802759534	0.0141295579443207
DR0082687_dup1817:DNA/hAT-Charlie:DNA/hAT-Charlie	11.5596594983126	-8.06445	2.79810785740157	-2.88211	0.00395022451169186	0.0241186092227103
DR0082687_dup1980:DNA/hAT-Charlie:DNA/hAT-Charlie	11.8063345328976	-8.09391	2.85276451453159	-2.83722	0.00455086575342349	0.0267121715690658
DR0082687_dup2035:DNA/hAT-Charlie:DNA/hAT-Charlie	11.6010799087368	-8.07062	2.76588101190559	-2.91792	0.00352376369414781	0.0222002543654036
DR0082687_dup2310:DNA/hAT-Charlie:DNA/hAT-Charlie	11.1470675273029	-7.2708	1.8374088771515	-3.9571	7.58662981403859e-05	0.0010860047485945
DR0082687_dup367:DNA/hAT-Charlie:DNA/hAT-Charlie	9.43465629407407	-7.77032	2.92493199468126	-2.65658	0.00789370668578231	0.0394709474064913
DR0082687_dup868:DNA/hAT-Charlie:DNA/hAT-Charlie	9.92261842355797	-7.84688	3.03040553621446	-2.58938	0.00961477920532156	0.0455157078130321
DR0082692_dup160:DNA/hAT-Charlie:DNA/hAT-Charlie	8.63347947890095	5.29285409750148	1.72484998459613	3.06858807709053	0.00215072919214699	0.0155646756047138
DR0082692_dup287:DNA/hAT-Charlie:DNA/hAT-Charlie	11.1506056567968	-8.00825	2.01494568173664	-3.97442	7.05498773274497e-05	0.00102296279413047
DR0082698_dup1:DNA/hAT-Charlie:DNA/hAT-Charlie	13.4825569525232	5.93524231505449	1.53835996200613	3.85816223877442	0.000114242807113088	0.00151376348387853
DR0082698_dup345:DNA/hAT-Charlie:DNA/hAT-Charlie	15.3918452819063	-8.47767	2.73682098678096	-3.09763	0.00195071962542574	0.0144785368113192
DR0082698_dup382:DNA/hAT-Charlie:DNA/hAT-Charlie	13.662152844199	-8.30929	2.7152324924027	-3.06025	0.00221152314639772	0.0158492920759409
DR0082717_dup99:DNA/hAT-Charlie:DNA/hAT-Charlie	11.5426747956696	-8.06225	2.81883192642504	-2.86014	0.00423458134618017	0.0254214806968763
DR0082721_dup206:DNA/TcMar-Tigger:DNA/TcMar-Tigger	11.0633422335302	-8.00018	2.94872504938431	-2.7131	0.00666572026907058	0.0350041297889647
DR0082721_dup506:DNA/TcMar-Tigger:DNA/TcMar-Tigger	10.563918144559	-7.93387	2.85386870522121	-2.78004	0.00543519616052676	0.0302796907736876
DR0082745_dup106:DNA/TcMar-Tigger:DNA/TcMar-Tigger	10.7641988896562	-7.96062	2.8611924284452	-2.78227	0.00539797911006877	0.0301573128864943
DR0082745_dup113:DNA/TcMar-Tigger:DNA/TcMar-Tigger	9.45502225295193	-7.77454	2.92104676621068	-2.66156	0.00777799397907081	0.0391767482706506
DR0082745_dup115:DNA/TcMar-Tigger:DNA/TcMar-Tigger	20.123531954855	-7.42249	2.29569792159708	-3.23322	0.00122405127137468	0.0102010511407989
DR0082745_dup175:DNA/TcMar-Tigger:DNA/TcMar-Tigger	12.3058252087037	-6.70587	2.47392708616046	-2.71062	0.00671582670257294	0.0352370785368821
DR0082745_dup208:DNA/TcMar-Tigger:DNA/TcMar-Tigger	14.6600380974268	-8.40781	2.67633013725437	-3.14154	0.00168059838591751	0.0129681284606593
DR0082745_dup210:DNA/TcMar-Tigger:DNA/TcMar-Tigger	28.3511864678482	-9.36245	2.54788553577211	-3.6746	0.000238225714141454	0.00275411393164976
DR0082745_dup44:DNA/TcMar-Tigger:DNA/TcMar-Tigger	15.4614730585837	-7.74909	1.63659848807447	-4.73487	2.19191962406303e-06	5.91095290374732e-05
DR0082745_dup68:DNA/TcMar-Tigger:DNA/TcMar-Tigger	23.9065616860062	-9.11339	1.83499954147244	-4.96642	6.81986855205861e-07	2.27729756354072e-05
DR0082745_dup72:DNA/TcMar-Tigger:DNA/TcMar-Tigger	10.204777064789	-7.88293	2.1075227208755	-3.74038	0.000183743631164573	0.0022315366029997
DR0082745_dup73:DNA/TcMar-Tigger:DNA/TcMar-Tigger	10.7549183783655	-7.22452	2.51780723359896	-2.86937	0.00411292441916315	0.0248561835831116
DR0082745_dup82:DNA/TcMar-Tigger:DNA/TcMar-Tigger	7.84510964954487	-7.51306	2.93231031078799	-2.56216	0.0104022431963686	0.0481537671497743
DR0082746_dup132:DNA/TcMar-Tigger:DNA/TcMar-Tigger	13.731056992039	-8.31284	2.71463679187995	-3.06223	0.00219695148944257	0.0157900456280771
DR0082746_dup201:DNA/TcMar-Tigger:DNA/TcMar-Tigger	18.033120061736	-8.70663	2.88906526466414	-3.01365	0.00258125252689535	0.0177336386837252
DR0082746_dup61:DNA/TcMar-Tigger:DNA/TcMar-Tigger	11.8267004917754	-8.09693	2.79597925919896	-2.89592	0.00378050231493075	0.0233822947994323
DR0082746_dup94:DNA/TcMar-Tigger:DNA/TcMar-Tigger	9.28076983846478	-7.746	2.97113471475197	-2.60708	0.00913170192529015	0.0438123410153812
DR0082755_dup106:DNA/hAT-Charlie:DNA/hAT-Charlie	13.5975364953075	-8.29892	2.71451378587241	-3.05724	0.00223384545497684	0.0159454047006663
DR0082755_dup264:DNA/hAT-Charlie:DNA/hAT-Charlie	14.6193061796711	-8.40291	2.73641218490555	-3.07078	0.00213502361614808	0.0154764760518563
DR0082768_dup1124:DNA/hAT-Charlie:DNA/hAT-Charlie	13.9027538589828	-8.3269	1.88253836124705	-4.42323	9.72353751003492e-06	0.000199903053428224
DR0082768_dup732:DNA/hAT-Charlie:DNA/hAT-Charlie	11.6694579186787	5.72740933104177	2.00541837948114	2.85596730819013	0.00429059310192469	0.0255545339929354
DR0082783_dup101:DNA/TcMar-Tigger:DNA/TcMar-Tigger	6.79215221330437	4.94672186148586	1.86624252868916	2.65063183666724	0.00803413649716464	0.0399410659364971
DR0082783_dup121:DNA/TcMar-Tigger:DNA/TcMar-Tigger	11.939855029629	-8.11011	2.8890094487279	-2.80723	0.00499697233561673	0.0285184972634098
DR0082783_dup8:DNA/TcMar-Tigger:DNA/TcMar-Tigger	14.6018537663207	-7.67185	2.32253510202133	-3.30322	0.00095580829826836	0.00839786216280815
DR0082786_dup1200:DNA/hAT-Charlie:DNA/hAT-Charlie	13.7106910331611	-8.31022	2.75126731674704	-3.02051	0.00252351081350621	0.0174297065523684
DR0082786_dup1229:DNA/hAT-Charlie:DNA/hAT-Charlie	39.2971070868597	7.47886950601039	1.35161058299619	5.53330197328847	3.14257743751693e-08	1.72045592681382e-06
DR0082786_dup1230:DNA/hAT-Charlie:DNA/hAT-Charlie	13.7081354856178	-8.31028	2.77951957185882	-2.98983	0.00279136827318621	0.0187595308065981
DR0082786_dup1340:DNA/hAT-Charlie:DNA/hAT-Charlie	12.3845296938139	-8.16389	2.78847328705987	-2.92773	0.00341450329470015	0.0217211295700852
DR0082786_dup1543:DNA/hAT-Charlie:DNA/hAT-Charlie	12.2012336513597	-8.14279	2.77029825047604	-2.93932	0.00328934414407019	0.021188732540916
DR0082786_dup1780:DNA/hAT-Charlie:DNA/hAT-Charlie	8.29448376074729	-7.58657	2.95443458788992	-2.56786	0.0102328807371061	0.0478187576257279
DR0082786_dup1892:DNA/hAT-Charlie:DNA/hAT-Charlie	11.1183660903626	-8.0075	2.83762267174236	-2.8219	0.00477396056374775	0.0277099127734405
DR0082786_dup1898:DNA/hAT-Charlie:DNA/hAT-Charlie	8.79308214102694	-7.66812	2.98814442495113	-2.56618	0.0102824947529709	0.0478727425130488
DR0082786_dup1939:DNA/hAT-Charlie:DNA/hAT-Charlie	15.9488487752532	-8.5287	2.71730704939336	-3.13866	0.00169723434885279	0.0130648786065633
DR0082786_dup2183:DNA/hAT-Charlie:DNA/hAT-Charlie	13.7774512815268	-8.31719	2.75982757359815	-3.01366	0.00258114551434258	0.0177336386837252
DR0082786_dup2218:DNA/hAT-Charlie:DNA/hAT-Charlie	12.1141074441162	-8.13183	2.77680462655835	-2.92848	0.00340619352502335	0.0216867729351552
DR0082786_dup237:DNA/hAT-Charlie:DNA/hAT-Charlie	22.0481878271614	-8.99374	1.97388089444742	-4.55637	5.20443683618154e-06	0.000120194557497746
DR0082786_dup2656:DNA/hAT-Charlie:DNA/hAT-Charlie	5.88257072066927	4.73861243946291	1.8505740106547	2.56061763116757	0.010448628450314	0.0482796318173749
DR0082786_dup2825:DNA/hAT-Charlie:DNA/hAT-Charlie	11.3711151447488	-8.03527	2.10301816924052	-3.82083	0.000133003559927086	0.00171509559019541
DR0082786_dup2892:DNA/hAT-Charlie:DNA/hAT-Charlie	21.1334986608502	-8.93558	2.66191035034589	-3.35683	0.000788417038457716	0.00721803303237521
DR0082786_dup2897:DNA/hAT-Charlie:DNA/hAT-Charlie	8.89546321206172	-7.68769	2.90688660676169	-2.64465	0.00817762306365645	0.0403825854923701
DR0082786_dup2910:DNA/hAT-Charlie:DNA/hAT-Charlie	10.6306783929248	-7.94283	2.85467720165075	-2.78239	0.0053959725255165	0.0301573128864943
DR0082786_dup2911:DNA/hAT-Charlie:DNA/hAT-Charlie	16.3901421832032	-8.56838	2.65172177409411	-3.23125	0.00123249392851647	0.0102592100246934
DR0082786_dup2943:DNA/hAT-Charlie:DNA/hAT-Charlie	8.89788154358202	-7.68576	2.99716820281376	-2.56434	0.0103372035692188	0.0479860604267634
DR0082786_dup2955:DNA/hAT-Charlie:DNA/hAT-Charlie	16.2337001800506	-8.55462	2.71816316959254	-3.14721	0.00164838949262716	0.0127597364339341
DR0082786_dup3055:DNA/hAT-Charlie:DNA/hAT-Charlie	12.9763283011383	-8.23177	2.73776455249048	-3.00675	0.00264058886974885	0.0180625189062749
DR0082786_dup3079:DNA/hAT-Charlie:DNA/hAT-Charlie	10.1606638907984	-7.87746	2.92996649252173	-2.68859	0.0071755511643607	0.0368473980508069
DR0082786_dup3154:DNA/hAT-Charlie:DNA/hAT-Charlie	9.21400959009907	-7.73569	2.96202784632931	-2.61162	0.00901146555390371	0.0434864161156555
DR0082786_dup3473:DNA/hAT-Charlie:DNA/hAT-Charlie	14.2651389789647	-8.36743	2.75863957054198	-3.03317	0.00241997965992597	0.0169606032659449
DR0082786_dup3474:DNA/hAT-Charlie:DNA/hAT-Charlie	9.36789604570836	-7.76024	2.9248574598002	-2.6532	0.00797320251558972	0.0397105800586072
DR0082786_dup3685:DNA/hAT-Charlie:DNA/hAT-Charlie	7.26664005658255	-7.39141	2.37641021571512	-3.11033	0.00186880677372389	0.0140491308308779
DR0082786_dup376:DNA/hAT-Charlie:DNA/hAT-Charlie	15.4815270366932	-8.48605	2.66812413406927	-3.18053	0.00147005564608395	0.0116803273945288
DR0082786_dup3808:DNA/hAT-Charlie:DNA/hAT-Charlie	11.6060537878004	-8.06942	2.82461637972272	-2.85682	0.00427911083133222	0.0255164983961105
DR0082786_dup3886:DNA/hAT-Charlie:DNA/hAT-Charlie	9.97819355703582	-7.85285	2.85428910882439	-2.75124	0.00593692892869198	0.0322864938735175
DR0082786_dup4084:DNA/hAT-Charlie:DNA/hAT-Charlie	11.6728140361662	-8.07761	2.83160592130178	-2.85266	0.00433548897621044	0.0257187980106483
DR0082786_dup412:DNA/hAT-Charlie:DNA/hAT-Charlie	10.0449424781668	5.51114558600297	1.74542301377059	3.15748419868568	0.00159136861094648	0.0124262025585415
DR0082786_dup4151:DNA/hAT-Charlie:DNA/hAT-Charlie	14.639672138549	-8.40529	2.69074455877259	-3.12378	0.00178544910305271	0.0135848802940305
DR0082786_dup4224:DNA/hAT-Charlie:DNA/hAT-Charlie	10.343271440584	-7.90299	2.88149926177608	-2.74266	0.00609428837549977	0.032854503537025
DR0082786_dup4729:DNA/hAT-Charlie:DNA/hAT-Charlie	15.6783456915334	-8.51054	2.5415638210345	-3.34855	0.000812367211443088	0.00737672136670081
DR0082786_dup4871:DNA/hAT-Charlie:DNA/hAT-Charlie	15.0198676698654	-8.44207	2.87289381516004	-2.93853	0.00329776402435378	0.0212234608615358
DR0082786_dup504:DNA/hAT-Charlie:DNA/hAT-Charlie	8.67992760317338	-7.651	2.97688300123239	-2.57014	0.0101658145914146	0.0475778745494382
DR0082786_dup5267:DNA/hAT-Charlie:DNA/hAT-Charlie	9.64248435726444	-6.31026	2.29492776645568	-2.74965	0.00596583339109212	0.0323934055051187
DR0082786_dup625:DNA/hAT-Charlie:DNA/hAT-Charlie	12.0287445622397	5.7710540349688	1.57873406782858	3.65549471096575	0.000256686500840954	0.00292275833931089
DR0082786_dup782:DNA/hAT-Charlie:DNA/hAT-Charlie	10.0094701987555	-7.85637	2.88084293704708	-2.72711	0.00638923642935285	0.0339410022275336
DR0082811_dup45:DNA/hAT-Tip100:DNA/hAT-Tip100	11.9805869473847	-8.11607	2.77892033024471	-2.92058	0.00349375844420307	0.0220779689929425
DR0082811_dup60:DNA/hAT-Tip100:DNA/hAT-Tip100	10.3204871501859	-7.89589	2.12308948823343	-3.71906	0.000199966488100423	0.00239476468281008
DR0082811_dup63:DNA/hAT-Tip100:DNA/hAT-Tip100	14.4857856829397	-8.38975	2.7200503992867	-3.08441	0.00203955998826431	0.0149524041405365
DR0082850_dup116:DNA/hAT-Charlie:DNA/hAT-Charlie	10.343271440584	-7.90299	2.88149926177608	-2.74266	0.00609428837549977	0.032854503537025
DR0082850_dup2:DNA/hAT-Charlie:DNA/hAT-Charlie	16.7907036733975	-8.60305	2.69907703201848	-3.1874	0.00143555832331171	0.0114800199597994
DR0082850_dup46:DNA/hAT-Charlie:DNA/hAT-Charlie	10.2827224280426	-7.89864	2.93045042513604	-2.69537	0.00703112636867964	0.0363126807499308
DR0082860_dup133:DNA/TcMar-Tigger:DNA/TcMar-Tigger	13.9576404997921	-8.33326	2.06766355457517	-4.03028	5.57110044625573e-05	0.00084087398376841
DR0082860_dup157:DNA/TcMar-Tigger:DNA/TcMar-Tigger	18.0738519794917	-8.70966	2.61735702025056	-3.32766	0.000875802424714038	0.00784673277657462
DR0082860_dup207:DNA/TcMar-Tigger:DNA/TcMar-Tigger	8.84555045031599	-7.67226	2.1641211386823	-3.54521	0.000392300722964529	0.0041039725663423
DR0082860_dup69:DNA/TcMar-Tigger:DNA/TcMar-Tigger	11.8267004917754	-8.09693	2.79597925919896	-2.89592	0.00378050231493075	0.0233822947994323
DR0082865_dup37:DNA/hAT-Tip100:DNA/hAT-Tip100	16.1120532908755	-8.54411	2.66415499997755	-3.20706	0.00134097574966831	0.0109430849190617
DR0082865_dup40:DNA/hAT-Tip100:DNA/hAT-Tip100	10.8977193863876	-7.97823	2.87566064052992	-2.7744	0.00553040148406349	0.0305877532977525
DR0082871_dup115:DNA/TcMar-Tigger:DNA/TcMar-Tigger	12.4382687600646	-4.67222	1.82551937574687	-2.55939	0.0104854727981356	0.048417951347731
DR0082871_dup76:DNA/TcMar-Tigger:DNA/TcMar-Tigger	9.89362289733557	-7.834	2.13926672793307	-3.662	0.000250253198859841	0.00286480050494091
DR0082871_dup89:DNA/TcMar-Tigger:DNA/TcMar-Tigger	9.78882349478049	-7.8237	2.89957574475481	-2.69822	0.00697110770884034	0.0361244185972687
DR0082874_dup137:DNA/TcMar-Mariner:DNA/TcMar-Mariner	10.0166659114174	5.50692969238742	1.69812271946815	3.24295154246106	0.00118298329306474	0.00993985602512924
DR0082874_dup322:DNA/TcMar-Mariner:DNA/TcMar-Mariner	13.9144274649967	5.9808445181849	1.52064719400134	3.93309147695678	8.38603051491306e-05	0.00117717413583308
DR0082874_dup405:DNA/TcMar-Mariner:DNA/TcMar-Mariner	11.031239883119	-7.99569	2.90181212522424	-2.75541	0.00586179149867108	0.0319700309522251
DR0082874_dup91:DNA/TcMar-Mariner:DNA/TcMar-Mariner	11.3854070838254	-8.04143	2.86927083419684	-2.8026	0.00506917404937111	0.0288399669037116
DR0082887_dup131:DNA/hAT-Charlie:DNA/hAT-Charlie	17.9326102762262	6.34709167470366	1.92472154473399	3.29766749484839	0.000974915085647355	0.00852546581679153
DR0082887_dup141:DNA/hAT-Charlie:DNA/hAT-Charlie	11.9636022447417	-8.11396	2.80318073094981	-2.89455	0.00379697997681751	0.0234282358700498
DR0082900_dup135:DNA/hAT-Tip100:DNA/hAT-Tip100	5.76553781007964	-7.05778	2.36853630489498	-2.97981	0.00288430923458723	0.0192403869151056
DR0082900_dup53:DNA/hAT-Tip100:DNA/hAT-Tip100	10.1226247366091	-7.8715	2.92594331947106	-2.69024	0.0071400061394201	0.0367280538126022
DR0082927_dup126:DNA/TcMar-Tigger:DNA/TcMar-Tigger	13.0312985078857	-7.50545	2.3635991857416	-3.17543	0.00149612227569894	0.0118293497727047
DR0082950_dup1296:DNA/hAT-Charlie:DNA/hAT-Charlie	19.136353581611	-8.79232	2.58242975800491	-3.40467	0.000662445105179362	0.00627072939875787
DR0082950_dup1537:DNA/hAT-Charlie:DNA/hAT-Charlie	8.88020834827051	-7.68326	2.95534064459336	-2.59979	0.00932814801002279	0.0444591570477699
DR0082950_dup1582:DNA/hAT-Charlie:DNA/hAT-Charlie	11.8493603874322	-5.62191	2.14141090032174	-2.62533	0.00865645398529406	0.042188279914618
DR0082950_dup1763:DNA/hAT-Charlie:DNA/hAT-Charlie	11.3186468354597	-8.033	2.85765903081862	-2.81104	0.00493812626597082	0.0282483857404859
DR0082950_dup1837:DNA/hAT-Charlie:DNA/hAT-Charlie	15.9042604499134	-6.06663	2.15159416876848	-2.8196	0.00480838229736402	0.0277829636116801
DR0082950_dup1877:DNA/hAT-Charlie:DNA/hAT-Charlie	9.76845753590263	-7.81993	2.96129435925681	-2.64071	0.00827315329734202	0.040651406260094
DR0082950_dup2333:DNA/hAT-Charlie:DNA/hAT-Charlie	10.6202083730005	5.59165170297848	1.69085558123356	3.30699544363162	0.000943024258763767	0.00830487773162281
DR0082950_dup397:DNA/hAT-Charlie:DNA/hAT-Charlie	10.0558644882433	-7.86204	2.91564243489199	-2.6965	0.00700720106513064	0.036239823087883
DR0082950_dup548:DNA/hAT-Charlie:DNA/hAT-Charlie	11.1851263387283	-8.01604	2.84227900618756	-2.82029	0.00479809890420312	0.0277368822995969
DR0082950_dup952:DNA/hAT-Charlie:DNA/hAT-Charlie	10.1322172286681	-7.87468	1.87687779336239	-4.19563	2.72117492519607e-05	0.000466067715103502
DR0082954_dup237:DNA/hAT-Charlie:DNA/hAT-Charlie	56.1089277360957	-10.3444	1.75435125608131	-5.89641	3.7148732701367e-09	3.07294567487379e-07
DR0082954_dup307:DNA/hAT-Charlie:DNA/hAT-Charlie	20.028121241501	-8.85415	1.86106850591527	-4.75756	1.95945761317254e-06	5.3666819820744e-05
DR0082956_dup100:DNA/hAT-Charlie:DNA/hAT-Charlie	9.63493703917121	-7.80024	2.93793876755841	-2.655	0.00793074119002278	0.0395835009762095
DR0082978_dup1105:DNA/hAT-Charlie:DNA/hAT-Charlie	10.1429906954869	-7.87517	2.87620184417184	-2.73804	0.00618057739878999	0.0331314801208575
DR0082978_dup1162:DNA/hAT-Charlie:DNA/hAT-Charlie	11.6060537878004	-8.06942	2.82461637972272	-2.85682	0.00427911083133222	0.0255164983961105
DR0082978_dup1423:DNA/hAT-Charlie:DNA/hAT-Charlie	13.0894828389918	-8.24346	2.74872142024091	-2.99902	0.00270853873738474	0.0183993091168697
DR0082978_dup1782:DNA/hAT-Charlie:DNA/hAT-Charlie	10.5102688605103	-7.93387	2.75122620601493	-2.88376	0.00392962583405704	0.0240468982083334
DR0082978_dup284:DNA/hAT-Charlie:DNA/hAT-Charlie	18.5208077591738	-23.1399	3.55865136818225	-6.50242	7.90371181618874e-11	1.20403967614754e-08
DR0082978_dup316:DNA/hAT-Charlie:DNA/hAT-Charlie	9.49886099489646	-7.78041	2.94297083785431	-2.64373	0.00819986555977154	0.0404330524028421
DR0082978_dup320:DNA/hAT-Charlie:DNA/hAT-Charlie	4.96414039764505	-6.83617	2.62688657224432	-2.60238	0.00925783450556427	0.0442228606486945
DR0082978_dup535:DNA/hAT-Charlie:DNA/hAT-Charlie	60.0586608575147	4.5193107043751	1.14987955738901	3.93024702051137	8.48586357970111e-05	0.00118794824821655
DR0082978_dup603:DNA/hAT-Charlie:DNA/hAT-Charlie	9.78882349478049	-7.8237	2.89957574475481	-2.69822	0.00697110770884034	0.0361244185972687
DR0082978_dup606:DNA/hAT-Charlie:DNA/hAT-Charlie	10.1226247366091	-7.8715	2.92594331947106	-2.69024	0.0071400061394201	0.0367280538126022
DR0082978_dup896:DNA/hAT-Charlie:DNA/hAT-Charlie	13.5975364953075	-8.29892	2.71451378587241	-3.05724	0.00223384545497684	0.0159454047006663
DR0082978_dup939:DNA/hAT-Charlie:DNA/hAT-Charlie	11.7395742845319	-8.08578	2.84080877255255	-2.84629	0.00442313461492041	0.0261407255741796
DR0082978_dup999:DNA/hAT-Charlie:DNA/hAT-Charlie	7.2514687587294	-6.64943	2.60629087322708	-2.5513	0.0107321299975945	0.0492186960332837
DR0109350_dup1051:DNA/hAT-Charlie:DNA/hAT-Charlie	12.160501733604	-8.13669	2.82500042890556	-2.88025	0.00397365775655076	0.0242046236100937
DR0109350_dup1359:DNA/hAT-Charlie:DNA/hAT-Charlie	17.4474293260478	6.30767855132983	1.58923479554436	3.96900355379475	7.21738056075749e-05	0.0010425034412451
DR0109350_dup1760:DNA/hAT-Charlie:DNA/hAT-Charlie	11.9067504400312	-6.60593	2.50853205587863	-2.63339	0.00845381839358834	0.0413857438783123
DR0109350_dup445:DNA/hAT-Charlie:DNA/hAT-Charlie	20.7965469398559	6.56075989098245	1.42724057408003	4.59681430736467	4.28999630381181e-06	0.000102721053725187
DR0109350_dup896:DNA/hAT-Charlie:DNA/hAT-Charlie	13.4436500396983	-8.28211	2.73180841159879	-3.03173	0.00243155861133916	0.0170222983533637
DR0109394_dup394:DNA/hAT-Charlie:DNA/hAT-Charlie	16.3620396157887	3.36073935202746	1.22645555908533	2.74020475273792	0.00614009201119141	0.0329818148735187
DR0109394_dup7:DNA/hAT-Charlie:DNA/hAT-Charlie	14.3318992273304	-8.37415	2.77207593886009	-3.02089	0.0025202963366516	0.0174271350721414
DR0109419_dup116:DNA/hAT-Blackjack:DNA/hAT-Blackjack	9.43465629407407	-7.77032	2.92493199468126	-2.65658	0.00789370668578231	0.0394709474064913
DR0109419_dup2:DNA/hAT-Blackjack:DNA/hAT-Blackjack	10.6399964529378	-7.94518	2.83246594662455	-2.80504	0.00503104878550893	0.0286796090732795
DR0109456_dup1036:DNA/hAT-Charlie:DNA/hAT-Charlie	11.1851263387283	-8.01604	2.84227900618756	-2.82029	0.00479809890420312	0.0277368822995969
DR0109456_dup1351:DNA/hAT-Charlie:DNA/hAT-Charlie	10.9848455936312	-7.99029	2.83316915982957	-2.82027	0.00479838507725071	0.0277368822995969
DR0109456_dup1464:DNA/hAT-Charlie:DNA/hAT-Charlie	6.04799278676564	4.77915123761392	1.83748192048191	2.60092422371183	0.00929729878868752	0.0443639669854734
DR0109456_dup1627:DNA/hAT-Charlie:DNA/hAT-Charlie	10.9442508918985	-7.98104	2.27545561878275	-3.50745	0.000452425074725026	0.00460049900300304
DR0109456_dup1675:DNA/hAT-Charlie:DNA/hAT-Charlie	8.51782322828864	-7.62749	2.98038809480799	-2.55923	0.0104905501439592	0.0484186070955619
DR0109456_dup1678:DNA/hAT-Charlie:DNA/hAT-Charlie	9.80055988631382	-7.82498	3.00622684863119	-2.60293	0.00924321211963043	0.0441702176428866
DR0109456_dup1691:DNA/hAT-Charlie:DNA/hAT-Charlie	10.665452335335	-5.49684	2.14570367529094	-2.56179	0.0104134971137456	0.0481672111193363
DR0109456_dup1693:DNA/hAT-Charlie:DNA/hAT-Charlie	9.98061188855612	-7.85144	2.9640135456724	-2.64892	0.00807487094930042	0.04004011946548
DR0109456_dup1900:DNA/hAT-Charlie:DNA/hAT-Charlie	14.5026135123236	-7.65983	2.35301999929963	-3.25532	0.00113264980828095	0.00959417562521246
DR0109456_dup2037:DNA/hAT-Charlie:DNA/hAT-Charlie	8.79308214102694	-7.66812	2.98814442495113	-2.56618	0.0102824947529709	0.0478727425130488
DR0109456_dup2058:DNA/hAT-Charlie:DNA/hAT-Charlie	12.6254051406437	-8.19155	2.79519258627588	-2.93058	0.00338325636077205	0.0216032202149235
DR0109456_dup2064:DNA/hAT-Charlie:DNA/hAT-Charlie	13.6439307847954	-8.30324	2.74440379191365	-3.02552	0.00248209848631907	0.0172358970907997
DR0109456_dup338:DNA/hAT-Charlie:DNA/hAT-Charlie	10.126417640913	-7.87801	2.82528918504476	-2.78839	0.00529706041304832	0.0298113452353703
DR0109456_dup469:DNA/hAT-Charlie:DNA/hAT-Charlie	16.2160269847391	-8.55019	2.16865921644959	-3.94262	8.05972950303992e-05	0.00114148901373348
DR0109456_dup537:DNA/hAT-Charlie:DNA/hAT-Charlie	14.0648582338675	-8.34714	2.73188932495827	-3.05545	0.00224725985292852	0.0160131954627691
DR0109456_dup644:DNA/hAT-Charlie:DNA/hAT-Charlie	10.2774741169329	-7.89662	2.81067641219969	-2.80951	0.00496172145283943	0.0283536023329605
DR0109456_dup705:DNA/hAT-Charlie:DNA/hAT-Charlie	10.2190690038657	-7.88696	2.85198562756022	-2.76543	0.0056848376476618	0.0312726635786424
DR0109456_dup736:DNA/hAT-Charlie:DNA/hAT-Charlie	13.6439307847954	-8.30324	2.74440379191365	-3.02552	0.00248209848631907	0.0172358970907997
DR0109456_dup752:DNA/hAT-Charlie:DNA/hAT-Charlie	9.43465629407407	-7.77032	2.92493199468126	-2.65658	0.00789370668578231	0.0394709474064913
DR0109456_dup836:DNA/hAT-Charlie:DNA/hAT-Charlie	8.83705809899449	-7.67645	2.9640059740338	-2.58989	0.00960067304585762	0.0454577041427079
DR0109456_dup849:DNA/hAT-Charlie:DNA/hAT-Charlie	11.693179995044	-8.08077	2.7946567532222	-2.89151	0.00383399009721621	0.0235822841678679
DR0109456_dup856:DNA/hAT-Charlie:DNA/hAT-Charlie	21.0778238600717	-8.20366	2.32409792145667	-3.52983	0.00041583128331054	0.00429426777689093
DR0109456_dup88:DNA/hAT-Charlie:DNA/hAT-Charlie	17.7454116771974	-5.011	1.05371191067709	-4.75557	1.97887788155399e-06	5.41382580724304e-05
DR0109496_dup35:DNA/hAT-Blackjack:DNA/hAT-Blackjack	14.5525459313054	-8.39634	2.72740317934462	-3.07851	0.00208037364499393	0.0151758094854055
DR0109503_dup484:DNA/hAT-Charlie:DNA/hAT-Charlie	16.4721572953601	-8.57625	2.63690890850578	-3.25239	0.00114440085641623	0.00967104915240213
DR0109503_dup526:DNA/hAT-Charlie:DNA/hAT-Charlie	9.19716210347909	-7.73471	2.9164675716609	-2.65208	0.00799971126194267	0.0398108572529908
DR0109503_dup552:DNA/hAT-Charlie:DNA/hAT-Charlie	10.0094701987555	-7.85637	2.88084293704708	-2.72711	0.00638923642935285	0.0339410022275336
DR0109503_dup567:DNA/hAT-Charlie:DNA/hAT-Charlie	9.73973644172629	-7.81634	2.9507059698824	-2.64897	0.00807366802934541	0.04004011946548
DR0109503_dup72:DNA/hAT-Charlie:DNA/hAT-Charlie	11.2054922976062	-8.01941	2.81566734956458	-2.84814	0.00439759226326428	0.0260085716529904
DR0109503_dup76:DNA/hAT-Charlie:DNA/hAT-Charlie	8.53535920757712	-7.62741	2.94686346282312	-2.58832	0.00964465845060445	0.0456175326369202
DR0109535_dup265:DNA/hAT-Charlie:DNA/hAT-Charlie	9.21400959009907	-7.73569	2.96202784632931	-2.61162	0.00901146555390371	0.0434864161156555
DR0109535_dup353:DNA/hAT-Charlie:DNA/hAT-Charlie	11.6060537878004	-8.06942	2.82461637972272	-2.85682	0.00427911083133222	0.0255164983961105
DR0109536_dup129:DNA/TcMar-Tigger:DNA/TcMar-Tigger	16.8992961817842	-6.15124	2.08426790230918	-2.95127	0.00316470274788266	0.0205552803495246
DR0109536_dup18:DNA/TcMar-Tigger:DNA/TcMar-Tigger	12.1031967612743	-8.127	1.91264762731914	-4.24909	2.14645252737842e-05	0.000384691033341226
DR0109563_dup219:DNA/hAT-Charlie:DNA/hAT-Charlie	12.1808676924819	-8.13965	2.77741981815989	-2.93065	0.0033825127963739	0.0216032202149235
DR0109563_dup23:DNA/hAT-Charlie:DNA/hAT-Charlie	14.7781395319346	-6.37354	2.42698591654017	-2.62611	0.00863658019474145	0.0421039722016152
DR0109563_dup34:DNA/hAT-Charlie:DNA/hAT-Charlie	10.0965964059991	-7.86976	2.89126880785743	-2.72191	0.00649065478644275	0.0343125432955465
DR0109563_dup385:DNA/hAT-Charlie:DNA/hAT-Charlie	10.8941812568937	-7.2427	2.58711253202565	-2.79953	0.00511767354128881	0.0290447990989252
DR0109563_dup388:DNA/hAT-Charlie:DNA/hAT-Charlie	9.04620873516487	-6.96957	1.77633697250942	-3.92356	8.72485872792254e-05	0.00121516324582846
DR0109565_dup119:DNA/hAT-Charlie:DNA/hAT-Charlie	8.85984238939265	-7.67891	2.99652194619372	-2.56261	0.0103889231764281	0.0481125234680254
DR0109565_dup67:DNA/hAT-Charlie:DNA/hAT-Charlie	11.4928992499469	-8.05623	2.80161799950427	-2.87556	0.0040330550954119	0.0244691962393618
DR0109565_dup75:DNA/hAT-Charlie:DNA/hAT-Charlie	9.55968443948399	-7.78917	2.98537397377635	-2.60911	0.00907775587503845	0.0436711269345181
DR0109565_dup85:DNA/hAT-Charlie:DNA/hAT-Charlie	10.9180853452655	-7.98162	2.83311930829703	-2.81726	0.0048435852103482	0.0279284791187109
DR0109574_dup117:DNA/TcMar-Tigger:DNA/TcMar-Tigger	8.45928089919838	-7.61319	2.98680140403314	-2.54894	0.0108049813342893	0.0494926463153322
DR0109574_dup137:DNA/TcMar-Tigger:DNA/TcMar-Tigger	7.74852816626524	-7.48519	2.06727669945964	-3.6208	0.000293696825164551	0.00326254890534605
DR0109574_dup138:DNA/TcMar-Tigger:DNA/TcMar-Tigger	12.8863014851173	-6.77062	2.4398213281686	-2.77505	0.00551933129672928	0.0305666643047997
DR0109574_dup177:DNA/TcMar-Tigger:DNA/TcMar-Tigger	12.381148437579	-8.16291	2.78663330477883	-2.92931	0.00339716826607477	0.021669869305041
DR0109574_dup18:DNA/TcMar-Tigger:DNA/TcMar-Tigger	16.9149436588382	-7.88643	3.04641348435362	-2.58876	0.0096322486850017	0.0455896077523532
DR0109574_dup245:DNA/TcMar-Tigger:DNA/TcMar-Tigger	8.5903830644095	-7.63288	2.01765917365682	-3.78304	0.000154924948260816	0.00194909809875297
DR0109574_dup246:DNA/TcMar-Tigger:DNA/TcMar-Tigger	11.2722525459719	-8.02784	2.81381491891017	-2.85301	0.00433071422547873	0.0257187980106483
DR0109574_dup256:DNA/TcMar-Tigger:DNA/TcMar-Tigger	16.6204766171892	-4.43711	1.65089511168754	-2.6877	0.00719456590525959	0.0369119382230623
DR0109574_dup336:DNA/TcMar-Tigger:DNA/TcMar-Tigger	11.8735064293324	-8.10609	2.89897979381485	-2.79619	0.00517096573917217	0.0292764753466773
DR0109574_dup429:DNA/TcMar-Tigger:DNA/TcMar-Tigger	12.278382990838	-5.6453	2.10239531397099	-2.68518	0.00724913729891024	0.0371259064442936
DR0109574_dup554:DNA/TcMar-Tigger:DNA/TcMar-Tigger	11.1851263387283	-8.01604	2.84227900618756	-2.82029	0.00479809890420312	0.0277368822995969
DR0109574_dup674:DNA/TcMar-Tigger:DNA/TcMar-Tigger	12.601795141554	-8.18871	2.76124370484562	-2.96559	0.00302104284009699	0.0198780971744169
DR0109574_dup707:DNA/TcMar-Tigger:DNA/TcMar-Tigger	24.7355026675627	-6.74261	2.39825508753463	-2.81146	0.00493166367448172	0.0282443547255518
DR0109574_dup76:DNA/TcMar-Tigger:DNA/TcMar-Tigger	18.3731325393888	-8.72959	1.93433527164833	-4.51296	6.3927587097726e-06	0.000142993156858402
DR0109574_dup817:DNA/TcMar-Tigger:DNA/TcMar-Tigger	12.5525002432887	-6.7329	2.43003316406362	-2.7707	0.00559355530013261	0.0308466181155036
DR0109574_dup823:DNA/TcMar-Tigger:DNA/TcMar-Tigger	16.0563409413746	-8.53898	2.63949487229607	-3.23508	0.00121608158279341	0.0101467000987863
DR0109618_dup32:DNA/TcMar-Tigger:DNA/TcMar-Tigger	9.48105058356192	-7.77667	3.0294689930065	-2.56701	0.0102580844549146	0.0478453757503971
DR0109618_dup55:DNA/TcMar-Tigger:DNA/TcMar-Tigger	11.7599402434097	-8.08887	2.79470575973823	-2.89435	0.00379939282706963	0.0234282358700498
DR0109625_dup112:DNA/hAT-Tip100:DNA/hAT-Tip100	11.7395742845319	-8.08578	2.84080877255255	-2.84629	0.00442313461492041	0.0261407255741796
DR0109638_dup103:DNA/hAT-Charlie:DNA/hAT-Charlie	8.23366031615975	-7.57682	2.94464534821543	-2.57308	0.0100797128416849	0.0472289764087467
DR0109638_dup116:DNA/hAT-Charlie:DNA/hAT-Charlie	27.5549025630536	-9.31904	2.48135617188008	-3.75562	0.00017291013033297	0.00212256271852432
DR0109638_dup122:DNA/hAT-Charlie:DNA/hAT-Charlie	12.4015143964569	-8.16591	2.76105982959632	-2.95753	0.00310116851127354	0.0202370119706666
DR0109638_dup20:DNA/hAT-Charlie:DNA/hAT-Charlie	11.005211552509	-7.99383	2.8290192649327	-2.82566	0.00471840153983876	0.0275106646457287
DR0109638_dup21:DNA/hAT-Charlie:DNA/hAT-Charlie	10.7178046001683	-7.95535	2.84115503280025	-2.80004	0.00510963080947325	0.0290096226675878
DR0109638_dup37:DNA/hAT-Charlie:DNA/hAT-Charlie	12.3458395956783	-7.42728	2.37470981107942	-3.12766	0.00176204678059827	0.0134561941459205
DR0109638_dup96:DNA/hAT-Charlie:DNA/hAT-Charlie	10.7641988896562	-7.96062	2.8611924284452	-2.78227	0.00539797911006877	0.0301573128864943
DR0109703_dup96:DNA/TcMar-Tigger:DNA/TcMar-Tigger	16.3437478937153	-8.56474	2.62834106622969	-3.25861	0.00111958996588961	0.0095065339443973
DR0109717_dup40:DNA/hAT-Tip100:DNA/hAT-Tip100	11.8504477068882	-8.09556	1.92711433796475	-4.20087	2.65891484660506e-05	0.000457641227966729
DR0109717_dup6:DNA/hAT-Tip100:DNA/hAT-Tip100	8.77879020195028	-7.66165	2.15722371091097	-3.55162	0.000382860406573301	0.0040275469705426
DR0109721_dup70:DNA/hAT-Charlie:DNA/hAT-Charlie	13.289763584089	-8.26516	2.76423649519128	-2.99003	0.00278945692991337	0.0187542805349562
DR0109741_dup223:DNA/TcMar-Tigger:DNA/TcMar-Tigger	10.706	-7.21903	2.43337677694745	-2.96667	0.00301042748664893	0.0198722243981416
DR0109750_dup1208:DNA/hAT-Charlie:DNA/hAT-Charlie	10.3289795015074	-7.89694	2.09633270063008	-3.76703	0.000165202803921047	0.00204742120786739
DR0109750_dup1211:DNA/hAT-Charlie:DNA/hAT-Charlie	11.693179995044	-8.08077	2.7946567532222	-2.89151	0.00383399009721621	0.0235822841678679
DR0109750_dup1316:DNA/hAT-Charlie:DNA/hAT-Charlie	10.4767919373155	-7.9213	2.89493972603668	-2.73626	0.00621424378312753	0.0332273054604049
DR0109750_dup1342:DNA/hAT-Charlie:DNA/hAT-Charlie	10.9416953443552	-7.98484	2.85757952979676	-2.79427	0.00520175301105785	0.0294202225817388
DR0109750_dup1369:DNA/hAT-Charlie:DNA/hAT-Charlie	10.0558644882433	-7.86204	2.91564243489199	-2.6965	0.00700720106513064	0.036239823087883
DR0109750_dup1465:DNA/hAT-Charlie:DNA/hAT-Charlie	10.1429906954869	-7.87517	2.87620184417184	-2.73804	0.00618057739878999	0.0331314801208575
DR0109750_dup1561:DNA/hAT-Charlie:DNA/hAT-Charlie	9.72206324641478	-7.81398	2.90038069957303	-2.69412	0.00705742282132225	0.036391018780019
DR0109750_dup1647:DNA/hAT-Charlie:DNA/hAT-Charlie	10.8166671989452	-7.96332	2.0915876724418	-3.80731	0.000140486051568578	0.00179413233209931
DR0109750_dup1677:DNA/hAT-Charlie:DNA/hAT-Charlie	18.5792128722411	-8.7496	2.69486071448353	-3.24677	0.00116722162690516	0.00982930857761007
DR0109750_dup1742:DNA/hAT-Charlie:DNA/hAT-Charlie	7.82643942120147	-6.76219	2.54999921766761	-2.65184	0.00800540919639565	0.0398224660085991
DR0109750_dup1833:DNA/hAT-Charlie:DNA/hAT-Charlie	10.4016765536513	-7.90676	2.02227564384411	-3.90983	9.23594995038709e-05	0.00127372392939638
DR0109750_dup1884:DNA/hAT-Charlie:DNA/hAT-Charlie	18.5208077591738	-23.1399	3.55865136818225	-6.50242	7.90371181618874e-11	1.20403967614754e-08
DR0109750_dup1923:DNA/hAT-Charlie:DNA/hAT-Charlie	9.01372884500194	-7.70442	2.95143422613175	-2.6104	0.00904368006680891	0.0435647292857878
DR0109750_dup1947:DNA/hAT-Charlie:DNA/hAT-Charlie	7.35885770167672	-6.67789	2.57784716242504	-2.59049	0.00958389780129124	0.0454192540180842
DR0109750_dup2046:DNA/hAT-Charlie:DNA/hAT-Charlie	13.510410288064	-8.28918	2.73482826478676	-3.03097	0.00243770669404522	0.0170323895773934
DR0109750_dup2116:DNA/hAT-Charlie:DNA/hAT-Charlie	11.0025187889427	-7.99247	2.89261319658277	-2.76306	0.00572618390453071	0.0314366535051981
DR0109750_dup2139:DNA/hAT-Charlie:DNA/hAT-Charlie	16.4997585915628	-7.84983	3.05564	-2.56897	0.0102002077083373	0.0477024300426227
DR0109750_dup215:DNA/hAT-Charlie:DNA/hAT-Charlie	10.343271440584	-7.90299	2.88149926177608	-2.74266	0.00609428837549977	0.032854503537025
DR0109750_dup2227:DNA/hAT-Charlie:DNA/hAT-Charlie	12.355120106969	-8.1614	2.77631018186625	-2.93966	0.00328574015230541	0.021171077327077
DR0109750_dup222:DNA/hAT-Charlie:DNA/hAT-Charlie	14.2855049378425	-8.36984	2.70569971053982	-3.09341	0.00197870223765078	0.0146176627806452
DR0109750_dup2236:DNA/hAT-Charlie:DNA/hAT-Charlie	8.92660263775836	-7.68965	3.00892350858319	-2.55561	0.0106000568747797	0.0486995026579161
DR0109750_dup2301:DNA/hAT-Charlie:DNA/hAT-Charlie	11.1829824392541	-8.02059	2.79937443005053	-2.86514	0.00416827422709089	0.0251248901034025
DR0109750_dup2361:DNA/hAT-Charlie:DNA/hAT-Charlie	8.79308214102694	-7.66812	2.98814442495113	-2.56618	0.0102824947529709	0.0478727425130488
DR0109750_dup2403:DNA/hAT-Charlie:DNA/hAT-Charlie	12.0473471957504	-8.12397	2.77731152915814	-2.92512	0.00344324026894132	0.021837127052725
DR0109750_dup402:DNA/hAT-Charlie:DNA/hAT-Charlie	13.3361578735768	-8.27015	2.91904686463291	-2.83317	0.00460890618018058	0.0269786008181859
DR0109750_dup425:DNA/hAT-Charlie:DNA/hAT-Charlie	13.7890696933712	-5.01779	1.85313240606056	-2.70773	0.00677446388462688	0.0354878018936995
DR0109750_dup432:DNA/hAT-Charlie:DNA/hAT-Charlie	11.5189275805569	-8.05822	2.90494459933494	-2.77397	0.00553774613603953	0.0306141314494552
DR0109750_dup457:DNA/hAT-Charlie:DNA/hAT-Charlie	10.0762304471212	-7.86579	2.87773613913701	-2.73333	0.00626980737690693	0.0334332928861197
DR0109750_dup461:DNA/hAT-Charlie:DNA/hAT-Charlie	18.4774837730041	-8.01378	2.25586363503576	-3.55242	0.000381699232974489	0.00401980869902594
DR0109750_dup785:DNA/hAT-Charlie:DNA/hAT-Charlie	15.6614418229125	-8.50239	2.75771392263213	-3.08313	0.00204835202125193	0.0150056469083738
DR0109750_dup833:DNA/hAT-Charlie:DNA/hAT-Charlie	8.65956164429552	-7.64636	2.98044580249989	-2.56551	0.0103025047904627	0.0478863884897226
DR0109799_dup125:DNA/TcMar-Tigger:DNA/TcMar-Tigger	40.447091695289	7.52061527530495	1.81459226529935	4.14452073841739	3.40525139770629e-05	0.000559965795547055
DR0109799_dup246:DNA/TcMar-Tigger:DNA/TcMar-Tigger	11.9027788001542	-8.10699	2.78135863960603	-2.91476	0.00355964206834002	0.0223688345347531
DR0194824_dup1066:DNA/TcMar-Tigger:DNA/TcMar-Tigger	19.9626885725561	3.20600145255589	1.19372361172346	2.68571503576709	0.00723747862354802	0.0370700677582647
DR0194824_dup109:DNA/TcMar-Tigger:DNA/TcMar-Tigger	11.3390127943376	-8.03624	2.81322459143112	-2.85659	0.00428214002806723	0.0255164983961105
DR0194824_dup275:DNA/TcMar-Tigger:DNA/TcMar-Tigger	11.4521673321912	-8.04983	2.88453719566824	-2.79069	0.00525966237901802	0.0296554274342496
DR0194824_dup347:DNA/TcMar-Tigger:DNA/TcMar-Tigger	10.810593179144	-7.96652	3.01083713415187	-2.64595	0.00814621395014381	0.0402737586067732
DR0194824_dup373:DNA/TcMar-Tigger:DNA/TcMar-Tigger	8.94696859663623	-7.69387	2.95237762953795	-2.60599	0.00916086494940091	0.0438493275139503
DR0194824_dup659:DNA/TcMar-Tigger:DNA/TcMar-Tigger	17.2471831334393	6.29052488048711	1.48575947257573	4.23387836093132	2.29695216921605e-05	0.000406173016425936
DR0194824_dup676:DNA/TcMar-Tigger:DNA/TcMar-Tigger	9.31880899265416	-7.75253	2.97303991841832	-2.60761	0.00911770513090684	0.0437880154480491
DR0194824_dup736:DNA/TcMar-Tigger:DNA/TcMar-Tigger	9.06716007900554	-7.71682	2.22876596812466	-3.46237	0.000535437229814443	0.0052857320253749
DR0194824_dup842:DNA/TcMar-Tigger:DNA/TcMar-Tigger	9.30113579734265	-7.75009	2.92665842752757	-2.6481	0.00809447846678795	0.0400704866516651
DR0194842_dup119:DNA/TcMar-Mariner:DNA/TcMar-Mariner	14.8806848014018	-8.42965	2.67037271812056	-3.15673	0.00159548602149952	0.0124504256781126
DR0194909_dup144:DNA/TcMar-Tigger:DNA/TcMar-Tigger	13.8538518233433	-4.16122	1.34743528607378	-3.08825	0.00201336580538832	0.0148179494151107
DR0194909_dup156:DNA/TcMar-Tigger:DNA/TcMar-Tigger	14.6193061796711	-8.40291	2.73641218490555	-3.07078	0.00213502361614808	0.0154764760518563
DR0194909_dup160:DNA/TcMar-Tigger:DNA/TcMar-Tigger	7.93510005223873	5.17112737920027	1.81731776367616	2.84547231230484	0.00443456145073788	0.0261987887321505
DR0194909_dup183:DNA/TcMar-Tigger:DNA/TcMar-Tigger	9.10085505224551	-7.71928	2.94340083210628	-2.62257	0.00872689333467102	0.042468283605716
DR0194909_dup361:DNA/TcMar-Tigger:DNA/TcMar-Tigger	9.73973644172629	-7.81634	2.9507059698824	-2.64897	0.00807366802934541	0.04004011946548
DR0194909_dup393:DNA/TcMar-Tigger:DNA/TcMar-Tigger	11.966020576262	-8.11369	3.04724418200762	-2.66263	0.00775317843633572	0.0390918606283262
DR0194909_dup454:DNA/TcMar-Tigger:DNA/TcMar-Tigger	12.8664178034965	-8.21411	1.92232401942562	-4.27301	1.92850853456942e-05	0.00035219333263676
DR0194909_dup518:DNA/TcMar-Tigger:DNA/TcMar-Tigger	13.2890589900578	-6.8017	2.1944143965558	-3.09955	0.00193814697706217	0.0144179441410116
DR0194909_dup526:DNA/TcMar-Tigger:DNA/TcMar-Tigger	9.05204243123736	-7.71544	2.93061173770688	-2.63271	0.00847076917432754	0.0414315126441608
DR0194909_dup592:DNA/TcMar-Tigger:DNA/TcMar-Tigger	10.4015393376283	-7.91114	2.94413250741825	-2.68709	0.00720779526076996	0.0369450345795767
DR0194909_dup620:DNA/TcMar-Tigger:DNA/TcMar-Tigger	6.21263080578479	-7.16271	2.26865360337193	-3.15725	0.00159262890960442	0.0124340642850272
DR0194909_dup72:DNA/TcMar-Tigger:DNA/TcMar-Tigger	22.4834072153102	-9.02505	2.57513444853874	-3.50469	0.00045713645551556	0.00463315075696511
DR0194914_dup107:DNA/hAT-Charlie:DNA/hAT-Charlie	11.3368112968243	5.68556491654304	1.60949385659297	3.53251731483985	0.000411623269733962	0.00425821488984852
DR0194914_dup451:DNA/hAT-Charlie:DNA/hAT-Charlie	8.65956164429552	-7.64636	2.98044580249989	-2.56551	0.0103025047904627	0.0478863884897226
DR0194914_dup661:DNA/hAT-Charlie:DNA/hAT-Charlie	13.316066346745	-8.26477	2.08743735499476	-3.95929	7.51735625482647e-05	0.00108010801513768
DR0194914_dup662:DNA/hAT-Charlie:DNA/hAT-Charlie	8.59280139592981	-7.63537	2.9803348751916	-2.56192	0.0104096089302633	0.0481537671497743
DR0194914_dup733:DNA/hAT-Charlie:DNA/hAT-Charlie	13.3304955018447	-8.27073	2.72472418308014	-3.03544	0.0024018673011946	0.0168698162550829
DR0194914_dup744:DNA/hAT-Charlie:DNA/hAT-Charlie	13.9313377371361	-8.3335	2.72172914017689	-3.06184	0.00219981100498218	0.0157967104709985
DR0194914_dup949:DNA/hAT-Charlie:DNA/hAT-Charlie	14.2187446894768	-8.36315	2.7030265929373	-3.094	0.0019748032282657	0.0146086816989467
DR0194918_dup111:DNA/hAT-Tip100:DNA/hAT-Tip100	9.58854274968336	-7.79438	2.90711539047029	-2.68114	0.00733722977483054	0.0374463903492354
DR0194918_dup245:DNA/hAT-Tip100:DNA/hAT-Tip100	10.8891338630336	-4.58956	1.62150620932278	-2.83043	0.00464853147351655	0.0271781185185229
DR0194935_dup100:DNA/hAT-Blackjack:DNA/hAT-Blackjack	9.14724934173336	-7.72532	2.95601562439064	-2.61342	0.00896398085633926	0.0433712507262769
DR0194935_dup221:DNA/hAT-Blackjack:DNA/hAT-Blackjack	10.8808718997676	-7.97723	2.83296561461738	-2.81586	0.00486469876173523	0.0279817153329501
DR0194936_dup346:DNA/hAT-Charlie:DNA/hAT-Charlie	16.2755597572958	6.20712959529567	1.58656748065824	3.91230103412962	9.14208516295501e-05	0.00126394223082985
DR0194936_dup633:DNA/hAT-Charlie:DNA/hAT-Charlie	16.4721572953601	-8.57625	2.63690890850578	-3.25239	0.00114440085641623	0.00967104915240213
DR0194936_dup752:DNA/hAT-Charlie:DNA/hAT-Charlie	10.8023752598686	-7.96235	1.95779556611178	-4.067	4.76228850112629e-05	0.000740191818269163
DR0194936_dup769:DNA/hAT-Charlie:DNA/hAT-Charlie	9.55968443948399	-7.78917	2.98537397377635	-2.60911	0.00907775587503845	0.0436711269345181
DR0194945_dup184:DNA/hAT-Charlie:DNA/hAT-Charlie	54.3784175561187	7.94748418810944	1.31178223272503	6.0585392833075	1.3736320396848e-09	1.3639832478271e-07
DR0194945_dup328:DNA/hAT-Charlie:DNA/hAT-Charlie	18.837156587652	-8.04062	2.31862126216754	-3.46784	0.000524651957468017	0.0051976054327485
DR0194945_dup340:DNA/hAT-Charlie:DNA/hAT-Charlie	27.5549025630536	-9.31904	2.48135617188008	-3.75562	0.00017291013033297	0.00212256271852432
DR0194945_dup34:DNA/hAT-Charlie:DNA/hAT-Charlie	9.70169728753692	-7.81011	2.94768188253159	-2.64958	0.00805926006746418	0.0400187812389579
DR0194949_dup138:DNA/hAT-Charlie:DNA/hAT-Charlie	10.2765111922183	-7.89376	2.87797909962295	-2.74281	0.00609151178686937	0.032854503537025
DR0194949_dup212:DNA/hAT-Charlie:DNA/hAT-Charlie	12.8807097425732	-8.21546	2.05048970318034	-4.00659	6.16025291875082e-05	0.00091513896554659
DR0194949_dup280:DNA/hAT-Charlie:DNA/hAT-Charlie	14.2855049378425	-8.36984	2.70569971053982	-3.09341	0.00197870223765078	0.0146176627806452
DR0194953_dup207:DNA/hAT-Charlie:DNA/hAT-Charlie	27.3568674405579	-2.31536	0.856185140357199	-2.70428	0.00684535714199338	0.0357484620340894
DR0194971_dup203:DNA/TcMar-Tigger:DNA/TcMar-Tigger	10.8309591380219	-7.96944	2.8672739636598	-2.77945	0.00544511334678769	0.0302799166761111
DR0194971_dup26:DNA/TcMar-Tigger:DNA/TcMar-Tigger	15.1917017528322	-8.45432	1.8653809163563	-4.53222	5.83669645064421e-06	0.000132304746300116
DR0194971_dup396:DNA/TcMar-Tigger:DNA/TcMar-Tigger	11.3162285039394	-8.02861	1.97700407237832	-4.061	4.88629375719982e-05	0.000755873124162481
DR0194971_dup412:DNA/TcMar-Tigger:DNA/TcMar-Tigger	17.8753761706911	-7.22459	2.35779841410888	-3.06413	0.00218306690606031	0.0157473560665137
DR0194971_dup419:DNA/TcMar-Tigger:DNA/TcMar-Tigger	18.3320359031629	-6.67951	2.08938322753251	-3.19688	0.00138921238535284	0.0112149253129153
DR0194971_dup457:DNA/TcMar-Tigger:DNA/TcMar-Tigger	8.92793974787899	-5.18165	1.91587310967452	-2.70459	0.00683893948178607	0.0357263576570875
DR0194971_dup545:DNA/TcMar-Tigger:DNA/TcMar-Tigger	10.6424147844581	-7.94411	2.96660380808412	-2.67785	0.00740973363295855	0.0377004111500379
DR0194971_dup66:DNA/TcMar-Tigger:DNA/TcMar-Tigger	9.31639066113386	-7.75428	2.88165687757785	-2.69091	0.00712577140842257	0.0366856071470773
DR0194973_dup296:DNA/hAT-Charlie:DNA/hAT-Charlie	15.7208065063486	-6.43331	2.06314205494163	-3.11821	0.00181953007959103	0.0137715489884553
DR0194973_dup69:DNA/hAT-Charlie:DNA/hAT-Charlie	8.89546321206172	-7.68769	2.90688660676169	-2.64465	0.00817762306365645	0.0403825854923701
DR0194974_dup91:DNA/hAT-Charlie:DNA/hAT-Charlie	14.0648582338675	-8.34714	2.73188932495827	-3.05545	0.00224725985292852	0.0160131954627691
DR0195016_dup66:DNA/TcMar-Mariner:DNA/TcMar-Mariner	15.7322157575432	-7.77982	1.55669003287055	-4.99767	5.80282465078561e-07	1.99053117199291e-05
DR0195031_dup10:DNA/hAT-Charlie:DNA/hAT-Charlie	6.74709033246222	-6.54865	2.56923313287613	-2.54888	0.0108070999685566	0.0494977287355376
DR0195118_dup204:DNA/hAT-Tip100:DNA/hAT-Tip100	13.3972557502104	-8.27782	2.72082680595514	-3.04239	0.00234705085874917	0.0165464049689887
DR0195118_dup247:DNA/hAT-Tip100:DNA/hAT-Tip100	13.8645774887704	-8.32664	2.7183751578824	-3.06309	0.00219061169717005	0.015770935872253
DR0195136_dup123:DNA/TcMar-Tigger:DNA/TcMar-Tigger	8.57437758937143	-6.14488	2.13323925626031	-2.88054	0.00396993926389296	0.0242000038165455
DR0195136_dup152:DNA/TcMar-Tigger:DNA/TcMar-Tigger	9.16761530061122	-7.72962	2.93584818673845	-2.63284	0.00846744795943061	0.0414301797704097
DR0195136_dup159:DNA/TcMar-Tigger:DNA/TcMar-Tigger	12.0519939050662	-5.63477	1.89334150931062	-2.9761	0.00291941330073339	0.0194098645487768
DR0195136_dup51:DNA/TcMar-Tigger:DNA/TcMar-Tigger	7.05114199641653	-6.61003	2.5931003510189	-2.54908	0.0108006569527612	0.0494867014294595
DR0195136_dup55:DNA/TcMar-Tigger:DNA/TcMar-Tigger	10.4971578961933	-7.92487	2.85455729129268	-2.77622	0.00549957302581946	0.0304722190935866
DR0195143_dup189:DNA/TcMar-Tigger:DNA/TcMar-Tigger	9.78882349478049	-7.8237	2.89957574475481	-2.69822	0.00697110770884034	0.0361244185972687
DR0195152_dup15:DNA/TcMar-Tigger:DNA/TcMar-Tigger	22.4834072153102	-9.02505	2.57513444853874	-3.50469	0.00045713645551556	0.00463315075696511
DR0195152_dup27:DNA/TcMar-Tigger:DNA/TcMar-Tigger	12.6862285852312	-8.19822	2.83095590893662	-2.89592	0.00378048160631232	0.0233822947994323
DR0195225_dup108:DNA/hAT-Tip100:DNA/hAT-Tip100	13.8442115298925	-8.32413	2.77045085683189	-3.00461	0.00265919129613487	0.0181571980302483
DR0195225_dup114:DNA/hAT-Tip100:DNA/hAT-Tip100	8.65700609675219	-7.64642	2.99176283727245	-2.55582	0.0105936594347646	0.0486995026579161
DR0195229_dup56:DNA/TcMar-Tigger:DNA/TcMar-Tigger	14.7822296582297	-6.38476	1.53336081658867	-4.1639	3.12854128416628e-05	0.000521987536095948
DR0195238_dup129:DNA/hAT-Charlie:DNA/hAT-Charlie	15.0556257085575	-8.44255	1.89152674804101	-4.46335	8.06869768602083e-06	0.000172084272866252
DR0195238_dup54:DNA/hAT-Charlie:DNA/hAT-Charlie	9.43803755030892	-7.7717	2.91517328777199	-2.66595	0.00767719850909702	0.0387956751279217
DR0195238_dup89:DNA/hAT-Charlie:DNA/hAT-Charlie	16.3697762243253	-8.56635	2.70787450439235	-3.1635	0.00155886221850419	0.0122346989446858
DR0195238_dup91:DNA/hAT-Charlie:DNA/hAT-Charlie	11.0633422335302	-8.00018	2.94872504938431	-2.7131	0.00666572026907058	0.0350041297889647
DR0195239_dup258:DNA/TcMar-Mariner:DNA/TcMar-Mariner	14.5738929195785	-5.333	1.96843400809663	-2.70926	0.00674337223129024	0.0353513559967383
DR0195239_dup38:DNA/TcMar-Mariner:DNA/TcMar-Mariner	11.5392935394347	-8.06118	2.81948587057735	-2.8591	0.00424851500096911	0.0254381935984041
DR0195241_dup149:DNA/hAT-Tip100:DNA/hAT-Tip100	11.7835502424994	-8.09188	2.8244308533155	-2.86496	0.0041706272925987	0.0251328968776221
DR0195245_dup106:DNA/TcMar-Tigger:DNA/TcMar-Tigger	8.89788154358202	-7.68576	2.99716820281376	-2.56434	0.0103372035692188	0.0479860604267634
DR0195245_dup2:DNA/TcMar-Tigger:DNA/TcMar-Tigger	9.43465629407407	-7.77032	2.92493199468126	-2.65658	0.00789370668578231	0.0394709474064913
DR0307264_dup147:DNA/hAT-Charlie:DNA/hAT-Charlie	12.6744921936979	-8.19292	2.11568868963659	-3.87246	0.000107741688890248	0.00144479307412065
DR0307264_dup249:DNA/hAT-Charlie:DNA/hAT-Charlie	25.8040075448267	-5.95418	1.27078621475908	-4.68543	2.79373969349764e-06	7.23173156649815e-05
DR0307264_dup269:DNA/hAT-Charlie:DNA/hAT-Charlie	10.1750930458981	-7.87442	2.1417358216372	-3.67665	0.000236315026521669	0.00273718087271958
DR0307264_dup58:DNA/hAT-Charlie:DNA/hAT-Charlie	9.50141654243978	-7.78035	2.92698522489829	-2.65814	0.00785721173403153	0.0394232770810732
DR0307271_dup1037:DNA/TcMar-Mariner:DNA/TcMar-Mariner	8.59582202098669	5.28542260864464	1.84373596869245	2.86669170553362	0.00414786857796809	0.0250270745607444
DR0307366_dup52:DNA/TcMar-Tigger:DNA/TcMar-Tigger	13.8442115298925	-8.32413	2.77045085683189	-3.00461	0.00265919129613487	0.0181571980302483
DR0307524_dup155:DNA/hAT-Charlie:DNA/hAT-Charlie	13.263735253479	-8.26361	2.72959182329508	-3.02741	0.00246655639250084	0.0171660257142374
DR0307524_dup176:DNA/hAT-Charlie:DNA/hAT-Charlie	13.4876259976658	-8.28225	1.97407823541333	-4.1955	2.72264703064673e-05	0.000466157084796908
DR0307524_dup177:DNA/hAT-Charlie:DNA/hAT-Charlie	8.29448376074729	-7.58657	2.95443458788992	-2.56786	0.0102328807371061	0.0478187576257279
DR0307524_dup345:DNA/hAT-Charlie:DNA/hAT-Charlie	20.2832886274075	-8.87284	1.99085224276175	-4.45681	8.31893374186227e-06	0.000176139307598819
DR0307524_dup383:DNA/hAT-Charlie:DNA/hAT-Charlie	14.0444922749897	-8.34486	2.8222631744003	-2.9568	0.00310853965914462	0.0202554723565384
DR0307524_dup41:DNA/hAT-Charlie:DNA/hAT-Charlie	21.3175139144597	-4.60665	1.0402	-4.42864	9.48295433393253e-06	0.000196190366487723
DR0307524_dup421:DNA/hAT-Charlie:DNA/hAT-Charlie	11.9602209885069	-8.11294	2.80252742961756	-2.89487	0.00379321092168469	0.0234282358700498
DR0307524_dup59:DNA/hAT-Charlie:DNA/hAT-Charlie	13.289763584089	-8.26516	2.76423649519128	-2.99003	0.00278945692991337	0.0187542805349562
DR0307530_dup111:DNA/TcMar-Tigger:DNA/TcMar-Tigger	8.94696859663623	-7.69387	2.95237762953795	-2.60599	0.00916086494940091	0.0438493275139503
DR0307536_dup18:DNA/hAT-Blackjack:DNA/hAT-Blackjack	13.043088549504	-8.23905	2.73411251851356	-3.01343	0.0025831340452898	0.0177391116230716
DR0307551_dup78:DNA/TcMar-Tigger:DNA/TcMar-Tigger	9.13875699041186	-7.7241	3.00839299063354	-2.56752	0.0102429335124202	0.0478292829685624
DR0307558_dup53:DNA/hAT-Tip100:DNA/hAT-Tip100	18.8953409187581	-8.77375	2.66065733598718	-3.29759	0.000975198024545233	0.00852546581679153
DR0307558_dup75:DNA/hAT-Tip100:DNA/hAT-Tip100	10.2765111922183	-7.89376	2.87797909962295	-2.74281	0.00609151178686937	0.032854503537025
DR0307562_dup368:DNA/hAT-Charlie:DNA/hAT-Charlie	13.4089921417437	-8.27386	2.06041725134855	-4.01562	5.92885156082029e-05	0.00088559395564725
DR0307570_dup30:DNA/TcMar-Tigger:DNA/TcMar-Tigger	13.4900443291861	-8.28664	2.79595705279498	-2.96379	0.00303873033925114	0.0199409818503393
DR0307579_dup42:DNA/hAT-Charlie:DNA/hAT-Charlie	10.4100316889498	-7.91216	2.88703918722441	-2.74058	0.00613306968135932	0.032951310742576
DR0307581_dup380:DNA/hAT-Charlie:DNA/hAT-Charlie	10.8224667867004	-7.96848	2.92557764210043	-2.72373	0.00645497112627622	0.0341533490084378
DR0307581_dup410:DNA/hAT-Charlie:DNA/hAT-Charlie	7.09187112679439	5.00862578683429	1.81186605214171	2.76434661431725	0.00570369159950159	0.0313543206546277
DR0307581_dup473:DNA/hAT-Charlie:DNA/hAT-Charlie	14.1927163588668	-8.3618	2.70867578592988	-3.08704	0.00202159075621495	0.0148606460909054
DR0307581_dup642:DNA/hAT-Charlie:DNA/hAT-Charlie	30.5117314138415	7.11371372318572	1.37421666677155	5.17655905010815	2.26015539630507e-07	9.10989339810621e-06
DR0307581_dup913:DNA/hAT-Charlie:DNA/hAT-Charlie	9.72206324641478	-7.81398	2.90038069957303	-2.69412	0.00705742282132225	0.036391018780019
DR0307669_dup156:DNA/hAT-Blackjack:DNA/hAT-Blackjack	10.0998404462109	-7.86924	2.89550800426741	-2.71774	0.00657292706977515	0.0346246825783574
DR0307687_dup38:DNA/hAT-Charlie:DNA/hAT-Charlie	7.09714182954199	5.00966282964806	1.75470110245487	2.85499497472214	0.00430375099055038	0.0256110514787659
DR0307687_dup53:DNA/hAT-Charlie:DNA/hAT-Charlie	10.1408237541076	5.5248574169407	1.63594185103235	3.37717224695626	0.00073235173617094	0.00679093567379832
DR0307687_dup56:DNA/hAT-Charlie:DNA/hAT-Charlie	17.8271769449067	-8.69037	2.58943375188006	-3.35609	0.000790534454496436	0.00723309600558458
DR0307691_dup45:DNA/hAT-Charlie:DNA/hAT-Charlie	8.65700609675219	-7.64642	2.99176283727245	-2.55582	0.0105936594347646	0.0486995026579161
DR0307704_dup16:DNA/TcMar-Tigger:DNA/TcMar-Tigger	10.5815913398706	-7.93611	2.91065100221657	-2.72658	0.00639952937359635	0.033955231407574
DR0307739_dup175:DNA/hAT-Tip100:DNA/hAT-Tip100	14.0852241927454	-8.3497	2.70037283580926	-3.09205	0.00198776492284517	0.0146667803187613
DR0307739_dup177:DNA/hAT-Tip100:DNA/hAT-Tip100	9.91737011244829	-7.84465	2.8415342632874	-2.76071	0.00576762841847163	0.0316034035989824
DR0307741_dup3:DNA/hAT-Charlie:DNA/hAT-Charlie	8.72632189266123	-7.65727	2.98295162930625	-2.56701	0.0102579219533097	0.0478453757503971
DR0307741_dup60:DNA/hAT-Charlie:DNA/hAT-Charlie	12.8020758866511	-8.21121	2.77170411385107	-2.96251	0.00305137601048044	0.0199972140871205
DR0307748_dup35:DNA/TcMar-Tigger:DNA/TcMar-Tigger	18.4984351168448	-8.73984	1.72584830900806	-5.06408	4.10374610396499e-07	1.50000788105659e-05
DR0307753_dup262:DNA/TcMar-Tigger:DNA/TcMar-Tigger	10.3050754131356	-7.16189	2.55307578223098	-2.8052	0.00502853142015166	0.0286719227888759
DR0307753_dup264:DNA/TcMar-Tigger:DNA/TcMar-Tigger	14.2710757827428	-8.36437	2.1604009351299	-3.87168	0.000108089208660296	0.00144826548823094
DR0307777_dup37:DNA/hAT-Charlie:DNA/hAT-Charlie	9.07793354582432	-7.71497	2.96639342739252	-2.60079	0.0093009405434654	0.0443639669854734
DR0307779_dup17:DNA/hAT-Charlie:DNA/hAT-Charlie	10.5815913398706	-7.93611	2.91065100221657	-2.72658	0.00639952937359635	0.033955231407574
DR0307781_dup59:DNA/hAT-Tip100:DNA/hAT-Tip100	11.7599402434097	-8.08887	2.79470575973823	-2.89435	0.00379939282706963	0.0234282358700498
DR0307792_dup221:DNA/TcMar-Tigger:DNA/TcMar-Tigger	8.35530720533482	-7.5963	2.96915132501917	-2.55841	0.0105152355876059	0.0484807040379778
DR0307792_dup249:DNA/TcMar-Tigger:DNA/TcMar-Tigger	11.5856878289226	-8.06659	2.93338244806011	-2.74993	0.005960866892579	0.0323700214415673
DR0307810:DNA/hAT-Tip100:DNA/hAT-Tip100	15.5946815745468	-8.49622	2.74056077925979	-3.10018	0.00193406160209223	0.0143962858524173
DR0307825_dup10:DNA/TcMar-Tc2:DNA/TcMar-Tc2	15.9344196201535	-8.52765	2.84902465446621	-2.99318	0.00276085509313208	0.0186311273767275
DR0307827_dup20:DNA/TcMar-Tigger:DNA/TcMar-Tigger	8.79332246475565	-6.93178	2.56565705411813	-2.70176	0.00689744474573032	0.0359663500989951
DR0307827_dup244:DNA/TcMar-Tigger:DNA/TcMar-Tigger	11.8851056048427	-8.09979	1.96647449382521	-4.11894	3.80623058563028e-05	0.000616805513435487
DR0307828_dup190:DNA/hAT-Charlie:DNA/hAT-Charlie	11.6969003758915	5.73077161074094	1.59010324501365	3.60402485103522	0.000313327078363182	0.00344378964260568
DR0307846_dup25:DNA/hAT-Charlie:DNA/hAT-Charlie	8.33241621219805	5.24123261773231	1.70885187926621	3.0671076184689	0.00216141024494437	0.0156257566842163
DR0307846_dup36:DNA/hAT-Charlie:DNA/hAT-Charlie	37.3493884295663	-9.75846	2.48855853926569	-3.92133	8.80612718996526e-05	0.00122335586816586
DR0307846_dup38:DNA/hAT-Charlie:DNA/hAT-Charlie	15.3133486420073	-8.46622	2.01002911603959	-4.21199	2.53130306443039e-05	0.00044078100539405
DR0307846_dup62:DNA/hAT-Charlie:DNA/hAT-Charlie	12.1773295629879	-7.40513	2.4202265273141	-3.05968	0.00221571294364869	0.0158644529301999
DR0307888_dup29:DNA/TcMar-Tigger:DNA/TcMar-Tigger	18.5763353572478	6.39766736282667	1.50433560885738	4.25281920148525	2.11096004496546e-05	0.000380135547304298
DR0307896_dup15:DNA/hAT-Tip100:DNA/hAT-Tip100	13.1098487978697	-8.24631	2.73141475873057	-3.01906	0.00253559199416698	0.0174836089527513
DR0307901_dup15:DNA/hAT-Tip100:DNA/hAT-Tip100	8.47453576298959	-7.6179	2.93434401947315	-2.59612	0.00942844301697654	0.0448065699778871
DR0307907:DNA/hAT-Charlie:DNA/hAT-Charlie	9.98910423987763	-7.85252	2.90829178387708	-2.70005	0.00693296636227417	0.0360142750152107
DR0307924_dup18:DNA/hAT-Tip100:DNA/hAT-Tip100	8.85984238939265	-7.67891	2.99652194619372	-2.56261	0.0103889231764281	0.0481125234680254
DR0307933_dup90:DNA/hAT-Charlie:DNA/hAT-Charlie	16.2945236246381	-8.55992	2.76209545977112	-3.09907	0.00194130133349247	0.0144392197591821
DR0308104_dup10:DNA/TcMar-Mariner:DNA/TcMar-Mariner	17.4420075345267	-8.65693	1.69872387144612	-5.09614	3.46651765775291e-07	1.30101829124524e-05
DR0308108_dup10:DNA/TcMar-Tigger:DNA/TcMar-Tigger	28.1329564655938	-6.92882	2.27184655135873	-3.04986	0.00228944728891736	0.0162249384110677
DR0308108_dup1:DNA/TcMar-Tigger:DNA/TcMar-Tigger	8.97665261552712	-7.69672	1.99160510916637	-3.86458	0.000111280499969651	0.00148380832171538
DR0308108_dup20:DNA/TcMar-Tigger:DNA/TcMar-Tigger	35.0646183479412	-9.66508	1.53267556663489	-6.30602	2.86307196895252e-10	3.63840075888673e-08
DR0308120_dup65:DNA/hAT-Charlie:DNA/hAT-Charlie	12.0852491339168	-8.12798	2.87664226609196	-2.82551	0.00472055255179293	0.0275106646457287
DR0308138_dup73:DNA/hAT-Charlie:DNA/hAT-Charlie	10.2765111922183	-7.89376	2.87797909962295	-2.74281	0.00609151178686937	0.032854503537025
DR0310682_dup8:DNA/hAT-Charlie:DNA/hAT-Charlie	18.5208077591738	-23.1399	3.55865136818225	-6.50242	7.90371181618874e-11	1.20403967614754e-08
DR0310692_dup54:DNA/TcMar-Tigger:DNA/TcMar-Tigger	10.1226247366091	-7.8715	2.92594331947106	-2.69024	0.0071400061394201	0.0367280538126022
DR0310695_dup198:DNA/hAT-Charlie:DNA/hAT-Charlie	9.70169728753692	-7.81011	2.94768188253159	-2.64958	0.00805926006746418	0.0400187812389579
DR0310695_dup264:DNA/hAT-Charlie:DNA/hAT-Charlie	9.39414515827943	-7.02854	2.52131543466341	-2.78765	0.00530920119940698	0.0298523895500356
DR0310695_dup334:DNA/hAT-Charlie:DNA/hAT-Charlie	9.78882349478049	-7.8237	2.89957574475481	-2.69822	0.00697110770884034	0.0361244185972687
DR0310695_dup353:DNA/hAT-Charlie:DNA/hAT-Charlie	10.2561452333405	-7.89032	2.95944901724483	-2.66614	0.00767268488853943	0.0387928480558158
DR0310695_dup371:DNA/hAT-Charlie:DNA/hAT-Charlie	16.2362557275939	-8.55457	2.68662048592805	-3.18414	0.00145186021869707	0.0115745326357464
DR0310695_dup428:DNA/hAT-Charlie:DNA/hAT-Charlie	10.8224667867004	-7.96848	2.92557764210043	-2.72373	0.00645497112627622	0.0341533490084378
DR0310704_dup109:DNA/hAT-Charlie:DNA/hAT-Charlie	14.0184639443797	-8.34293	2.70031075546302	-3.08962	0.0020041254959522	0.0147610162091507
DR0310704_dup27:DNA/hAT-Charlie:DNA/hAT-Charlie	11.7835502424994	-8.09188	2.8244308533155	-2.86496	0.0041706272925987	0.0251328968776221
DR0310704_dup49:DNA/hAT-Charlie:DNA/hAT-Charlie	10.4971578961933	-7.92487	2.85455729129268	-2.77622	0.00549957302581946	0.0304722190935866
DR0310709_dup111:DNA/hAT-Charlie:DNA/hAT-Charlie	10.1606638907984	-7.87746	2.92996649252173	-2.68859	0.0071755511643607	0.0368473980508069
DR0310710_dup415:DNA/hAT-Charlie:DNA/hAT-Charlie	9.43465629407407	-7.77032	2.92493199468126	-2.65658	0.00789370668578231	0.0394709474064913
DR0310710_dup466:DNA/hAT-Charlie:DNA/hAT-Charlie	29.0540792738639	-1.85721	0.617413442058453	-3.00805	0.00262931221104996	0.0179932550067849
DR0310710_dup481:DNA/hAT-Charlie:DNA/hAT-Charlie	10.5435521856812	-7.93039	2.90573171136274	-2.72922	0.006348381237692	0.0337532131858342
DR0310710_dup522:DNA/hAT-Charlie:DNA/hAT-Charlie	13.7046102928739	-5.82712	1.38867022948017	-4.19618	2.71449242989762e-05	0.000465166881518689
DR0310710_dup562:DNA/hAT-Charlie:DNA/hAT-Charlie	19.9758042410283	-3.0581	0.827526763514934	-3.69547	0.000219481537799981	0.00258062923117402
DR0310712_dup144:DNA/hAT-Charlie:DNA/hAT-Charlie	12.2272619819697	-8.14455	2.83726445556761	-2.87057	0.00409737934616772	0.0247828297247306
DR0310712_dup301:DNA/hAT-Charlie:DNA/hAT-Charlie	7.97712608806489	-5.02007	1.83075189412838	-2.74208	0.00610515377162725	0.0329058463860709
DR0310712_dup338:DNA/hAT-Charlie:DNA/hAT-Charlie	10.7470063418021	-6.49732	1.96018620104388	-3.31464	0.000917602661209856	0.0081438688873398
DR0310712_dup41:DNA/hAT-Charlie:DNA/hAT-Charlie	9.8555837431462	-7.83336	2.90052995949717	-2.70066	0.00692010922641168	0.0360008609484752
DR0310712_dup423:DNA/hAT-Charlie:DNA/hAT-Charlie	12.0269812368726	-8.12089	2.80808131072498	-2.89197	0.00382833932758916	0.0235741311870739
DR0310725_dup66:DNA/hAT-Blackjack:DNA/hAT-Blackjack	12.3845296938139	-8.16389	2.78847328705987	-2.92773	0.00341450329470015	0.0217211295700852
DR0310740_dup10:DNA/TcMar-Tigger:DNA/TcMar-Tigger	13.0602403840231	-6.79313	2.41883591298495	-2.80843	0.00497839213258443	0.0284356158919031
DR0310740_dup277:DNA/TcMar-Tigger:DNA/TcMar-Tigger	9.91978844396859	-7.84303	2.92127226945337	-2.6848	0.00725734538018224	0.0371341513741073
DR0310740_dup286:DNA/TcMar-Tigger:DNA/TcMar-Tigger	13.1098487978697	-8.24631	2.73141475873057	-3.01906	0.00253559199416698	0.0174836089527513
DR0310740_dup336:DNA/TcMar-Tigger:DNA/TcMar-Tigger	8.51174920848744	-7.61892	2.16494518946631	-3.51922	0.000432818454578417	0.00444159556715191
DR0310740_dup361:DNA/TcMar-Tigger:DNA/TcMar-Tigger	13.5986414896148	-3.53227	1.37627923962071	-2.56654	0.0102719679062649	0.0478727425130488
DR0310740_dup521:DNA/TcMar-Tigger:DNA/TcMar-Tigger	8.52604114756409	-7.62432	2.98246718661957	-2.55638	0.0105767843284962	0.0486995026579161
DR0310847_dup69:DNA/hAT-Charlie:DNA/hAT-Charlie	9.98061188855612	-7.85144	2.9640135456724	-2.64892	0.00807487094930042	0.04004011946548
DR0310848_dup12:DNA/hAT-Charlie:DNA/hAT-Charlie	13.043088549504	-8.23905	2.73411251851356	-3.01343	0.0025831340452898	0.0177391116230716
DR0310853_dup161:DNA/TcMar-Tigger:DNA/TcMar-Tigger	9.68146854468208	-7.80373	2.30885220849462	-3.37992	0.000725080981472392	0.00673585008226651
DR0310853_dup240:DNA/TcMar-Tigger:DNA/TcMar-Tigger	8.54385155889863	-7.62344	2.05682380873008	-3.70641	0.000210214811359447	0.00249054043777303
DR0310878_dup26:DNA/hAT-Tip100:DNA/hAT-Tip100	7.80099647555429	-7.49886	2.04284129811859	-3.6708	0.000241794755446417	0.00278433853027286
DR0310887_dup17:DNA/hAT-Blackjack:DNA/hAT-Blackjack	12.1141074441162	-8.13183	2.77680462655835	-2.92848	0.00340619352502335	0.0216867729351552
DR0310973_dup60:DNA/hAT-Charlie:DNA/hAT-Charlie	15.873596175566	-8.52209	2.77120810856855	-3.07523	0.00210342407764158	0.0153130396676392
DR0310979_dup138:DNA/TcMar-Tigger:DNA/TcMar-Tigger	10.0762304471212	-7.86579	2.87773613913701	-2.73333	0.00626980737690693	0.0334332928861197
DR0310979_dup174:DNA/TcMar-Tigger:DNA/TcMar-Tigger	11.5392935394347	-8.06118	2.81948587057735	-2.8591	0.00424851500096911	0.0254381935984041
DR0310979_dup215:DNA/TcMar-Tigger:DNA/TcMar-Tigger	10.8049308074119	-7.96785	2.85621644550277	-2.78965	0.00527649218381023	0.0297264007226878
DR0310979_dup297:DNA/TcMar-Tigger:DNA/TcMar-Tigger	11.8063345328976	-8.09391	2.85276451453159	-2.83722	0.00455086575342349	0.0267121715690658
DR0310979_dup414:DNA/TcMar-Tigger:DNA/TcMar-Tigger	7.35616493811037	-6.67352	2.52726037310604	-2.64062	0.00827556378124736	0.0406591777004734
DR0310979_dup550:DNA/TcMar-Tigger:DNA/TcMar-Tigger	18.5411737180517	-8.74639	2.68219905660455	-3.2609	0.0011105743725524	0.00944339257627219
DR0310979_dup598:DNA/TcMar-Tigger:DNA/TcMar-Tigger	17.319123288591	-8.6483	2.60987866810637	-3.31368	0.000920766858114283	0.00816604170874705
DR0310979_dup757:DNA/TcMar-Tigger:DNA/TcMar-Tigger	11.3017993488398	-8.03201	2.81555754699921	-2.85272	0.00433462657762027	0.0257187980106483
DR0310983_dup11:DNA/hAT-Tip100:DNA/hAT-Tip100	8.28516570073426	-7.57935	2.35243966911836	-3.22191	0.00127339607409454	0.0105211213782314
DR0310983_dup23:DNA/hAT-Tip100:DNA/hAT-Tip100	17.7637979527759	-8.68049	1.80856010561817	-4.79967	1.589263249346e-06	4.48485415619454e-05
DR0310983_dup28:DNA/hAT-Tip100:DNA/hAT-Tip100	18.5208077591738	-23.1399	3.55865136818225	-6.50242	7.90371181618874e-11	1.20403967614754e-08
DR0310983_dup29:DNA/hAT-Tip100:DNA/hAT-Tip100	23.9335529413307	-9.11279	1.5433370317931	-5.9046	3.53496239865142e-09	2.95042681950675e-07
DR0310983_dup40:DNA/hAT-Tip100:DNA/hAT-Tip100	22.5942806376665	-9.02844	1.83188902421646	-4.92849	8.28687934197707e-07	2.65683851216994e-05
DR0310983_dup67:DNA/hAT-Tip100:DNA/hAT-Tip100	9.28076983846478	-7.746	2.97113471475197	-2.60708	0.00913170192529015	0.0438123410153812
DR0310983_dup9:DNA/hAT-Tip100:DNA/hAT-Tip100	12.0244256893293	-8.12094	2.83287023653412	-2.86668	0.00414796477644287	0.0250270745607444
DR0311003_dup3:DNA/hAT-Tip100:DNA/hAT-Tip100	13.2230033357233	-8.25796	2.75765301961359	-2.99456	0.00274841429852431	0.0185776445618731
DR0311045_dup6:DNA/hAT-Charlie:DNA/hAT-Charlie	14.4868858236772	-8.38785	1.75976395143621	-4.76646	1.87489401091713e-06	5.16390656471183e-05
DR0311066_dup22:DNA/hAT-Tip100:DNA/hAT-Tip100	9.83209485871691	-6.36083	2.19309880881645	-2.90038	0.00372706571608779	0.023192154582171
DR0311088_dup49:DNA/hAT-Tip100:DNA/hAT-Tip100	14.8845808134114	-7.6998	1.60379703705112	-4.80098	1.5788850744966e-06	4.4682395218204e-05
DR0311178_dup72:DNA/hAT-Charlie:DNA/hAT-Charlie	16.6579903714416	-7.13886	1.54874617180526	-4.60944	4.03751633419261e-06	9.81706113284787e-05
DR0311179_dup13:DNA/hAT:DNA/hAT	24.1543783808787	-7.64504	2.2796838760002	-3.35355	0.000797812005419793	0.0072824706609846
DR0311184_dup81:DNA/hAT-Tip100:DNA/hAT-Tip100	10.6103124340469	-7.93945	2.92027290880968	-2.71873	0.00655321939030375	0.0345486478680984
DR0311187:DNA/TcMar-Mariner:DNA/TcMar-Mariner	9.18798125948909	-7.73411	2.97892781962098	-2.59627	0.00942415019309407	0.0447991897879488
DR0311232_dup38:DNA/hAT-Charlie:DNA/hAT-Charlie	8.59280139592981	-7.63537	2.9803348751916	-2.56192	0.0104096089302633	0.0481537671497743
DR0311232_dup7:DNA/hAT-Charlie:DNA/hAT-Charlie	13.069116880114	-8.24081	2.80893438542223	-2.93379	0.00334856043292742	0.0214574702699397
DR0311306_dup101:DNA/hAT-Tip100:DNA/hAT-Tip100	12.2476279408476	-8.14744	2.77920413900519	-2.93157	0.00337250251077193	0.0215911466537321
DR0311306_dup10:DNA/hAT-Tip100:DNA/hAT-Tip100	14.1316184822332	-8.35392	2.73900815744977	-3.04998	0.00228855340367127	0.0162226026170935
DR0311306_dup127:DNA/hAT-Tip100:DNA/hAT-Tip100	9.01711010123679	-7.70587	2.93911109541624	-2.62184	0.00874571501539363	0.0425514341053465
DR0311306_dup34:DNA/hAT-Tip100:DNA/hAT-Tip100	13.1098487978697	-8.24631	2.73141475873057	-3.01906	0.00253559199416698	0.0174836089527513
DR0311306_dup40:DNA/hAT-Tip100:DNA/hAT-Tip100	10.0558644882433	-7.86204	2.91564243489199	-2.6965	0.00700720106513064	0.036239823087883
DR0311327_dup25:DNA/TcMar-Tigger:DNA/TcMar-Tigger	39.3767459083427	-2.00906	0.657920063607936	-3.05365	0.00226077922632481	0.0160838293529965
DR0311327_dup8:DNA/TcMar-Tigger:DNA/TcMar-Tigger	9.37721410572139	-7.76299	2.89565540303689	-2.68091	0.00734224985992592	0.0374463903492354
DR0311328:DNA/TcMar-Tc2:DNA/TcMar-Tc2	9.19358257622142	5.38310959925761	1.69679691074141	3.17251261195749	0.00151125995155832	0.011922982053996
DR0388880_dup17:DNA/TcMar-Tigger:DNA/TcMar-Tigger	9.55968443948399	-7.78917	2.98537397377635	-2.60911	0.00907775587503845	0.0436711269345181
DR0388880_dup8:DNA/TcMar-Tigger:DNA/TcMar-Tigger	14.2651389789647	-8.36743	2.75863957054198	-3.03317	0.00241997965992597	0.0169606032659449
DR0388966_dup70:DNA/hAT-Charlie:DNA/hAT-Charlie	8.51782322828864	-7.62749	2.98038809480799	-2.55923	0.0104905501439592	0.0484186070955619
DR0389061_dup45:DNA/hAT-Charlie:DNA/hAT-Charlie	51.5878894153222	7.87143410695055	1.32265161535119	5.95125278311516	2.66097725626785e-09	2.34342760056924e-07
DR0389079_dup90:DNA/hAT-Charlie:DNA/hAT-Charlie	10.5190807193013	-5.84785	2.11554419295008	-2.76423	0.0057057363414589	0.0313543206546277
DR0389101_dup86:DNA/hAT-Tip100:DNA/hAT-Tip100	10.8513250968998	-7.97291	2.83443602697756	-2.81287	0.00491009112890787	0.0281503857113509
DR0389150_dup15:DNA/hAT-Blackjack:DNA/hAT-Blackjack	9.23437554897694	-7.73989	2.93030747632238	-2.64132	0.00825831095224357	0.0406414487097664
DR0389150_dup44:DNA/hAT-Blackjack:DNA/hAT-Blackjack	10.8513250968998	-7.97291	2.83443602697756	-2.81287	0.00491009112890787	0.0281503857113509
DR0389153_dup193:DNA/TcMar-Tigger:DNA/TcMar-Tigger	14.198378730599	-8.36069	2.74780196839991	-3.04268	0.00234480413469789	0.0165376394702455
DR0389153_dup302:DNA/TcMar-Tigger:DNA/TcMar-Tigger	9.2202208259233	-7.74127	2.98453845741284	-2.59379	0.0094923616573965	0.0450694361212949
DR0389158_dup55:DNA/TcMar-Tigger:DNA/TcMar-Tigger	8.59280139592981	-7.63537	2.9803348751916	-2.56192	0.0104096089302633	0.0481537671497743
DR0389177_dup119:DNA/TcMar-Mariner:DNA/TcMar-Mariner	11.2982808765819	-8.03057	3.07479302222425	-2.61174	0.00900822102389726	0.0434864161156555
DR0389183_dup1360:DNA/CMC-EnSpm:DNA/CMC-EnSpm	9.28076983846478	-7.746	2.97113471475197	-2.60708	0.00913170192529015	0.0438123410153812
DR0389183_dup1625:DNA/CMC-EnSpm:DNA/CMC-EnSpm	18.8830001843931	3.88079995400531	1.2652815189044	3.06714347441483	0.00216115098174047	0.0156257566842163
DR0389183_dup1708:DNA/CMC-EnSpm:DNA/CMC-EnSpm	46.1428933536671	-3.94596	1.30381929007528	-3.02646	0.00247432080961622	0.0172013688597087
DR0389183_dup1964:DNA/CMC-EnSpm:DNA/CMC-EnSpm	13.948353380671	5.98471712430614	1.5395770602577	3.88724752972379	0.000101387351613212	0.00137613551706776
DR0389183_dup2394:DNA/CMC-EnSpm:DNA/CMC-EnSpm	8.8134480999048	-7.67258	2.9603320121277	-2.5918	0.00954764766474583	0.0452853182071918
DR0389183_dup2420:DNA/CMC-EnSpm:DNA/CMC-EnSpm	15.1477257948647	-8.45495	2.66230443004186	-3.1758	0.00149422290705044	0.0118200477760918
DR0389183_dup2597:DNA/CMC-EnSpm:DNA/CMC-EnSpm	12.4015143964569	-8.16591	2.76105982959632	-2.95753	0.00310116851127354	0.0202370119706666
DR0389183_dup2703:DNA/CMC-EnSpm:DNA/CMC-EnSpm	18.5355113463196	-8.74674	2.57258045356071	-3.39999	0.000673891783299314	0.00635455856327975
DR0389183_dup309:DNA/CMC-EnSpm:DNA/CMC-EnSpm	13.5075096792865	-6.83927	2.45120675987956	-2.79016	0.0052681533229538	0.0296964749426399
DR0389183_dup568:DNA/CMC-EnSpm:DNA/CMC-EnSpm	9.14724934173336	-7.72532	2.95601562439064	-2.61342	0.00896398085633926	0.0433712507262769
DR0389183_dup790:DNA/CMC-EnSpm:DNA/CMC-EnSpm	14.8195869247682	-8.42251	2.77828656752364	-3.03155	0.00243301811774175	0.0170276555470946
DR0389183_dup974:DNA/CMC-EnSpm:DNA/CMC-EnSpm	11.4861469960942	-5.99178	2.14964133469343	-2.78734	0.0053142809436092	0.0298741030399796
DR0389197_dup156:DNA/hAT-Blackjack:DNA/hAT-Blackjack	13.0463325897158	-8.23892	2.78182634001999	-2.96169	0.00305951850886367	0.0200425429240504
DR0389238:DNA/hAT-Charlie:DNA/hAT-Charlie	12.9559623422604	-8.22884	2.7445004299602	-2.9983	0.00271488924524423	0.0184144720889056
DR0389263_dup12:DNA/hAT-Charlie:DNA/hAT-Charlie	8.45474053051781	-5.46514	2.06370963523124	-2.64821	0.00809191207892318	0.0400704866516651
DR0389263_dup34:DNA/hAT-Charlie:DNA/hAT-Charlie	17.8328393166389	-8.69012	2.73694770430456	-3.17512	0.00149776967758416	0.0118404667195062
DR0389299_dup754:DNA/TcMar-Mariner:DNA/TcMar-Mariner	7.43256	5.07614833810302	1.74492588801152	2.90909108116201	0.00362481239007205	0.0226853689933917
DR0389299_dup950:DNA/TcMar-Mariner:DNA/TcMar-Mariner	12.601795141554	-8.18871	2.76124370484562	-2.96559	0.00302104284009699	0.0198780971744169
DR0389316_dup2:DNA/TcMar-Tigger:DNA/TcMar-Tigger	10.563918144559	-7.93387	2.85386870522121	-2.78004	0.00543519616052676	0.0302796907736876
DR0389328_dup3:DNA/hAT-Charlie:DNA/hAT-Charlie	10.563918144559	-7.93387	2.85386870522121	-2.78004	0.00543519616052676	0.0302796907736876
DR0389328_dup50:DNA/hAT-Charlie:DNA/hAT-Charlie	10.6510443518026	-7.94649	2.84664623047664	-2.79153	0.00524597568750809	0.0296054815231632
DR0389330:DNA/hAT-Charlie:DNA/hAT-Charlie	10.563918144559	-7.93387	2.85386870522121	-2.78004	0.00543519616052676	0.0302796907736876
DR0389330_dup15:DNA/hAT-Charlie:DNA/hAT-Charlie	12.5038954674916	-8.17452	1.82984121399212	-4.46734	7.9198398920892e-06	0.0001697954135606
[truncated: 4,245 more rows]
