# Supplementary material for: Transposable Elements Regulate Tail Development and Fat Deposition in Sheep Fetuses
Source: Animals (Basel). 2025 Dec 18;15(24):3654. doi: 10.3390/ani15243654 (PMC12730088; doi:10.3390/ani15243654)
Supplement: Supplementary file 1 [file animals-15-03654-s001.zip › Table S3. Genomic Distribution of TEs.xls]

## Sheet: Sheet1
Table S3：Genomic Distribution of TEs in E40-45 VS. E55-60
Insert type	Related genes	chromosome	Start	End	TE
intergenic	LOC114112459(dist=2177),FAM240C(dist=30509)	NC_056054.1	87654	87800	gene_id "DR1880704"; transcript_id "DR1880704"; family_id "LTR/ERVL-MaLR"; class_id "LTR/ERVL-MaLR";
intergenic	LOC114112459(dist=2194),FAM240C(dist=30492)	NC_056054.1	87671	87934	gene_id "DR0812828"; transcript_id "DR0812828"; family_id "LINE/RTE-BovB"; class_id "LINE/RTE-BovB";
downstream	THAP4(dist=240)	NC_056054.1	323619	323819	gene_id "DR1692401_dup3"; transcript_id "DR1692401"; family_id "LINE/L1"; class_id "LINE/L1";
intergenic	THAP4(dist=6437),BOK(dist=2225)	NC_056054.1	329816	329971	gene_id "rnd-5_family-3376"; transcript_id "rnd-5_family-3376"; family_id "LINE/L1"; class_id "LINE/L1";
intronic	FARP2	NC_056054.1	398603	398693	gene_id "DR0554610"; transcript_id "DR0554610"; family_id "DNA/TcMar-Tigger"; class_id "DNA/TcMar-Tigger";
intergenic	AGXT(dist=2958),KIF1A(dist=26277)	NC_056054.1	845517	847076	gene_id "DR0388879"; transcript_id "DR0388879"; family_id "LTR/ERVK"; class_id "LTR/ERVK";
downstream	KIF1A(dist=610)	NC_056054.1	962310	962601	gene_id "DR0109564"; transcript_id "DR0109564"; family_id "LINE/RTE-BovB"; class_id "LINE/RTE-BovB";
downstream	KIF1A(dist=627)	NC_056054.1	962327	962760	gene_id "DR0813067"; transcript_id "DR0813067"; family_id "LINE/L1"; class_id "LINE/L1";
intergenic	KIF1A(dist=1062),AQP12A(dist=12209)	NC_056054.1	962762	962987	gene_id "DR0812865"; transcript_id "DR0812865"; family_id "LINE/RTE-BovB"; class_id "LINE/RTE-BovB";
intergenic	KIF1A(dist=1289),AQP12A(dist=11982)	NC_056054.1	962989	963287	gene_id "DR0813067_dup1"; transcript_id "DR0813067"; family_id "LINE/L1"; class_id "LINE/L1";
intronic	GPC1	NC_056054.1	1113879	1113939	gene_id "rnd-2_family-243"; transcript_id "rnd-2_family-243"; family_id "SINE/MIR"; class_id "SINE/MIR";
UTR5	LOC132657777(XM_060398811.1#NC_056054.1#3180664:c.-37160>0)	NC_056054.1	3185653	3192274	gene_id "DR1880974"; transcript_id "DR1880974"; family_id "LTR/ERVK"; class_id "LTR/ERVK";
intronic	SCLY	NC_056054.1	3215748	3217361	gene_id "DF0000290_dup4"; transcript_id "DF0000290"; family_id "LINE/L1"; class_id "LINE/L1";
UTR3	C1H1orf216(XM_015091857.4#NC_056054.1#10672543:c.*5330>0)	NC_056054.1	10673321	10673355	gene_id "DR1880588_dup33"; transcript_id "DR1880588"; family_id "LINE/L1"; class_id "LINE/L1";
UTR3	C1H1orf216(XM_015091857.4#NC_056054.1#10672543:c.*4760>0)	NC_056054.1	10673378	10673644	gene_id "DR0082958_dup124"; transcript_id "DR0082958"; family_id "LINE/RTE-BovB"; class_id "LINE/RTE-BovB";
UTR3	C1H1orf216(XM_015091857.4#NC_056054.1#10672543:c.*2080>0)	NC_056054.1	10673646	10673698	gene_id "DR1880588_dup34"; transcript_id "DR1880588"; family_id "LINE/L1"; class_id "LINE/L1";
intronic	MAP7D1	NC_056054.1	11075341	11075509	gene_id "DR0195178_dup39"; transcript_id "DR0195178"; family_id "LINE/L1"; class_id "LINE/L1";
UTR3	GRIK3(XM_060399335.1#NC_056054.1#11636012:c.*48160>0,XM_004001807.5#NC_056054.1#11636012:c.*48160>0,XM_042245693.2#NC_056054.1#11636012:c.*48160>0)	NC_056054.1	11637697	11637803	gene_id "DR0389224"; transcript_id "DR0389224"; family_id "LINE/L2"; class_id "LINE/L2";
intronic	SF3A3	NC_056054.1	12713703	12713786	gene_id "DR0082841_dup29"; transcript_id "DR0082841"; family_id "LINE/RTE-BovB"; class_id "LINE/RTE-BovB";
intronic	MACF1	NC_056054.1	14115212	14115446	gene_id "DR0813067_dup51"; transcript_id "DR0813067"; family_id "LINE/L1"; class_id "LINE/L1";
UTR3	HPCAL4(XM_004001831.5#NC_056054.1#14316915:c.*34220>0,XM_042246077.2#NC_056054.1#14316915:c.*34220>0)	NC_056054.1	14317472	14317613	gene_id "DF0001293_dup4"; transcript_id "DF0001293"; family_id "DNA/hAT-Tag1"; class_id "DNA/hAT-Tag1";
UTR3	HPCAL4(XM_004001831.5#NC_056054.1#14316915:c.*32100>0,XM_042246077.2#NC_056054.1#14316915:c.*32100>0)	NC_056054.1	14317684	14317808	gene_id "DR0082912_dup141"; transcript_id "DR0082912"; family_id "LINE/RTE-BovB"; class_id "LINE/RTE-BovB";
intergenic	SMAP2(dist=1886),ZFP69(dist=15307)	NC_056054.1	15013567	15014431	gene_id "DF0000275_dup20"; transcript_id "DF0000275"; family_id "LINE/L1"; class_id "LINE/L1";
UTR5;UTR3	ZFP69(XM_060395954.1#NC_056054.1#15028873:c.-64260>0,XM_027968363.3#NC_056054.1#15028873:c.-64260>0);ZFP69B(XM_027968344.3#NC_056054.1#15031723:c.*1820>0)	NC_056054.1	15052730	15052875	gene_id "DF0000095_dup12"; transcript_id "DF0000095"; family_id "DNA/hAT-Charlie"; class_id "DNA/hAT-Charlie";
intergenic	HECTD3(dist=1200),UROD(dist=1368)	NC_056054.1	19662624	19663180	gene_id "DF0000272_dup30"; transcript_id "DF0000272"; family_id "LINE/L1"; class_id "LINE/L1";
UTR3	ZSWIM5(XM_027969186.3#NC_056054.1#19668125:c.*11550>0)	NC_056054.1	19668920	19669275	gene_id "DR0195178_dup63"; transcript_id "DR0195178"; family_id "LINE/L1"; class_id "LINE/L1";
UTR3	EFCAB14(XM_004001940.6#NC_056054.1#21225846:c.*23740>0)	NC_056054.1	21226753	21226822	gene_id "DR0769110_dup92"; transcript_id "DR0769110"; family_id "LINE/RTE-BovB"; class_id "LINE/RTE-BovB";
UTR3	LOC101106121(XM_004001945.6#NC_056054.1#21664165:c.*8780>0)	NC_056054.1	21715617	21717163	gene_id "DR0109749_dup5"; transcript_id "DR0109749"; family_id "LINE/RTE-BovB"; class_id "LINE/RTE-BovB";
UTR3	LOC101106121(XM_004001945.6#NC_056054.1#21664165:c.*40830>0)	NC_056054.1	21718822	21719435	gene_id "DR1068491_dup85"; transcript_id "DR1068491"; family_id "LINE"; class_id "LINE";
UTR3	ELAVL4(XM_060400071.1#NC_056054.1#24624741:c.*5250>0,XM_042247814.2#NC_056054.1#24628049:c.*5250>0,XM_042247808.2#NC_056054.1#24628960:c.*5250>0)	NC_056054.1	24714495	24714552	gene_id "rnd-5_family-962_dup11"; transcript_id "rnd-5_family-962"; family_id "LINE/L2"; class_id "LINE/L2";
UTR3	ELAVL4(XM_060400062.1#NC_056054.1#24624741:c.*14730>0,XM_060400065.1#NC_056054.1#24624741:c.*14730>0,XM_060400067.1#NC_056054.1#24624741:c.*14730>0,XM_004001955.6#NC_056054.1#24628049:c.*14730>0,XM_027969925.3#NC_056054.1#24628049:c.*14730>0,XM_042247803.2#NC_056054.1#24628049:c.*14730>0,XM_012137719.5#NC_056054.1#24628960:c.*14730>0,XM_042247798.2#NC_056054.1#24628960:c.*14730>0,XM_004001953.6#N…	NC_056054.1	24716770	24716816	gene_id "DR0082535_dup4"; transcript_id "DR0082535"; family_id "LINE/L1"; class_id "LINE/L1";
intronic	FAF1	NC_056054.1	25351426	25351920	gene_id "DR0768295_dup4"; transcript_id "DR0768295"; family_id "LINE/L1"; class_id "LINE/L1";
UTR3	RAB3B(XM_004001971.6#NC_056054.1#26358393:c.*23790>0)	NC_056054.1	26359321	26359428	gene_id "DR1606310_dup17"; transcript_id "DR1606310"; family_id "SINE/MIR"; class_id "SINE/MIR";
intergenic	RAB3B(dist=19981),TXNDC12(dist=1338)	NC_056054.1	26450780	26450820	gene_id "DR0554990"; transcript_id "DR0554990"; family_id "LTR/ERV1"; class_id "LTR/ERV1";
intergenic	SHISAL2A(dist=15842),LOC101116001(dist=5735)	NC_056054.1	27101607	27103280	gene_id "DR0768866_dup31"; transcript_id "DR0768866"; family_id "LINE/RTE-BovB"; class_id "LINE/RTE-BovB";
intronic	LOC101117028	NC_056054.1	27321286	27321498	gene_id "DR0768521_dup136"; transcript_id "DR0768521"; family_id "LINE/RTE-BovB"; class_id "LINE/RTE-BovB";
intronic	LOC101117028	NC_056054.1	27321302	27321522	gene_id "DR1068704_dup35"; transcript_id "DR1068704"; family_id "LINE/L1"; class_id "LINE/L1";
intergenic	NDC1(dist=10869),YIPF1(dist=3019)	NC_056054.1	28372936	28373179	gene_id "DR1068085_dup207"; transcript_id "DR1068085"; family_id "LINE/RTE-BovB"; class_id "LINE/RTE-BovB";
intergenic	NDC1(dist=11249),YIPF1(dist=2639)	NC_056054.1	28373316	28374000	gene_id "DR1880956_dup10"; transcript_id "DR1880956"; family_id "LTR/ERVL"; class_id "LTR/ERVL";
intronic	DHCR24	NC_056054.1	29280291	29280489	gene_id "DR0307903_dup49"; transcript_id "DR0307903"; family_id "LINE/RTE-BovB"; class_id "LINE/RTE-BovB";
intronic	ITGB3BP	NC_056054.1	38914026	38914194	gene_id "DF0000777_dup141"; transcript_id "DF0000777"; family_id "LINE/L1"; class_id "LINE/L1";
intronic	ROR1	NC_056054.1	39321773	39322158	gene_id "DF0000279_dup46"; transcript_id "DF0000279"; family_id "LINE/L1"; class_id "LINE/L1";
intronic	ACADM	NC_056054.1	51918237	51920162	gene_id "DR0194994_dup169"; transcript_id "DR0194994"; family_id "LINE/RTE-BovB"; class_id "LINE/RTE-BovB";
ncRNA_intronic	LOC114112993	NC_056054.1	51974384	51976376	gene_id "DR0194994_dup170"; transcript_id "DR0194994"; family_id "LINE/RTE-BovB"; class_id "LINE/RTE-BovB";
intronic	ST6GALNAC3	NC_056054.1	52609712	52610789	gene_id "DR0768367_dup21"; transcript_id "DR0768367"; family_id "LINE/L1"; class_id "LINE/L1";
UTR3	ST6GALNAC5(XM_042249885.1#NC_056054.1#53268408:c.*1520>0)	NC_056054.1	53481123	53481304	gene_id "DF0000779_dup16"; transcript_id "DF0000779"; family_id "DNA/TcMar-Mariner"; class_id "DNA/TcMar-Mariner";
UTR3	ST6GALNAC5(XM_042249885.1#NC_056054.1#53268408:c.*10920>0)	NC_056054.1	53482063	53482271	gene_id "DR0768521_dup290"; transcript_id "DR0768521"; family_id "LINE/RTE-BovB"; class_id "LINE/RTE-BovB";
intergenic	ST6GALNAC5(dist=6053),PIGK(dist=28072)	NC_056054.1	53491637	53492607	gene_id "DF0000008_dup424"; transcript_id "DF0000008"; family_id "LINE/L1"; class_id "LINE/L1";
intronic	PIGK	NC_056054.1	53558547	53558887	gene_id "DR1880339_dup144"; transcript_id "DR1880339"; family_id "LINE/L1"; class_id "LINE/L1";
intronic	NEXN	NC_056054.1	54355265	54355429	gene_id "DR0109527_dup225"; transcript_id "DR0109527"; family_id "LINE/L1"; class_id "LINE/L1";
intronic	DNAI3	NC_056054.1	62162723	62170260	gene_id "DR1606399_dup112"; transcript_id "DR1606399"; family_id "LINE/L1"; class_id "LINE/L1";
exonic	COL24A1	NC_056054.1	62895682	62895699	gene_id "DR0310645_dup31"; transcript_id "DR0310645"; family_id "LINE/RTE-BovB"; class_id "LINE/RTE-BovB";
intergenic	LOC114116521(dist=225220),PKN2(dist=287513)	NC_056054.1	65646704	65653472	gene_id "DR1606399_dup116"; transcript_id "DR1606399"; family_id "LINE/L1"; class_id "LINE/L1";
intergenic	BARHL2(dist=158923),ZNF644(dist=23095)	NC_056054.1	68246076	68246361	gene_id "DF0001013_dup34"; transcript_id "DF0001013"; family_id "LTR/ERVL-MaLR"; class_id "LTR/ERVL-MaLR";
intronic	ZNF644	NC_056054.1	68341753	68342775	gene_id "DR0768330_dup11"; transcript_id "DR0768330"; family_id "LINE/L1"; class_id "LINE/L1";
intronic	HFM1	NC_056054.1	68599131	68606988	gene_id "DR1606399_dup125"; transcript_id "DR1606399"; family_id "LINE/L1"; class_id "LINE/L1";
ncRNA_intronic	LOC132659366	NC_056054.1	69185671	69193437	gene_id "rnd-1_family-38_dup5"; transcript_id "rnd-1_family-38"; family_id "LINE/L1"; class_id "LINE/L1";
downstream	TMED5(dist=518)	NC_056054.1	70359196	70359321	gene_id "DR1692410_dup165"; transcript_id "DR1692410"; family_id "LINE/L1"; class_id "LINE/L1";
downstream	FNBP1L(dist=922)	NC_056054.1	70727574	70728786	gene_id "DR0195239_dup11"; transcript_id "DR0195239"; family_id "DNA/TcMar-Mariner"; class_id "DNA/TcMar-Mariner";
intronic	CNN3	NC_056054.1	72006680	72006901	gene_id "DR1880132_dup148"; transcript_id "DR1880132"; family_id "LINE/L1"; class_id "LINE/L1";
UTR3	TLCD4(XM_042251199.2#NC_056054.1#72191651:c.*37260>0,XM_060400907.1#NC_056054.1#72191651:c.*37260>0,XM_060400906.1#NC_056054.1#72191651:c.*37260>0,XM_012176788.5#NC_056054.1#72237617:c.*37260>0,XM_012176780.5#NC_056054.1#72237617:c.*37260>0,XM_004002215.6#NC_056054.1#72238112:c.*37260>0,XM_012176776.5#NC_056054.1#72238428:c.*37260>0,XM_027972256.3#NC_056054.1#72238428:c.*37260>0,XM_042251205.2#NC…	NC_056054.1	72305266	72305601	gene_id "DR1810229_dup145"; transcript_id "DR1810229"; family_id "LINE/RTE-BovB"; class_id "LINE/RTE-BovB";
intergenic	LOC121819822(dist=34493),SNX7(dist=753586)	NC_056054.1	75226319	75226729	gene_id "DF0001018_dup149"; transcript_id "DF0001018"; family_id "LTR/ERVL-MaLR"; class_id "LTR/ERVL-MaLR";
intergenic	LOC121819822(dist=53618),SNX7(dist=734461)	NC_056054.1	75245444	75246394	gene_id "DR0768791_dup89"; transcript_id "DR0768791"; family_id "LINE/L1"; class_id "LINE/L1";
intergenic	LOC121819822(dist=54565),SNX7(dist=733514)	NC_056054.1	75246391	75247694	gene_id "DR1691932_dup15"; transcript_id "DR1691932"; family_id "LINE/L1"; class_id "LINE/L1";
intergenic	LOC121819822(dist=74121),SNX7(dist=713958)	NC_056054.1	75265947	75266176	gene_id "DR0082686_dup45"; transcript_id "DR0082686"; family_id "LINE/RTE-BovB"; class_id "LINE/RTE-BovB";
intergenic	LOC121819822(dist=74143),SNX7(dist=713936)	NC_056054.1	75265969	75266203	gene_id "DR0109410_dup230"; transcript_id "DR0109410"; family_id "LINE/RTE-BovB"; class_id "LINE/RTE-BovB";
intergenic	LOC121819822(dist=75985),SNX7(dist=712094)	NC_056054.1	75267811	75267988	gene_id "DR0082556_dup22"; transcript_id "DR0082556"; family_id "DNA/hAT-Charlie"; class_id "DNA/hAT-Charlie";
intergenic	LOC121819822(dist=83906),SNX7(dist=704173)	NC_056054.1	75275732	75276270	gene_id "DR1809610_dup35"; transcript_id "DR1809610"; family_id "LINE/L1"; class_id "LINE/L1";
intergenic	PLPPR5(dist=28077),PLPPR4(dist=221332)	NC_056054.1	76444595	76444715	gene_id "DR0310636_dup49"; transcript_id "DR0310636"; family_id "LINE/RTE-BovB"; class_id "LINE/RTE-BovB";
intergenic	PLPPR5(dist=28113),PLPPR4(dist=221296)	NC_056054.1	76444631	76444729	gene_id "DR1880894_dup86"; transcript_id "DR1880894"; family_id "LTR/ERV1"; class_id "LTR/ERV1";
ncRNA_exonic	LOC132658040	NC_056054.1	78490136	78491317	gene_id "DR0109828_dup21"; transcript_id "DR0109828"; family_id "LINE/L1"; class_id "LINE/L1";
intergenic	LOC121819842(dist=95333),TRNAS-GGA_6(dist=31373)	NC_056054.1	78995224	78996265	gene_id "DR1880553_dup30"; transcript_id "DR1880553"; family_id "LINE/L1"; class_id "LINE/L1";
intergenic	LOC121819842(dist=96372),TRNAS-GGA_6(dist=30334)	NC_056054.1	78996263	78996570	gene_id "DF0000008_dup622"; transcript_id "DF0000008"; family_id "LINE/L1"; class_id "LINE/L1";
UTR3	ELAPOR1(XM_060412451.1#NC_056054.1#86409850:c.*32580>0,XM_042251870.2#NC_056054.1#86409850:c.*21510>0)	NC_056054.1	86487707	86487832	gene_id "DR0195106_dup218"; transcript_id "DR0195106"; family_id "LINE/L1"; class_id "LINE/L1";
intergenic	GNAT2(dist=4823),AMPD2(dist=1927)	NC_056054.1	86851851	86851881	gene_id "DR1691818_dup36"; transcript_id "DR1691818"; family_id "LINE/RTE-BovB"; class_id "LINE/RTE-BovB";
ncRNA_intronic	LOC114116343	NC_056054.1	87405060	87405729	gene_id "DR0812842_dup139"; transcript_id "DR0812842"; family_id "LINE/RTE-BovB"; class_id "LINE/RTE-BovB";
intronic	KCNC4	NC_056054.1	87539798	87539978	gene_id "DF0000974_dup642"; transcript_id "DF0000974"; family_id "SINE/MIR"; class_id "SINE/MIR";
UTR5	RAP1A(XM_042252352.2#NC_056054.1#89060691:c.-519250>0,XM_060412610.1#NC_056054.1#89060691:c.-519250>0,XM_060412579.1#NC_056054.1#89060691:c.-519250>0,XM_060412550.1#NC_056054.1#89060832:c.-519250>0,XM_060412627.1#NC_056054.1#89060832:c.-519250>0,XM_060412644.1#NC_056054.1#89060832:c.-519250>0,XM_042252378.2#NC_056054.1#89060832:c.-519250>0,XM_060412567.1#NC_056054.1#89060832:c.-519250>0,XM_060412…	NC_056054.1	89068079	89068156	gene_id "DR0109789_dup18"; transcript_id "DR0109789"; family_id "LINE/L1"; class_id "LINE/L1";
intronic	TSPAN2	NC_056054.1	92438331	92438535	gene_id "DF0000975_dup2535"; transcript_id "DF0000975"; family_id "SINE/MIR"; class_id "SINE/MIR";
intronic	TSPAN2	NC_056054.1	92439067	92439231	gene_id "DF0000877_dup130"; transcript_id "DF0000877"; family_id "DNA/hAT-Charlie"; class_id "DNA/hAT-Charlie";
intronic	TSPAN2	NC_056054.1	92440732	92440931	gene_id "DR1880088_dup198"; transcript_id "DR1880088"; family_id "LINE/L1"; class_id "LINE/L1";
intronic	TSPAN2	NC_056054.1	92442384	92442518	gene_id "DF0000360_dup371"; transcript_id "DF0000360"; family_id "LINE/L2"; class_id "LINE/L2";
intronic	TSPAN2	NC_056054.1	92443036	92443224	gene_id "DR0082566_dup332"; transcript_id "DR0082566"; family_id "LINE/L1"; class_id "LINE/L1";
intronic	TSPAN2	NC_056054.1	92443315	92443394	gene_id "DF0001215_dup81"; transcript_id "DF0001215"; family_id "LINE/L2"; class_id "LINE/L2";
intronic	TSPAN2	NC_056054.1	92443480	92443677	gene_id "DR0769072_dup104"; transcript_id "DR0769072"; family_id "LINE/RTE-BovB"; class_id "LINE/RTE-BovB";
intronic	TSPAN2	NC_056054.1	92443511	92443679	gene_id "DR1692136_dup28"; transcript_id "DR1692136"; family_id "DNA/hAT-Charlie"; class_id "DNA/hAT-Charlie";
intronic	TSPAN2	NC_056054.1	92443680	92443925	gene_id "DF0000001_dup1833"; transcript_id "DF0000001"; family_id "SINE/MIR"; class_id "SINE/MIR";
intronic	CASQ2	NC_056054.1	93057662	93057762	gene_id "DF0000975_dup2566"; transcript_id "DF0000975"; family_id "SINE/MIR"; class_id "SINE/MIR";
UTR3	SLC22A15(XM_060401496.1#NC_056054.1#93286005:c.*72150>0)	NC_056054.1	93388608	93389056	gene_id "DR0082967_dup39"; transcript_id "DR0082967"; family_id "LTR/ERVL-MaLR"; class_id "LTR/ERVL-MaLR";
intronic	MAB21L3	NC_056054.1	93398277	93398992	gene_id "DF0000273_dup151"; transcript_id "DF0000273"; family_id "LINE/L1"; class_id "LINE/L1";
intronic	TTF2	NC_056054.1	94512037	94512244	gene_id "DR0195054_dup657"; transcript_id "DR0195054"; family_id "LINE/RTE-BovB"; class_id "LINE/RTE-BovB";
intronic	NOTCH2	NC_056054.1	97323377	97324686	gene_id "DR0082899_dup9"; transcript_id "DR0082899"; family_id "LINE/L1"; class_id "LINE/L1";
intronic	LIX1L	NC_056054.1	99268321	99268432	gene_id "DF0000974_dup754"; transcript_id "DF0000974"; family_id "SINE/MIR"; class_id "SINE/MIR";
UTR3	SV2A(XM_027974189.1#NC_056054.1#100007619:c.*1730>0)	NC_056054.1	100009143	100009187	gene_id "DR0195191_dup117"; transcript_id "DR0195191"; family_id "LINE/RTE-BovB"; class_id "LINE/RTE-BovB";
UTR3	ENSA(XM_004002459.6#NC_056054.1#100602109:c.*34560>0)	NC_056054.1	100614059	100614155	gene_id "DF0001215_dup93"; transcript_id "DF0001215"; family_id "LINE/L2"; class_id "LINE/L2";
intergenic	LOC114113214(dist=11834),LOC105615733(dist=1974)	NC_056054.1	103253955	103258055	gene_id "DR0813189_dup155"; transcript_id "DR0813189"; family_id "LINE/L1"; class_id "LINE/L1";
intronic	ILF2	NC_056054.1	104110332	104110542	gene_id "DR1068018_dup180"; transcript_id "DR1068018"; family_id "LINE/RTE-BovB"; class_id "LINE/RTE-BovB";
intronic	TPM3	NC_056054.1	104471976	104472068	gene_id "DF0000738_dup75"; transcript_id "DF0000738"; family_id "DNA/hAT-Charlie"; class_id "DNA/hAT-Charlie";
intergenic	UBE2Q1(dist=6114),LOC106990860(dist=5168)	NC_056054.1	104801277	104802193	gene_id "DR0195098_dup23"; transcript_id "DR0195098"; family_id "LINE/RTE-BovB"; class_id "LINE/RTE-BovB";
UTR3	CHRNB2(XM_015092271.4#NC_056054.1#104807976:c.*31570>0)	NC_056054.1	104818972	104819093	gene_id "DR0307561_dup86"; transcript_id "DR0307561"; family_id "SINE/MIR"; class_id "SINE/MIR";
downstream	EFNA3(dist=193)	NC_056054.1	105300073	105300195	gene_id "DF0000975_dup2846"; transcript_id "DF0000975"; family_id "SINE/MIR"; class_id "SINE/MIR";
downstream	EFNA3(dist=385)	NC_056054.1	105300265	105300640	gene_id "DR1606491_dup1"; transcript_id "DR1606491"; family_id "DNA/hAT-Charlie"; class_id "DNA/hAT-Charlie";
downstream	TRIM46(dist=314)	NC_056054.1	105379075	105379622	gene_id "DR0082760_dup15"; transcript_id "DR0082760"; family_id "LTR/ERV1"; class_id "LTR/ERV1";
downstream	CCT3(dist=947)	NC_056054.1	106303313	106303515	gene_id "DF0000001_dup2076"; transcript_id "DF0000001"; family_id "SINE/MIR"; class_id "SINE/MIR";
ncRNA_exonic	LOC101105119	NC_056054.1	106380036	106380313	gene_id "DR0307493_dup812"; transcript_id "DR0307493"; family_id "LINE/RTE-BovB"; class_id "LINE/RTE-BovB";
ncRNA_exonic	LOC101105119	NC_056054.1	106381966	106382115	gene_id "DR1880781_dup5"; transcript_id "DR1880781"; family_id "LINE/L2"; class_id "LINE/L2";
ncRNA_exonic	LOC101105119	NC_056054.1	106382403	106382588	gene_id "DR0768580_dup37"; transcript_id "DR0768580"; family_id "LINE/RTE-BovB"; class_id "LINE/RTE-BovB";
ncRNA_exonic	LOC101105119	NC_056054.1	106382538	106382640	gene_id "DF0001025_dup69"; transcript_id "DF0001025"; family_id "LTR/ERVL-MaLR"; class_id "LTR/ERVL-MaLR";
ncRNA_exonic	LOC101105119	NC_056054.1	106384950	106385128	gene_id "DF0000974_dup809"; transcript_id "DF0000974"; family_id "SINE/MIR"; class_id "SINE/MIR";
ncRNA_intronic	LOC101105119	NC_056054.1	106386262	106386431	gene_id "DR0082556_dup27"; transcript_id "DR0082556"; family_id "DNA/hAT-Charlie"; class_id "DNA/hAT-Charlie";
UTR3	BCAN(XM_015092308.3#NC_056054.1#106603962:c.*1310>0,XM_004002623.5#NC_056054.1#106603962:c.*1310>0)	NC_056054.1	106621303	106621347	gene_id "DR0307271_dup62"; transcript_id "DR0307271"; family_id "DNA/TcMar-Mariner"; class_id "DNA/TcMar-Mariner";
ncRNA_exonic	LOC121820643	NC_056054.1	110039976	110040264	gene_id "DF0000777_dup363"; transcript_id "DF0000777"; family_id "LINE/L1"; class_id "LINE/L1";
ncRNA_exonic	LOC121820643	NC_056054.1	110040361	110040887	gene_id "DR0769050_dup200"; transcript_id "DR0769050"; family_id "LINE/L1"; class_id "LINE/L1";
ncRNA_exonic	LOC121820643	NC_056054.1	110040945	110041329	gene_id "DR0554932_dup26"; transcript_id "DR0554932"; family_id "LINE/L1"; class_id "LINE/L1";
ncRNA_exonic	LOC121820643	NC_056054.1	110049113	110049299	gene_id "DF0000876_dup167"; transcript_id "DF0000876"; family_id "DNA/hAT-Charlie"; class_id "DNA/hAT-Charlie";
intergenic	DCAF8(dist=2093),PEX19(dist=9675)	NC_056054.1	111290263	111290996	gene_id "DR0195106_dup268"; transcript_id "DR0195106"; family_id "LINE/L1"; class_id "LINE/L1";
downstream	F11R(dist=4)	NC_056054.1	112460605	112460711	gene_id "DF0001199_dup9"; transcript_id "DF0001199"; family_id "DNA/hAT-Charlie"; class_id "DNA/hAT-Charlie";
downstream	DUSP12(dist=23)	NC_056054.1	113148138	113148270	gene_id "DR1606885_dup123"; transcript_id "DR1606885"; family_id "LINE/RTE-BovB"; class_id "LINE/RTE-BovB";
UTR3	RCSD1(XM_060403562.1#NC_056054.1#119825174:c.*6440>0,XM_042257399.1#NC_056054.1#119827174:c.*6440>0,XM_004002733.5#NC_056054.1#119827174:c.*6440>0,XM_060403563.1#NC_056054.1#119827174:c.*6440>0,XM_042257418.1#NC_056054.1#119827174:c.*6440>0,XM_042257391.1#NC_056054.1#119857815:c.*6440>0,XM_042257409.1#NC_056054.1#119857815:c.*6440>0)	NC_056054.1	119895490	119895739	gene_id "DR1605992_dup170"; transcript_id "DR1605992"; family_id "LINE/RTE-BovB"; class_id "LINE/RTE-BovB";
UTR3	MIS18A(XM_027978380.3#NC_056054.1#123902147:c.*15180>0)	NC_056054.1	123914040	123914368	gene_id "DF0000599_dup17"; transcript_id "DF0000599"; family_id "LTR/ERVL"; class_id "LTR/ERVL";
intergenic	ATP5PF(dist=3063),JAM2(dist=2672)	NC_056054.1	131313406	131313694	gene_id "DR0307650_dup6"; transcript_id "DR0307650"; family_id "LTR/ERV1"; class_id "LTR/ERV1";
intergenic	LIPI(dist=387255),LOC101123009(dist=375813)	NC_056054.1	144257667	144257875	gene_id "DR1810329_dup210"; transcript_id "DR1810329"; family_id "LINE/RTE-BovB"; class_id "LINE/RTE-BovB";
intronic	ROBO2	NC_056054.1	145739867	145740919	gene_id "DR0768367_dup86"; transcript_id "DR0768367"; family_id "LINE/L1"; class_id "LINE/L1";
intronic	ROBO1	NC_056054.1	148219119	148226832	gene_id "DR1606399_dup318"; transcript_id "DR1606399"; family_id "LINE/L1"; class_id "LINE/L1";
intronic	CMSS1,FILIP1L	NC_056054.1	165027670	165027987	gene_id "DR0082563_dup34"; transcript_id "DR0082563"; family_id "DNA/hAT-Charlie"; class_id "DNA/hAT-Charlie";
intronic	CMSS1,FILIP1L	NC_056054.1	165029090	165029224	gene_id "DR1068727_dup234"; transcript_id "DR1068727"; family_id "LINE/RTE-BovB"; class_id "LINE/RTE-BovB";
intronic	CBLB	NC_056054.1	171508294	171509145	gene_id "DF0000276_dup155"; transcript_id "DF0000276"; family_id "LINE/L1"; class_id "LINE/L1";
UTR3	NECTIN3(XM_042231110.2#NC_056054.1#176880109:c.*64810>0)	NC_056054.1	177007022	177007126	gene_id "DR0082787_dup325"; transcript_id "DR0082787"; family_id "LINE/L1"; class_id "LINE/L1";
UTR3	PLCXD2(XM_004002907.6#NC_056054.1#177388140:c.*48320>0)	NC_056054.1	177445139	177445185	gene_id "DR0109749_dup38"; transcript_id "DR0109749"; family_id "LINE/RTE-BovB"; class_id "LINE/RTE-BovB";
intergenic	SIDT1(dist=6435),USF3(dist=2886)	NC_056054.1	179273805	179274215	gene_id "DF0000008_dup1255"; transcript_id "DF0000008"; family_id "LINE/L1"; class_id "LINE/L1";
intergenic	SIDT1(dist=7130),USF3(dist=2191)	NC_056054.1	179274500	179274845	gene_id "DF0000008_dup1256"; transcript_id "DF0000008"; family_id "LINE/L1"; class_id "LINE/L1";
intergenic	LOC101117300(dist=707252),LOC101120489(dist=607908)	NC_056054.1	183366642	183367006	gene_id "DR1606465_dup241"; transcript_id "DR1606465"; family_id "LINE/RTE-BovB"; class_id "LINE/RTE-BovB";
intronic	LOC101107153	NC_056054.1	185301993	185302202	gene_id "DR0813395_dup140"; transcript_id "DR0813395"; family_id "LINE/RTE-BovB"; class_id "LINE/RTE-BovB";
intronic	KPNA1	NC_056054.1	187717229	187717347	gene_id "DR1810544_dup141"; transcript_id "DR1810544"; family_id "SINE/MIR"; class_id "SINE/MIR";
ncRNA_intronic	LOC114108824	NC_056054.1	189985645	189985688	gene_id "rnd-2_family-5_dup20"; transcript_id "rnd-2_family-5"; family_id "DNA/CMC-EnSpm"; class_id "DNA/CMC-EnSpm";
UTR3	FBXO45(XM_015092481.4#NC_056054.1#191913889:c.*23840>0)	NC_056054.1	191927031	191927201	gene_id "DF0000878_dup197"; transcript_id "DF0000878"; family_id "DNA/hAT-Charlie"; class_id "DNA/hAT-Charlie";
ncRNA_exonic	LOC114111287	NC_056054.1	192822583	192822817	gene_id "DR0194865_dup1036"; transcript_id "DR0194865"; family_id "LINE/RTE-BovB"; class_id "LINE/RTE-BovB";
intergenic	FGF12(dist=3874),SELENOK(dist=76446)	NC_056054.1	196123101	196123165	gene_id "DR1810113_dup9"; transcript_id "DR1810113"; family_id "LTR/Copia"; class_id "LTR/Copia";
intergenic	CLDN1(dist=1114),P3H2(dist=133275)	NC_056054.1	197868748	197868821	gene_id "DF0001253_dup214"; transcript_id "DF0001253"; family_id "SINE/MIR"; class_id "SINE/MIR";
intergenic	CLDN1(dist=1449),P3H2(dist=132940)	NC_056054.1	197869083	197869315	gene_id "DR1068585_dup95"; transcript_id "DR1068585"; family_id "SINE/MIR"; class_id "SINE/MIR";
intronic	P3H2	NC_056054.1	198149753	198149974	gene_id "DR0082941_dup1577"; transcript_id "DR0082941"; family_id "LINE/RTE-BovB"; class_id "LINE/RTE-BovB";
UTR3	LPP(XM_042233292.2#NC_056054.1#199240068:c.*80360>0)	NC_056054.1	199248719	199248811	gene_id "DR0082786_dup412"; transcript_id "DR0082786"; family_id "DNA/hAT-Charlie"; class_id "DNA/hAT-Charlie";
UTR3	LPP(XM_042233292.2#NC_056054.1#199240068:c.*58880>0)	NC_056054.1	199250867	199251121	gene_id "DR0812814_dup272"; transcript_id "DR0812814"; family_id "LINE/RTE-BovB"; class_id "LINE/RTE-BovB";
UTR3	LPP(XM_042233292.2#NC_056054.1#199240068:c.*47700>0)	NC_056054.1	199251985	199252229	gene_id "DR1068085_dup1558"; transcript_id "DR1068085"; family_id "LINE/RTE-BovB"; class_id "LINE/RTE-BovB";
exonic	BCL6	NC_056054.1	200404235	200404347	gene_id "DR1880936"; transcript_id "DR1880936"; family_id "LTR/ERVK"; class_id "LTR/ERVK";
UTR3	MASP1(XM_012097399.5#NC_056054.1#200802629:c.*20160>0)	NC_056054.1	200843886	200844433	gene_id "DF0277300_dup196"; transcript_id "DF0277300"; family_id "LINE/RTE-BovB"; class_id "LINE/RTE-BovB";
intergenic	ST6GAL1(dist=11796),TRNAK-UUU_2(dist=141435)	NC_056054.1	201026123	201026286	gene_id "DR0307941_dup529"; transcript_id "DR0307941"; family_id "LINE/RTE-BovB"; class_id "LINE/RTE-BovB";
downstream	TMEM41A(dist=951)	NC_056054.1	202479004	202479247	gene_id "DR1692161_dup514"; transcript_id "DR1692161"; family_id "LINE/RTE-BovB"; class_id "LINE/RTE-BovB";
UTR5	ABCF3(XM_004003095.6#NC_056054.1#203748076:c.-12720>0)	NC_056054.1	203757316	203757504	gene_id "DR1068235_dup907"; transcript_id "DR1068235"; family_id "LINE/L1"; class_id "LINE/L1";
UTR3	MCF2L2(XM_042233901.2#NC_056054.1#204444713:c.*15500>0,XM_027957913.3#NC_056054.1#204444713:c.*15500>0,XM_060419927.1#NC_056054.1#204444713:c.*17540>0)	NC_056054.1	204726185	204727625	gene_id "DR1880107_dup191"; transcript_id "DR1880107"; family_id "LINE/L1"; class_id "LINE/L1";
UTR3	MCF2L2(XM_042233901.2#NC_056054.1#204444713:c.*29900>0,XM_027957913.3#NC_056054.1#204444713:c.*29900>0,XM_060419927.1#NC_056054.1#204444713:c.*31940>0)	NC_056054.1	204727625	204727733	gene_id "DR0195171_dup52"; transcript_id "DR0195171"; family_id "LTR/ERVL"; class_id "LTR/ERVL";
ncRNA_exonic	LOC105603076	NC_056054.1	206093283	206093520	gene_id "DR1606458_dup734"; transcript_id "DR1606458"; family_id "LINE"; class_id "LINE";
ncRNA_exonic	LOC105603076	NC_056054.1	206093430	206093574	gene_id "DR0554878_dup620"; transcript_id "DR0554878"; family_id "LINE/RTE-BovB"; class_id "LINE/RTE-BovB";
ncRNA_exonic	LOC105603076	NC_056054.1	206093565	206093742	gene_id "DR0082880_dup1076"; transcript_id "DR0082880"; family_id "LINE/L1"; class_id "LINE/L1";
ncRNA_exonic	LOC105603076	NC_056054.1	206094149	206094253	gene_id "DR0813418_dup82"; transcript_id "DR0813418"; family_id "SINE/MIR"; class_id "SINE/MIR";
intergenic	TTC14(dist=391050),PEX5L(dist=215607)	NC_056054.1	207607364	207608568	gene_id "DR0768367_dup137"; transcript_id "DR0768367"; family_id "LINE/L1"; class_id "LINE/L1";
intergenic	USP13(dist=21182),NDUFB5(dist=5309)	NC_056054.1	208274933	208275650	gene_id "DR0195193_dup83"; transcript_id "DR0195193"; family_id "LINE/L1"; class_id "LINE/L1";
intergenic	USP13(dist=22063),NDUFB5(dist=4428)	NC_056054.1	208275814	208276096	gene_id "DR0555085_dup2"; transcript_id "DR0555085"; family_id "DNA/hAT-Charlie"; class_id "DNA/hAT-Charlie";
intergenic	USP13(dist=22748),NDUFB5(dist=3743)	NC_056054.1	208276499	208277251	gene_id "DR0195018_dup226"; transcript_id "DR0195018"; family_id "LINE/RTE-BovB"; class_id "LINE/RTE-BovB";
intergenic	TRNAG-UCC_14(dist=65113),KCNMB2(dist=6351)	NC_056054.1	208916835	208917046	gene_id "DF0000975_dup4246"; transcript_id "DF0000975"; family_id "SINE/MIR"; class_id "SINE/MIR";
intergenic	TRNAG-UCC_14(dist=65689),KCNMB2(dist=5775)	NC_056054.1	208917411	208917486	gene_id "DR0311083_dup19"; transcript_id "DR0311083"; family_id "LINE/L2"; class_id "LINE/L2";
intergenic	TRNAG-UCC_14(dist=65888),KCNMB2(dist=5576)	NC_056054.1	208917610	208917865	gene_id "DF0000361_dup1071"; transcript_id "DF0000361"; family_id "LINE/L2"; class_id "LINE/L2";
intergenic	TRNAG-UCC_14(dist=66821),KCNMB2(dist=4643)	NC_056054.1	208918543	208918770	gene_id "DR0812865_dup1125"; transcript_id "DR0812865"; family_id "LINE/RTE-BovB"; class_id "LINE/RTE-BovB";
intergenic	TRNAG-UCC_14(dist=66827),KCNMB2(dist=4637)	NC_056054.1	208918549	208918803	gene_id "DR1068175_dup384"; transcript_id "DR1068175"; family_id "LTR/ERVL-MaLR"; class_id "LTR/ERVL-MaLR";
ncRNA_exonic	LOC132657217	NC_056054.1	217264602	217264907	gene_id "DR1692749_dup997"; transcript_id "DR1692749"; family_id "LINE"; class_id "LINE";
UTR3	SLC7A14(XM_027958409.3#NC_056054.1#217551528:c.*12420>0)	NC_056054.1	217661046	217661174	gene_id "DR0194972_dup78"; transcript_id "DR0194972"; family_id "LINE/RTE-BovB"; class_id "LINE/RTE-BovB";
UTR3	SLC7A14(XM_027958409.3#NC_056054.1#217551528:c.*13720>0)	NC_056054.1	217661176	217661227	gene_id "DR1068182_dup394"; transcript_id "DR1068182"; family_id "LTR/ERVL-MaLR"; class_id "LTR/ERVL-MaLR";
UTR3	SLC7A14(XM_027958409.3#NC_056054.1#217551528:c.*29940>0)	NC_056054.1	217662798	217662947	gene_id "DF0000364_dup224"; transcript_id "DF0000364"; family_id "LINE/RTE-X"; class_id "LINE/RTE-X";
UTR3	CLDN11(XM_004003841.5#NC_056054.1#217682946:c.*3090>0)	NC_056054.1	217683692	217683761	gene_id "DR1880466_dup55"; transcript_id "DR1880466"; family_id "LTR/ERV1"; class_id "LTR/ERV1";
intergenic	SLITRK3(dist=2875),SI(dist=77616)	NC_056054.1	222865660	222865765	gene_id "DR0769082_dup87"; transcript_id "DR0769082"; family_id "SINE/MIR"; class_id "SINE/MIR";
intergenic	SPTSSB(dist=86585),NMD3(dist=6220)	NC_056054.1	226831130	226831976	gene_id "DR1692666_dup1264"; transcript_id "DR1692666"; family_id "LINE"; class_id "LINE";
intergenic	LOC132657311(dist=115543),MBNL1(dist=51708)	NC_056054.1	236028069	236035784	gene_id "DR1606399_dup518"; transcript_id "DR1606399"; family_id "LINE/L1"; class_id "LINE/L1";
UTR3	TM4SF1(XM_060394903.1#NC_056054.1#239532938:c.*14110>0)	NC_056054.1	239539600	239539763	gene_id "DR0389083_dup1205"; transcript_id "DR0389083"; family_id "LINE"; class_id "LINE";
intergenic	CPB1(dist=21942),AGTR1(dist=74433)	NC_056054.1	240145158	240147889	gene_id "DR1880369_dup69"; transcript_id "DR1880369"; family_id "LINE/L1"; class_id "LINE/L1";
intergenic	LOC114110945(dist=185744),PLSCR5(dist=34259)	NC_056054.1	242462383	242463556	gene_id "DR0768367_dup165"; transcript_id "DR0768367"; family_id "LINE/L1"; class_id "LINE/L1";
intergenic	TRNAW-CCA_18(dist=76949),LOC114110055(dist=17126)	NC_056054.1	242802538	242804801	gene_id "DR0195240_dup1119"; transcript_id "DR0195240"; family_id "LINE/RTE-BovB"; class_id "LINE/RTE-BovB";
intergenic	TRNAW-CCA_18(dist=80727),LOC114110055(dist=13348)	NC_056054.1	242806316	242806982	gene_id "DR0082818_dup56"; transcript_id "DR0082818"; family_id "LINE/L1"; class_id "LINE/L1";
intergenic	TRNAW-CCA_18(dist=81387),LOC114110055(dist=12688)	NC_056054.1	242806976	242808902	gene_id "DR1810025_dup691"; transcript_id "DR1810025"; family_id "LINE/RTE-BovB"; class_id "LINE/RTE-BovB";
UTR3	PAQR9(XM_060405591.1#NC_056054.1#246670974:c.*37380>0)	NC_056054.1	246675860	246675987	gene_id "DR1606003_dup57"; transcript_id "DR1606003"; family_id "LINE/L1"; class_id "LINE/L1";
intergenic	TRIM42(dist=87448),CLSTN2(dist=1666)	NC_056054.1	248956656	248957617	gene_id "DR0195193_dup100"; transcript_id "DR0195193"; family_id "LINE/L1"; class_id "LINE/L1";
UTR3	CLSTN2(XM_042236283.2#NC_056054.1#248958321:c.*103500>0,XM_060395246.1#NC_056054.1#248958321:c.*103500>0)	NC_056054.1	248959537	248959788	gene_id "DR0389002_dup752"; transcript_id "DR0389002"; family_id "LINE/RTE-BovB"; class_id "LINE/RTE-BovB";
UTR3	IL20RB(XM_004003314.5#NC_056054.1#252830283:c.*6110>0,XM_042236712.1#NC_056054.1#252830283:c.*6360>0)	NC_056054.1	252830553	252830634	gene_id "DR0768554_dup1976"; transcript_id "DR0768554"; family_id "LINE/RTE-BovB"; class_id "LINE/RTE-BovB";
UTR3	IL20RB(XM_004003314.5#NC_056054.1#252830283:c.*6030>0,XM_042236712.1#NC_056054.1#252830283:c.*6280>0)	NC_056054.1	252830561	252830634	gene_id "DR1606777_dup433"; transcript_id "DR1606777"; family_id "DNA/hAT-Charlie"; class_id "DNA/hAT-Charlie";
intergenic	TMEM108(dist=387675),NPHP3(dist=67988)	NC_056054.1	257480247	257480871	gene_id "DR1880404_dup123"; transcript_id "DR1880404"; family_id "LINE/L1"; class_id "LINE/L1";
intronic	MRPL3	NC_056054.1	259141417	259142693	gene_id "DR0195132_dup64"; transcript_id "DR0195132"; family_id "LTR/ERVK"; class_id "LTR/ERVK";
intergenic	MRPL3(dist=10957),NUDT16(dist=99569)	NC_056054.1	259177733	259177943	gene_id "DR1068040_dup394"; transcript_id "DR1068040"; family_id "LINE/RTE-BovB"; class_id "LINE/RTE-BovB";
intronic	BRWD1	NC_056054.1	260091726	260091883	gene_id "DR1068585_dup122"; transcript_id "DR1068585"; family_id "SINE/MIR"; class_id "SINE/MIR";
intronic	BRWD1	NC_056054.1	260092571	260092907	gene_id "DF0001149_dup60"; transcript_id "DF0001149"; family_id "LINE/RTE-BovB"; class_id "LINE/RTE-BovB";
intergenic	GET1(dist=5455),LCA5L(dist=9340)	NC_056054.1	260205021	260205535	gene_id "DR0194969_dup73"; transcript_id "DR0194969"; family_id "LINE/L1"; class_id "LINE/L1";
intergenic	GET1(dist=9449),LCA5L(dist=5346)	NC_056054.1	260209015	260209498	gene_id "DR1068403_dup7"; transcript_id "DR1068403"; family_id "LTR/ERV1"; class_id "LTR/ERV1";
intergenic	GET1(dist=12439),LCA5L(dist=2356)	NC_056054.1	260212005	260213277	gene_id "DR1692513_dup38"; transcript_id "DR1692513"; family_id "LTR/ERVK"; class_id "LTR/ERVK";
intronic	COL18A1	NC_056054.1	266014764	266014970	gene_id "DR0768881_dup753"; transcript_id "DR0768881"; family_id "LINE/L1"; class_id "LINE/L1";
intronic	PCBP3	NC_056054.1	266353477	266353641	gene_id "DF0001089_dup9"; transcript_id "DF0001089"; family_id "DNA"; class_id "DNA";
intergenic	PCBP3(dist=1540),COL6A1(dist=46750)	NC_056054.1	266360699	266361820	gene_id "DF0000008_dup1873"; transcript_id "DF0000008"; family_id "LINE/L1"; class_id "LINE/L1";
intergenic	PCBP3(dist=5826),COL6A1(dist=42464)	NC_056054.1	266364985	266366542	gene_id "DR0082833_dup263"; transcript_id "DR0082833"; family_id "LINE/L1"; class_id "LINE/L1";
intergenic	PCBP3(dist=7566),COL6A1(dist=40724)	NC_056054.1	266366725	266368039	gene_id "DR0194861_dup270"; transcript_id "DR0194861"; family_id "LINE/L1"; class_id "LINE/L1";
intergenic	PCBP3(dist=8675),COL6A1(dist=39615)	NC_056054.1	266367834	266368119	gene_id "DR1809668_dup973"; transcript_id "DR1809668"; family_id "LINE/RTE-BovB"; class_id "LINE/RTE-BovB";
intergenic	PCBP3(dist=15981),COL6A1(dist=32309)	NC_056054.1	266375140	266376736	gene_id "DR0082530_dup232"; transcript_id "DR0082530"; family_id "LINE/L1"; class_id "LINE/L1";
intergenic	PCBP3(dist=17646),COL6A1(dist=30644)	NC_056054.1	266376805	266377021	gene_id "DR1810025_dup763"; transcript_id "DR1810025"; family_id "LINE/RTE-BovB"; class_id "LINE/RTE-BovB";
intergenic	PCBP3(dist=17815),COL6A1(dist=30475)	NC_056054.1	266376974	266377112	gene_id "DR1880408_dup24"; transcript_id "DR1880408"; family_id "DNA/TcMar-Tigger"; class_id "DNA/TcMar-Tigger";
intronic	MCM3AP	NC_056054.1	266692348	266692952	gene_id "DR1880738_dup1057"; transcript_id "DR1880738"; family_id "LINE"; class_id "LINE";
ncRNA_intronic	LOC105604908	NC_056054.1	269577062	269577200	gene_id "DR1880924_dup748"; transcript_id "DR1880924"; family_id "LINE/L1"; class_id "LINE/L1";
intronic	COL6A6	NC_056054.1	272696057	272698677	gene_id "DR0195247_dup1103"; transcript_id "DR0195247"; family_id "LINE/RTE-BovB"; class_id "LINE/RTE-BovB";
intergenic	DAZL(dist=100545),TRNAC-GCA_20(dist=9775)	NC_056054.1	274790172	274790360	gene_id "DR1880237_dup23"; transcript_id "DR1880237"; family_id "LTR/ERV1"; class_id "LTR/ERV1";
intergenic	LOC132659272(dist=9169),TMEM18(dist=4388)	NC_056055.1	525306	525539	gene_id "DR1880414_dup648"; transcript_id "DR1880414"; family_id "LINE/L1"; class_id "LINE/L1";
downstream	TMEM18(dist=724)	NC_056055.1	528970	529188	gene_id "DR1068071_dup126"; transcript_id "DR1068071"; family_id "LINE/RTE-BovB"; class_id "LINE/RTE-BovB";
intergenic	DCDC2C(dist=61425),LOC105606506(dist=3954)	NC_056055.1	2142274	2142291	gene_id "DR0194851_dup92"; transcript_id "DR0194851"; family_id "LINE/L1"; class_id "LINE/L1";
intronic	PSMD5	NC_056055.1	2734439	2736806	gene_id "DR1692525_dup112"; transcript_id "DR1692525"; family_id "LINE/RTE-BovB"; class_id "LINE/RTE-BovB";
UTR3	BRINP1(XM_027964072.3#NC_056055.1#4124100:c.*15850>0)	NC_056055.1	4324028	4324105	gene_id "DR0311268_dup14"; transcript_id "DR0311268"; family_id "LINE/CR1"; class_id "LINE/CR1";
UTR3	BRINP1(XM_027964072.3#NC_056055.1#4124100:c.*21270>0)	NC_056055.1	4324570	4324609	gene_id "DR1068541_dup553"; transcript_id "DR1068541"; family_id "LINE/L1"; class_id "LINE/L1";
downstream	ZFP37(dist=144)	NC_056055.1	10670670	10670849	gene_id "DF0000713_dup91"; transcript_id "DF0000713"; family_id "DNA/hAT-Charlie"; class_id "DNA/hAT-Charlie";
downstream	ZNF483(dist=24)	NC_056055.1	11963452	11965774	gene_id "DF0000027_dup93"; transcript_id "DF0000027"; family_id "DNA/hAT-Charlie"; class_id "DNA/hAT-Charlie";
UTR3	EPB41L4B(XM_042242908.2#NC_056055.1#14013379:c.*17330>0,XM_042242911.2#NC_056055.1#14013379:c.*17330>0,XM_042242912.2#NC_056055.1#14013379:c.*17330>0,XM_042242913.2#NC_056055.1#14013379:c.*17330>0,XM_060408971.1#NC_056055.1#14013379:c.*17330>0,XM_042242910.2#NC_056055.1#14013379:c.*17330>0,XM_060408966.1#NC_056055.1#14013379:c.*17330>0,XM_060408968.1#NC_056055.1#14013379:c.*17330>0,XM_060408973.1…	NC_056055.1	14156188	14156480	gene_id "DF0000828_dup237"; transcript_id "DF0000828"; family_id "DNA/TcMar-Tigger"; class_id "DNA/TcMar-Tigger";
UTR3	GRIN3A(XM_004004040.5#NC_056055.1#21341361:c.*23210>0,XM_060409005.1#NC_056055.1#21341361:c.*23210>0)	NC_056055.1	21542276	21542490	gene_id "DF0001285_dup41"; transcript_id "DF0001285"; family_id "DNA/TcMar-Tigger"; class_id "DNA/TcMar-Tigger";
ncRNA_exonic	LOC121818599	NC_056055.1	21578649	21578910	gene_id "DR1809851_dup754"; transcript_id "DR1809851"; family_id "LINE/L1"; class_id "LINE/L1";
UTR3	PGAP4(XM_027964165.3#NC_056055.1#21669788:c.*15570>0,XM_042242952.2#NC_056055.1#21669788:c.*15570>0)	NC_056055.1	21688085	21688243	gene_id "DF0000974_dup1896"; transcript_id "DF0000974"; family_id "SINE/MIR"; class_id "SINE/MIR";
UTR3	DIRAS2(XM_004004063.5#NC_056055.1#25637954:c.*27620>0)	NC_056055.1	25638445	25638529	gene_id "DR0307618"; transcript_id "DR0307618"; family_id "LTR/ERV1"; class_id "LTR/ERV1";
intergenic	LOC101110824(dist=97518),PHF2(dist=59027)	NC_056055.1	27847389	27855097	gene_id "DR1606399_dup641"; transcript_id "DR1606399"; family_id "LINE/L1"; class_id "LINE/L1";
UTR3	FGD3(XM_060409039.1#NC_056055.1#28492288:c.*2160>0,XM_042243006.1#NC_056055.1#28492288:c.*2160>0,XM_042243003.2#NC_056055.1#28492288:c.*2160>0,XM_042243002.2#NC_056055.1#28492288:c.*2160>0,XM_060409038.1#NC_056055.1#28492288:c.*2160>0,XM_027964205.3#NC_056055.1#28492288:c.*2160>0,XM_027964204.3#NC_056055.1#28492288:c.*2160>0,XM_042243001.2#NC_056055.1#28492288:c.*2160>0,XM_042243000.2#NC_056055.1…	NC_056055.1	28492760	28492835	gene_id "DR0813425_dup11"; transcript_id "DR0813425"; family_id "SINE/MIR"; class_id "SINE/MIR";
intronic	CENPP,ECM2	NC_056055.1	28766281	28766525	gene_id "DR1606277_dup994"; transcript_id "DR1606277"; family_id "LINE/L1"; class_id "LINE/L1";
intergenic	ZNF484(dist=6149),FAM240B(dist=96703)	NC_056055.1	29111070	29112451	gene_id "DR0109436_dup1237"; transcript_id "DR0109436"; family_id "LINE/RTE-BovB"; class_id "LINE/RTE-BovB";
intergenic	ZNF484(dist=9977),FAM240B(dist=92875)	NC_056055.1	29114898	29114914	gene_id "DR1692214_dup337"; transcript_id "DR1692214"; family_id "LINE/L1"; class_id "LINE/L1";
intergenic	ZNF484(dist=9995),FAM240B(dist=92857)	NC_056055.1	29114916	29115041	gene_id "DR0082539_dup56"; transcript_id "DR0082539"; family_id "LINE/RTE-BovB"; class_id "LINE/RTE-BovB";
intergenic	ZNF484(dist=10122),FAM240B(dist=92730)	NC_056055.1	29115043	29115091	gene_id "DR1692214_dup338"; transcript_id "DR1692214"; family_id "LINE/L1"; class_id "LINE/L1";
intergenic	ZNF484(dist=25824),FAM240B(dist=77028)	NC_056055.1	29130745	29132686	gene_id "DR1692693_dup4"; transcript_id "DR1692693"; family_id "LINE/L1"; class_id "LINE/L1";
intergenic	ZNF484(dist=37890),FAM240B(dist=64962)	NC_056055.1	29142811	29143435	gene_id "DF0000294_dup784"; transcript_id "DF0000294"; family_id "LINE/L1"; class_id "LINE/L1";
UTR3	CNTFR(XM_060410884.1#NC_056055.1#36976074:c.*74960>0,XM_027964277.3#NC_056055.1#36976074:c.*74960>0,XM_015093062.4#NC_056055.1#36976074:c.*74960>0,XM_015093061.4#NC_056055.1#36976074:c.*74960>0,XM_027964280.3#NC_056055.1#36976074:c.*74960>0,XM_027964279.3#NC_056055.1#36976074:c.*74960>0,XM_027964278.3#NC_056055.1#36976074:c.*74960>0,XM_027964282.3#NC_056055.1#36987031:c.*74960>0)	NC_056055.1	37020766	37020943	gene_id "DR0768949_dup567"; transcript_id "DR0768949"; family_id "LTR/ERV1"; class_id "LTR/ERV1";
intronic	DCAF12	NC_056055.1	37418081	37418267	gene_id "DR0768539_dup1146"; transcript_id "DR0768539"; family_id "LINE/RTE-BovB"; class_id "LINE/RTE-BovB";
intronic	DCAF12	NC_056055.1	37418942	37419233	gene_id "DR0082770_dup179"; transcript_id "DR0082770"; family_id "LINE/L1"; class_id "LINE/L1";
ncRNA_intronic	LOC121818609	NC_056055.1	37867439	37867566	gene_id "DF0000878_dup412"; transcript_id "DF0000878"; family_id "DNA/hAT-Charlie"; class_id "DNA/hAT-Charlie";
UTR3	PNMA2(XM_015093086.3#NC_056055.1#39171497:c.*780>0,XM_042243119.1#NC_056055.1#39171497:c.*780>0)	NC_056055.1	39176749	39176800	gene_id "DR1692171_dup1052"; transcript_id "DR1692171"; family_id "LINE/L1"; class_id "LINE/L1";
UTR3	PNMA2(XM_015093086.3#NC_056055.1#39171497:c.*10750>0,XM_042243119.1#NC_056055.1#39171497:c.*10750>0)	NC_056055.1	39177746	39177801	gene_id "DR1692453_dup53"; transcript_id "DR1692453"; family_id "SINE/MIR"; class_id "SINE/MIR";
UTR3	PNMA2(XM_015093086.3#NC_056055.1#39171497:c.*11790>0,XM_042243119.1#NC_056055.1#39171497:c.*11790>0)	NC_056055.1	39177850	39178036	gene_id "DR1810229_dup571"; transcript_id "DR1810229"; family_id "LINE/RTE-BovB"; class_id "LINE/RTE-BovB";
intergenic	DOCK5(dist=45684),NEFL(dist=177869)	NC_056055.1	40554364	40554434	gene_id "DR0307842_dup1342"; transcript_id "DR0307842"; family_id "LINE/RTE-BovB"; class_id "LINE/RTE-BovB";
intergenic	DOCK5(dist=50423),NEFL(dist=173130)	NC_056055.1	40559103	40560117	gene_id "DR0109727_dup620"; transcript_id "DR0109727"; family_id "LINE/L1"; class_id "LINE/L1";
intergenic	DOCK5(dist=211528),NEFL(dist=12025)	NC_056055.1	40720208	40720464	gene_id "DR0195216_dup364"; transcript_id "DR0195216"; family_id "LINE/L1"; class_id "LINE/L1";
intergenic	DOCK5(dist=211751),NEFL(dist=11802)	NC_056055.1	40720431	40720816	gene_id "DF0000019_dup136"; transcript_id "DF0000019"; family_id "DNA/hAT-Charlie"; class_id "DNA/hAT-Charlie";
intergenic	NEFM(dist=5693),TRNAC-GCA_26(dist=143887)	NC_056055.1	40774598	40774702	gene_id "DR1068114_dup115"; transcript_id "DR1068114"; family_id "SINE/MIR"; class_id "SINE/MIR";
intergenic	NEFM(dist=5800),TRNAC-GCA_26(dist=143780)	NC_056055.1	40774705	40774770	gene_id "DR1606009_dup221"; transcript_id "DR1606009"; family_id "LINE/L1"; class_id "LINE/L1";
intergenic	NEFM(dist=6001),TRNAC-GCA_26(dist=143579)	NC_056055.1	40774906	40775083	gene_id "DF0000001_dup4631"; transcript_id "DF0000001"; family_id "SINE/MIR"; class_id "SINE/MIR";
intronic	SLC25A37	NC_056055.1	42202583	42202845	gene_id "DR0195054_dup2377"; transcript_id "DR0195054"; family_id "LINE/RTE-BovB"; class_id "LINE/RTE-BovB";
intergenic	LOC114118859(dist=11642),RHOBTB2(dist=2233)	NC_056055.1	42630796	42631402	gene_id "DR0307482_dup436"; transcript_id "DR0307482"; family_id "LINE/RTE-BovB"; class_id "LINE/RTE-BovB";
downstream	LGI3(dist=164)	NC_056055.1	43463661	43464284	gene_id "DR0195173_dup1279"; transcript_id "DR0195173"; family_id "LINE/RTE-BovB"; class_id "LINE/RTE-BovB";
downstream	LGI3(dist=912)	NC_056055.1	43464409	43464455	gene_id "DR1880373_dup173"; transcript_id "DR1880373"; family_id "LINE/RTE-BovB"; class_id "LINE/RTE-BovB";
downstream	LGI3(dist=960)	NC_056055.1	43464457	43464543	gene_id "DR0310672_dup478"; transcript_id "DR0310672"; family_id "LINE/RTE-BovB"; class_id "LINE/RTE-BovB";
intergenic	LGI3(dist=1055),REEP4(dist=2771)	NC_056055.1	43464552	43464627	gene_id "DR0768807_dup464"; transcript_id "DR0768807"; family_id "LINE"; class_id "LINE";
intergenic	GFRA2(dist=492137),LOC114113063(dist=358585)	NC_056055.1	44408985	44410714	gene_id "DR1880107_dup293"; transcript_id "DR1880107"; family_id "LINE/L1"; class_id "LINE/L1";
UTR3	LOC101123612(XM_042243184.2#NC_056055.1#46798716:c.*21710>0,XM_027964384.3#NC_056055.1#46798716:c.*21710>0)	NC_056055.1	46799649	46800018	gene_id "DF0001006_dup107"; transcript_id "DF0001006"; family_id "LTR/ERVL-MaLR"; class_id "LTR/ERVL-MaLR";
intergenic	LOC101123612(dist=236810),LOC105607506(dist=4212)	NC_056055.1	47272452	47273983	gene_id "DR0194874_dup21"; transcript_id "DR0194874"; family_id "LTR/ERVK"; class_id "LTR/ERVK";
intergenic	LOC101123612(dist=238343),LOC105607506(dist=2679)	NC_056055.1	47273985	47274140	gene_id "DR1809880_dup462"; transcript_id "DR1809880"; family_id "LINE/RTE-BovB"; class_id "LINE/RTE-BovB";
intergenic	LOC101123612(dist=238379),LOC105607506(dist=2643)	NC_056055.1	47274021	47274190	gene_id "DR0813067_dup1346"; transcript_id "DR0813067"; family_id "LINE/L1"; class_id "LINE/L1";
intergenic	LOC101123612(dist=238518),LOC105607506(dist=2504)	NC_056055.1	47274160	47274382	gene_id "rnd-5_family-702_dup9"; transcript_id "rnd-5_family-702"; family_id "LTR/ERV1"; class_id "LTR/ERV1";
ncRNA_exonic	LOC105607506	NC_056055.1	47278168	47278375	gene_id "DR1606271_dup1140"; transcript_id "DR1606271"; family_id "LINE/RTE-BovB"; class_id "LINE/RTE-BovB";
ncRNA_intronic	LOC105607506	NC_056055.1	47285326	47287102	gene_id "rnd-5_family-6426_dup27"; transcript_id "rnd-5_family-6426"; family_id "SINE/MIR"; class_id "SINE/MIR";
UTR3	NR4A3(XM_042243201.2#NC_056055.1#47975321:c.*21820>0,XM_042243202.2#NC_056055.1#47975321:c.*21820>0,XM_042243200.2#NC_056055.1#47975321:c.*21820>0,XM_042243199.2#NC_056055.1#47975321:c.*21820>0,XM_012120268.4#NC_056055.1#47975321:c.*21820>0)	NC_056055.1	47976179	47976365	gene_id "DF0000974_dup2050"; transcript_id "DF0000974"; family_id "SINE/MIR"; class_id "SINE/MIR";
intronic	COL15A1	NC_056055.1	48832204	48832351	gene_id "DR0768841_dup419"; transcript_id "DR0768841"; family_id "LINE/L2"; class_id "LINE/L2";
intronic	IGFBPL1	NC_056055.1	50423504	50423818	gene_id "DR0082958_dup4586"; transcript_id "DR0082958"; family_id "LINE/RTE-BovB"; class_id "LINE/RTE-BovB";
intronic	IGFBPL1	NC_056055.1	50423976	50424113	gene_id "DF0000362_dup1379"; transcript_id "DF0000362"; family_id "LINE/CR1"; class_id "LINE/CR1";
UTR3	IGFBPL1(XM_042243228.2#NC_056055.1#50410042:c.*15920>0,XM_042243229.2#NC_056055.1#50410042:c.*15880>0)	NC_056055.1	50425865	50425913	gene_id "DF0000089_dup143"; transcript_id "DF0000089"; family_id "DNA/hAT-Charlie"; class_id "DNA/hAT-Charlie";
UTR3	PHF24(XM_042243306.2#NC_056055.1#53470562:c.*27340>0,XM_027964465.3#NC_056055.1#53470562:c.*27340>0,XM_060409314.1#NC_056055.1#53470562:c.*27340>0)	NC_056055.1	53472337	53472499	gene_id "DR0082779_dup2546"; transcript_id "DR0082779"; family_id "LINE/RTE-BovB"; class_id "LINE/RTE-BovB";
downstream	TLE4(dist=506)	NC_056055.1	57145322	57145518	gene_id "DR0307581_dup120"; transcript_id "DR0307581"; family_id "DNA/hAT-Charlie"; class_id "DNA/hAT-Charlie";
upstream	C2H9orf40(dist=834)	NC_056055.1	61824635	61824875	gene_id "DR0082640_dup523"; transcript_id "DR0082640"; family_id "LINE/RTE-BovB"; class_id "LINE/RTE-BovB";
UTR5	ZFAND5(XM_027963869.3#NC_056055.1#64242259:c.-30460>0)	NC_056055.1	64243407	64243535	gene_id "DR0769192_dup146"; transcript_id "DR0769192"; family_id "SINE/MIR"; class_id "SINE/MIR";
downstream	DOCK8(dist=465)	NC_056055.1	68809447	68809598	gene_id "DR0194865_dup1838"; transcript_id "DR0194865"; family_id "LINE/RTE-BovB"; class_id "LINE/RTE-BovB";
downstream	DOCK8(dist=712)	NC_056055.1	68809694	68809841	gene_id "DR0813067_dup1408"; transcript_id "DR0813067"; family_id "LINE/L1"; class_id "LINE/L1";
intergenic	TRNAE-UUC_21(dist=17996),LOC121818641(dist=113059)	NC_056055.1	70069661	70070207	gene_id "DR1880404_dup146"; transcript_id "DR1880404"; family_id "LINE/L1"; class_id "LINE/L1";
ncRNA_intronic	LOC105607964	NC_056055.1	70791724	70791803	gene_id "DR1606805_dup30"; transcript_id "DR1606805"; family_id "LINE/CR1"; class_id "LINE/CR1";
intergenic	LOC132659297(dist=128564),MLLT3(dist=1550)	NC_056055.1	88756126	88756184	gene_id "DR1810434_dup11"; transcript_id "DR1810434"; family_id "DNA"; class_id "DNA";
intergenic	HACD4(dist=26194),LOC101103376(dist=17500)	NC_056055.1	89471856	89473595	gene_id "DR0109641_dup24"; transcript_id "DR0109641"; family_id "LTR/ERVK"; class_id "LTR/ERVK";
intergenic	TRNAC-ACA_41(dist=77560),LOC132659299(dist=10575)	NC_056055.1	93512726	93520768	gene_id "DR1606399_dup776"; transcript_id "DR1606399"; family_id "LINE/L1"; class_id "LINE/L1";
intergenic	LOC132659299(dist=471706),LOC780442(dist=32604)	NC_056055.1	93997430	94000344	gene_id "rnd-1_family-0_dup1156"; transcript_id "rnd-1_family-0"; family_id "LINE/RTE-BovB"; class_id "LINE/RTE-BovB";
UTR3	LINGO2(XM_042243510.2#NC_056055.1#96709816:c.*18340>0,XM_060411026.1#NC_056055.1#96709816:c.*18340>0,XM_060411027.1#NC_056055.1#96709816:c.*18340>0,XM_060411029.1#NC_056055.1#96709816:c.*18340>0,XM_060411028.1#NC_056055.1#96709816:c.*18340>0,XM_060411030.1#NC_056055.1#96709816:c.*18340>0)	NC_056055.1	96721061	96721292	gene_id "DR1691962_dup99"; transcript_id "DR1691962"; family_id "DNA/TcMar-Tigger"; class_id "DNA/TcMar-Tigger";
intergenic	LOC101112287(dist=570925),LOC105608482(dist=1023529)	NC_056055.1	100370939	100377086	gene_id "DF0279828_dup249"; transcript_id "DF0279828"; family_id "LINE/L1"; class_id "LINE/L1";
intergenic	NDUFB6(dist=4558),TRNAS-GGA_53(dist=3217)	NC_056055.1	101713097	101714131	gene_id "DR0109828_dup125"; transcript_id "DR0109828"; family_id "LINE/L1"; class_id "LINE/L1";
intergenic	ELP3(dist=9676),PNOC(dist=157597)	NC_056055.1	102610707	102613273	gene_id "rnd-1_family-0_dup1177"; transcript_id "rnd-1_family-0"; family_id "LINE/RTE-BovB"; class_id "LINE/RTE-BovB";
UTR3	FZD3(XM_004004440.5#NC_056055.1#102945198:c.*76150>0,XM_060409565.1#NC_056055.1#102977753:c.*76150>0)	NC_056055.1	103044785	103045009	gene_id "DF0001199_dup52"; transcript_id "DF0001199"; family_id "DNA/hAT-Charlie"; class_id "DNA/hAT-Charlie";
UTR3	FZD3(XM_004004440.5#NC_056055.1#102945198:c.*79550>0,XM_060409565.1#NC_056055.1#102977753:c.*79550>0)	NC_056055.1	103045125	103045340	gene_id "DR0307500_dup57"; transcript_id "DR0307500"; family_id "LINE/RTE-BovB"; class_id "LINE/RTE-BovB";
UTR3	FZD3(XM_004004440.5#NC_056055.1#102945198:c.*87360>0,XM_060409565.1#NC_056055.1#102977753:c.*87360>0)	NC_056055.1	103045906	103046063	gene_id "DF0001238_dup28"; transcript_id "DF0001238"; family_id "DNA/TcMar-Tc1"; class_id "DNA/TcMar-Tc1";
UTR3	XKR6(XM_004005332.6#NC_056055.1#104776052:c.*398930>0)	NC_056055.1	105082157	105082180	gene_id "DR0768748_dup647"; transcript_id "DR0768748"; family_id "SINE/MIR"; class_id "SINE/MIR";
UTR3	FDFT1(XM_004004451.6#NC_056055.1#105554793:c.*28770>0,XM_042243553.2#NC_056055.1#105554793:c.*28770>0,XM_027964618.3#NC_056055.1#105564166:c.*28770>0)	NC_056055.1	105583996	105584106	gene_id "DR0768570_dup1000"; transcript_id "DR0768570"; family_id "LINE/L1"; class_id "LINE/L1";
intronic	SCRG1	NC_056055.1	107275403	107275891	gene_id "DF0277300_dup365"; transcript_id "DF0277300"; family_id "LINE/RTE-BovB"; class_id "LINE/RTE-BovB";
intergenic	GALNT7(dist=100041),GALNTL6(dist=8414)	NC_056055.1	107645215	107646768	gene_id "DR1606253_dup587"; transcript_id "DR1606253"; family_id "LINE/RTE-BovB"; class_id "LINE/RTE-BovB";
intronic	PALLD	NC_056055.1	111991039	111991131	gene_id "DR0082597_dup7186"; transcript_id "DR0082597"; family_id "LINE/RTE-BovB"; class_id "LINE/RTE-BovB";
UTR3	NIPA1(XM_027964652.3#NC_056055.1#113847831:c.*46640>0)	NC_056055.1	113902959	113902981	gene_id "DR1810495_dup527"; transcript_id "DR1810495"; family_id "LINE/RTE-BovB"; class_id "LINE/RTE-BovB";
intergenic	SFT2D3(dist=8292),LIMS2(dist=37803)	NC_056055.1	117797143	117797829	gene_id "DR1809590_dup310"; transcript_id "DR1809590"; family_id "LINE/L1"; class_id "LINE/L1";
intergenic	LOC121818687(dist=25074),MAP3K2(dist=1614)	NC_056055.1	118121579	118121732	gene_id "DR1692672_dup1232"; transcript_id "DR1692672"; family_id "LINE/L1"; class_id "LINE/L1";
intronic	HIBCH	NC_056055.1	119025012	119025485	gene_id "DR1692695_dup1786"; transcript_id "DR1692695"; family_id "LINE/RTE-BovB"; class_id "LINE/RTE-BovB";
UTR3	OSGEPL1(XM_060409632.1#NC_056055.1#119582605:c.*26090>0,XM_060409633.1#NC_056055.1#119582605:c.*11690>0,XM_060409634.1#NC_056055.1#119595381:c.*11690>0)	NC_056055.1	119607041	119607072	gene_id "DR0082647_dup274"; transcript_id "DR0082647"; family_id "LINE/L1"; class_id "LINE/L1";
intergenic	LOC105608906(dist=42038),DNAJC10(dist=2554)	NC_056055.1	126997927	126997943	gene_id "DR0769028_dup142"; transcript_id "DR0769028"; family_id "LINE"; class_id "LINE";
intergenic	LOC105608906(dist=42252),DNAJC10(dist=2340)	NC_056055.1	126998141	126998379	gene_id "DR1880361_dup2706"; transcript_id "DR1880361"; family_id "LINE/L1"; class_id "LINE/L1";
intergenic	PDE1A(dist=6187),PPP1R1C(dist=11822)	NC_056055.1	127666959	127667397	gene_id "DR1692695_dup1825"; transcript_id "DR1692695"; family_id "LINE/RTE-BovB"; class_id "LINE/RTE-BovB";
intronic	TTN	NC_056055.1	131387919	131388151	gene_id "DR1068161_dup505"; transcript_id "DR1068161"; family_id "LINE/L1"; class_id "LINE/L1";
downstream	LOC132659202(dist=396)	NC_056055.1	133329318	133329906	gene_id "DF0000094_dup68"; transcript_id "DF0000094"; family_id "DNA/hAT-Charlie"; class_id "DNA/hAT-Charlie";
intergenic	CHRNA1(dist=1440),WIPF1(dist=26148)	NC_056055.1	135346541	135347726	gene_id "DR0768738_dup2217"; transcript_id "DR0768738"; family_id "LINE/RTE-BovB"; class_id "LINE/RTE-BovB";
intergenic	LOC121818703(dist=51646),SP3(dist=11700)	NC_056055.1	136011934	136013267	gene_id "DR0768549_dup870"; transcript_id "DR0768549"; family_id "LINE/RTE-BovB"; class_id "LINE/RTE-BovB";
UTR3	DCAF17(XM_060411109.1#NC_056055.1#138242250:c.*47680>0,XM_042243729.1#NC_056055.1#138242250:c.*47680>0,XM_042243728.1#NC_056055.1#138242250:c.*47680>0,XM_004004602.5#NC_056055.1#138242250:c.*47680>0,XM_060411110.1#NC_056055.1#138242250:c.*47680>0,XM_060411111.1#NC_056055.1#138242250:c.*47680>0)	NC_056055.1	138242723	138242833	gene_id "DR1810250_dup2"; transcript_id "DR1810250"; family_id "LINE/L1"; class_id "LINE/L1";
intergenic	GORASP2(dist=49399),LOC132657150(dist=4606)	NC_056055.1	138832373	138833208	gene_id "DR1880113_dup307"; transcript_id "DR1880113"; family_id "LINE/L1"; class_id "LINE/L1";
ncRNA_exonic	LOC132659206	NC_056055.1	138885603	138885925	gene_id "DR0195033_dup1098"; transcript_id "DR0195033"; family_id "LINE/RTE-BovB"; class_id "LINE/RTE-BovB";
UTR3	SPC25(XM_004004625.6#NC_056055.1#140497544:c.*20690>0,XM_060409807.1#NC_056055.1#140499084:c.*20690>0)	NC_056055.1	140512362	140512453	gene_id "DR0082597_dup7619"; transcript_id "DR0082597"; family_id "LINE/RTE-BovB"; class_id "LINE/RTE-BovB";
UTR3	SCN2A(XM_004004640.5#NC_056055.1#144167282:c.*8910>0,XM_004004641.5#NC_056055.1#144167282:c.*8910>0,XM_042243786.1#NC_056055.1#144167282:c.*8910>0,XM_042243787.2#NC_056055.1#144167282:c.*8910>0)	NC_056055.1	144168861	144168989	gene_id "DR0768750_dup634"; transcript_id "DR0768750"; family_id "LINE/RTE-BovB"; class_id "LINE/RTE-BovB";
intergenic	GRB14(dist=26073),FIGN(dist=853677)	NC_056055.1	145131488	145139217	gene_id "DR1606399_dup912"; transcript_id "DR1606399"; family_id "LINE/L1"; class_id "LINE/L1";
intronic	KCNH7	NC_056055.1	147040045	147047833	gene_id "DR1606399_dup916"; transcript_id "DR1606399"; family_id "LINE/L1"; class_id "LINE/L1";
intronic	RBMS1	NC_056055.1	149466267	149466390	gene_id "DR1606562_dup18"; transcript_id "DR1606562"; family_id "DNA/hAT-Charlie"; class_id "DNA/hAT-Charlie";
intronic	LOC101109941	NC_056055.1	149938523	149938913	gene_id "DR1606284_dup611"; transcript_id "DR1606284"; family_id "LINE/RTE-BovB"; class_id "LINE/RTE-BovB";
UTR3	LOC101109941(XM_042244906.2#NC_056055.1#149838007:c.*15310>0,XM_042244907.2#NC_056055.1#149838007:c.*15310>0)	NC_056055.1	149958007	149958159	gene_id "DR0389061_dup45"; transcript_id "DR0389061"; family_id "DNA/hAT-Charlie"; class_id "DNA/hAT-Charlie";
intronic	MARCHF7	NC_056055.1	149990661	149991948	gene_id "DR0082779_dup3174"; transcript_id "DR0082779"; family_id "LINE/RTE-BovB"; class_id "LINE/RTE-BovB";
intergenic	ERMN(dist=3996),GALNT5(dist=1946)	NC_056055.1	152413899	152414137	gene_id "DR0194994_dup1534"; transcript_id "DR0194994"; family_id "LINE/RTE-BovB"; class_id "LINE/RTE-BovB";
intergenic	LOC114113298(dist=220817),TRNAW-CCA_36(dist=203551)	NC_056055.1	154080183	154087885	gene_id "DR1606399_dup932"; transcript_id "DR1606399"; family_id "LINE/L1"; class_id "LINE/L1";
UTR3	KCNJ3(XM_027964942.3#NC_056055.1#154609480:c.*29820>0,XM_060411148.1#NC_056055.1#154609480:c.*24010>0,XM_004004689.6#NC_056055.1#154609480:c.*24010>0)	NC_056055.1	154609788	154609828	gene_id "DR1068310_dup23"; transcript_id "DR1068310"; family_id "LINE/L2"; class_id "LINE/L2";
downstream	GALNT13(dist=746)	NC_056055.1	155096841	155097246	gene_id "DR0082597_dup7847"; transcript_id "DR0082597"; family_id "LINE/RTE-BovB"; class_id "LINE/RTE-BovB";
intronic	NEB	NC_056055.1	158036213	158036360	gene_id "DR0310710_dup88"; transcript_id "DR0310710"; family_id "DNA/hAT-Charlie"; class_id "DNA/hAT-Charlie";
intergenic	ACVR2A(dist=1290714),TRNAS-GGA_58(dist=95088)	NC_056055.1	163011525	163012393	gene_id "DF0279828_dup296"; transcript_id "DF0279828"; family_id "LINE/L1"; class_id "LINE/L1";
intronic	LRP1B	NC_056055.1	169682077	169683922	gene_id "DR0082530_dup385"; transcript_id "DR0082530"; family_id "LINE/L1"; class_id "LINE/L1";
intergenic	SPOPL(dist=530760),HNMT(dist=10276)	NC_056055.1	172614698	172614820	gene_id "DR0308120_dup18"; transcript_id "DR0308120"; family_id "DNA/hAT-Charlie"; class_id "DNA/hAT-Charlie";
intronic	NCKAP5	NC_056055.1	177473437	177474511	gene_id "DR0768367_dup320"; transcript_id "DR0768367"; family_id "LINE/L1"; class_id "LINE/L1";
intergenic	TRNAC-GCA_43(dist=479857),CNTNAP5(dist=263948)	NC_056055.1	189262532	189270259	gene_id "DR1606399_dup1023"; transcript_id "DR1606399"; family_id "LINE/L1"; class_id "LINE/L1";
intergenic	TRNAC-GCA_43(dist=735965),CNTNAP5(dist=7840)	NC_056055.1	189518640	189519205	gene_id "DR1606317_dup749"; transcript_id "DR1606317"; family_id "LINE/RTE-BovB"; class_id "LINE/RTE-BovB";
UTR3	CNTNAP5(XM_012140581.5#NC_056055.1#189526479:c.*62530>0)	NC_056055.1	190612222	190612441	gene_id "DR0082698_dup63"; transcript_id "DR0082698"; family_id "DNA/hAT-Charlie"; class_id "DNA/hAT-Charlie";
intronic	MYO1B	NC_056055.1	193641364	193641592	gene_id "DR0195054_dup3516"; transcript_id "DR0195054"; family_id "LINE/RTE-BovB"; class_id "LINE/RTE-BovB";
intergenic	MOB4(dist=7568),RFTN2(dist=1215)	NC_056055.1	199848102	199848217	gene_id "DR0194836_dup219"; transcript_id "DR0194836"; family_id "LINE/L1"; class_id "LINE/L1";
intergenic	MAIP1(dist=132670),SPATS2L(dist=157454)	NC_056055.1	202449359	202450215	gene_id "DR1692139_dup1104"; transcript_id "DR1692139"; family_id "LINE/RTE-BovB"; class_id "LINE/RTE-BovB";
intronic	SGO2	NC_056055.1	202863321	202864122	gene_id "DR0195106_dup1213"; transcript_id "DR0195106"; family_id "LINE/L1"; class_id "LINE/L1";
intronic	SGO2	NC_056055.1	202865424	202865519	gene_id "DR1692612_dup693"; transcript_id "DR1692612"; family_id "DNA/TcMar-Tigger"; class_id "DNA/TcMar-Tigger";
UTR3	CFLAR(XM_060410206.1#NC_056055.1#203445601:c.*24440>0,XM_060410205.1#NC_056055.1#203455009:c.*24440>0,XM_060410227.1#NC_056055.1#203455009:c.*24440>0,XM_042244952.2#NC_056055.1#203455009:c.*24440>0,XM_060410221.1#NC_056055.1#203455009:c.*24440>0,XM_060410207.1#NC_056055.1#203455009:c.*24440>0,XM_060410209.1#NC_056055.1#203455009:c.*24440>0,XM_012142312.5#NC_056055.1#203455009:c.*24440>0,XM_060410…	NC_056055.1	203507969	203508145	gene_id "DR0082912_dup3359"; transcript_id "DR0082912"; family_id "LINE/RTE-BovB"; class_id "LINE/RTE-BovB";
UTR3	CFLAR(XM_060410206.1#NC_056055.1#203445601:c.*36640>0,XM_060410219.1#NC_056055.1#203445601:c.*9610>0,XM_060410205.1#NC_056055.1#203455009:c.*36640>0,XM_060410214.1#NC_056055.1#203455009:c.*9610>0,XM_060410227.1#NC_056055.1#203455009:c.*36640>0,XM_042244952.2#NC_056055.1#203455009:c.*36640>0,XM_060410221.1#NC_056055.1#203455009:c.*36640>0,XM_060410224.1#NC_056055.1#203455009:c.*9610>0,XM_060410207…	NC_056055.1	203509189	203509352	gene_id "DR0195135_dup1328"; transcript_id "DR0195135"; family_id "SINE/MIR"; class_id "SINE/MIR";
intronic	PARD3B	NC_056055.1	206796864	206797602	gene_id "DR1692161_dup1162"; transcript_id "DR1692161"; family_id "LINE/RTE-BovB"; class_id "LINE/RTE-BovB";
intronic	NRP2	NC_056055.1	207937437	207937694	gene_id "DR0769216_dup2971"; transcript_id "DR0769216"; family_id "LINE/L1"; class_id "LINE/L1";
UTR3	ACADL(XM_027965150.3#NC_056055.1#211852985:c.*4580>0,XM_027965149.3#NC_056055.1#211852985:c.*4580>0)	NC_056055.1	211861077	211861212	gene_id "DR0389083_dup2486"; transcript_id "DR0389083"; family_id "LINE"; class_id "LINE";
downstream	LOC101102541(dist=116)	NC_056055.1	212162884	212163020	gene_id "DR1692106_dup849"; transcript_id "DR1692106"; family_id "LINE/RTE-BovB"; class_id "LINE/RTE-BovB";
intergenic	ATIC(dist=6248),FN1(dist=1523)	NC_056055.1	217328980	217328990	gene_id "DR0769120_dup1052"; transcript_id "DR0769120"; family_id "LINE/L1"; class_id "LINE/L1";
UTR3	TMEM169(XM_042244202.2#NC_056055.1#218113012:c.*7870>0,XM_012145728.4#NC_056055.1#218113012:c.*7870>0,XM_015093525.4#NC_056055.1#218113012:c.*7870>0)	NC_056055.1	218126855	218127273	gene_id "DF0001018_dup781"; transcript_id "DF0001018"; family_id "LTR/ERVL-MaLR"; class_id "LTR/ERVL-MaLR";
UTR3	TMEM169(XM_042244202.2#NC_056055.1#218113012:c.*16070>0,XM_012145728.4#NC_056055.1#218113012:c.*16070>0,XM_015093525.4#NC_056055.1#218113012:c.*16070>0)	NC_056055.1	218127675	218127911	gene_id "DR0307493_dup3726"; transcript_id "DR0307493"; family_id "LINE/RTE-BovB"; class_id "LINE/RTE-BovB";
downstream	MARCHF4(dist=21)	NC_056055.1	218260727	218260857	gene_id "DF0001108_dup23"; transcript_id "DF0001108"; family_id "DNA/Kolobok"; class_id "DNA/Kolobok";
intergenic	MARCHF4(dist=7906),TRNAC-GCA_47(dist=34142)	NC_056055.1	218389335	218389756	gene_id "DR0307548_dup86"; transcript_id "DR0307548"; family_id "LTR/ERVL-MaLR"; class_id "LTR/ERVL-MaLR";
intronic	SMARCAL1	NC_056055.1	218480305	218480442	gene_id "DR1068182_dup904"; transcript_id "DR1068182"; family_id "LTR/ERVL-MaLR"; class_id "LTR/ERVL-MaLR";
downstream	RPL37A(dist=850)	NC_056055.1	218516149	218516387	gene_id "DF0000001_dup6823"; transcript_id "DF0000001"; family_id "SINE/MIR"; class_id "SINE/MIR";
intergenic	LOC114112894(dist=1925),TNS1(dist=3428)	NC_056055.1	219912679	219912767	gene_id "DR0389079_dup39"; transcript_id "DR0389079"; family_id "DNA/hAT-Charlie"; class_id "DNA/hAT-Charlie";
intronic	TNS1	NC_056055.1	219940464	219940641	gene_id "DF0000489_dup668"; transcript_id "DF0000489"; family_id "LTR/ERVL"; class_id "LTR/ERVL";
UTR3	TMBIM1(XM_004004922.5#NC_056055.1#220312616:c.*3690>0,XM_027965175.3#NC_056055.1#220312616:c.*3690>0)	NC_056055.1	220313662	220313936	gene_id "DR0082694_dup5099"; transcript_id "DR0082694"; family_id "LINE/L1"; class_id "LINE/L1";
intergenic	CDK5R2(dist=3622),FEV(dist=16364)	NC_056055.1	220914520	220914914	gene_id "DR0769000_dup39"; transcript_id "DR0769000"; family_id "LINE/L1"; class_id "LINE/L1";
intergenic	CDK5R2(dist=4017),FEV(dist=15969)	NC_056055.1	220914915	220915442	gene_id "DF0000302_dup1240"; transcript_id "DF0000302"; family_id "LINE/L1"; class_id "LINE/L1";
intronic	GMPPA	NC_056055.1	221424251	221424527	gene_id "DR1809968_dup645"; transcript_id "DR1809968"; family_id "SINE/MIR"; class_id "SINE/MIR";
intronic	OBSL1	NC_056055.1	221476445	221476573	gene_id "DF0000091_dup130"; transcript_id "DF0000091"; family_id "DNA/hAT-Charlie"; class_id "DNA/hAT-Charlie";
intergenic	LOC114112899(dist=62451),TRNAS-GGA_65(dist=369976)	NC_056055.1	225396317	225404698	gene_id "DR1606399_dup1097"; transcript_id "DR1606399"; family_id "LINE/L1"; class_id "LINE/L1";
intronic	NYAP2	NC_056055.1	227858698	227859168	gene_id "DR0307871_dup69"; transcript_id "DR0307871"; family_id "LTR/ERV1"; class_id "LTR/ERV1";
intronic	NYAP2	NC_056055.1	227899309	227899855	gene_id "DR0082680_dup483"; transcript_id "DR0082680"; family_id "LINE/L1"; class_id "LINE/L1";
intronic	NYAP2	NC_056055.1	227900454	227900743	gene_id "DR1880189_dup424"; transcript_id "DR1880189"; family_id "LINE/RTE-BovB"; class_id "LINE/RTE-BovB";
intronic	NYAP2	NC_056055.1	227900469	227900802	gene_id "DR1692672_dup1596"; transcript_id "DR1692672"; family_id "LINE/L1"; class_id "LINE/L1";
intronic	FBXO36	NC_056055.1	231964498	231964848	gene_id "DF0000008_dup3494"; transcript_id "DF0000008"; family_id "LINE/L1"; class_id "LINE/L1";
UTR3	C2H2orf72(XM_060411354.1#NC_056055.1#232840173:c.*17770>0,XM_042244397.2#NC_056055.1#232840173:c.*16020>0,XM_060411355.1#NC_056055.1#232840173:c.*17770>0,XM_060411356.1#NC_056055.1#232840173:c.*17850>0,XM_015093595.3#NC_056055.1#232840173:c.*14660>0,XM_042244395.1#NC_056055.1#232840173:c.*14660>0)	NC_056055.1	232848566	232848805	gene_id "DR1068679_dup1051"; transcript_id "DR1068679"; family_id "LINE/L1"; class_id "LINE/L1";
UTR3	C2H2orf72(XM_060411354.1#NC_056055.1#232840173:c.*25360>0,XM_042244397.2#NC_056055.1#232840173:c.*23610>0,XM_060411355.1#NC_056055.1#232840173:c.*25360>0,XM_060411356.1#NC_056055.1#232840173:c.*25440>0,XM_015093595.3#NC_056055.1#232840173:c.*22250>0,XM_042244395.1#NC_056055.1#232840173:c.*22250>0)	NC_056055.1	232849325	232849460	gene_id "DR1606600_dup605"; transcript_id "DR1606600"; family_id "SINE/MIR"; class_id "SINE/MIR";
UTR3	C2H2orf72(XM_060411354.1#NC_056055.1#232840173:c.*26900>0,XM_042244397.2#NC_056055.1#232840173:c.*25150>0,XM_060411355.1#NC_056055.1#232840173:c.*26900>0,XM_060411356.1#NC_056055.1#232840173:c.*26980>0,XM_015093595.3#NC_056055.1#232840173:c.*23790>0,XM_042244395.1#NC_056055.1#232840173:c.*23790>0)	NC_056055.1	232849479	232849519	gene_id "DR0812891_dup394"; transcript_id "DR0812891"; family_id "DNA/TcMar-Tigger"; class_id "DNA/TcMar-Tigger";
UTR3	C2H2orf72(XM_060411354.1#NC_056055.1#232840173:c.*26900>0,XM_042244397.2#NC_056055.1#232840173:c.*25150>0,XM_060411355.1#NC_056055.1#232840173:c.*26900>0,XM_060411356.1#NC_056055.1#232840173:c.*26980>0,XM_015093595.3#NC_056055.1#232840173:c.*23790>0,XM_042244395.1#NC_056055.1#232840173:c.*23790>0)	NC_056055.1	232849479	232849504	gene_id "DR1692388_dup1679"; transcript_id "DR1692388"; family_id "LINE/L1"; class_id "LINE/L1";
intergenic	PTMA(dist=7692),PDE6D(dist=6663)	NC_056055.1	233421882	233421964	gene_id "DR0307271_dup278"; transcript_id "DR0307271"; family_id "DNA/TcMar-Mariner"; class_id "DNA/TcMar-Mariner";
intronic	CHRNG	NC_056055.1	234157693	234157847	gene_id "rnd-2_family-17_dup74"; transcript_id "rnd-2_family-17"; family_id "DNA/hAT-Charlie"; class_id "DNA/hAT-Charlie";
UTR3	TRIM62(XM_027965326.2#NC_056055.1#234484521:c.*10960>0,XM_027965327.3#NC_056055.1#234485679:c.*10960>0)	NC_056055.1	234521428	234521878	gene_id "DR1692715_dup13"; transcript_id "DR1692715"; family_id "LTR/ERVL"; class_id "LTR/ERVL";
UTR3	SYNC(XM_060410546.1#NC_056055.1#234946796:c.*16550>0,XM_027965340.3#NC_056055.1#234946796:c.*9010>0,XM_027965341.3#NC_056055.1#234946796:c.*4310>0,XM_042244439.2#NC_056055.1#234946796:c.*8870>0,XM_027965342.3#NC_056055.1#234946796:c.*3690>0)	NC_056055.1	234966543	234966704	gene_id "DR0554612_dup70"; transcript_id "DR0554612"; family_id "DNA/TcMar-Tigger"; class_id "DNA/TcMar-Tigger";
intergenic	NKAIN1(dist=6608),PUM1(dist=76566)	NC_056055.1	236190525	236190706	gene_id "DR0082976_dup808"; transcript_id "DR0082976"; family_id "LINE/L1"; class_id "LINE/L1";
intergenic	NKAIN1(dist=6894),PUM1(dist=76280)	NC_056055.1	236190811	236191001	gene_id "DR0109493_dup191"; transcript_id "DR0109493"; family_id "SINE/MIR"; class_id "SINE/MIR";
intergenic	NKAIN1(dist=8501),PUM1(dist=74673)	NC_056055.1	236192418	236192464	gene_id "DR0389202_dup245"; transcript_id "DR0389202"; family_id "SINE/MIR"; class_id "SINE/MIR";
intergenic	NKAIN1(dist=8505),PUM1(dist=74669)	NC_056055.1	236192422	236192480	gene_id "DR0813298_dup272"; transcript_id "DR0813298"; family_id "LINE/RTE-BovB"; class_id "LINE/RTE-BovB";
intronic	SRSF4	NC_056055.1	238119183	238119298	gene_id "DR0109518_dup4009"; transcript_id "DR0109518"; family_id "LINE/RTE-BovB"; class_id "LINE/RTE-BovB";
UTR5	EPB41(XM_042244472.2#NC_056055.1#238171969:c.-16020>0)	NC_056055.1	238274678	238274760	gene_id "DR1880578_dup119"; transcript_id "DR1880578"; family_id "LINE/L2"; class_id "LINE/L2";
intergenic	LOC114113296(dist=3331),GMEB1(dist=3135)	NC_056055.1	238495085	238495247	gene_id "DF0000001_dup7207"; transcript_id "DF0000001"; family_id "SINE/MIR"; class_id "SINE/MIR";
intergenic	LOC114113296(dist=4124),GMEB1(dist=2342)	NC_056055.1	238495878	238496122	gene_id "DR0310644_dup825"; transcript_id "DR0310644"; family_id "LINE/RTE-BovB"; class_id "LINE/RTE-BovB";
intronic	STX12	NC_056055.1	239289363	239290604	gene_id "DR0769120_dup1099"; transcript_id "DR0769120"; family_id "LINE/L1"; class_id "LINE/L1";
intergenic	LOC114112904(dist=20803),HMGN2(dist=8523)	NC_056055.1	240378640	240380023	gene_id "DF0000280_dup1082"; transcript_id "DF0000280"; family_id "LINE/L1"; class_id "LINE/L1";
intergenic	SRRM1(dist=2930),TRNAE-UUC_28(dist=11627)	NC_056055.1	242039614	242041299	gene_id "DR1692569_dup2397"; transcript_id "DR1692569"; family_id "LINE/RTE-BovB"; class_id "LINE/RTE-BovB";
upstream;downstream	GALE(dist=899);HMGCL(dist=402)	NC_056055.1	242851438	242851671	gene_id "DR1606323_dup549"; transcript_id "DR1606323"; family_id "LINE/L1"; class_id "LINE/L1";
UTR3	PINK1(XM_042244672.2#NC_056055.1#245716753:c.*5400>0,XM_015093729.4#NC_056055.1#245716753:c.*5400>0)	NC_056055.1	245717289	245717516	gene_id "DR0194914_dup218"; transcript_id "DR0194914"; family_id "DNA/hAT-Charlie"; class_id "DNA/hAT-Charlie";
intronic	PLA2G5	NC_056055.1	246449007	246451236	gene_id "DR0082644_dup797"; transcript_id "DR0082644"; family_id "LINE/L1"; class_id "LINE/L1";
intronic	NBL1	NC_056055.1	246744765	246745188	gene_id "DR0109792_dup1235"; transcript_id "DR0109792"; family_id "LINE/RTE-BovB"; class_id "LINE/RTE-BovB";
intergenic	MICOS10(dist=2088),CAPZB(dist=70965)	NC_056055.1	246807195	246807329	gene_id "DR0082601_dup1025"; transcript_id "DR0082601"; family_id "SINE/MIR"; class_id "SINE/MIR";
downstream	AKR7A2(dist=593)	NC_056055.1	247061719	247061821	gene_id "DR1692161_dup1269"; transcript_id "DR1692161"; family_id "LINE/RTE-BovB"; class_id "LINE/RTE-BovB";
downstream	AKR7A2(dist=821)	NC_056055.1	247061947	247062496	gene_id "DR0195236_dup388"; transcript_id "DR0195236"; family_id "LINE/L1"; class_id "LINE/L1";
intronic	EMC1	NC_056055.1	247115893	247116019	gene_id "DR0812808_dup112"; transcript_id "DR0812808"; family_id "LINE/RTE-BovB"; class_id "LINE/RTE-BovB";
UTR5	MFAP2(XM_042244774.2#NC_056055.1#249277492:c.-28380>0,XM_060411527.1#NC_056055.1#249277492:c.-28380>0,XM_027965681.3#NC_056055.1#249277492:c.-28380>0)	NC_056055.1	249277686	249277920	gene_id "DR0768570_dup1354"; transcript_id "DR0768570"; family_id "LINE/L1"; class_id "LINE/L1";
UTR5	MFAP2(XM_042244774.2#NC_056055.1#249277492:c.-28010>0,XM_060411527.1#NC_056055.1#249277492:c.-28010>0,XM_027965681.3#NC_056055.1#249277492:c.-28010>0)	NC_056055.1	249277723	249277955	gene_id "DR0769004_dup911"; transcript_id "DR0769004"; family_id "LTR/ERVL-MaLR"; class_id "LTR/ERVL-MaLR";
UTR5	CROCC(XM_060411520.1#NC_056055.1#249285292:c.-15040>0,XM_060411519.1#NC_056055.1#249285292:c.-15040>0,XM_060411518.1#NC_056055.1#249285292:c.-15040>0,XM_060411521.1#NC_056055.1#249292288:c.-15040>0)	NC_056055.1	249341265	249341773	gene_id "DR0194994_dup1856"; transcript_id "DR0194994"; family_id "LINE/RTE-BovB"; class_id "LINE/RTE-BovB";
ncRNA_intronic	LOC132659363	NC_056055.1	249449081	249449325	gene_id "DR1068235_dup2395"; transcript_id "DR1068235"; family_id "LINE/L1"; class_id "LINE/L1";
UTR3	HSPB7(XM_027965694.2#NC_056055.1#249752067:c.*10040>0)	NC_056055.1	249755227	249755368	gene_id "DR0554878_dup1701"; transcript_id "DR0554878"; family_id "LINE/RTE-BovB"; class_id "LINE/RTE-BovB";
intergenic	LOC114112439(dist=16953),LOC121818851(dist=11955)	NC_056055.1	250042421	250044036	gene_id "DR0082534_dup47"; transcript_id "DR0082534"; family_id "LTR/ERV1"; class_id "LTR/ERV1";
intergenic	LOC114112674(dist=5592),LOC121818848(dist=12702)	NC_056055.1	250076012	250076427	gene_id "DR1880982_dup227"; transcript_id "DR1880982"; family_id "LINE/RTE-BovB"; class_id "LINE/RTE-BovB";
intergenic	LOC132659245(dist=13187),LOC121818524(dist=2214)	NC_056055.1	250121311	250130951	gene_id "DR1810329_dup816"; transcript_id "DR1810329"; family_id "LINE/RTE-BovB"; class_id "LINE/RTE-BovB";
ncRNA_exonic	LOC105606001	NC_056056.1	840153	840214	gene_id "DR1880263_dup21"; transcript_id "DR1880263"; family_id "LTR/ERV1"; class_id "LTR/ERV1";
intergenic	SAPCD2(dist=3435),ENTPD2(dist=4933)	NC_056056.1	863698	863711	gene_id "DR0109463_dup1387"; transcript_id "DR0109463"; family_id "LINE/L1"; class_id "LINE/L1";
intergenic	SAPCD2(dist=5140),ENTPD2(dist=3228)	NC_056056.1	865403	865507	gene_id "DF0000008_dup3608"; transcript_id "DF0000008"; family_id "LINE/L1"; class_id "LINE/L1";
intergenic	SAPCD2(dist=5350),ENTPD2(dist=3018)	NC_056056.1	865613	865863	gene_id "DR1692612_dup816"; transcript_id "DR1692612"; family_id "DNA/TcMar-Tigger"; class_id "DNA/TcMar-Tigger";
intergenic	LCN12(dist=2619),C8G(dist=2727)	NC_056056.1	969406	969590	gene_id "DR0813434_dup1353"; transcript_id "DR0813434"; family_id "LINE/L1"; class_id "LINE/L1";
intergenic	LCN12(dist=2971),C8G(dist=2375)	NC_056056.1	969758	969970	gene_id "DR0194903_dup824"; transcript_id "DR0194903"; family_id "LINE/RTE-BovB"; class_id "LINE/RTE-BovB";
intergenic	LCN12(dist=2971),C8G(dist=2375)	NC_056056.1	969758	969772	gene_id "DR0307545_dup549"; transcript_id "DR0307545"; family_id "LINE/L1"; class_id "LINE/L1";
UTR3	PIERCE1(XM_042245428.2#NC_056056.1#1152578:c.*17110>0,XM_042245429.2#NC_056056.1#1152578:c.*17110>0)	NC_056056.1	1156934	1157135	gene_id "DR1692161_dup1275"; transcript_id "DR1692161"; family_id "LINE/RTE-BovB"; class_id "LINE/RTE-BovB";
intergenic	BRD3OS(dist=10666),VAV2(dist=10724)	NC_056056.1	2176252	2177789	gene_id "DR0109436_dup2094"; transcript_id "DR0109436"; family_id "LINE/RTE-BovB"; class_id "LINE/RTE-BovB";
UTR3	SURF6(XM_015093821.4#NC_056056.1#2702290:c.*181110>0)	NC_056056.1	2726729	2728736	gene_id "DR0082787_dup937"; transcript_id "DR0082787"; family_id "LINE/L1"; class_id "LINE/L1";
intergenic	LOC105607217(dist=6227),LOC101110918(dist=12092)	NC_056056.1	2796521	2797899	gene_id "DR0194917_dup380"; transcript_id "DR0194917"; family_id "LINE/L1"; class_id "LINE/L1";
downstream	DIPK1B,LOC101110918(dist=281)	NC_056056.1	2812950	2813244	gene_id "DR0554534_dup7"; transcript_id "DR0554534"; family_id "LINE/RTE-BovB"; class_id "LINE/RTE-BovB";
downstream	DIPK1B,LOC101110918(dist=95)	NC_056056.1	2813136	2813257	gene_id "DR0389570_dup350"; transcript_id "DR0389570"; family_id "LTR/ERVK"; class_id "LTR/ERVK";
UTR5	SPACA9(XM_042245516.1#NC_056056.1#4022623:c.-49760>0,XM_042245517.2#NC_056056.1#4022623:c.-49760>0)	NC_056056.1	4035021	4035117	gene_id "DF0000974_dup3334"; transcript_id "DF0000974"; family_id "SINE/MIR"; class_id "SINE/MIR";
downstream	SETX(dist=462)	NC_056056.1	4607110	4607549	gene_id "DF0001018_dup836"; transcript_id "DF0001018"; family_id "LTR/ERVL-MaLR"; class_id "LTR/ERVL-MaLR";
intergenic	EXOSC2(dist=8057),PRDM12(dist=1107)	NC_056056.1	5944611	5944683	gene_id "DF0000974_dup3348"; transcript_id "DF0000974"; family_id "SINE/MIR"; class_id "SINE/MIR";
intergenic	EXOSC2(dist=8123),PRDM12(dist=1041)	NC_056056.1	5944677	5944879	gene_id "DR0389586_dup1556"; transcript_id "DR0389586"; family_id "LINE/RTE-BovB"; class_id "LINE/RTE-BovB";
intergenic	EXOSC2(dist=8152),PRDM12(dist=1012)	NC_056056.1	5944706	5944908	gene_id "DR0307196_dup1790"; transcript_id "DR0307196"; family_id "LINE/RTE-BovB"; class_id "LINE/RTE-BovB";
intergenic	LOC114108601(dist=4631),NCS1(dist=10658)	NC_056056.1	6352746	6352951	gene_id "DR0082841_dup1403"; transcript_id "DR0082841"; family_id "LINE/RTE-BovB"; class_id "LINE/RTE-BovB";
intergenic	LOC114108601(dist=4838),NCS1(dist=10451)	NC_056056.1	6352953	6353501	gene_id "DF0000272_dup559"; transcript_id "DF0000272"; family_id "LINE/L1"; class_id "LINE/L1";
downstream	NCS1(dist=344)	NC_056056.1	6363060	6363236	gene_id "DR1606764_dup13"; transcript_id "DR1606764"; family_id "SINE/MIR"; class_id "SINE/MIR";
ncRNA_exonic	LOC121818992	NC_056056.1	7150145	7150286	gene_id "DR0195189_dup117"; transcript_id "DR0195189"; family_id "LTR/ERVL-MaLR"; class_id "LTR/ERVL-MaLR";
intronic	LOC114108697	NC_056056.1	7560686	7560733	gene_id "DR1068640_dup2048"; transcript_id "DR1068640"; family_id "SINE/MIR"; class_id "SINE/MIR";
intergenic	LOC121818994(dist=8797),CERCAM(dist=3939)	NC_056056.1	7883719	7884030	gene_id "DR0812827_dup496"; transcript_id "DR0812827"; family_id "LINE/RTE-BovB"; class_id "LINE/RTE-BovB";
intergenic	TRNAG-CCC_40(dist=4409),COQ4(dist=4056)	NC_056056.1	7966308	7967336	gene_id "DR0389248_dup327"; transcript_id "DR0389248"; family_id "LINE/RTE-BovB"; class_id "LINE/RTE-BovB";
UTR3	TRUB2(XM_004007161.4#NC_056056.1#7981405:c.*26620>0,XM_012162065.3#NC_056056.1#7981405:c.*26620>0)	NC_056056.1	7995390	7995569	gene_id "DR0109527_dup1695"; transcript_id "DR0109527"; family_id "LINE/L1"; class_id "LINE/L1";
UTR5	PIP5KL1(XM_042245656.2#NC_056056.1#8290212:c.-3030>0,XM_027966401.3#NC_056056.1#8290212:c.-3030>0)	NC_056056.1	8290734	8290870	gene_id "DR0082691_dup512"; transcript_id "DR0082691"; family_id "SINE/MIR"; class_id "SINE/MIR";
downstream	PIP5KL1(dist=584)	NC_056056.1	8299423	8299491	gene_id "DR0813064_dup692"; transcript_id "DR0813064"; family_id "LINE/RTE-BovB"; class_id "LINE/RTE-BovB";
UTR3	RALGPS1(XM_042245687.1#NC_056056.1#8915665:c.*42320>0,XM_042245689.1#NC_056056.1#8915665:c.*42320>0,XM_042245692.2#NC_056056.1#8915665:c.*42320>0,XM_042245691.2#NC_056056.1#8915665:c.*42320>0,XM_027966434.3#NC_056056.1#8915665:c.*35820>0,XM_042245697.2#NC_056056.1#8915665:c.*42320>0,XM_042245696.2#NC_056056.1#8915665:c.*42320>0,XM_042245694.2#NC_056056.1#8915665:c.*35820>0,XM_042245690.2#NC_05605…	NC_056056.1	8916648	8916768	gene_id "DR0768583_dup48"; transcript_id "DR0768583"; family_id "LINE/L2"; class_id "LINE/L2";
UTR3	LMX1B(XM_027966439.2#NC_056056.1#9416405:c.*21680>0,XM_027966438.2#NC_056056.1#9416405:c.*21680>0)	NC_056056.1	9417533	9417592	gene_id "DR0554719_dup726"; transcript_id "DR0554719"; family_id "SINE/MIR"; class_id "SINE/MIR";
UTR3	LMX1B(XM_027966439.2#NC_056056.1#9416405:c.*10900>0,XM_027966438.2#NC_056056.1#9416405:c.*10900>0)	NC_056056.1	9418611	9418682	gene_id "DF0000362_dup2035"; transcript_id "DF0000362"; family_id "LINE/CR1"; class_id "LINE/CR1";
intronic	OLFML2A	NC_056056.1	11096108	11096318	gene_id "DR0768558_dup1205"; transcript_id "DR0768558"; family_id "LINE/RTE-BovB"; class_id "LINE/RTE-BovB";
intronic	OLFML2A	NC_056056.1	11096377	11096560	gene_id "rnd-2_family-6_dup252"; transcript_id "rnd-2_family-6"; family_id "DNA/hAT-Charlie"; class_id "DNA/hAT-Charlie";
UTR3	PDCL(XM_042245737.2#NC_056056.1#12892749:c.*16100>0,XM_004005657.6#NC_056056.1#12892749:c.*16100>0)	NC_056056.1	12901550	12901902	gene_id "DF0000303_dup2835"; transcript_id "DF0000303"; family_id "LINE/L1"; class_id "LINE/L1";
intronic	GGTA1	NC_056056.1	14438970	14439322	gene_id "DF0001001_dup624"; transcript_id "DF0001001"; family_id "LTR/ERVL-MaLR"; class_id "LTR/ERVL-MaLR";
ncRNA_exonic	LOC132659557	NC_056056.1	16113178	16113539	gene_id "DR0082772_dup370"; transcript_id "DR0082772"; family_id "LTR/ERVL-MaLR"; class_id "LTR/ERVL-MaLR";
intergenic	ID2(dist=19626),KIDINS220(dist=4644)	NC_056056.1	18224378	18224744	gene_id "DF0001020_dup569"; transcript_id "DF0001020"; family_id "LTR/ERVL-MaLR"; class_id "LTR/ERVL-MaLR";
intronic	KIDINS220	NC_056056.1	18245211	18245355	gene_id "DR0554878_dup1802"; transcript_id "DR0554878"; family_id "LINE/RTE-BovB"; class_id "LINE/RTE-BovB";
intronic	KIDINS220	NC_056056.1	18300753	18300890	gene_id "DR1068635_dup789"; transcript_id "DR1068635"; family_id "LINE/RTE-BovB"; class_id "LINE/RTE-BovB";
intergenic	VSNL1(dist=1319),SMC6(dist=7895)	NC_056056.1	25786045	25786179	gene_id "DR1692612_dup870"; transcript_id "DR1692612"; family_id "DNA/TcMar-Tigger"; class_id "DNA/TcMar-Tigger";
intergenic	VSNL1(dist=1362),SMC6(dist=7852)	NC_056056.1	25786088	25786923	gene_id "DR0082912_dup4094"; transcript_id "DR0082912"; family_id "LINE/RTE-BovB"; class_id "LINE/RTE-BovB";
intronic	GEN1	NC_056056.1	25869685	25869812	gene_id "DR0194865_dup2880"; transcript_id "DR0194865"; family_id "LINE/RTE-BovB"; class_id "LINE/RTE-BovB";
intergenic	LOC101104727(dist=476901),TRNAW-CCA_46(dist=73988)	NC_056056.1	29794580	29794987	gene_id "DR1880959_dup1457"; transcript_id "DR1880959"; family_id "LINE/RTE-BovB"; class_id "LINE/RTE-BovB";
intergenic	TRNAW-CCA_46(dist=320522),LOC121819011(dist=130036)	NC_056056.1	30189161	30189466	gene_id "DR0195073_dup267"; transcript_id "DR0195073"; family_id "LTR/ERVL-MaLR"; class_id "LTR/ERVL-MaLR";
UTR3	KIF3C(XM_027966582.3#NC_056056.1#33233330:c.*1580>0)	NC_056056.1	33235577	33235647	gene_id "DR0109629_dup3699"; transcript_id "DR0109629"; family_id "LINE/L1"; class_id "LINE/L1";
intronic	KCNK3	NC_056056.1	33865403	33865893	gene_id "DR0082880_dup2974"; transcript_id "DR0082880"; family_id "LINE/L1"; class_id "LINE/L1";
downstream	KCNK3(dist=970)	NC_056056.1	33876342	33876497	gene_id "DF0000975_dup10643"; transcript_id "DF0000975"; family_id "SINE/MIR"; class_id "SINE/MIR";
UTR3	DPYSL5(XM_004005741.5#NC_056056.1#33948906:c.*14470>0)	NC_056056.1	34037180	34037305	gene_id "DR0307511_dup176"; transcript_id "DR0307511"; family_id "SINE/MIR"; class_id "SINE/MIR";
UTR3	SUPT7L(XM_004005776.6#NC_056056.1#34671726:c.*17100>0,XM_012166878.5#NC_056056.1#34671726:c.*17100>0)	NC_056056.1	34673525	34673716	gene_id "DR0082868_dup1690"; transcript_id "DR0082868"; family_id "LINE/L1"; class_id "LINE/L1";
UTR3	FOSL2(XM_027966637.3#NC_056056.1#35344991:c.*36340>0,XM_027966638.3#NC_056056.1#35347646:c.*36340>0)	NC_056056.1	35367368	35367427	gene_id "DR0195191_dup668"; transcript_id "DR0195191"; family_id "LINE/RTE-BovB"; class_id "LINE/RTE-BovB";
UTR3	TIA1(XM_012167463.5#NC_056056.1#38175335:c.*31310>0,XM_027966657.3#NC_056056.1#38175335:c.*81800>0,XM_060411995.1#NC_056056.1#38175335:c.*31310>0,XM_060411994.1#NC_056056.1#38175335:c.*81800>0,XM_027966658.3#NC_056056.1#38175335:c.*81800>0,XM_027966659.3#NC_056056.1#38175335:c.*81800>0)	NC_056056.1	38213335	38213669	gene_id "DF0000302_dup1495"; transcript_id "DF0000302"; family_id "LINE/L1"; class_id "LINE/L1";
UTR3	AAK1(XM_027966667.2#NC_056056.1#38728558:c.*32660>0,XM_060412021.1#NC_056056.1#38728558:c.*32660>0,XM_060412022.1#NC_056056.1#38728558:c.*32660>0,XM_027966668.2#NC_056056.1#38728558:c.*32660>0,XM_042248077.1#NC_056056.1#38728558:c.*32660>0)	NC_056056.1	38883737	38883859	gene_id "DF0000779_dup262"; transcript_id "DF0000779"; family_id "DNA/TcMar-Mariner"; class_id "DNA/TcMar-Mariner";
intronic	GKN1	NC_056056.1	39407630	39415559	gene_id "DR0768845_dup7"; transcript_id "DR0768845"; family_id "LTR/ERVK"; class_id "LTR/ERVK";
ncRNA_intronic	LOC132659577	NC_056056.1	40431029	40431163	gene_id "DR0109582_dup372"; transcript_id "DR0109582"; family_id "SINE/MIR"; class_id "SINE/MIR";
intronic	ETAA1	NC_056056.1	40916247	40916494	gene_id "DR0768539_dup2009"; transcript_id "DR0768539"; family_id "LINE/RTE-BovB"; class_id "LINE/RTE-BovB";
intergenic	LOC132659580(dist=55668),TRNAW-CCA_48(dist=65283)	NC_056056.1	41519858	41520343	gene_id "DR1880369_dup161"; transcript_id "DR1880369"; family_id "LINE/L1"; class_id "LINE/L1";
intergenic	SPRED2(dist=38629),ACTR2(dist=5771)	NC_056056.1	43082389	43082486	gene_id "DR0813462_dup945"; transcript_id "DR0813462"; family_id "LINE/RTE-BovB"; class_id "LINE/RTE-BovB";
intergenic	SPRED2(dist=38728),ACTR2(dist=5672)	NC_056056.1	43082488	43082503	gene_id "DR1692102_dup973"; transcript_id "DR1692102"; family_id "LINE/RTE-BovB"; class_id "LINE/RTE-BovB";
intergenic	SPRED2(dist=39245),ACTR2(dist=5155)	NC_056056.1	43083005	43083133	gene_id "DR1880088_dup1181"; transcript_id "DR1880088"; family_id "LINE/L1"; class_id "LINE/L1";
intergenic	LOC132659390(dist=11181),SLC1A4(dist=3697)	NC_056056.1	43303024	43303402	gene_id "DR1606465_dup745"; transcript_id "DR1606465"; family_id "LINE/RTE-BovB"; class_id "LINE/RTE-BovB";
intronic	REEP1	NC_056056.1	58126135	58126157	gene_id "DR1068143_dup976"; transcript_id "DR1068143"; family_id "LTR/ERVL-MaLR"; class_id "LTR/ERVL-MaLR";
intronic	SMYD1	NC_056056.1	58812958	58813330	gene_id "DR1880132_dup1504"; transcript_id "DR1880132"; family_id "LINE/L1"; class_id "LINE/L1";
downstream	LOC105613621(dist=13)	NC_056056.1	60363842	60364055	gene_id "DR1880414_dup1340"; transcript_id "DR1880414"; family_id "LINE/L1"; class_id "LINE/L1";
UTR3	SLC5A7(XM_004005919.6#NC_056056.1#61718121:c.*17630>0)	NC_056056.1	61741514	61741675	gene_id "DR0082780_dup2307"; transcript_id "DR0082780"; family_id "LINE/RTE-BovB"; class_id "LINE/RTE-BovB";
UTR3	REL(XM_004005929.5#NC_056056.1#63082909:c.*21200>0,XM_027966801.3#NC_056056.1#63082909:c.*21200>0)	NC_056056.1	63091645	63093567	gene_id "DR0109728_dup601"; transcript_id "DR0109728"; family_id "LINE/RTE-BovB"; class_id "LINE/RTE-BovB";
intergenic	LOC121819049(dist=1324291),LOC121819050(dist=172112)	NC_056056.1	64984020	64984236	gene_id "DR1606305_dup68"; transcript_id "DR1606305"; family_id "DNA/hAT-Charlie"; class_id "DNA/hAT-Charlie";
intergenic	LOC121819049(dist=1324776),LOC121819050(dist=171627)	NC_056056.1	64984505	64985537	gene_id "DR1809599_dup576"; transcript_id "DR1809599"; family_id "LINE/RTE-BovB"; class_id "LINE/RTE-BovB";
intergenic	LOC121819049(dist=1430716),LOC121819050(dist=65687)	NC_056056.1	65090445	65096706	gene_id "DR1606399_dup1256"; transcript_id "DR1606399"; family_id "LINE/L1"; class_id "LINE/L1";
intergenic	LOC132659586(dist=55948),TRNAG-CCC_52(dist=180655)	NC_056056.1	65482221	65482771	gene_id "DR0082635_dup3229"; transcript_id "DR0082635"; family_id "LINE/RTE-BovB"; class_id "LINE/RTE-BovB";
intergenic	LOC132659407(dist=911525),TRNAC-GCA_62(dist=1142635)	NC_056056.1	72027632	72029339	gene_id "DF0279828_dup389"; transcript_id "DF0279828"; family_id "LINE/L1"; class_id "LINE/L1";
intronic	MSH6	NC_056056.1	76675609	76675625	gene_id "DR1692344_dup1014"; transcript_id "DR1692344"; family_id "LINE/L1"; class_id "LINE/L1";
UTR3	PREPL(XM_012172442.4#NC_056056.1#79967292:c.*25520>0,XM_012172453.4#NC_056056.1#79967292:c.*25520>0,XM_012172464.4#NC_056056.1#79967292:c.*25520>0,XM_012172449.4#NC_056056.1#79967292:c.*25520>0,XM_060412217.1#NC_056056.1#79967292:c.*25520>0,XM_042246228.1#NC_056056.1#79967292:c.*25520>0)	NC_056056.1	80005464	80005698	gene_id "DR0195244_dup110"; transcript_id "DR0195244"; family_id "LINE/L1"; class_id "LINE/L1";
intronic	PPM1B	NC_056056.1	80089441	80089569	gene_id "DR0768603_dup273"; transcript_id "DR0768603"; family_id "LINE/RTE-BovB"; class_id "LINE/RTE-BovB";
UTR3	MTA3(XM_012172822.5#NC_056056.1#81392058:c.*30350>0,XM_042246245.2#NC_056056.1#81392058:c.*120000>0,XM_004007292.6#NC_056056.1#81392058:c.*30350>0,XM_042246246.2#NC_056056.1#81392058:c.*39000>0,XM_042246244.2#NC_056056.1#81392058:c.*120000>0,XM_027966893.2#NC_056056.1#81392058:c.*30350>0,XM_042246248.2#NC_056056.1#81392058:c.*120000>0,XM_060412227.1#NC_056056.1#81392058:c.*30350>0,XM_042246247.2#…	NC_056056.1	81392523	81392990	gene_id "DF0000491_dup202"; transcript_id "DF0000491"; family_id "LTR/ERVL"; class_id "LTR/ERVL";
UTR3	SRD5A2(XM_060413906.1#NC_056056.1#92129149:c.*3820>0,XM_060413907.1#NC_056056.1#92129149:c.*3120>0)	NC_056056.1	92178037	92178183	gene_id "DR1692672_dup1958"; transcript_id "DR1692672"; family_id "LINE/L1"; class_id "LINE/L1";
intronic	ADD2	NC_056056.1	92739702	92739760	gene_id "DR0307799_dup189"; transcript_id "DR0307799"; family_id "LINE/RTE-BovB"; class_id "LINE/RTE-BovB";
intronic	ALMS1	NC_056056.1	95573597	95573955	gene_id "DR0195021_dup650"; transcript_id "DR0195021"; family_id "LINE/L1"; class_id "LINE/L1";
intergenic	DCTN1(dist=11151),LOC101116640(dist=9756)	NC_056056.1	96267630	96267842	gene_id "DR0768601_dup343"; transcript_id "DR0768601"; family_id "LINE/RTE-BovB"; class_id "LINE/RTE-BovB";
ncRNA_intronic	LOC105612338	NC_056056.1	97533209	97533502	gene_id "DF0001030_dup309"; transcript_id "DF0001030"; family_id "LTR/ERVL"; class_id "LTR/ERVL";
intergenic	LOC105612338(dist=23042),LOC121819074(dist=182114)	NC_056056.1	97560288	97560402	gene_id "DR0813459_dup290"; transcript_id "DR0813459"; family_id "LTR/ERV1"; class_id "LTR/ERV1";
intergenic	LOC105612338(dist=23065),LOC121819074(dist=182091)	NC_056056.1	97560311	97560532	gene_id "DR0082597_dup11287"; transcript_id "DR0082597"; family_id "LINE/RTE-BovB"; class_id "LINE/RTE-BovB";
intergenic	LOC105612338(dist=23075),LOC121819074(dist=182081)	NC_056056.1	97560321	97560593	gene_id "DR1605992_dup916"; transcript_id "DR1605992"; family_id "LINE/RTE-BovB"; class_id "LINE/RTE-BovB";
intergenic	LOC105612338(dist=23460),LOC121819074(dist=181696)	NC_056056.1	97560706	97560927	gene_id "DF0000106_dup172"; transcript_id "DF0000106"; family_id "DNA/hAT-Charlie"; class_id "DNA/hAT-Charlie";
UTR3	LONRF2(XM_027967056.3#NC_056056.1#100975984:c.*453110>0)	NC_056056.1	101047463	101047819	gene_id "DR0812973_dup10"; transcript_id "DR0812973"; family_id "LTR/ERVL"; class_id "LTR/ERVL";
UTR3	LONRF2(XM_027967056.3#NC_056056.1#100975984:c.*457910>0)	NC_056056.1	101047943	101048036	gene_id "DF0000926_dup167"; transcript_id "DF0000926"; family_id "LTR/ERVL"; class_id "LTR/ERVL";
UTR3	LONRF2(XM_027967056.3#NC_056056.1#100975984:c.*475660>0)	NC_056056.1	101049718	101050175	gene_id "DF0000069_dup389"; transcript_id "DF0000069"; family_id "DNA/hAT-Tip100"; class_id "DNA/hAT-Tip100";
UTR3	LONRF2(XM_027967056.3#NC_056056.1#100975984:c.*484310>0)	NC_056056.1	101050583	101050693	gene_id "DR1606503_dup48"; transcript_id "DR1606503"; family_id "LTR/ERVL-MaLR"; class_id "LTR/ERVL-MaLR";
downstream	LONRF2(dist=59)	NC_056056.1	101051100	101051433	gene_id "DR0813213_dup668"; transcript_id "DR0813213"; family_id "LINE/L1"; class_id "LINE/L1";
downstream	LONRF2(dist=95)	NC_056056.1	101051136	101051985	gene_id "DR0310473_dup167"; transcript_id "DR0310473"; family_id "LINE/L1"; class_id "LINE/L1";
intronic	MGAT4A	NC_056056.1	102581205	102582028	gene_id "DR0082541_dup1286"; transcript_id "DR0082541"; family_id "LINE"; class_id "LINE";
downstream	CNNM3(dist=670)	NC_056056.1	103689026	103690265	gene_id "DR0082809_dup375"; transcript_id "DR0082809"; family_id "LINE/L1"; class_id "LINE/L1";
intergenic	NEURL3(dist=32332),NCAPH(dist=1063)	NC_056056.1	104000502	104000657	gene_id "DR0082566_dup2487"; transcript_id "DR0082566"; family_id "LINE/L1"; class_id "LINE/L1";
ncRNA_exonic	LOC114113961	NC_056056.1	105849629	105850148	gene_id "DF0000738_dup456"; transcript_id "DF0000738"; family_id "DNA/hAT-Charlie"; class_id "DNA/hAT-Charlie";
intronic	ZC3H8	NC_056056.1	106294851	106295035	gene_id "DR0194859_dup202"; transcript_id "DR0194859"; family_id "LINE/L1"; class_id "LINE/L1";
intergenic	NAV3(dist=496498),TRNAC-GCA_66(dist=178271)	NC_056056.1	114648146	114648953	gene_id "DR0768367_dup411"; transcript_id "DR0768367"; family_id "LINE/L1"; class_id "LINE/L1";
UTR3	LIN7A(XM_004006220.5#NC_056056.1#116837027:c.*45960>0)	NC_056056.1	116837573	116837689	gene_id "DR0082726_dup883"; transcript_id "DR0082726"; family_id "SINE/MIR"; class_id "SINE/MIR";
intronic	TMTC2	NC_056056.1	119096909	119097116	gene_id "DR1692695_dup2766"; transcript_id "DR1692695"; family_id "LINE/RTE-BovB"; class_id "LINE/RTE-BovB";
intronic	TMTC2	NC_056056.1	119097118	119097204	gene_id "DR0307979_dup746"; transcript_id "DR0307979"; family_id "LINE/RTE-BovB"; class_id "LINE/RTE-BovB";
downstream	SLC6A15(dist=413)	NC_056056.1	121078466	121078715	gene_id "DR1880436_dup622"; transcript_id "DR1880436"; family_id "LINE/L1"; class_id "LINE/L1";
intronic	DCN	NC_056056.1	127553799	127553842	gene_id "DR0310702_dup16"; transcript_id "DR0310702"; family_id "DNA/hAT-Tip100"; class_id "DNA/hAT-Tip100";
UTR5	DCN(XM_012159321.5#NC_056056.1#127551453:c.-8710>0)	NC_056056.1	127583491	127583649	gene_id "DF0000361_dup2629"; transcript_id "DF0000361"; family_id "LINE/L2"; class_id "LINE/L2";
intronic	PLEKHG7	NC_056056.1	129149649	129151155	gene_id "DR0194994_dup2299"; transcript_id "DR0194994"; family_id "LINE/RTE-BovB"; class_id "LINE/RTE-BovB";
intronic	PLXNC1	NC_056056.1	130529594	130529865	gene_id "DR0082645_dup88"; transcript_id "DR0082645"; family_id "LINE/L1"; class_id "LINE/L1";
UTR3	PLXNC1(XM_060412507.1#NC_056056.1#130420048:c.*29520>0,XM_015094600.3#NC_056056.1#130420048:c.*18990>0)	NC_056056.1	130575001	130575052	gene_id "DR0813064_dup843"; transcript_id "DR0813064"; family_id "LINE/RTE-BovB"; class_id "LINE/RTE-BovB";
intronic	NR2C1	NC_056056.1	131243015	131243158	gene_id "DR0769213_dup609"; transcript_id "DR0769213"; family_id "LTR/ERVL"; class_id "LTR/ERVL";
intronic	NR2C1	NC_056056.1	131243131	131243387	gene_id "DF0001164_dup106"; transcript_id "DF0001164"; family_id "DNA"; class_id "DNA";
intronic	METAP2	NC_056056.1	131619493	131621264	gene_id "DR0082749_dup568"; transcript_id "DR0082749"; family_id "LINE/RTE-BovB"; class_id "LINE/RTE-BovB";
UTR3	PPP1R1A(XM_060414029.1#NC_056056.1#131990885:c.*9740>0)	NC_056056.1	131997427	131997666	gene_id "DF0000789_dup244"; transcript_id "DF0000789"; family_id "DNA/TcMar-Tigger"; class_id "DNA/TcMar-Tigger";
intronic	HNRNPA1	NC_056056.1	132267145	132267437	gene_id "DR1068633_dup26"; transcript_id "DR1068633"; family_id "LTR/ERVK"; class_id "LTR/ERVK";
intronic	SLC11A2	NC_056056.1	135182161	135182256	gene_id "DR0109741_dup95"; transcript_id "DR0109741"; family_id "DNA/TcMar-Tigger"; class_id "DNA/TcMar-Tigger";
intronic	SLC11A2	NC_056056.1	135182258	135182416	gene_id "DR0194824_dup309"; transcript_id "DR0194824"; family_id "DNA/TcMar-Tigger"; class_id "DNA/TcMar-Tigger";
intronic	LIMA1	NC_056056.1	136129149	136129416	gene_id "DF0000273_dup985"; transcript_id "DF0000273"; family_id "LINE/L1"; class_id "LINE/L1";
intergenic	KCNH3(dist=6781),SPATS2(dist=1381)	NC_056056.1	136718884	136719161	gene_id "DR0389586_dup1954"; transcript_id "DR0389586"; family_id "LINE/RTE-BovB"; class_id "LINE/RTE-BovB";
intronic	LOC105614728	NC_056056.1	137012657	137014608	gene_id "DR1880331_dup353"; transcript_id "DR1880331"; family_id "LINE/RTE-BovB"; class_id "LINE/RTE-BovB";
intergenic	LOC114114299(dist=8158),ADCY6(dist=10959)	NC_056056.1	137384641	137384742	gene_id "DR0768783_dup529"; transcript_id "DR0768783"; family_id "LINE/RTE-BovB"; class_id "LINE/RTE-BovB";
intergenic	LOC114114299(dist=8543),ADCY6(dist=10574)	NC_056056.1	137385026	137385044	gene_id "DR0310385_dup252"; transcript_id "DR0310385"; family_id "LINE/RTE-BovB"; class_id "LINE/RTE-BovB";
intronic	ANO6	NC_056056.1	141175095	141175356	gene_id "DR0082976_dup982"; transcript_id "DR0082976"; family_id "LINE/L1"; class_id "LINE/L1";
UTR3	DBX2(XM_004006426.5#NC_056056.1#141566129:c.*16120>0)	NC_056056.1	141604032	141604275	gene_id "DR0195135_dup1930"; transcript_id "DR0195135"; family_id "SINE/MIR"; class_id "SINE/MIR";
intergenic	GXYLT1(dist=292687),TRNAY-GUA_9(dist=241079)	NC_056056.1	145179240	145185889	gene_id "DR1606399_dup1433"; transcript_id "DR1606399"; family_id "LINE/L1"; class_id "LINE/L1";
downstream	CNTN1(dist=866)	NC_056056.1	146055902	146056075	gene_id "DR1809656_dup207"; transcript_id "DR1809656"; family_id "DNA/hAT-Charlie"; class_id "DNA/hAT-Charlie";
downstream	KCNMB4(dist=358)	NC_056056.1	149342237	149342454	gene_id "DF0001021_dup496"; transcript_id "DF0001021"; family_id "LTR/ERVL-MaLR"; class_id "LTR/ERVL-MaLR";
downstream	KCNMB4(dist=139)	NC_056056.1	149342456	149342901	gene_id "DR1068561_dup3"; transcript_id "DR1068561"; family_id "LTR/ERV1"; class_id "LTR/ERV1";
UTR3	KCNMB4(XM_004006463.6#NC_056056.1#149342594:c.*26010>0,XM_042246913.2#NC_056056.1#149342594:c.*27370>0)	NC_056056.1	149343208	149343373	gene_id "DR0082555_dup56"; transcript_id "DR0082555"; family_id "LTR/ERVL-MaLR"; class_id "LTR/ERVL-MaLR";
downstream	CAND1(dist=6)	NC_056056.1	152632092	152632254	gene_id "DF0000157_dup989"; transcript_id "DF0000157"; family_id "LINE/L1"; class_id "LINE/L1";
intronic	GRIP1	NC_056056.1	153289988	153297697	gene_id "DR1606399_dup1439"; transcript_id "DR1606399"; family_id "LINE/L1"; class_id "LINE/L1";
UTR3	IRAK3(XM_027967477.3#NC_056056.1#153724205:c.*31130>0)	NC_056056.1	153727081	153727167	gene_id "DR1067937_dup59"; transcript_id "DR1067937"; family_id "DNA/hAT-Charlie"; class_id "DNA/hAT-Charlie";
intergenic	TRNAG-GCC_23(dist=906178),TRNAW-CCA_57(dist=333354)	NC_056056.1	158967266	158975016	gene_id "DR1606399_dup1454"; transcript_id "DR1606399"; family_id "LINE/L1"; class_id "LINE/L1";
intergenic	LRIG3(dist=762451),TRNAA-GGC(dist=78535)	NC_056056.1	161518992	161521312	gene_id "DF0279828_dup458"; transcript_id "DF0279828"; family_id "LINE/L1"; class_id "LINE/L1";
intergenic	AGAP2(dist=1709),OS9(dist=4833)	NC_056056.1	161927769	161928305	gene_id "DR0082976_dup1038"; transcript_id "DR0082976"; family_id "LINE/L1"; class_id "LINE/L1";
intergenic	AGAP2(dist=2284),OS9(dist=4258)	NC_056056.1	161928344	161931426	gene_id "DR0082976_dup1039"; transcript_id "DR0082976"; family_id "LINE/L1"; class_id "LINE/L1";
intronic	KIF5A	NC_056056.1	162081943	162082075	gene_id "DR0195224_dup2536"; transcript_id "DR0195224"; family_id "LINE/L1"; class_id "LINE/L1";
intronic	KIF5A	NC_056056.1	162081973	162082086	gene_id "DR1068356_dup1089"; transcript_id "DR1068356"; family_id "LINE/RTE-BovB"; class_id "LINE/RTE-BovB";
exonic	MYO1A	NC_056056.1	162581911	162581958	gene_id "DR1880077_dup765"; transcript_id "DR1880077"; family_id "LINE/RTE-BovB"; class_id "LINE/RTE-BovB";
intronic	RPS26	NC_056056.1	163496772	163496837	gene_id "DR0554593_dup1161"; transcript_id "DR0554593"; family_id "LINE/RTE-BovB"; class_id "LINE/RTE-BovB";
UTR5;UTR3	SUOX(XM_004006596.6#NC_056056.1#163530320:c.-21590>0,XM_012174764.4#NC_056056.1#163530320:c.-21590>0);RAB5B(XM_060413025.1#NC_056056.1#163535139:c.*43170>0,XM_060413038.1#NC_056056.1#163535139:c.*43170>0,XM_060413040.1#NC_056056.1#163535139:c.*43170>0,XM_060413031.1#NC_056056.1#163535139:c.*43170>0,XM_060413032.1#NC_056056.1#163535139:c.*43170>0,XM_060413041.1#NC_056056.1#163535139:c.*43170>0,XM_…	NC_056056.1	163535293	163535569	gene_id "DR1605976_dup1630"; transcript_id "DR1605976"; family_id "LINE/RTE-BovB"; class_id "LINE/RTE-BovB";
intronic	RAB5B,SUOX	NC_056056.1	163547539	163547810	gene_id "DR0307492_dup702"; transcript_id "DR0307492"; family_id "LINE/RTE-BovB"; class_id "LINE/RTE-BovB";
intergenic	LOC101114185(dist=3452),LOC101119032(dist=24113)	NC_056056.1	164869001	164870484	gene_id "DR1606399_dup1476"; transcript_id "DR1606399"; family_id "LINE/L1"; class_id "LINE/L1";
intergenic	LOC105609280(dist=43239),LOC105609282(dist=112932)	NC_056056.1	167319693	167319879	gene_id "DF0000975_dup12611"; transcript_id "DF0000975"; family_id "SINE/MIR"; class_id "SINE/MIR";
intronic	ANKS1B	NC_056056.1	168726710	168732936	gene_id "DR1606399_dup1485"; transcript_id "DR1606399"; family_id "LINE/L1"; class_id "LINE/L1";
intronic	ANKS1B	NC_056056.1	169066856	169068731	gene_id "DR0311047_dup1211"; transcript_id "DR0311047"; family_id "LINE/RTE-BovB"; class_id "LINE/RTE-BovB";
intronic	ANKS1B	NC_056056.1	169392574	169392960	gene_id "DR0769030_dup11"; transcript_id "DR0769030"; family_id "LTR/ERVL-MaLR"; class_id "LTR/ERVL-MaLR";
exonic	ANO4	NC_056056.1	170536005	170536028	gene_id "DR1809662_dup337"; transcript_id "DR1809662"; family_id "LINE/L1"; class_id "LINE/L1";
intronic	MYBPC1	NC_056056.1	171040635	171040690	gene_id "DR0307903_dup1412"; transcript_id "DR0307903"; family_id "LINE/RTE-BovB"; class_id "LINE/RTE-BovB";
intronic	NUP37	NC_056056.1	171511048	171511292	gene_id "DF0000001_dup9933"; transcript_id "DF0000001"; family_id "SINE/MIR"; class_id "SINE/MIR";
intronic	NUP37	NC_056056.1	171511075	171511351	gene_id "DR0109564_dup4059"; transcript_id "DR0109564"; family_id "LINE/RTE-BovB"; class_id "LINE/RTE-BovB";
intergenic	LOC114113795(dist=62517),IGF1(dist=2674)	NC_056056.1	171764201	171764663	gene_id "DF0000738_dup497"; transcript_id "DF0000738"; family_id "DNA/hAT-Charlie"; class_id "DNA/hAT-Charlie";
UTR3	NT5DC3(XM_027965966.2#NC_056056.1#173056121:c.*38320>0)	NC_056056.1	173056929	173057119	gene_id "DF0000874_dup254"; transcript_id "DF0000874"; family_id "DNA/hAT-Charlie"; class_id "DNA/hAT-Charlie";
intergenic	RIC8B(dist=1906),TMEM263(dist=64999)	NC_056056.1	175772807	175773091	gene_id "DR0307879_dup39"; transcript_id "DR0307879"; family_id "LINE/L1"; class_id "LINE/L1";
UTR3	SYN3(XM_042247181.2#NC_056056.1#176717539:c.*41660>0,XM_027967692.3#NC_056056.1#176717539:c.*41660>0,XM_042247182.2#NC_056056.1#176717539:c.*41660>0,XM_060413168.1#NC_056056.1#176717539:c.*41660>0)	NC_056056.1	176720289	176720419	gene_id "DR0769023_dup566"; transcript_id "DR0769023"; family_id "LINE/RTE-BovB"; class_id "LINE/RTE-BovB";
UTR3	SYN3(XM_042247181.2#NC_056056.1#176717539:c.*10990>0,XM_027967692.3#NC_056056.1#176717539:c.*10990>0,XM_042247182.2#NC_056056.1#176717539:c.*10990>0,XM_060413168.1#NC_056056.1#176717539:c.*10990>0)	NC_056056.1	176723356	176723526	gene_id "DR1880473_dup58"; transcript_id "DR1880473"; family_id "DNA/hAT-Charlie"; class_id "DNA/hAT-Charlie";
upstream	FOXRED2(dist=912)	NC_056056.1	180566378	180567021	gene_id "DR0389015_dup467"; transcript_id "DR0389015"; family_id "LINE/RTE-BovB"; class_id "LINE/RTE-BovB";
intronic	YARS2	NC_056056.1	182650613	182650840	gene_id "DR1068555_dup584"; transcript_id "DR1068555"; family_id "LTR/ERVL-MaLR"; class_id "LTR/ERVL-MaLR";
intronic	BICD1	NC_056056.1	183098369	183106087	gene_id "DR1606399_dup1516"; transcript_id "DR1606399"; family_id "LINE/L1"; class_id "LINE/L1";
UTR3	MED21(XM_004006766.6#NC_056056.1#188325521:c.*48100>0)	NC_056056.1	188326127	188327057	gene_id "DR1692092_dup1406"; transcript_id "DR1692092"; family_id "LINE/RTE-BovB"; class_id "LINE/RTE-BovB";
intergenic	SOX5(dist=1835),TRNAK-UUU_6(dist=614619)	NC_056056.1	192200076	192200365	gene_id "DF0000992_dup247"; transcript_id "DF0000992"; family_id "DNA/TcMar-Tigger"; class_id "DNA/TcMar-Tigger";
UTR3	ST8SIA1(XM_004006788.5#NC_056056.1#193436021:c.*74330>0)	NC_056056.1	193614745	193615004	gene_id "DR0195054_dup5494"; transcript_id "DR0195054"; family_id "LINE/RTE-BovB"; class_id "LINE/RTE-BovB";
UTR3	ST8SIA1(XM_004006788.5#NC_056056.1#193436021:c.*77970>0)	NC_056056.1	193615109	193615217	gene_id "DR1606860_dup1173"; transcript_id "DR1606860"; family_id "LINE/RTE-BovB"; class_id "LINE/RTE-BovB";
intronic	CMAS	NC_056056.1	193727349	193727596	gene_id "DR0194950_dup1812"; transcript_id "DR0194950"; family_id "LINE/L1"; class_id "LINE/L1";
intronic	CMAS	NC_056056.1	193727609	193727830	gene_id "DR0195200_dup69"; transcript_id "DR0195200"; family_id "DNA/TcMar-Tigger"; class_id "DNA/TcMar-Tigger";
intronic	CMAS	NC_056056.1	193728385	193728579	gene_id "DR1880720_dup4"; transcript_id "DR1880720"; family_id "LINE/L1"; class_id "LINE/L1";
intronic	CMAS	NC_056056.1	193728608	193728837	gene_id "DR1606274_dup1106"; transcript_id "DR1606274"; family_id "LINE/RTE-BovB"; class_id "LINE/RTE-BovB";
intronic	CMAS	NC_056056.1	193731479	193731681	gene_id "DR0082857_dup696"; transcript_id "DR0082857"; family_id "LINE/L2"; class_id "LINE/L2";
ncRNA_intronic	LOC121819194	NC_056056.1	193989286	193989531	gene_id "DR0109410_dup2307"; transcript_id "DR0109410"; family_id "LINE/RTE-BovB"; class_id "LINE/RTE-BovB";
ncRNA_intronic	LOC121819194	NC_056056.1	193990541	193990686	gene_id "DR0813462_dup1199"; transcript_id "DR0813462"; family_id "LINE/RTE-BovB"; class_id "LINE/RTE-BovB";
intergenic	PDE3A(dist=106341),LOC114114178(dist=160531)	NC_056056.1	195200859	195201193	gene_id "DR0109748_dup144"; transcript_id "DR0109748"; family_id "LINE/L1"; class_id "LINE/L1";
intronic	EPS8	NC_056056.1	199843903	199846521	gene_id "DR0768330_dup100"; transcript_id "DR0768330"; family_id "LINE/L1"; class_id "LINE/L1";
intronic	DUSP16	NC_056056.1	202921504	202921683	gene_id "DR0812887_dup791"; transcript_id "DR0812887"; family_id "SINE/MIR"; class_id "SINE/MIR";
UTR3	LOC101120999(XM_042247558.2#NC_056056.1#205595041:c.*2150>0)	NC_056056.1	205610219	205610415	gene_id "DR1068175_dup1380"; transcript_id "DR1068175"; family_id "LTR/ERVL-MaLR"; class_id "LTR/ERVL-MaLR";
intronic	MFAP5	NC_056056.1	206824783	206824865	gene_id "DR0813373_dup367"; transcript_id "DR0813373"; family_id "LINE/RTE-BovB"; class_id "LINE/RTE-BovB";
intronic	MFAP5	NC_056056.1	206826484	206826822	gene_id "DR1880108_dup442"; transcript_id "DR1880108"; family_id "LINE/L1"; class_id "LINE/L1";
intergenic	C1RL(dist=19893),LOC105614854(dist=1968)	NC_056056.1	209202931	209204073	gene_id "DR1692462_dup56"; transcript_id "DR1692462"; family_id "LTR/ERV1"; class_id "LTR/ERV1";
intronic	SPSB2	NC_056056.1	209415395	209415687	gene_id "DR0194896_dup3714"; transcript_id "DR0194896"; family_id "LINE/RTE-BovB"; class_id "LINE/RTE-BovB";
exonic	PIANP	NC_056056.1	209581229	209581283	gene_id "DR1880595_dup58"; transcript_id "DR1880595"; family_id "DNA/Crypton-H"; class_id "DNA/Crypton-H";
intronic	CRACR2A	NC_056056.1	212005003	212005204	gene_id "DR1068085_dup5961"; transcript_id "DR1068085"; family_id "LINE/RTE-BovB"; class_id "LINE/RTE-BovB";
intronic	CRACR2A	NC_056056.1	212005206	212005307	gene_id "DR0813456_dup2682"; transcript_id "DR0813456"; family_id "LTR/ERVL-MaLR"; class_id "LTR/ERVL-MaLR";
intronic	CRACR2A	NC_056056.1	212005657	212005686	gene_id "DR0389618_dup3908"; transcript_id "DR0389618"; family_id "LINE/RTE-BovB"; class_id "LINE/RTE-BovB";
intronic	CRACR2A	NC_056056.1	212005769	212005827	gene_id "DR1880612_dup1589"; transcript_id "DR1880612"; family_id "LINE/L1"; class_id "LINE/L1";
intergenic	PRMT8(dist=2233),TSPAN11(dist=96168)	NC_056056.1	212226879	212226940	gene_id "DR0389140_dup12"; transcript_id "DR0389140"; family_id "LTR/ERVL-MaLR"; class_id "LTR/ERVL-MaLR";
intergenic	PRMT8(dist=2554),TSPAN11(dist=95847)	NC_056056.1	212227200	212227435	gene_id "DR0307853_dup1110"; transcript_id "DR0307853"; family_id "LINE"; class_id "LINE";
intergenic	PRMT8(dist=2586),TSPAN11(dist=95815)	NC_056056.1	212227232	212227438	gene_id "DR0195054_dup5706"; transcript_id "DR0195054"; family_id "LINE/RTE-BovB"; class_id "LINE/RTE-BovB";
intergenic	PRMT8(dist=3017),TSPAN11(dist=95384)	NC_056056.1	212227663	212227710	gene_id "DR0109564_dup4307"; transcript_id "DR0109564"; family_id "LINE/RTE-BovB"; class_id "LINE/RTE-BovB";
intergenic	PRMT8(dist=3707),TSPAN11(dist=94694)	NC_056056.1	212228353	212228456	gene_id "DR0311047_dup1272"; transcript_id "DR0311047"; family_id "LINE/RTE-BovB"; class_id "LINE/RTE-BovB";
intergenic	PRMT8(dist=3744),TSPAN11(dist=94657)	NC_056056.1	212228390	212228548	gene_id "DR1068101_dup312"; transcript_id "DR1068101"; family_id "LINE/RTE-BovB"; class_id "LINE/RTE-BovB";
UTR3	TSPAN11(XM_042247640.2#NC_056056.1#212323046:c.*26690>0,XM_042247642.2#NC_056056.1#212323046:c.*26690>0,XM_027967997.3#NC_056056.1#212323046:c.*26690>0,XM_042247641.2#NC_056056.1#212323046:c.*26690>0)	NC_056056.1	212395207	212395372	gene_id "DR0082950_dup685"; transcript_id "DR0082950"; family_id "DNA/hAT-Charlie"; class_id "DNA/hAT-Charlie";
intronic	CDC42EP1	NC_056056.1	215260498	215260530	gene_id "DR1068126_dup2005"; transcript_id "DR1068126"; family_id "LINE/RTE-BovB"; class_id "LINE/RTE-BovB";
downstream	CSNK1E(dist=781)	NC_056056.1	215871883	215873464	gene_id "DR0109422_dup1502"; transcript_id "DR0109422"; family_id "LINE/RTE-BovB"; class_id "LINE/RTE-BovB";
UTR3	NPTXR(XM_060413680.1#NC_056056.1#216242694:c.*38950>0)	NC_056056.1	216242813	216242827	gene_id "DR0109629_dup4886"; transcript_id "DR0109629"; family_id "LINE/L1"; class_id "LINE/L1";
UTR3	NPTXR(XM_060413680.1#NC_056056.1#216242694:c.*35730>0)	NC_056056.1	216243135	216243260	gene_id "DF0000974_dup4585"; transcript_id "DF0000974"; family_id "SINE/MIR"; class_id "SINE/MIR";
UTR3	NPTXR(XM_060413680.1#NC_056056.1#216242694:c.*29770>0)	NC_056056.1	216243731	216243755	gene_id "DR0195227_dup1003"; transcript_id "DR0195227"; family_id "SINE/MIR"; class_id "SINE/MIR";
UTR3	NPTXR(XM_060413680.1#NC_056056.1#216242694:c.*29510>0)	NC_056056.1	216243757	216243911	gene_id "DR0109564_dup4339"; transcript_id "DR0109564"; family_id "LINE/RTE-BovB"; class_id "LINE/RTE-BovB";
intergenic	PDGFB(dist=16185),LOC114114246(dist=41736)	NC_056056.1	216521386	216521825	gene_id "DR0109447_dup136"; transcript_id "DR0109447"; family_id "LTR/ERVL-MaLR"; class_id "LTR/ERVL-MaLR";
intergenic	PDGFB(dist=18253),LOC114114246(dist=39668)	NC_056056.1	216523454	216525233	gene_id "DR0082787_dup1344"; transcript_id "DR0082787"; family_id "LINE/L1"; class_id "LINE/L1";
UTR3	MGAT3(XM_042247756.2#NC_056056.1#216691802:c.*10220>0,XM_060413558.1#NC_056056.1#216692069:c.*10220>0,XM_042247757.2#NC_056056.1#216692397:c.*10220>0,XM_060413560.1#NC_056056.1#216692397:c.*10220>0,XM_060413559.1#NC_056056.1#216692674:c.*10220>0,XM_027968128.3#NC_056056.1#216700856:c.*10220>0,XM_042247755.2#NC_056056.1#216701728:c.*10220>0,XM_042247759.1#NC_056056.1#216707825:c.*10220>0,XM_042247…	NC_056056.1	216729613	216729738	gene_id "DR0082932_dup82"; transcript_id "DR0082932"; family_id "LTR/ERVL-MaLR"; class_id "LTR/ERVL-MaLR";
UTR3	MGAT3(XM_042247756.2#NC_056056.1#216691802:c.*11410>0,XM_060413558.1#NC_056056.1#216692069:c.*11410>0,XM_042247757.2#NC_056056.1#216692397:c.*11410>0,XM_060413560.1#NC_056056.1#216692397:c.*11410>0,XM_060413559.1#NC_056056.1#216692674:c.*11410>0,XM_027968128.3#NC_056056.1#216700856:c.*11410>0,XM_042247755.2#NC_056056.1#216701728:c.*11410>0,XM_042247759.1#NC_056056.1#216707825:c.*11410>0,XM_042247…	NC_056056.1	216729732	216729960	gene_id "DF0001018_dup1233"; transcript_id "DF0001018"; family_id "LTR/ERVL-MaLR"; class_id "LTR/ERVL-MaLR";
UTR3	MGAT3(XM_042247756.2#NC_056056.1#216691802:c.*16490>0,XM_060413558.1#NC_056056.1#216692069:c.*16490>0,XM_042247757.2#NC_056056.1#216692397:c.*16490>0,XM_060413560.1#NC_056056.1#216692397:c.*16490>0,XM_060413559.1#NC_056056.1#216692674:c.*16490>0,XM_027968128.3#NC_056056.1#216700856:c.*16490>0,XM_042247755.2#NC_056056.1#216701728:c.*16490>0,XM_042247759.1#NC_056056.1#216707825:c.*16490>0,XM_042247…	NC_056056.1	216730240	216730356	gene_id "DR0195178_dup804"; transcript_id "DR0195178"; family_id "LINE/L1"; class_id "LINE/L1";
intronic	SEPTIN3	NC_056056.1	218830648	218830802	gene_id "DR0109629_dup4905"; transcript_id "DR0109629"; family_id "LINE/L1"; class_id "LINE/L1";
intronic	TCF20	NC_056056.1	219216070	219216365	gene_id "DF0001225_dup24"; transcript_id "DF0001225"; family_id "DNA/TcMar-Tigger"; class_id "DNA/TcMar-Tigger";
intronic	POLDIP3	NC_056056.1	219380517	219380706	gene_id "DF0000001_dup10823"; transcript_id "DF0000001"; family_id "SINE/MIR"; class_id "SINE/MIR";
UTR3	SCUBE1(XM_027966005.3#NC_056056.1#219900693:c.*36510>0,XM_042247848.2#NC_056056.1#219900693:c.*36510>0,XM_042247849.2#NC_056056.1#219900693:c.*36510>0,XM_042247850.2#NC_056056.1#219900693:c.*36510>0,XM_042247847.2#NC_056056.1#219900693:c.*36510>0)	NC_056056.1	219902119	219902175	gene_id "DR0555032_dup324"; transcript_id "DR0555032"; family_id "LINE/L2"; class_id "LINE/L2";
UTR3	MPPED1(XM_015095056.4#NC_056056.1#220092443:c.*11460>0)	NC_056056.1	220178065	220178288	gene_id "DR0769100_dup20"; transcript_id "DR0769100"; family_id "DNA/hAT-Tip100"; class_id "DNA/hAT-Tip100";
UTR3	MPPED1(XM_015095056.4#NC_056056.1#220092443:c.*13810>0)	NC_056056.1	220178300	220178480	gene_id "DF0000975_dup13671"; transcript_id "DF0000975"; family_id "SINE/MIR"; class_id "SINE/MIR";
exonic	SAMM50	NC_056056.1	220597759	220598046	gene_id "DF0000276_dup726"; transcript_id "DF0000276"; family_id "LINE/L1"; class_id "LINE/L1";
UTR3	RTL6(XM_027968194.3#NC_056056.1#221014055:c.*19260>0,XM_012175760.5#NC_056056.1#221014055:c.*41210>0)	NC_056056.1	221014073	221014585	gene_id "DF0000305_dup1169"; transcript_id "DF0000305"; family_id "LINE/L1"; class_id "LINE/L1";
UTR3	BRD1(XM_027968227.3#NC_056056.1#225135443:c.*12070>0,XM_042247900.2#NC_056056.1#225135443:c.*12070>0,XM_027968229.3#NC_056056.1#225135443:c.*12070>0,XM_027968228.3#NC_056056.1#225135443:c.*12070>0,XM_027968226.3#NC_056056.1#225135443:c.*12070>0)	NC_056056.1	225135450	225135512	gene_id "DF0001108_dup35"; transcript_id "DF0001108"; family_id "DNA/Kolobok"; class_id "DNA/Kolobok";
intronic	MAPK8IP2	NC_056056.1	225854763	225854964	gene_id "DR0109436_dup2987"; transcript_id "DR0109436"; family_id "LINE/RTE-BovB"; class_id "LINE/RTE-BovB";
downstream	LOC121819252(dist=477)	NC_056056.1	225875727	225875971	gene_id "DF0000566_dup469"; transcript_id "DF0000566"; family_id "LTR/ERVL"; class_id "LTR/ERVL";
intergenic	LOC121819375(dist=25791),POLE3(dist=140451)	NC_056057.1	571621	573637	gene_id "DR1809847_dup513"; transcript_id "DR1809847"; family_id "LINE/RTE-BovB"; class_id "LINE/RTE-BovB";
intergenic	LOC121819375(dist=121941),POLE3(dist=44301)	NC_056057.1	667771	675478	gene_id "DR1606399_dup1602"; transcript_id "DR1606399"; family_id "LINE/L1"; class_id "LINE/L1";
intergenic	LOC114112048(dist=915660),NONE(dist=NONE)	NC_056057.1	2380386	2380766	gene_id "DR0389618_dup3993"; transcript_id "DR0389618"; family_id "LINE/RTE-BovB"; class_id "LINE/RTE-BovB";
ncRNA_exonic	LOC132659661	NC_056057.1	12604800	12605014	gene_id "DR0307842_dup3236"; transcript_id "DR0307842"; family_id "LINE/RTE-BovB"; class_id "LINE/RTE-BovB";
intronic	ASB4	NC_056057.1	13413256	13413382	gene_id "DR1068647_dup234"; transcript_id "DR1068647"; family_id "SINE/MIR"; class_id "SINE/MIR";
intronic	NXPH1	NC_056057.1	17576179	17579290	gene_id "DR1809739_dup70"; transcript_id "DR1809739"; family_id "LINE/L1"; class_id "LINE/L1";
downstream	ETV1(dist=708)	NC_056057.1	23036544	23036929	gene_id "DR1068118_dup17"; transcript_id "DR1068118"; family_id "LTR/ERVL-MaLR"; class_id "LTR/ERVL-MaLR";
intronic	CRPPA	NC_056057.1	25666040	25669190	gene_id "DR0194994_dup2716"; transcript_id "DR0194994"; family_id "LINE/RTE-BovB"; class_id "LINE/RTE-BovB";
UTR3	FERD3L(XM_060414953.1#NC_056057.1#28806511:c.*21150>0)	NC_056057.1	28810548	28810888	gene_id "DF0000303_dup3997"; transcript_id "DF0000303"; family_id "LINE/L1"; class_id "LINE/L1";
UTR3	FERD3L(XM_060414953.1#NC_056057.1#28806511:c.*12420>0)	NC_056057.1	28811421	28811526	gene_id "DR0308077_dup425"; transcript_id "DR0308077"; family_id "LINE/L1"; class_id "LINE/L1";
intronic	SEMA3A	NC_056057.1	37886416	37888530	gene_id "DR0082749_dup662"; transcript_id "DR0082749"; family_id "LINE/RTE-BovB"; class_id "LINE/RTE-BovB";
UTR3	FGL2(XM_004007820.5#NC_056057.1#45490768:c.*4070>0)	NC_056057.1	45494754	45494899	gene_id "DR0308077_dup438"; transcript_id "DR0308077"; family_id "LINE/L1"; class_id "LINE/L1";
UTR3	NRCAM(XM_060414691.1#NC_056057.1#50742420:c.*50030>0,XM_060414682.1#NC_056057.1#50742420:c.*50030>0,XM_060414706.1#NC_056057.1#50742420:c.*50030>0,XM_060414703.1#NC_056057.1#50742420:c.*50030>0,XM_042248556.2#NC_056057.1#50742420:c.*50030>0,XM_042248553.2#NC_056057.1#50742420:c.*50030>0,XM_060414688.1#NC_056057.1#50742420:c.*50030>0,XM_042248552.2#NC_056057.1#50742420:c.*50030>0,XM_060414689.1#NC…	NC_056057.1	50743211	50743362	gene_id "DF0000878_dup1054"; transcript_id "DF0000878"; family_id "DNA/hAT-Charlie"; class_id "DNA/hAT-Charlie";
UTR3	NRCAM(XM_060414691.1#NC_056057.1#50742420:c.*46540>0,XM_060414682.1#NC_056057.1#50742420:c.*46540>0,XM_060414706.1#NC_056057.1#50742420:c.*46540>0,XM_060414703.1#NC_056057.1#50742420:c.*46540>0,XM_042248556.2#NC_056057.1#50742420:c.*46540>0,XM_042248553.2#NC_056057.1#50742420:c.*46540>0,XM_060414688.1#NC_056057.1#50742420:c.*46540>0,XM_042248552.2#NC_056057.1#50742420:c.*46540>0,XM_060414689.1#NC…	NC_056057.1	50743560	50743793	gene_id "DF0000358_dup4998"; transcript_id "DF0000358"; family_id "LINE/L2"; class_id "LINE/L2";
intronic	MDFIC	NC_056057.1	55001698	55002481	gene_id "DR1880113_dup639"; transcript_id "DR1880113"; family_id "LINE/L1"; class_id "LINE/L1";
UTR3	IMMP2L(XM_060414759.1#NC_056057.1#58352710:c.*281610>0)	NC_056057.1	58794438	58795386	gene_id "DR0195247_dup2979"; transcript_id "DR0195247"; family_id "LINE/RTE-BovB"; class_id "LINE/RTE-BovB";
downstream	GARS1(dist=277)	NC_056057.1	67239898	67240109	gene_id "DR1809606_dup540"; transcript_id "DR1809606"; family_id "LINE/L1"; class_id "LINE/L1";
UTR3	SCRN1(XM_004007933.5#NC_056057.1#67898630:c.*33330>0,XM_027968645.2#NC_056057.1#67898960:c.*33330>0,XM_042248634.2#NC_056057.1#67899547:c.*33330>0,XM_042248635.2#NC_056057.1#67899661:c.*33330>0)	NC_056057.1	67963430	67963552	gene_id "DR1068340_dup635"; transcript_id "DR1068340"; family_id "LINE/L2"; class_id "LINE/L2";
intergenic	ADAM22(dist=3277),SRI(dist=1134)	NC_056057.1	73932789	73932953	gene_id "DR0082738_dup288"; transcript_id "DR0082738"; family_id "LINE/L1"; class_id "LINE/L1";
UTR3	CFAP69(XM_012176940.5#NC_056057.1#76053231:c.*225170>0,XM_027968682.3#NC_056057.1#76053231:c.*222990>0,XM_027968681.3#NC_056057.1#76053231:c.*177590>0,XM_042248685.2#NC_056057.1#76053231:c.*225170>0)	NC_056057.1	76143732	76144033	gene_id "DR1606284_dup1137"; transcript_id "DR1606284"; family_id "LINE/RTE-BovB"; class_id "LINE/RTE-BovB";
UTR3	HUS1(XM_027968683.3#NC_056057.1#76189531:c.*35390>0,XM_042248689.2#NC_056057.1#76189531:c.*35390>0,XM_004007971.6#NC_056057.1#76189531:c.*35390>0)	NC_056057.1	76205202	76205427	gene_id "DR1606603_dup2014"; transcript_id "DR1606603"; family_id "LINE/L1"; class_id "LINE/L1";
UTR3	RAMP3(XM_004007973.5#NC_056057.1#78138265:c.*4880>0)	NC_056057.1	78138680	78138703	gene_id "DR0308088_dup652"; transcript_id "DR0308088"; family_id "LINE/L1"; class_id "LINE/L1";
intergenic	TBRG4(dist=1356),NACAD(dist=4087)	NC_056057.1	78201195	78201871	gene_id "DR0195106_dup2113"; transcript_id "DR0195106"; family_id "LINE/L1"; class_id "LINE/L1";
intronic	AMPH	NC_056057.1	84158091	84159544	gene_id "DR1606399_dup1784"; transcript_id "DR1606399"; family_id "LINE/L1"; class_id "LINE/L1";
intronic	LSM8	NC_056057.1	84400778	84401195	gene_id "DR0768825_dup1362"; transcript_id "DR0768825"; family_id "LINE/L1"; class_id "LINE/L1";
intergenic	TRNAK-UUU_8(dist=8156),ZNF800(dist=3152)	NC_056057.1	93304621	93305088	gene_id "DR0389671_dup136"; transcript_id "DR0389671"; family_id "LINE/L1"; class_id "LINE/L1";
intergenic	LOC121819422(dist=158245),GCC1(dist=3559)	NC_056057.1	93521681	93522004	gene_id "DR0082628_dup3196"; transcript_id "DR0082628"; family_id "LINE/L1"; class_id "LINE/L1";
intronic	KLHDC10	NC_056057.1	95558854	95562766	gene_id "DR0195240_dup3539"; transcript_id "DR0195240"; family_id "LINE/RTE-BovB"; class_id "LINE/RTE-BovB";
intronic	CALD1	NC_056057.1	100304274	100304535	gene_id "DR1068640_dup3340"; transcript_id "DR1068640"; family_id "SINE/MIR"; class_id "SINE/MIR";
intronic	CALD1	NC_056057.1	100304755	100304811	gene_id "DR0768901_dup207"; transcript_id "DR0768901"; family_id "DNA/hAT-Charlie"; class_id "DNA/hAT-Charlie";
intergenic	LOC132659764(dist=56455),PTN(dist=19268)	NC_056057.1	102308995	102309349	gene_id "DR1068126_dup2306"; transcript_id "DR1068126"; family_id "LINE/RTE-BovB"; class_id "LINE/RTE-BovB";
intergenic	LOC132659764(dist=57745),PTN(dist=17978)	NC_056057.1	102310285	102310872	gene_id "DF0000307_dup60"; transcript_id "DF0000307"; family_id "LINE/L1"; class_id "LINE/L1";
UTR3	DGKI(XM_060415131.1#NC_056057.1#102489969:c.*52140>0,XM_027968850.3#NC_056057.1#102489969:c.*52140>0,XM_042248885.2#NC_056057.1#102489969:c.*52140>0,XM_042248884.2#NC_056057.1#102489969:c.*52140>0,XM_060415133.1#NC_056057.1#102489969:c.*52140>0,XM_060415132.1#NC_056057.1#102489969:c.*52140>0)	NC_056057.1	102495076	102495313	gene_id "DR0082801_dup5111"; transcript_id "DR0082801"; family_id "LINE/L1"; class_id "LINE/L1";
UTR3	DGKI(XM_060415131.1#NC_056057.1#102489969:c.*37630>0,XM_027968850.3#NC_056057.1#102489969:c.*37630>0,XM_042248885.2#NC_056057.1#102489969:c.*37630>0,XM_042248884.2#NC_056057.1#102489969:c.*37630>0,XM_060415133.1#NC_056057.1#102489969:c.*37630>0,XM_060415132.1#NC_056057.1#102489969:c.*37630>0)	NC_056057.1	102496527	102496580	gene_id "DR0389224_dup446"; transcript_id "DR0389224"; family_id "LINE/L2"; class_id "LINE/L2";
intergenic	TMEM213(dist=14108),KIAA1549(dist=9152)	NC_056057.1	103928534	103928847	gene_id "DF0000303_dup4426"; transcript_id "DF0000303"; family_id "LINE/L1"; class_id "LINE/L1";
intergenic	TMEM213(dist=14435),KIAA1549(dist=8825)	NC_056057.1	103928861	103928960	gene_id "DR0555033_dup78"; transcript_id "DR0555033"; family_id "LTR/ERVL-MaLR"; class_id "LTR/ERVL-MaLR";
UTR3	ZC3HAV1L(XM_015095401.3#NC_056057.1#104086741:c.*41800>0)	NC_056057.1	104086791	104086977	gene_id "DR0082708_dup2346"; transcript_id "DR0082708"; family_id "LINE/L1"; class_id "LINE/L1";
intronic	LUC7L2	NC_056057.1	104343576	104343809	gene_id "DF0000978_dup44"; transcript_id "DF0000978"; family_id "DNA/hAT-Tip100"; class_id "DNA/hAT-Tip100";
UTR3	TMEM178B(XM_042248929.2#NC_056057.1#105735365:c.*43210>0)	NC_056057.1	106140280	106140478	gene_id "DR1810106_dup636"; transcript_id "DR1810106"; family_id "LINE/RTE-BovB"; class_id "LINE/RTE-BovB";
UTR3	TMEM178B(XM_042248929.2#NC_056057.1#105735365:c.*51920>0)	NC_056057.1	106141151	106141237	gene_id "DR0768735_dup337"; transcript_id "DR0768735"; family_id "LINE/L1"; class_id "LINE/L1";
UTR3	TMEM178B(XM_042248929.2#NC_056057.1#105735365:c.*56940>0)	NC_056057.1	106141653	106141736	gene_id "DR1810495_dup1101"; transcript_id "DR1810495"; family_id "LINE/RTE-BovB"; class_id "LINE/RTE-BovB";
UTR3	TMEM178B(XM_042248929.2#NC_056057.1#105735365:c.*81890>0)	NC_056057.1	106144148	106144515	gene_id "DR0082678_dup335"; transcript_id "DR0082678"; family_id "DNA/hAT-Charlie"; class_id "DNA/hAT-Charlie";
UTR3	AGK(XM_012177252.5#NC_056057.1#106208822:c.*7610>0,XM_027968881.3#NC_056057.1#106208822:c.*7610>0,XM_004008114.6#NC_056057.1#106208822:c.*7610>0,XM_042248933.2#NC_056057.1#106208822:c.*6100>0,XM_042248934.2#NC_056057.1#106208822:c.*5920>0,XM_042248932.2#NC_056057.1#106209004:c.*7610>0)	NC_056057.1	106302734	106303202	gene_id "DR0194953_dup72"; transcript_id "DR0194953"; family_id "DNA/hAT-Charlie"; class_id "DNA/hAT-Charlie";
ncRNA_exonic	LOC121819442	NC_056057.1	106359667	106359957	gene_id "DR0082880_dup4524"; transcript_id "DR0082880"; family_id "LINE/L1"; class_id "LINE/L1";
ncRNA_exonic	LOC132659774	NC_056057.1	107973413	107975124	gene_id "DR1809844_dup354"; transcript_id "DR1809844"; family_id "LINE/RTE-BovB"; class_id "LINE/RTE-BovB";
UTR3	TCAF1(XM_027968900.2#NC_056057.1#108242684:c.*25370>0,XM_060415171.1#NC_056057.1#108242684:c.*25370>0)	NC_056057.1	108243340	108243567	gene_id "DR0389002_dup2720"; transcript_id "DR0389002"; family_id "LINE/RTE-BovB"; class_id "LINE/RTE-BovB";
intronic	CNTNAP2	NC_056057.1	110727996	110728720	gene_id "DR0194961_dup314"; transcript_id "DR0194961"; family_id "LINE/RTE-BovB"; class_id "LINE/RTE-BovB";
intronic	CNTNAP2	NC_056057.1	110729912	110731940	gene_id "DR1606692_dup1536"; transcript_id "DR1606692"; family_id "LINE/RTE-BovB"; class_id "LINE/RTE-BovB";
UTR3	KRBA1(XM_042248994.1#NC_056057.1#113719760:c.*24580>0,XM_042248988.1#NC_056057.1#113719760:c.*24580>0,XM_042248990.1#NC_056057.1#113719760:c.*24580>0,XM_042248989.1#NC_056057.1#113719760:c.*24580>0,XM_042248993.1#NC_056057.1#113719760:c.*24580>0,XM_027968929.2#NC_056057.1#113719760:c.*24580>0,XM_042248992.1#NC_056057.1#113719760:c.*24580>0,XM_060415190.1#NC_056057.1#113719760:c.*24580>0,XM_042248…	NC_056057.1	113741892	113742089	gene_id "DF0000311_dup1536"; transcript_id "DF0000311"; family_id "LINE/L1"; class_id "LINE/L1";
intergenic	KRBA1(dist=25010),ZNF467(dist=4041)	NC_056057.1	113767083	113769749	gene_id "DR0310399_dup162"; transcript_id "DR0310399"; family_id "LINE/L1"; class_id "LINE/L1";
intergenic	KRBA1(dist=27866),ZNF467(dist=1185)	NC_056057.1	113769939	113770074	gene_id "DR0308068_dup524"; transcript_id "DR0308068"; family_id "LINE/RTE-BovB"; class_id "LINE/RTE-BovB";
intergenic	KRBA1(dist=27902),ZNF467(dist=1149)	NC_056057.1	113769975	113770419	gene_id "DR1810032_dup874"; transcript_id "DR1810032"; family_id "LINE/RTE-BovB"; class_id "LINE/RTE-BovB";
UTR3	GIMAP8(XM_042249020.2#NC_056057.1#114003010:c.*8240>0,XM_027968979.3#NC_056057.1#114003010:c.*8240>0)	NC_056057.1	114017777	114018038	gene_id "DR1692223_dup898"; transcript_id "DR1692223"; family_id "LINE/L1"; class_id "LINE/L1";
UTR3	GIMAP8(XM_042249020.2#NC_056057.1#114003010:c.*11030>0,XM_027968979.3#NC_056057.1#114003010:c.*11030>0)	NC_056057.1	114018056	114018225	gene_id "DR0768662_dup156"; transcript_id "DR0768662"; family_id "LTR/ERVL-MaLR"; class_id "LTR/ERVL-MaLR";
intergenic	LOC101116551(dist=126403),LOC114114576(dist=2559)	NC_056057.1	114531542	114531707	gene_id "rnd-4_family-1036_dup83"; transcript_id "rnd-4_family-1036"; family_id "LINE/L1"; class_id "LINE/L1";
intergenic	LOC101116551(dist=127415),LOC114114576(dist=1547)	NC_056057.1	114532554	114532772	gene_id "DR1810032_dup876"; transcript_id "DR1810032"; family_id "LINE/RTE-BovB"; class_id "LINE/RTE-BovB";
downstream	LOC114114576(dist=407)	NC_056057.1	114533694	114534018	gene_id "DR0310680_dup446"; transcript_id "DR0310680"; family_id "LINE/RTE-BovB"; class_id "LINE/RTE-BovB";
intronic	LOC114114576	NC_056057.1	114534774	114534988	gene_id "DR1068235_dup4032"; transcript_id "DR1068235"; family_id "LINE/L1"; class_id "LINE/L1";
exonic	LOC114114576	NC_056057.1	114535173	114535688	gene_id "DR0082728_dup65"; transcript_id "DR0082728"; family_id "LTR/ERVL-MaLR"; class_id "LTR/ERVL-MaLR";
intronic	LOC114114576	NC_056057.1	114537987	114538227	gene_id "DR0813407_dup1039"; transcript_id "DR0813407"; family_id "LINE/L1"; class_id "LINE/L1";
intronic	LOC114114576	NC_056057.1	114538391	114539783	gene_id "DR0768283_dup440"; transcript_id "DR0768283"; family_id "LINE/L1"; class_id "LINE/L1";
exonic	LOC101109425	NC_056057.1	114552951	114553129	gene_id "DR1880510_dup38"; transcript_id "DR1880510"; family_id "LINE/L1"; class_id "LINE/L1";
UTR3	LOC101109425(XM_042249031.2#NC_056057.1#114540313:c.*8250>0,XM_027968983.3#NC_056057.1#114540313:c.*8250>0)	NC_056057.1	114554454	114554715	gene_id "DR1692223_dup899"; transcript_id "DR1692223"; family_id "LINE/L1"; class_id "LINE/L1";
UTR3	LOC101109425(XM_042249031.2#NC_056057.1#114540313:c.*11040>0,XM_027968983.3#NC_056057.1#114540313:c.*11040>0)	NC_056057.1	114554733	114554902	gene_id "DR0768662_dup157"; transcript_id "DR0768662"; family_id "LTR/ERVL-MaLR"; class_id "LTR/ERVL-MaLR";
exonic	LOC105615131	NC_056057.1	114943804	114944376	gene_id "DR1880510_dup50"; transcript_id "DR1880510"; family_id "LINE/L1"; class_id "LINE/L1";
downstream	WDR86(dist=758)	NC_056057.1	115553625	115553875	gene_id "DR0307642_dup2332"; transcript_id "DR0307642"; family_id "LINE/RTE-BovB"; class_id "LINE/RTE-BovB";
intronic	WDR86	NC_056057.1	115555692	115555811	gene_id "DR0307264_dup85"; transcript_id "DR0307264"; family_id "DNA/hAT-Charlie"; class_id "DNA/hAT-Charlie";
intronic	WDR86	NC_056057.1	115555837	115556052	gene_id "DR0109475_dup35"; transcript_id "DR0109475"; family_id "LTR/ERVL"; class_id "LTR/ERVL";
intronic	WDR86	NC_056057.1	115576542	115576757	gene_id "DR1606600_dup1106"; transcript_id "DR1606600"; family_id "SINE/MIR"; class_id "SINE/MIR";
intronic	ACTR3B	NC_056057.1	116768362	116768554	gene_id "DF0000253_dup421"; transcript_id "DF0000253"; family_id "LINE/L1"; class_id "LINE/L1";
intergenic	LOC114114671(dist=673491),DPP6(dist=4602)	NC_056057.1	117513925	117514526	gene_id "DR0109435_dup960"; transcript_id "DR0109435"; family_id "LINE/L1"; class_id "LINE/L1";
intronic	DPP6	NC_056057.1	117778290	117786071	gene_id "DR1606399_dup1845"; transcript_id "DR1606399"; family_id "LINE/L1"; class_id "LINE/L1";
UTR3	PTPRN2(XM_042249105.1#NC_056057.1#120298507:c.*8800>0,XM_042249106.1#NC_056057.1#120298507:c.*8800>0,XM_027968410.2#NC_056057.1#120298507:c.*8800>0)	NC_056057.1	120299249	120299377	gene_id "DR0813478_dup1624"; transcript_id "DR0813478"; family_id "LINE/L1"; class_id "LINE/L1";
intronic	RNF130	NC_056058.1	1052725	1055596	gene_id "DF0277290_dup155"; transcript_id "DF0277290"; family_id "LINE/L1"; class_id "LINE/L1";
UTR3	RNF130(XM_042250853.1#NC_056058.1#949432:c.*58350>0)	NC_056058.1	1131650	1131805	gene_id "DR0389183_dup966"; transcript_id "DR0389183"; family_id "DNA/CMC-EnSpm"; class_id "DNA/CMC-EnSpm";
UTR3	RNF130(XM_042250853.1#NC_056058.1#949432:c.*58550>0)	NC_056058.1	1131670	1131821	gene_id "DR0195250_dup2170"; transcript_id "DR0195250"; family_id "LINE/L1"; class_id "LINE/L1";
downstream	LOC121819716,TBC1D9B(dist=877)	NC_056058.1	1175618	1175878	gene_id "DR1809606_dup588"; transcript_id "DR1809606"; family_id "LINE/L1"; class_id "LINE/L1";
intergenic	ZNF454(dist=50582),RNF187(dist=10414)	NC_056058.1	2314367	2314537	gene_id "DF0000272_dup927"; transcript_id "DF0000272"; family_id "LINE/L1"; class_id "LINE/L1";
exonic	OBSCN	NC_056058.1	2632331	2632484	gene_id "DR0307467_dup64"; transcript_id "DR0307467"; family_id "LINE/RTE-BovB"; class_id "LINE/RTE-BovB";
UTR3	NCAN(XM_042249576.2#NC_056058.1#3835784:c.*21960>0,XM_060415363.1#NC_056058.1#3835784:c.*21960>0,XM_027969350.3#NC_056058.1#3835784:c.*21960>0)	NC_056058.1	3835907	3835964	gene_id "DR0194873_dup920"; transcript_id "DR0194873"; family_id "LINE/L1"; class_id "LINE/L1";
UTR3	NCAN(XM_042249576.2#NC_056058.1#3835784:c.*17010>0,XM_060415363.1#NC_056058.1#3835784:c.*17010>0,XM_027969350.3#NC_056058.1#3835784:c.*17010>0)	NC_056058.1	3836402	3836625	gene_id "DF0000975_dup15120"; transcript_id "DF0000975"; family_id "SINE/MIR"; class_id "SINE/MIR";
UTR3	UNC13A(XM_042249679.1#NC_056058.1#5228245:c.*7230>0,XM_042249685.1#NC_056058.1#5228245:c.*7230>0)	NC_056058.1	5293673	5293749	gene_id "DF0000974_dup5159"; transcript_id "DF0000974"; family_id "SINE/MIR"; class_id "SINE/MIR";
UTR3	UNC13A(XM_042249679.1#NC_056058.1#5228245:c.*15740>0,XM_042249685.1#NC_056058.1#5228245:c.*15740>0)	NC_056058.1	5294524	5294880	gene_id "DF0000358_dup5445"; transcript_id "DF0000358"; family_id "LINE/L2"; class_id "LINE/L2";
UTR3	UNC13A(XM_042249679.1#NC_056058.1#5228245:c.*22800>0,XM_042249685.1#NC_056058.1#5228245:c.*22800>0)	NC_056058.1	5295230	5295405	gene_id "DR0109712_dup2316"; transcript_id "DR0109712"; family_id "LINE/RTE-BovB"; class_id "LINE/RTE-BovB";
intronic	ABHD8	NC_056058.1	5597457	5597677	gene_id "DR1809851_dup2221"; transcript_id "DR1809851"; family_id "LINE/L1"; class_id "LINE/L1";
UTR5	TMEM38A(XM_042249717.1#NC_056058.1#6133815:c.-201380>0)	NC_056058.1	6161331	6161473	gene_id "DR1068528_dup806"; transcript_id "DR1068528"; family_id "LINE/L2"; class_id "LINE/L2";
intergenic	SMIM7(dist=12951),LOC121819588(dist=1341)	NC_056058.1	6187673	6187790	gene_id "DR0194865_dup4598"; transcript_id "DR0194865"; family_id "LINE/RTE-BovB"; class_id "LINE/RTE-BovB";
ncRNA_intronic	LOC132659866	NC_056058.1	8797615	8800333	gene_id "DR1880339_dup2694"; transcript_id "DR1880339"; family_id "LINE/L1"; class_id "LINE/L1";
intergenic	LOC101116053(dist=21126),LOC101116313(dist=16249)	NC_056058.1	9105698	9106753	gene_id "DR1880107_dup777"; transcript_id "DR1880107"; family_id "LINE/L1"; class_id "LINE/L1";
UTR3	ZNF333(XM_042249787.2#NC_056058.1#9384787:c.*15600>0,XM_060416262.1#NC_056058.1#9384787:c.*15600>0,XM_012177785.5#NC_056058.1#9384787:c.*15600>0,XM_042249785.2#NC_056058.1#9384787:c.*15600>0,XM_012177781.5#NC_056058.1#9384787:c.*15600>0,XM_012177780.5#NC_056058.1#9384787:c.*15600>0)	NC_056058.1	9386746	9386859	gene_id "DR1606826_dup985"; transcript_id "DR1606826"; family_id "LINE/RTE-BovB"; class_id "LINE/RTE-BovB";
intronic	GIPC1	NC_056058.1	9610041	9610144	gene_id "DR0389639_dup1347"; transcript_id "DR0389639"; family_id "LTR/ERVL"; class_id "LTR/ERVL";
intronic	ADGRL1	NC_056058.1	9878724	9879131	gene_id "DR0195183_dup2290"; transcript_id "DR0195183"; family_id "LINE/L2"; class_id "LINE/L2";
intronic	IER2	NC_056058.1	10714201	10714440	gene_id "DR0307492_dup917"; transcript_id "DR0307492"; family_id "LINE/RTE-BovB"; class_id "LINE/RTE-BovB";
intronic	IER2	NC_056058.1	10717417	10717728	gene_id "DR0082597_dup16265"; transcript_id "DR0082597"; family_id "LINE/RTE-BovB"; class_id "LINE/RTE-BovB";
intronic	NACC1	NC_056058.1	10754277	10754287	gene_id "DR1606277_dup3286"; transcript_id "DR1606277"; family_id "LINE/L1"; class_id "LINE/L1";
intronic	MAST1	NC_056058.1	10991791	10991998	gene_id "DR0813067_dup3540"; transcript_id "DR0813067"; family_id "LINE/L1"; class_id "LINE/L1";
intronic	MAST1	NC_056058.1	10995299	10995837	gene_id "DF0000272_dup1066"; transcript_id "DF0000272"; family_id "LINE/L1"; class_id "LINE/L1";
downstream	OLFM2(dist=672)	NC_056058.1	12301895	12301917	gene_id "DR0307941_dup2654"; transcript_id "DR0307941"; family_id "LINE/RTE-BovB"; class_id "LINE/RTE-BovB";
upstream;downstream	ICAM4(dist=758);ICAM1(dist=495)	NC_056058.1	12680740	12680858	gene_id "DR0389599_dup2873"; transcript_id "DR0389599"; family_id "LINE"; class_id "LINE";
UTR3	TYK2(XM_027969630.2#NC_056058.1#12731953:c.*6040>0,XM_027969629.2#NC_056058.1#12731953:c.*6040>0,XM_027969628.2#NC_056058.1#12731953:c.*6040>0,XM_027969626.2#NC_056058.1#12731953:c.*6040>0,XM_042249923.1#NC_056058.1#12731953:c.*6040>0,XM_042249922.1#NC_056058.1#12731953:c.*6040>0,XM_027969627.2#NC_056058.1#12731953:c.*6040>0,XM_027969624.2#NC_056058.1#12731953:c.*6040>0,XM_027969625.2#NC_056058.1…	NC_056058.1	12733221	12733395	gene_id "DR1692359_dup496"; transcript_id "DR1692359"; family_id "LINE/L1"; class_id "LINE/L1";
ncRNA_exonic	LOC132659799	NC_056058.1	12855280	12855472	gene_id "DR1880610_dup2409"; transcript_id "DR1880610"; family_id "LINE/L1"; class_id "LINE/L1";
ncRNA_exonic	LOC132659799	NC_056058.1	12855567	12855766	gene_id "DR1880704_dup1316"; transcript_id "DR1880704"; family_id "LTR/ERVL-MaLR"; class_id "LTR/ERVL-MaLR";
ncRNA_exonic	LOC114114829	NC_056058.1	13232906	13233143	gene_id "DR0389355_dup770"; transcript_id "DR0389355"; family_id "LINE/RTE-BovB"; class_id "LINE/RTE-BovB";
intronic	ELAVL3	NC_056058.1	13562551	13562648	gene_id "DR0307819_dup31"; transcript_id "DR0307819"; family_id "LINE/L1"; class_id "LINE/L1";
downstream	CTXN1(dist=97)	NC_056058.1	14415245	14415393	gene_id "rnd-2_family-4_dup1257"; transcript_id "rnd-2_family-4"; family_id "SINE/MIR"; class_id "SINE/MIR";
UTR3	MLLT1(XM_015095867.3#NC_056058.1#16002627:c.*18100>0,XM_015095868.3#NC_056058.1#16002627:c.*18100>0)	NC_056058.1	16069215	16069266	gene_id "DR0554240_dup898"; transcript_id "DR0554240"; family_id "LINE/RTE-BovB"; class_id "LINE/RTE-BovB";
upstream	RPL36(dist=233)	NC_056058.1	16450179	16450285	gene_id "DF0000001_dup12440"; transcript_id "DF0000001"; family_id "SINE/MIR"; class_id "SINE/MIR";
intronic	UHRF1	NC_056058.1	17049171	17049413	gene_id "DF0000303_dup4507"; transcript_id "DF0000303"; family_id "LINE/L1"; class_id "LINE/L1";
intergenic	MAP2K2(dist=2852),ZBTB7A(dist=23952)	NC_056058.1	17735331	17735560	gene_id "DR0082707_dup6726"; transcript_id "DR0082707"; family_id "LINE/L1"; class_id "LINE/L1";
intergenic	MAP2K2(dist=3001),ZBTB7A(dist=23803)	NC_056058.1	17735480	17735619	gene_id "DR0813459_dup432"; transcript_id "DR0813459"; family_id "LTR/ERV1"; class_id "LTR/ERV1";
UTR3	DIRAS1(XM_027969917.2#NC_056058.1#18741782:c.*14290>0)	NC_056058.1	18746607	18746691	gene_id "DR0813385_dup27"; transcript_id "DR0813385"; family_id "LTR/ERVL-MaLR"; class_id "LTR/ERVL-MaLR";
UTR3	DIRAS1(XM_027969917.2#NC_056058.1#18741782:c.*14970>0)	NC_056058.1	18746675	18746806	gene_id "DR0389121_dup279"; transcript_id "DR0389121"; family_id "LTR/ERVL-MaLR"; class_id "LTR/ERVL-MaLR";
UTR3	DIRAS1(XM_027969917.2#NC_056058.1#18741782:c.*16660>0)	NC_056058.1	18746844	18747086	gene_id "DR0195178_dup1029"; transcript_id "DR0195178"; family_id "LINE/L1"; class_id "LINE/L1";
intronic	P4HA2,PDLIM4	NC_056058.1	19942949	19942979	gene_id "DR1880886_dup1914"; transcript_id "DR1880886"; family_id "LINE/RTE-BovB"; class_id "LINE/RTE-BovB";
UTR3	HINT1(XM_012178158.4#NC_056058.1#21046461:c.*18160>0)	NC_056058.1	21054236	21055597	gene_id "DR0310672_dup1313"; transcript_id "DR0310672"; family_id "LINE/RTE-BovB"; class_id "LINE/RTE-BovB";
intronic	MINAR2	NC_056058.1	22177874	22178015	gene_id "DR0195178_dup1034"; transcript_id "DR0195178"; family_id "LINE/L1"; class_id "LINE/L1";
intergenic	MINAR2(dist=2024),ADAMTS19(dist=7523)	NC_056058.1	22180224	22180545	gene_id "DR0109601_dup4090"; transcript_id "DR0109601"; family_id "LINE/RTE-BovB"; class_id "LINE/RTE-BovB";
intronic	FBN2	NC_056058.1	23326042	23327724	gene_id "rnd-1_family-0_dup2602"; transcript_id "rnd-1_family-0"; family_id "LINE/RTE-BovB"; class_id "LINE/RTE-BovB";
downstream	CLTB(dist=459)	NC_056058.1	35576906	35577029	gene_id "DR0389082_dup568"; transcript_id "DR0389082"; family_id "LINE/RTE-BovB"; class_id "LINE/RTE-BovB";
intronic	PDLIM7	NC_056058.1	36689458	36689617	gene_id "DF0001018_dup1481"; transcript_id "DF0001018"; family_id "LTR/ERVL-MaLR"; class_id "LTR/ERVL-MaLR";
downstream	CDC34(dist=106)	NC_056058.1	40859667	40859689	gene_id "DR0082786_dup1934"; transcript_id "DR0082786"; family_id "DNA/hAT-Charlie"; class_id "DNA/hAT-Charlie";
UTR3	ADAMTSL5(XM_060416455.1#NC_056058.1#41580785:c.*18600>0,XM_060416457.1#NC_056058.1#41580785:c.*18600>0,XM_027970211.2#NC_056058.1#41580785:c.*18600>0,XM_027970210.2#NC_056058.1#41580785:c.*18600>0,XM_012178464.4#NC_056058.1#41580785:c.*18600>0,XM_027970209.2#NC_056058.1#41580785:c.*18600>0,XM_027970208.2#NC_056058.1#41580785:c.*18600>0,XM_027970207.2#NC_056058.1#41580785:c.*18600>0,XM_027970206.2…	NC_056058.1	41581275	41581471	gene_id "DR0082862_dup1644"; transcript_id "DR0082862"; family_id "LINE/RTE-BovB"; class_id "LINE/RTE-BovB";
exonic	ADAMTSL5	NC_056058.1	41588156	41588191	gene_id "DR1692645_dup929"; transcript_id "DR1692645"; family_id "SINE/MIR"; class_id "SINE/MIR";
intergenic	KLHL3(dist=10870),HNRNPA0(dist=3086)	NC_056058.1	46845052	46845381	gene_id "DR0389609_dup2227"; transcript_id "DR0389609"; family_id "LINE/RTE-BovB"; class_id "LINE/RTE-BovB";
intronic	NME5	NC_056058.1	47219424	47219818	gene_id "DR0307485_dup869"; transcript_id "DR0307485"; family_id "LINE/RTE-BovB"; class_id "LINE/RTE-BovB";
intronic	MATR3	NC_056058.1	48259533	48259562	gene_id "DR0082707_dup6904"; transcript_id "DR0082707"; family_id "LINE/L1"; class_id "LINE/L1";
intronic	MATR3	NC_056058.1	48259716	48259983	gene_id "DR0082599_dup715"; transcript_id "DR0082599"; family_id "LINE/RTE-BovB"; class_id "LINE/RTE-BovB";
intronic	ECSCR	NC_056058.1	48389004	48389194	gene_id "DF0000975_dup15787"; transcript_id "DF0000975"; family_id "SINE/MIR"; class_id "SINE/MIR";
intronic	PSD2	NC_056058.1	48656295	48657156	gene_id "DR1810372_dup17"; transcript_id "DR1810372"; family_id "LINE/L1"; class_id "LINE/L1";
intronic	PSD2	NC_056058.1	48681323	48683849	gene_id "DR0109777_dup3829"; transcript_id "DR0109777"; family_id "LINE/RTE-BovB"; class_id "LINE/RTE-BovB";
intronic	PSD2	NC_056058.1	48684093	48684708	gene_id "DR1810288_dup1197"; transcript_id "DR1810288"; family_id "LINE/RTE-BovB"; class_id "LINE/RTE-BovB";
UTR3	LOC101103720(XM_042250588.2#NC_056058.1#49991991:c.*52770>0)	NC_056058.1	49999757	50001514	gene_id "DF0000008_dup6545"; transcript_id "DF0000008"; family_id "LINE/L1"; class_id "LINE/L1";
intergenic	LOC105608315(dist=147916),FGF1(dist=5338)	NC_056058.1	51265257	51265942	gene_id "DR1810288_dup1204"; transcript_id "DR1810288"; family_id "LINE/RTE-BovB"; class_id "LINE/RTE-BovB";
ncRNA_exonic	LOC105606686	NC_056058.1	55288113	55288343	gene_id "DF0000697_dup349"; transcript_id "DF0000697"; family_id "DNA/hAT-Charlie"; class_id "DNA/hAT-Charlie";
ncRNA_intronic	LOC105606686	NC_056058.1	55294377	55295034	gene_id "DF0000304_dup2394"; transcript_id "DF0000304"; family_id "LINE/L1"; class_id "LINE/L1";
ncRNA_intronic	LOC105606686	NC_056058.1	55297016	55297261	gene_id "DF0000001_dup12987"; transcript_id "DF0000001"; family_id "SINE/MIR"; class_id "SINE/MIR";
ncRNA_intronic	LOC105606686	NC_056058.1	55297636	55297719	gene_id "DR1810403_dup265"; transcript_id "DR1810403"; family_id "SINE/MIR"; class_id "SINE/MIR";
ncRNA_intronic	LOC105606686	NC_056058.1	55297727	55298305	gene_id "DR0308055_dup28"; transcript_id "DR0308055"; family_id "LTR/ERVL"; class_id "LTR/ERVL";
ncRNA_intronic	LOC105606686	NC_056058.1	55299121	55299248	gene_id "DR0554757_dup262"; transcript_id "DR0554757"; family_id "DNA/hAT-Charlie"; class_id "DNA/hAT-Charlie";
ncRNA_intronic	LOC105606686	NC_056058.1	55299617	55299761	gene_id "DR0195026_dup762"; transcript_id "DR0195026"; family_id "SINE/MIR"; class_id "SINE/MIR";
ncRNA_intronic	LOC105606686	NC_056058.1	55300291	55300374	gene_id "DR1606296_dup71"; transcript_id "DR1606296"; family_id "LINE/L2"; class_id "LINE/L2";
ncRNA_intronic	LOC105606686	NC_056058.1	55300515	55300593	gene_id "DR0812925_dup137"; transcript_id "DR0812925"; family_id "LTR/ERV1"; class_id "LTR/ERV1";
ncRNA_intronic	LOC105606686	NC_056058.1	55300631	55300722	gene_id "DR0768406_dup3"; transcript_id "DR0768406"; family_id "LINE/L1"; class_id "LINE/L1";
ncRNA_intronic	LOC105606686	NC_056058.1	55301079	55301492	gene_id "DF0000425_dup301"; transcript_id "DF0000425"; family_id "LTR/ERVL"; class_id "LTR/ERVL";
ncRNA_intronic	LOC105606686	NC_056058.1	55302503	55302613	gene_id "DR1606628_dup192"; transcript_id "DR1606628"; family_id "SINE/MIR"; class_id "SINE/MIR";
ncRNA_intronic	LOC105606686	NC_056058.1	55302650	55302824	gene_id "DF0000362_dup3225"; transcript_id "DF0000362"; family_id "LINE/CR1"; class_id "LINE/CR1";
ncRNA_intronic	LOC105606686	NC_056058.1	55303213	55303514	gene_id "DR0307483_dup888"; transcript_id "DR0307483"; family_id "LINE/RTE-BovB"; class_id "LINE/RTE-BovB";
ncRNA_intronic	LOC105606686	NC_056058.1	55303534	55303557	gene_id "DR1068355_dup880"; transcript_id "DR1068355"; family_id "LINE/RTE-BovB"; class_id "LINE/RTE-BovB";
ncRNA_intronic	LOC105606686	NC_056058.1	55304327	55304476	gene_id "DF0000711_dup276"; transcript_id "DF0000711"; family_id "DNA/hAT-Charlie"; class_id "DNA/hAT-Charlie";
UTR3	STK32A(XM_012178706.4#NC_056058.1#56191957:c.*23860>0,XM_004008932.5#NC_056058.1#56191957:c.*23860>0)	NC_056058.1	56327203	56327467	gene_id "DR0768808_dup2695"; transcript_id "DR0768808"; family_id "LINE/L1"; class_id "LINE/L1";
ncRNA_exonic	LOC114114896	NC_056058.1	58591031	58591144	gene_id "DF0000975_dup16164"; transcript_id "DF0000975"; family_id "SINE/MIR"; class_id "SINE/MIR";
UTR3	MYOZ3(XM_060415316.1#NC_056058.1#59800886:c.*4540>0,XM_042249383.2#NC_056058.1#59800886:c.*4540>0,XM_042249384.2#NC_056058.1#59800886:c.*4540>0,XM_042249386.2#NC_056058.1#59800886:c.*4540>0,XM_042249382.2#NC_056058.1#59800886:c.*4540>0,XM_060415315.1#NC_056058.1#59800886:c.*4540>0)	NC_056058.1	59815431	59815536	gene_id "DR0555032_dup394"; transcript_id "DR0555032"; family_id "LINE/L2"; class_id "LINE/L2";
intronic	SPARC	NC_056058.1	60665851	60666069	gene_id "DR0307541_dup2627"; transcript_id "DR0307541"; family_id "SINE/MIR"; class_id "SINE/MIR";
intronic	G3BP1	NC_056058.1	60767501	60767650	gene_id "DR0812809_dup1105"; transcript_id "DR0812809"; family_id "LINE/RTE-BovB"; class_id "LINE/RTE-BovB";
intergenic	MFAP3(dist=1339),GALNT10(dist=132688)	NC_056058.1	63136119	63136476	gene_id "DR0109475_dup39"; transcript_id "DR0109475"; family_id "LTR/ERVL"; class_id "LTR/ERVL";
intergenic	MFAP3(dist=2359),GALNT10(dist=131668)	NC_056058.1	63137139	63137603	gene_id "DR0307836_dup676"; transcript_id "DR0307836"; family_id "LTR/ERV1"; class_id "LTR/ERV1";
intronic	MRPL22	NC_056058.1	63912133	63913469	gene_id "DR0082881_dup641"; transcript_id "DR0082881"; family_id "LINE/L1"; class_id "LINE/L1";
UTR3	CYFIP2(XM_042250680.2#NC_056058.1#66523471:c.*11410>0,XM_027970452.3#NC_056058.1#66523471:c.*11410>0)	NC_056058.1	66656925	66657008	gene_id "DR1068085_dup7381"; transcript_id "DR1068085"; family_id "LINE/RTE-BovB"; class_id "LINE/RTE-BovB";
UTR3	CYFIP2(XM_042250680.2#NC_056058.1#66523471:c.*13850>0,XM_027970452.3#NC_056058.1#66523471:c.*13850>0)	NC_056058.1	66657169	66657327	gene_id "DR0082924_dup4764"; transcript_id "DR0082924"; family_id "LINE/RTE-BovB"; class_id "LINE/RTE-BovB";
intronic	ADAM19	NC_056058.1	66725266	66725560	gene_id "DR1068184_dup17"; transcript_id "DR1068184"; family_id "DNA/TcMar-Tigger"; class_id "DNA/TcMar-Tigger";
intergenic	CCNJL(dist=37874),C1QTNF2(dist=6002)	NC_056058.1	69487606	69487816	gene_id "DR0768719_dup3"; transcript_id "DR0768719"; family_id "LTR/ERV1"; class_id "LTR/ERV1";
intergenic	CCNJL(dist=38607),C1QTNF2(dist=5269)	NC_056058.1	69488339	69488430	gene_id "DR0308118_dup1337"; transcript_id "DR0308118"; family_id "LINE/L1"; class_id "LINE/L1";
intergenic	CCNJL(dist=39051),C1QTNF2(dist=4825)	NC_056058.1	69488783	69489003	gene_id "DR0109625_dup39"; transcript_id "DR0109625"; family_id "DNA/hAT-Tip100"; class_id "DNA/hAT-Tip100";
downstream	C1QTNF2(dist=643)	NC_056058.1	69492965	69493115	gene_id "DR0082796_dup1244"; transcript_id "DR0082796"; family_id "LINE/L1"; class_id "LINE/L1";
intergenic	ATG10(dist=8478),RPS23(dist=1689)	NC_056058.1	79774588	79775132	gene_id "DR0082619_dup576"; transcript_id "DR0082619"; family_id "LINE/RTE-BovB"; class_id "LINE/RTE-BovB";
intergenic	CCNH(dist=584136),TRNAC-GCA_112(dist=65421)	NC_056058.1	85265916	85266629	gene_id "DR1692354_dup1896"; transcript_id "DR1692354"; family_id "LINE"; class_id "LINE";
ncRNA_exonic	LOC114114910	NC_056058.1	85602957	85603317	gene_id "DF0000973_dup54"; transcript_id "DF0000973"; family_id "DNA/TcMar-Tigger"; class_id "DNA/TcMar-Tigger";
ncRNA_intronic	LOC114114910	NC_056058.1	85611406	85612141	gene_id "DR0194909_dup257"; transcript_id "DR0194909"; family_id "DNA/TcMar-Tigger"; class_id "DNA/TcMar-Tigger";
ncRNA_intronic	LOC114114910	NC_056058.1	85612247	85613556	gene_id "DR1810099_dup386"; transcript_id "DR1810099"; family_id "DNA/TcMar-Tigger"; class_id "DNA/TcMar-Tigger";
ncRNA_intronic	LOC114114910	NC_056058.1	85617846	85618146	gene_id "DR1605988_dup1491"; transcript_id "DR1605988"; family_id "LINE/RTE-BovB"; class_id "LINE/RTE-BovB";
ncRNA_intronic	LOC114114910	NC_056058.1	85618041	85618191	gene_id "DR1880894_dup1091"; transcript_id "DR1880894"; family_id "LTR/ERV1"; class_id "LTR/ERV1";
ncRNA_exonic	LOC114114910	NC_056058.1	85620295	85620346	gene_id "DR1692170_dup141"; transcript_id "DR1692170"; family_id "LINE/L2"; class_id "LINE/L2";
ncRNA_intronic	LOC114114910	NC_056058.1	85621455	85621509	gene_id "DR0307544_dup21"; transcript_id "DR0307544"; family_id "LINE/L1"; class_id "LINE/L1";
intergenic	LOC105607442(dist=140093),TRNAW-CCA_86(dist=497959)	NC_056058.1	86370365	86372233	gene_id "DR0195240_dup3902"; transcript_id "DR0195240"; family_id "LINE/RTE-BovB"; class_id "LINE/RTE-BovB";
downstream	LOC105607625(dist=154)	NC_056058.1	90528342	90528840	gene_id "DF0001276_dup247"; transcript_id "DF0001276"; family_id "DNA/hAT-Tip100"; class_id "DNA/hAT-Tip100";
UTR3	GLRX(XM_042249338.2#NC_056058.1#92763892:c.*3910>0,XM_027969160.3#NC_056058.1#92763892:c.*9100>0,XM_027969161.3#NC_056058.1#92763892:c.*9130>0)	NC_056058.1	92764201	92764343	gene_id "DF0001176_dup292"; transcript_id "DF0001176"; family_id "DNA/hAT-Charlie"; class_id "DNA/hAT-Charlie";
UTR3	LIX1(XM_027970526.3#NC_056058.1#94157139:c.*24540>0)	NC_056058.1	94157389	94157567	gene_id "DF0000026_dup800"; transcript_id "DF0000026"; family_id "DNA/hAT-Charlie"; class_id "DNA/hAT-Charlie";
intergenic	LOC132659843(dist=116473),LOC132659845(dist=11067)	NC_056058.1	94381838	94389506	gene_id "DR1606399_dup2062"; transcript_id "DR1606399"; family_id "LINE/L1"; class_id "LINE/L1";
intergenic	LOC121819705(dist=702423),RGMB(dist=306283)	NC_056058.1	95290596	95296737	gene_id "DF0279828_dup642"; transcript_id "DF0279828"; family_id "LINE/L1"; class_id "LINE/L1";
ncRNA_exonic	LOC121819690	NC_056058.1	104278845	104280219	gene_id "rnd-1_family-0_dup2808"; transcript_id "rnd-1_family-0"; family_id "LINE/RTE-BovB"; class_id "LINE/RTE-BovB";
intergenic	CAMK4(dist=3325),STARD4(dist=10812)	NC_056058.1	108120537	108120824	gene_id "DR0109350_dup677"; transcript_id "DR0109350"; family_id "DNA/hAT-Charlie"; class_id "DNA/hAT-Charlie";
intronic	NAF1	NC_056059.1	2916932	2917088	gene_id "DR0194957_dup1803"; transcript_id "DR0194957"; family_id "LINE/L2"; class_id "LINE/L2";
UTR3	USP53(XM_015096352.4#NC_056059.1#6304122:c.*102890>0,XM_060416686.1#NC_056059.1#6304122:c.*102930>0,XM_060416683.1#NC_056059.1#6304122:c.*104390>0,XM_060416681.1#NC_056059.1#6304122:c.*104430>0,XM_060416684.1#NC_056059.1#6304122:c.*104820>0,XM_060416682.1#NC_056059.1#6304122:c.*105430>0)	NC_056059.1	6306775	6308740	gene_id "DF0000280_dup2056"; transcript_id "DF0000280"; family_id "LINE/L1"; class_id "LINE/L1";
ncRNA_exonic	LOC105615393	NC_056059.1	6494573	6496044	gene_id "DR0195019_dup818"; transcript_id "DR0195019"; family_id "LINE/RTE-BovB"; class_id "LINE/RTE-BovB";
intronic	SYNPO2	NC_056059.1	6648619	6648693	gene_id "DR0310696_dup597"; transcript_id "DR0310696"; family_id "SINE/MIR"; class_id "SINE/MIR";
intergenic	LOC101116481(dist=198636),LOC105612939(dist=110577)	NC_056059.1	9062949	9063213	gene_id "DR0768607_dup2733"; transcript_id "DR0768607"; family_id "LINE/L1"; class_id "LINE/L1";
intronic	CASP6	NC_056059.1	16060323	16060375	gene_id "DR0388971_dup127"; transcript_id "DR0388971"; family_id "LINE/RTE-BovB"; class_id "LINE/RTE-BovB";
downstream	PAPSS1(dist=122)	NC_056059.1	17951138	17951226	gene_id "DF0000973_dup55"; transcript_id "DF0000973"; family_id "DNA/TcMar-Tigger"; class_id "DNA/TcMar-Tigger";
intronic	UBE2D3	NC_056059.1	22330443	22330666	gene_id "DR1810323_dup960"; transcript_id "DR1810323"; family_id "LINE/L1"; class_id "LINE/L1";
intronic	C6H4orf17	NC_056059.1	25436374	25437878	gene_id "DR0768367_dup665"; transcript_id "DR0768367"; family_id "LINE/L1"; class_id "LINE/L1";
intergenic	PDHA2(dist=291025),UNC5C(dist=3165)	NC_056059.1	29594041	29594371	gene_id "DR0194876_dup3064"; transcript_id "DR0194876"; family_id "LINE/L2"; class_id "LINE/L2";
intronic	BMPR1B	NC_056059.1	30371106	30372254	gene_id "DF0277288_dup583"; transcript_id "DF0277288"; family_id "LINE/RTE-BovB"; class_id "LINE/RTE-BovB";
intronic	GRID2	NC_056059.1	32553451	32561204	gene_id "DR1606399_dup2174"; transcript_id "DR1606399"; family_id "LINE/L1"; class_id "LINE/L1";
intronic	PPM1K	NC_056059.1	37125933	37126054	gene_id "DF0000361_dup3766"; transcript_id "DF0000361"; family_id "LINE/L2"; class_id "LINE/L2";
intronic	PKD2	NC_056059.1	37294093	37294233	gene_id "DR0082599_dup786"; transcript_id "DR0082599"; family_id "LINE/RTE-BovB"; class_id "LINE/RTE-BovB";
intronic	SPP1	NC_056059.1	37372314	37372536	gene_id "DR1605992_dup1519"; transcript_id "DR1605992"; family_id "LINE/RTE-BovB"; class_id "LINE/RTE-BovB";
intergenic	LOC101106847(dist=1851808),LOC114115450(dist=113055)	NC_056059.1	49485877	49488015	gene_id "DR1880107_dup942"; transcript_id "DR1880107"; family_id "LINE/L1"; class_id "LINE/L1";
UTR3	FAM114A1(XM_060416956.1#NC_056059.1#58807864:c.*25360>0,XM_015096441.4#NC_056059.1#58807864:c.*4940>0,XM_060416959.1#NC_056059.1#58807864:c.*25360>0,XM_060416961.1#NC_056059.1#58807864:c.*4940>0,XM_060416957.1#NC_056059.1#58807864:c.*25360>0,XM_015096440.4#NC_056059.1#58807864:c.*4940>0,XM_060416960.1#NC_056059.1#58807864:c.*25360>0,XM_042251314.2#NC_056059.1#58807864:c.*4940>0,XM_027970931.2#NC_…	NC_056059.1	58877265	58877314	gene_id "DR1606643_dup89"; transcript_id "DR1606643"; family_id "LINE/L2"; class_id "LINE/L2";
intergenic	UBE2K(dist=10962),PDS5A(dist=22189)	NC_056059.1	59592484	59593222	gene_id "DR1068644_dup5316"; transcript_id "DR1068644"; family_id "LINE/L1"; class_id "LINE/L1";
intronic	UCHL1	NC_056059.1	60864438	60864540	gene_id "DR0307776_dup861"; transcript_id "DR0307776"; family_id "SINE/MIR"; class_id "SINE/MIR";
UTR3	BEND4(XM_042251348.2#NC_056059.1#61677039:c.*31330>0,XM_027971395.3#NC_056059.1#61677039:c.*29250>0)	NC_056059.1	61678155	61678271	gene_id "DF0000975_dup17799"; transcript_id "DF0000975"; family_id "SINE/MIR"; class_id "SINE/MIR";
intergenic	GRXCR1(dist=413190),KCTD8(dist=591873)	NC_056059.1	62945688	62946528	gene_id "rnd-1_family-38_dup53"; transcript_id "rnd-1_family-38"; family_id "LINE/L1"; class_id "LINE/L1";
UTR3	KCTD8(XM_004009799.6#NC_056059.1#63537560:c.*21820>0)	NC_056059.1	63538298	63538645	gene_id "DF0000491_dup322"; transcript_id "DF0000491"; family_id "LTR/ERVL"; class_id "LTR/ERVL";
intronic	GNPDA2	NC_056059.1	64037567	64038527	gene_id "DR1880553_dup502"; transcript_id "DR1880553"; family_id "LINE/L1"; class_id "LINE/L1";
intronic	POLR2B	NC_056059.1	73143445	73144731	gene_id "DR0082630_dup819"; transcript_id "DR0082630"; family_id "DNA/hAT-Charlie"; class_id "DNA/hAT-Charlie";
intronic	POLR2B	NC_056059.1	73144759	73144988	gene_id "DF0000280_dup2171"; transcript_id "DF0000280"; family_id "LINE/L1"; class_id "LINE/L1";
intronic	POLR2B	NC_056059.1	73144995	73145104	gene_id "DR0769161_dup815"; transcript_id "DR0769161"; family_id "LINE/RTE-BovB"; class_id "LINE/RTE-BovB";
intronic	POLR2B	NC_056059.1	73145087	73145565	gene_id "DR0082837_dup553"; transcript_id "DR0082837"; family_id "LINE/L1"; class_id "LINE/L1";
intronic	POLR2B	NC_056059.1	73145663	73145794	gene_id "DF0000823_dup133"; transcript_id "DF0000823"; family_id "DNA/TcMar-Tigger"; class_id "DNA/TcMar-Tigger";
intergenic	LOC114115492(dist=1095546),TRNAC-ACA_100(dist=871057)	NC_056059.1	74910585	74916821	gene_id "DR1606399_dup2281"; transcript_id "DR1606399"; family_id "LINE/L1"; class_id "LINE/L1";
intronic	TECRL	NC_056059.1	80553319	80554335	gene_id "DR0082912_dup8145"; transcript_id "DR0082912"; family_id "LINE/RTE-BovB"; class_id "LINE/RTE-BovB";
intergenic	TRNAS-GGA_117(dist=106373),CENPC(dist=14732)	NC_056059.1	83990205	83990406	gene_id "DR0082841_dup2783"; transcript_id "DR0082841"; family_id "LINE/RTE-BovB"; class_id "LINE/RTE-BovB";
ncRNA_exonic	LOC132659963	NC_056059.1	89140472	89141667	gene_id "DR0813271_dup928"; transcript_id "DR0813271"; family_id "LINE"; class_id "LINE";
UTR3	MTHFD2L(XM_042251872.2#NC_056059.1#89845129:c.*36220>0)	NC_056059.1	89973565	89973588	gene_id "DR1068235_dup4895"; transcript_id "DR1068235"; family_id "LINE/L1"; class_id "LINE/L1";
UTR3	BTC(XM_027971082.3#NC_056059.1#90435780:c.*14660>0,XM_027971079.3#NC_056059.1#90435780:c.*14660>0,XM_027971081.3#NC_056059.1#90435780:c.*14660>0)	NC_056059.1	90436693	90436970	gene_id "DR1880361_dup7225"; transcript_id "DR1880361"; family_id "LINE/L1"; class_id "LINE/L1";
UTR3	BTC(XM_027971082.3#NC_056059.1#90435780:c.*4800>0,XM_027971079.3#NC_056059.1#90435780:c.*4800>0,XM_027971081.3#NC_056059.1#90435780:c.*4800>0)	NC_056059.1	90437679	90437834	gene_id "DR0109564_dup6063"; transcript_id "DR0109564"; family_id "LINE/RTE-BovB"; class_id "LINE/RTE-BovB";
intergenic	ODAPH(dist=19131),CDKL2(dist=1143)	NC_056059.1	91176263	91176507	gene_id "DR0082958_dup14408"; transcript_id "DR0082958"; family_id "LINE/RTE-BovB"; class_id "LINE/RTE-BovB";
UTR3	STBD1(XM_004009927.6#NC_056059.1#91951263:c.*17810>0)	NC_056059.1	91956869	91957006	gene_id "DR1880656_dup128"; transcript_id "DR1880656"; family_id "LTR/ERVL-MaLR"; class_id "LTR/ERVL-MaLR";
intronic	ANXA3	NC_056059.1	94067723	94069188	gene_id "DR0389586_dup3133"; transcript_id "DR0389586"; family_id "LINE/RTE-BovB"; class_id "LINE/RTE-BovB";
intronic	BMP2K	NC_056059.1	94364009	94364108	gene_id "DF0001183_dup332"; transcript_id "DF0001183"; family_id "LTR"; class_id "LTR";
intergenic	LOC132659973(dist=2227),HNRNPDL(dist=30165)	NC_056059.1	97890859	97891847	gene_id "DR1880107_dup1020"; transcript_id "DR1880107"; family_id "LINE/L1"; class_id "LINE/L1";
UTR5	ARHGAP24(XM_012180294.5#NC_056059.1#101318551:c.-1411540>0,XM_004009968.6#NC_056059.1#101318551:c.-1411540>0)	NC_056059.1	101332247	101332258	gene_id "DR0307914_dup1257"; transcript_id "DR0307914"; family_id "LINE/L1"; class_id "LINE/L1";
intergenic	ARHGAP24(dist=13284),MAPK10(dist=4917)	NC_056059.1	101554643	101555152	gene_id "DF0277310_dup698"; transcript_id "DF0277310"; family_id "LINE/RTE-BovB"; class_id "LINE/RTE-BovB";
intergenic	ARHGAP24(dist=13692),MAPK10(dist=4509)	NC_056059.1	101555051	101555169	gene_id "DR1880512_dup1482"; transcript_id "DR1880512"; family_id "LINE/RTE-BovB"; class_id "LINE/RTE-BovB";
downstream	SPARCL1(dist=572)	NC_056059.1	103083659	103083994	gene_id "DR1691845_dup1218"; transcript_id "DR1691845"; family_id "LINE/L1"; class_id "LINE/L1";
UTR3	DMP1(XM_012180327.4#NC_056059.1#103240221:c.*3170>0)	NC_056059.1	103255999	103256383	gene_id "DR0194994_dup3777"; transcript_id "DR0194994"; family_id "LINE/RTE-BovB"; class_id "LINE/RTE-BovB";
UTR3	WFS1(XM_042251622.2#NC_056059.1#103615017:c.*8590>0,XM_042251623.2#NC_056059.1#103615017:c.*8590>0,XM_027971171.2#NC_056059.1#103615017:c.*8590>0,XM_042251624.2#NC_056059.1#103615017:c.*8590>0)	NC_056059.1	103615134	103615292	gene_id "DR0768639_dup922"; transcript_id "DR0768639"; family_id "DNA/TcMar-Tigger"; class_id "DNA/TcMar-Tigger";
UTR3	LOC105614340(XM_042251893.1#NC_056059.1#111819323:c.*5050>0)	NC_056059.1	111870509	111870682	gene_id "DR0813106_dup576"; transcript_id "DR0813106"; family_id "SINE/MIR"; class_id "SINE/MIR";
intronic	LOC121819792	NC_056059.1	116305501	116305643	gene_id "DR0308065_dup2569"; transcript_id "DR0308065"; family_id "LINE/RTE-BovB"; class_id "LINE/RTE-BovB";
intergenic	TNIP2(dist=1678),FAM193A(dist=6692)	NC_056059.1	116725388	116725461	gene_id "DR0389226_dup622"; transcript_id "DR0389226"; family_id "SINE/MIR"; class_id "SINE/MIR";
UTR3	NAT8L(XM_027971414.3#NC_056059.1#117274972:c.*34000>0)	NC_056059.1	117275427	117275447	gene_id "DR0195191_dup1322"; transcript_id "DR0195191"; family_id "LINE/RTE-BovB"; class_id "LINE/RTE-BovB";
ncRNA_exonic	LOC114115363	NC_056059.1	117297333	117297462	gene_id "DR0082648_dup108"; transcript_id "DR0082648"; family_id "LINE/L1"; class_id "LINE/L1";
ncRNA_exonic	LOC114115363	NC_056059.1	117301521	117301624	gene_id "DR0768965_dup85"; transcript_id "DR0768965"; family_id "SINE/MIR"; class_id "SINE/MIR";
ncRNA_exonic	LOC114115363	NC_056059.1	117302011	117302317	gene_id "DR0307567_dup3746"; transcript_id "DR0307567"; family_id "LINE"; class_id "LINE";
exonic	LOC105601929	NC_056059.1	117818641	117819007	gene_id "DR0554653_dup2"; transcript_id "DR0554653"; family_id "LTR/ERV1"; class_id "LTR/ERV1";
downstream	LOC132660031(dist=58)	NC_056059.1	118049953	118050429	gene_id "DR0109532_dup1178"; transcript_id "DR0109532"; family_id "LINE/L1"; class_id "LINE/L1";
intronic	MCC	NC_056060.1	574173	574626	gene_id "DR0813405_dup2942"; transcript_id "DR0813405"; family_id "LINE/L1"; class_id "LINE/L1";
intergenic	KCNN2(dist=553025),TRIM36(dist=6585)	NC_056060.1	3959008	3959440	gene_id "DR0082636_dup98"; transcript_id "DR0082636"; family_id "LTR/ERV1"; class_id "LTR/ERV1";
intronic	LVRN	NC_056060.1	4900603	4901029	gene_id "DR0109470_dup1458"; transcript_id "DR0109470"; family_id "LINE/L1"; class_id "LINE/L1";
intronic	LVRN	NC_056060.1	4901730	4901850	gene_id "DR0194950_dup2753"; transcript_id "DR0194950"; family_id "LINE/L1"; class_id "LINE/L1";
intronic	ARL14EPL	NC_056060.1	4942274	4942809	gene_id "DR0109490_dup42"; transcript_id "DR0109490"; family_id "LTR/ERV1"; class_id "LTR/ERV1";
UTR3	SV2C(XM_004010196.6#NC_056060.1#7382835:c.*62960>0)	NC_056060.1	7596989	7597270	gene_id "DR0082653_dup672"; transcript_id "DR0082653"; family_id "LINE/L1"; class_id "LINE/L1";
ncRNA_intronic	LOC105611628	NC_056060.1	10185232	10185461	gene_id "DF0000709_dup654"; transcript_id "DF0000709"; family_id "DNA/hAT-Charlie"; class_id "DNA/hAT-Charlie";
intergenic	MTFMT(dist=20974),SLC51B(dist=1579)	NC_056060.1	11959881	11960275	gene_id "DR0109484_dup3184"; transcript_id "DR0109484"; family_id "LINE/L2"; class_id "LINE/L2";
intronic	RASL12	NC_056060.1	11984554	11984806	gene_id "DR1068511_dup149"; transcript_id "DR1068511"; family_id "SINE/MIR"; class_id "SINE/MIR";
intronic	MAP2K1	NC_056060.1	13258804	13259081	gene_id "DR0813297_dup94"; transcript_id "DR0813297"; family_id "LINE/L2"; class_id "LINE/L2";
UTR3	CORO2B(XM_004010265.6#NC_056060.1#15384411:c.*6750>0,XM_042252092.2#NC_056060.1#15385501:c.*6750>0,XM_060418892.1#NC_056060.1#15400341:c.*6750>0,XM_042252090.2#NC_056060.1#15404673:c.*6750>0,XM_042252091.2#NC_056060.1#15431868:c.*6750>0,XM_042252093.2#NC_056060.1#15431868:c.*6750>0)	NC_056060.1	15532949	15533118	gene_id "DR0082681_dup86"; transcript_id "DR0082681"; family_id "SINE/MIR"; class_id "SINE/MIR";
UTR3	CORO2B(XM_004010265.6#NC_056060.1#15384411:c.*12520>0,XM_042252092.2#NC_056060.1#15385501:c.*12520>0,XM_060418892.1#NC_056060.1#15400341:c.*12520>0,XM_042252090.2#NC_056060.1#15404673:c.*12520>0,XM_042252091.2#NC_056060.1#15431868:c.*12520>0,XM_042252093.2#NC_056060.1#15431868:c.*12520>0)	NC_056060.1	15533526	15533572	gene_id "DR0768771_dup213"; transcript_id "DR0768771"; family_id "SINE/MIR"; class_id "SINE/MIR";
intronic	SPESP1	NC_056060.1	15763674	15766103	gene_id "DR1810507_dup66"; transcript_id "DR1810507"; family_id "LTR/ERVK"; class_id "LTR/ERVK";
intronic	SPESP1	NC_056060.1	15768208	15768294	gene_id "DR0307981_dup30"; transcript_id "DR0307981"; family_id "LTR/ERVK"; class_id "LTR/ERVK";
UTR3	GLCE(XM_004010269.6#NC_056060.1#16029678:c.*16230>0,XM_042252102.2#NC_056060.1#16029678:c.*16230>0)	NC_056060.1	16144781	16145022	gene_id "DR0768558_dup2639"; transcript_id "DR0768558"; family_id "LINE/RTE-BovB"; class_id "LINE/RTE-BovB";
downstream	HCN4(dist=165)	NC_056060.1	19958262	19959271	gene_id "DR0109532_dup1208"; transcript_id "DR0109532"; family_id "LINE/L1"; class_id "LINE/L1";
UTR3	HCN4(XM_027971573.3#NC_056060.1#19958426:c.*68090>0)	NC_056060.1	19959620	19959685	gene_id "DR0389415_dup18"; transcript_id "DR0389415"; family_id "LTR/ERVL-MaLR"; class_id "LTR/ERVL-MaLR";
UTR3	HCN4(XM_027971573.3#NC_056060.1#19958426:c.*66390>0)	NC_056060.1	19959790	19961022	gene_id "DF0000299_dup1784"; transcript_id "DF0000299"; family_id "LINE/L1"; class_id "LINE/L1";
UTR3	HCN4(XM_027971573.3#NC_056060.1#19958426:c.*11960>0)	NC_056060.1	19965233	19965471	gene_id "DF0000975_dup18997"; transcript_id "DF0000975"; family_id "SINE/MIR"; class_id "SINE/MIR";
UTR3	NYNRIN(XM_027971582.3#NC_056060.1#20570120:c.*14660>0,XM_060418552.1#NC_056060.1#20570120:c.*14660>0,XM_060418553.1#NC_056060.1#20570120:c.*14660>0)	NC_056060.1	20570488	20570655	gene_id "DF0000974_dup6413"; transcript_id "DF0000974"; family_id "SINE/MIR"; class_id "SINE/MIR";
intronic	JPH4	NC_056060.1	21186571	21186870	gene_id "DF0000748_dup524"; transcript_id "DF0000748"; family_id "DNA/hAT-Charlie"; class_id "DNA/hAT-Charlie";
intronic	JPH4	NC_056060.1	21188058	21188102	gene_id "DR1606654_dup2070"; transcript_id "DR1606654"; family_id "LINE/L1"; class_id "LINE/L1";
intronic	PSMB5	NC_056060.1	21641701	21641838	gene_id "DR0082912_dup8655"; transcript_id "DR0082912"; family_id "LINE/RTE-BovB"; class_id "LINE/RTE-BovB";
UTR3	HNRNPC(XM_060419001.1#NC_056060.1#24221852:c.*70180>0,XM_060419012.1#NC_056060.1#24221852:c.*70180>0,XM_060418999.1#NC_056060.1#24221852:c.*70180>0,XM_060419010.1#NC_056060.1#24221852:c.*70180>0,XM_060419014.1#NC_056060.1#24221852:c.*70180>0,XM_042252174.2#NC_056060.1#24221852:c.*70180>0,XM_060419013.1#NC_056060.1#24221852:c.*70180>0,XM_042252166.2#NC_056060.1#24221852:c.*70180>0,XM_060419011.1#N…	NC_056060.1	24272962	24273072	gene_id "DF0000425_dup396"; transcript_id "DF0000425"; family_id "LTR/ERVL"; class_id "LTR/ERVL";
UTR3	HNRNPC(XM_060419001.1#NC_056060.1#24221852:c.*72520>0,XM_060419012.1#NC_056060.1#24221852:c.*72520>0,XM_060418999.1#NC_056060.1#24221852:c.*72520>0,XM_060419010.1#NC_056060.1#24221852:c.*72520>0,XM_060419014.1#NC_056060.1#24221852:c.*72520>0,XM_042252174.2#NC_056060.1#24221852:c.*72520>0,XM_060419013.1#NC_056060.1#24221852:c.*72520>0,XM_042252166.2#NC_056060.1#24221852:c.*72520>0,XM_060419011.1#N…	NC_056060.1	24273196	24273511	gene_id "DR0109670_dup1177"; transcript_id "DR0109670"; family_id "LINE/L1"; class_id "LINE/L1";
intronic	SCG5	NC_056060.1	28254004	28254141	gene_id "DR0389010_dup1028"; transcript_id "DR0389010"; family_id "LINE/RTE-BovB"; class_id "LINE/RTE-BovB";
intergenic	ACTC1(dist=53016),AQR(dist=8038)	NC_056060.1	28530484	28530570	gene_id "DR1880745_dup8"; transcript_id "DR1880745"; family_id "LINE/L1"; class_id "LINE/L1";
intergenic	ACTC1(dist=53125),AQR(dist=7929)	NC_056060.1	28530593	28530972	gene_id "DF0000008_dup7808"; transcript_id "DF0000008"; family_id "LINE/L1"; class_id "LINE/L1";
intronic	BUB1B	NC_056060.1	34032331	34032907	gene_id "DF0000280_dup2338"; transcript_id "DF0000280"; family_id "LINE/L1"; class_id "LINE/L1";
UTR3	CCDC9B(XM_027971678.2#NC_056060.1#34153274:c.*16920>0,XM_027971679.2#NC_056060.1#34153274:c.*16920>0,XM_012181198.3#NC_056060.1#34153274:c.*16920>0,XM_042252280.2#NC_056060.1#34153274:c.*16920>0,XM_012181197.4#NC_056060.1#34153274:c.*16920>0)	NC_056060.1	34154870	34154973	gene_id "DR0768901_dup280"; transcript_id "DR0768901"; family_id "DNA/hAT-Charlie"; class_id "DNA/hAT-Charlie";
UTR3	DISP2(XM_015096942.4#NC_056060.1#34172680:c.*8410>0)	NC_056060.1	34192492	34192566	gene_id "DR0812887_dup1182"; transcript_id "DR0812887"; family_id "SINE/MIR"; class_id "SINE/MIR";
UTR3	DISP2(XM_015096942.4#NC_056060.1#34172680:c.*17770>0)	NC_056060.1	34193428	34193647	gene_id "DF0000089_dup457"; transcript_id "DF0000089"; family_id "DNA/hAT-Charlie"; class_id "DNA/hAT-Charlie";
UTR3	DISP2(XM_015096942.4#NC_056060.1#34172680:c.*27700>0)	NC_056060.1	34194421	34194521	gene_id "DR1606600_dup1506"; transcript_id "DR1606600"; family_id "SINE/MIR"; class_id "SINE/MIR";
UTR3	DISP2(XM_015096942.4#NC_056060.1#34172680:c.*28720>0)	NC_056060.1	34194523	34194574	gene_id "DR1068541_dup2233"; transcript_id "DR1068541"; family_id "LINE/L1"; class_id "LINE/L1";
intronic	NUSAP1	NC_056060.1	35019025	35019309	gene_id "DR0195216_dup1258"; transcript_id "DR0195216"; family_id "LINE/L1"; class_id "LINE/L1";
UTR5	STARD9(XM_042253044.1#NC_056060.1#36214902:c.-220>0)	NC_056060.1	36216364	36216495	gene_id "DF0000280_dup2348"; transcript_id "DF0000280"; family_id "LINE/L1"; class_id "LINE/L1";
intronic	MDGA2	NC_056060.1	38607423	38608721	gene_id "DR0768367_dup774"; transcript_id "DR0768367"; family_id "LINE/L1"; class_id "LINE/L1";
intronic	MAP4K5	NC_056060.1	41564292	41564530	gene_id "DF0000364_dup1232"; transcript_id "DF0000364"; family_id "LINE/RTE-X"; class_id "LINE/RTE-X";
UTR3	TRIM9(XM_027971731.3#NC_056060.1#42061601:c.*8860>0,XM_042252316.2#NC_056060.1#42061601:c.*8860>0,XM_042252319.2#NC_056060.1#42061601:c.*8860>0,XM_004010522.6#NC_056060.1#42061601:c.*8860>0,XM_042252318.2#NC_056060.1#42061601:c.*8860>0,XM_027971729.3#NC_056060.1#42061601:c.*8860>0,XM_027971728.3#NC_056060.1#42061601:c.*8860>0)	NC_056060.1	42062714	42062909	gene_id "DR0109595_dup695"; transcript_id "DR0109595"; family_id "LINE/L2"; class_id "LINE/L2";
intronic	TRIM9	NC_056060.1	42164953	42168956	gene_id "DF0277301_dup826"; transcript_id "DF0277301"; family_id "LINE/L1"; class_id "LINE/L1";
UTR3	FBXL22(XM_015096995.4#NC_056060.1#44593704:c.*18410>0)	NC_056060.1	44598160	44598568	gene_id "DR1068130_dup31"; transcript_id "DR1068130"; family_id "LINE/L2"; class_id "LINE/L2";
UTR3	FBXL22(XM_015096995.4#NC_056060.1#44593704:c.*14100>0)	NC_056060.1	44598591	44599030	gene_id "DR0768709_dup68"; transcript_id "DR0768709"; family_id "LTR/ERVL"; class_id "LTR/ERVL";
intronic	TPM1	NC_056060.1	45197813	45198063	gene_id "DR1068085_dup8897"; transcript_id "DR1068085"; family_id "LINE/RTE-BovB"; class_id "LINE/RTE-BovB";
intronic	DNAAF4	NC_056060.1	52989732	52992491	gene_id "DR0082833_dup1101"; transcript_id "DR0082833"; family_id "LINE/L1"; class_id "LINE/L1";
intergenic	LOC114115977(dist=58909),TRNAW-CCA_103(dist=277227)	NC_056060.1	55124591	55125499	gene_id "DR1880553_dup560"; transcript_id "DR1880553"; family_id "LINE/L1"; class_id "LINE/L1";
intergenic	LOC114115903(dist=317883),ONECUT1(dist=10336)	NC_056060.1	55738862	55738915	gene_id "DR0194873_dup1163"; transcript_id "DR0194873"; family_id "LINE/L1"; class_id "LINE/L1";
UTR3	ONECUT1(XM_027971819.3#NC_056060.1#55749197:c.*26740>0)	NC_056060.1	55783547	55783714	gene_id "DR1692388_dup4462"; transcript_id "DR1692388"; family_id "LINE/L1"; class_id "LINE/L1";
UTR3	MYO5A(XM_015097035.4#NC_056060.1#55985545:c.*39570>0,XM_015097038.4#NC_056060.1#55985545:c.*39570>0,XM_015097039.4#NC_056060.1#55985545:c.*39570>0,XM_015097041.4#NC_056060.1#55985545:c.*39570>0)	NC_056060.1	56180480	56180696	gene_id "DR1605996_dup2643"; transcript_id "DR1605996"; family_id "LINE/RTE-BovB"; class_id "LINE/RTE-BovB";
intronic	GNB5	NC_056060.1	56324974	56332727	gene_id "DR1606399_dup2496"; transcript_id "DR1606399"; family_id "LINE/L1"; class_id "LINE/L1";
downstream	LYSMD2(dist=563)	NC_056060.1	56803022	56803441	gene_id "DR1880132_dup2916"; transcript_id "DR1880132"; family_id "LINE/L1"; class_id "LINE/L1";
intergenic	LYSMD2(dist=1207),SCG3(dist=3677)	NC_056060.1	56803666	56804737	gene_id "DR0109777_dup4829"; transcript_id "DR0109777"; family_id "LINE/RTE-BovB"; class_id "LINE/RTE-BovB";
intergenic	LYSMD2(dist=2708),SCG3(dist=2176)	NC_056060.1	56805167	56805381	gene_id "DR1068182_dup2150"; transcript_id "DR1068182"; family_id "LTR/ERVL-MaLR"; class_id "LTR/ERVL-MaLR";
intergenic	LYSMD2(dist=2731),SCG3(dist=2153)	NC_056060.1	56805190	56805384	gene_id "DR0082841_dup3019"; transcript_id "DR0082841"; family_id "LINE/RTE-BovB"; class_id "LINE/RTE-BovB";
intergenic	LYSMD2(dist=2758),SCG3(dist=2126)	NC_056060.1	56805217	56805537	gene_id "DR1880509_dup1586"; transcript_id "DR1880509"; family_id "SINE/MIR"; class_id "SINE/MIR";
downstream	SCG3(dist=845)	NC_056060.1	56806498	56806701	gene_id "DR1068085_dup8965"; transcript_id "DR1068085"; family_id "LINE/RTE-BovB"; class_id "LINE/RTE-BovB";
downstream	SCG3(dist=826)	NC_056060.1	56806517	56806740	gene_id "DR0768807_dup1562"; transcript_id "DR0768807"; family_id "LINE"; class_id "LINE";
intronic	DMXL2	NC_056060.1	56965890	56973462	gene_id "DR0109609_dup1474"; transcript_id "DR0109609"; family_id "LINE/L1"; class_id "LINE/L1";
intronic	ATP8B4	NC_056060.1	58449984	58450464	gene_id "DR0082596_dup1250"; transcript_id "DR0082596"; family_id "LINE/L1"; class_id "LINE/L1";
intronic	ATP8B4	NC_056060.1	58450452	58451627	gene_id "DR0195199_dup761"; transcript_id "DR0195199"; family_id "LINE/L1"; class_id "LINE/L1";
intronic	CEP152	NC_056060.1	59561411	59561435	gene_id "DR0109601_dup5285"; transcript_id "DR0109601"; family_id "LINE/RTE-BovB"; class_id "LINE/RTE-BovB";
intronic	FBN1	NC_056060.1	60031570	60034608	gene_id "DR0082976_dup1806"; transcript_id "DR0082976"; family_id "LINE/L1"; class_id "LINE/L1";
intronic	SHF	NC_056060.1	63378758	63378913	gene_id "DF0000974_dup6733"; transcript_id "DF0000974"; family_id "SINE/MIR"; class_id "SINE/MIR";
intronic	LGALS3	NC_056060.1	65694822	65695630	gene_id "DR0082783_dup76"; transcript_id "DR0082783"; family_id "DNA/TcMar-Tigger"; class_id "DNA/TcMar-Tigger";
intergenic	SLC35F4(dist=7304),ARMH4(dist=394907)	NC_056060.1	67991311	67993337	gene_id "DR0082976_dup1823"; transcript_id "DR0082976"; family_id "LINE/L1"; class_id "LINE/L1";
intronic	RTN1	NC_056060.1	69917834	69918474	gene_id "DR0194957_dup2150"; transcript_id "DR0194957"; family_id "LINE/L2"; class_id "LINE/L2";
intronic	TRMT5	NC_056060.1	71192327	71192565	gene_id "DR1880414_dup2723"; transcript_id "DR1880414"; family_id "LINE/L1"; class_id "LINE/L1";
intergenic	SNAPC1(dist=2101),SYT16(dist=60394)	NC_056060.1	71995654	71996933	gene_id "DR1606253_dup1877"; transcript_id "DR1606253"; family_id "LINE/RTE-BovB"; class_id "LINE/RTE-BovB";
UTR3	SYT16(XM_042252588.2#NC_056060.1#72056047:c.*99990>0)	NC_056060.1	72311841	72311899	gene_id "DR1068484_dup150"; transcript_id "DR1068484"; family_id "LINE/L2"; class_id "LINE/L2";
UTR3	SYT16(XM_042252588.2#NC_056060.1#72056047:c.*109240>0)	NC_056060.1	72312766	72313137	gene_id "DR0195098_dup243"; transcript_id "DR0195098"; family_id "LINE/RTE-BovB"; class_id "LINE/RTE-BovB";
intronic	LOC101109541,MTHFD1	NC_056060.1	74676462	74676734	gene_id "DR0768521_dup7118"; transcript_id "DR0768521"; family_id "LINE/RTE-BovB"; class_id "LINE/RTE-BovB";
ncRNA_exonic	LOC105607019	NC_056060.1	76061905	76062002	gene_id "DF0000835_dup249"; transcript_id "DF0000835"; family_id "DNA/TcMar-Tigger"; class_id "DNA/TcMar-Tigger";
intronic	ARG2	NC_056060.1	77563844	77563948	gene_id "DR1606500_dup287"; transcript_id "DR1606500"; family_id "DNA/hAT-Charlie"; class_id "DNA/hAT-Charlie";
intronic	ARG2	NC_056060.1	77563860	77563963	gene_id "DR1606500_dup288"; transcript_id "DR1606500"; family_id "DNA/hAT-Charlie"; class_id "DNA/hAT-Charlie";
ncRNA_intronic	LOC121819994	NC_056060.1	78396172	78396511	gene_id "DR0769160_dup966"; transcript_id "DR0769160"; family_id "LINE/RTE-BovB"; class_id "LINE/RTE-BovB";
intergenic	PCNX1(dist=8881),SIPA1L1(dist=40321)	NC_056060.1	80828209	80828367	gene_id "DF0001183_dup383"; transcript_id "DF0001183"; family_id "LTR"; class_id "LTR";
UTR3	DPF3(XM_012181974.4#NC_056060.1#82202206:c.*97090>0)	NC_056060.1	82203265	82203356	gene_id "DR0082780_dup4693"; transcript_id "DR0082780"; family_id "LINE/RTE-BovB"; class_id "LINE/RTE-BovB";
UTR3	DNAL1(XM_004010777.4#NC_056060.1#83173233:c.*50910>0)	NC_056060.1	83211750	83211769	gene_id "DR1880924_dup3430"; transcript_id "DR1880924"; family_id "LINE/L1"; class_id "LINE/L1";
intronic	MIDEAS	NC_056060.1	83230243	83230338	gene_id "DR1692676_dup246"; transcript_id "DR1692676"; family_id "SINE/MIR"; class_id "SINE/MIR";
intergenic	VSX2(dist=2625),ABCD4(dist=2034)	NC_056060.1	83699608	83699624	gene_id "DR1606710_dup3176"; transcript_id "DR1606710"; family_id "LINE/L1"; class_id "LINE/L1";
intronic	PROX2	NC_056060.1	84195872	84196208	gene_id "DF0000361_dup4402"; transcript_id "DF0000361"; family_id "LINE/L2"; class_id "LINE/L2";
intergenic	PROX2(dist=13399),DLST(dist=4066)	NC_056060.1	84214171	84214363	gene_id "DR0389304_dup122"; transcript_id "DR0389304"; family_id "LINE/L1"; class_id "LINE/L1";
UTR3	ZDHHC22(XM_015097204.3#NC_056060.1#86493998:c.*19580>0)	NC_056060.1	86494443	86494574	gene_id "DR0194876_dup3623"; transcript_id "DR0194876"; family_id "LINE/L2"; class_id "LINE/L2";
intergenic	NOXRED1(dist=1327),VIPAS39(dist=3253)	NC_056060.1	86780745	86781115	gene_id "DR1068727_dup1813"; transcript_id "DR1068727"; family_id "LINE/RTE-BovB"; class_id "LINE/RTE-BovB";
intergenic	TRNAW-CCA_108(dist=1273057),LOC114115898(dist=7121)	NC_056060.1	95229564	95229794	gene_id "DR1880654_dup3456"; transcript_id "DR1880654"; family_id "LINE/RTE-BovB"; class_id "LINE/RTE-BovB";
intergenic	KCNK10(dist=5865),SPATA7(dist=39009)	NC_056060.1	98138166	98138603	gene_id "DR0195173_dup4638"; transcript_id "DR0195173"; family_id "LINE/RTE-BovB"; class_id "LINE/RTE-BovB";
intergenic	KCNK13(dist=1098),PSMC1(dist=31149)	NC_056060.1	99877157	99879297	gene_id "DF0000279_dup1726"; transcript_id "DF0000279"; family_id "LINE/L1"; class_id "LINE/L1";
ncRNA_exonic	LOC132660143	NC_056060.1	100092295	100092420	gene_id "DR0195135_dup3487"; transcript_id "DR0195135"; family_id "SINE/MIR"; class_id "SINE/MIR";
intronic	EIF3J	NC_056060.1	100964669	100964926	gene_id "DR0082856_dup3863"; transcript_id "DR0082856"; family_id "LINE/RTE-BovB"; class_id "LINE/RTE-BovB";
intronic	SLC17A5	NC_056061.1	337523	337767	gene_id "DR0554540_dup3158"; transcript_id "DR0554540"; family_id "LINE/RTE-BovB"; class_id "LINE/RTE-BovB";
UTR3	FILIP1(XM_060419371.1#NC_056061.1#2119157:c.*23410>0)	NC_056061.1	2120684	2120835	gene_id "DR0768572_dup4617"; transcript_id "DR0768572"; family_id "LINE/RTE-BovB"; class_id "LINE/RTE-BovB";
intronic	FILIP1	NC_056061.1	2299825	2302655	gene_id "DR0768537_dup570"; transcript_id "DR0768537"; family_id "LINE/RTE-BovB"; class_id "LINE/RTE-BovB";
UTR3	ELOVL4(XM_015097304.4#NC_056061.1#6897634:c.*23000>0)	NC_056061.1	6897645	6897906	gene_id "DR0194869_dup1725"; transcript_id "DR0194869"; family_id "LINE/L1"; class_id "LINE/L1";
intergenic	TTK(dist=2370),BCKDHB(dist=64598)	NC_056061.1	7038900	7038985	gene_id "DR0082579_dup78"; transcript_id "DR0082579"; family_id "LTR/ERVL"; class_id "LTR/ERVL";
intergenic	BCKDHB(dist=185602),LOC121820146(dist=977655)	NC_056061.1	7558411	7560065	gene_id "DR0109507_dup401"; transcript_id "DR0109507"; family_id "LTR/ERVK"; class_id "LTR/ERVK";
UTR3	KIAA0408(XM_027972324.3#NC_056061.1#11113916:c.*22140>0)	NC_056061.1	11134966	11135044	gene_id "DF0000974_dup7000"; transcript_id "DF0000974"; family_id "SINE/MIR"; class_id "SINE/MIR";
intergenic	LOC114116058(dist=220011),LOC132660196(dist=29515)	NC_056061.1	13161251	13161951	gene_id "DF0001221_dup2251"; transcript_id "DF0001221"; family_id "LTR/ERVL-MaLR"; class_id "LTR/ERVL-MaLR";
intronic	TRDN	NC_056061.1	15251829	15252002	gene_id "DR1692666_dup6810"; transcript_id "DR1692666"; family_id "LINE"; class_id "LINE";
intronic	TRDN	NC_056061.1	15251884	15252007	gene_id "DR1810491_dup2789"; transcript_id "DR1810491"; family_id "LINE/L1"; class_id "LINE/L1";
intronic	TRDN	NC_056061.1	15251901	15252067	gene_id "DR0813217_dup1195"; transcript_id "DR0813217"; family_id "LTR/ERV1"; class_id "LTR/ERV1";
UTR3	CLVS2(XM_012182487.4#NC_056061.1#15467023:c.*27030>0,XM_004011150.5#NC_056061.1#15467023:c.*27030>0)	NC_056061.1	15473689	15473841	gene_id "DR1810491_dup2791"; transcript_id "DR1810491"; family_id "LINE/L1"; class_id "LINE/L1";
intergenic	LOC132660234(dist=605645),LOC105615954(dist=260678)	NC_056061.1	25145401	25146658	gene_id "DR0768367_dup831"; transcript_id "DR0768367"; family_id "LINE/L1"; class_id "LINE/L1";
intronic	FYN	NC_056061.1	26088716	26089039	gene_id "DR0082526_dup1157"; transcript_id "DR0082526"; family_id "LINE/L2"; class_id "LINE/L2";
intergenic	FYN(dist=1393),TRAF3IP2(dist=37637)	NC_056061.1	26098146	26098287	gene_id "DF0000974_dup7047"; transcript_id "DF0000974"; family_id "SINE/MIR"; class_id "SINE/MIR";
intergenic	TRAF3IP2(dist=43525),REV3L(dist=21208)	NC_056061.1	26225778	26225791	gene_id "DR0389586_dup3605"; transcript_id "DR0389586"; family_id "LINE/RTE-BovB"; class_id "LINE/RTE-BovB";
intronic	SLC16A10	NC_056061.1	26502127	26502317	gene_id "DR1068083_dup229"; transcript_id "DR1068083"; family_id "LINE/RTE-BovB"; class_id "LINE/RTE-BovB";
downstream	CD24(dist=549)	NC_056061.1	30327902	30328174	gene_id "DR0389618_dup6525"; transcript_id "DR0389618"; family_id "LINE/RTE-BovB"; class_id "LINE/RTE-BovB";
downstream	CD24(dist=862)	NC_056061.1	30328215	30329162	gene_id "DR0195194_dup215"; transcript_id "DR0195194"; family_id "LTR/ERVL"; class_id "LTR/ERVL";
intergenic	CD24(dist=1864),LOC121820166(dist=82668)	NC_056061.1	30329217	30329897	gene_id "DR1606604_dup102"; transcript_id "DR1606604"; family_id "DNA/TcMar-Tigger"; class_id "DNA/TcMar-Tigger";
UTR3	FAXC(XM_060419223.1#NC_056061.1#37703913:c.*75250>0,XM_042253383.1#NC_056061.1#37703913:c.*75250>0,XM_042253382.1#NC_056061.1#37704302:c.*75250>0,XM_027972432.3#NC_056061.1#37704714:c.*75250>0,XM_027972433.3#NC_056061.1#37704979:c.*75250>0)	NC_056061.1	37785364	37785510	gene_id "DF0000627_dup1165"; transcript_id "DF0000627"; family_id "DNA/hAT-Charlie"; class_id "DNA/hAT-Charlie";
intergenic	LOC121820178(dist=211840),THEMIS(dist=4630)	NC_056061.1	53175751	53176993	gene_id "DR0768367_dup848"; transcript_id "DR0768367"; family_id "LINE/L1"; class_id "LINE/L1";
ncRNA_exonic	LOC121820179	NC_056061.1	55410453	55410898	gene_id "DR0812869_dup2542"; transcript_id "DR0812869"; family_id "LINE/RTE-BovB"; class_id "LINE/RTE-BovB";
ncRNA_exonic	LOC121820179	NC_056061.1	55411527	55411659	gene_id "DF0000312_dup504"; transcript_id "DF0000312"; family_id "LINE/L1"; class_id "LINE/L1";
intronic	HBS1L	NC_056061.1	60294765	60294918	gene_id "DF0000518_dup203"; transcript_id "DF0000518"; family_id "LTR/ERVL"; class_id "LTR/ERVL";
intronic	AIG1	NC_056061.1	67754517	67756878	gene_id "DR0195240_dup5163"; transcript_id "DR0195240"; family_id "LINE/RTE-BovB"; class_id "LINE/RTE-BovB";
intronic	PLAGL1	NC_056061.1	68559684	68560493	gene_id "DF0000154_dup4178"; transcript_id "DF0000154"; family_id "LINE/L1"; class_id "LINE/L1";
intronic	PLAGL1	NC_056061.1	68560846	68561798	gene_id "DR0195115_dup2466"; transcript_id "DR0195115"; family_id "LINE/L1"; class_id "LINE/L1";
intronic	PLAGL1	NC_056061.1	68572002	68572202	gene_id "DR0082726_dup1710"; transcript_id "DR0082726"; family_id "SINE/MIR"; class_id "SINE/MIR";
intronic	PLAGL1	NC_056061.1	68572064	68572274	gene_id "DR0109564_dup7163"; transcript_id "DR0109564"; family_id "LINE/RTE-BovB"; class_id "LINE/RTE-BovB";
intronic	PLAGL1	NC_056061.1	68575469	68575573	gene_id "DR0307776_dup1044"; transcript_id "DR0307776"; family_id "SINE/MIR"; class_id "SINE/MIR";
ncRNA_intronic	LOC114116110	NC_056061.1	68767272	68768150	gene_id "DR0109436_dup5009"; transcript_id "DR0109436"; family_id "LINE/RTE-BovB"; class_id "LINE/RTE-BovB";
UTR3	PCMT1(XM_042253598.2#NC_056061.1#74011271:c.*6210>0,XM_027972548.3#NC_056061.1#74011271:c.*5640>0,XM_027972549.3#NC_056061.1#74011271:c.*5640>0)	NC_056061.1	74052468	74052527	gene_id "DR1606465_dup1548"; transcript_id "DR1606465"; family_id "LINE/RTE-BovB"; class_id "LINE/RTE-BovB";
intergenic	LRP11(dist=1518),LOC114116113(dist=33785)	NC_056061.1	74109153	74109468	gene_id "DR0769201_dup3919"; transcript_id "DR0769201"; family_id "LINE/RTE-BovB"; class_id "LINE/RTE-BovB";
UTR5	LOC114108725(XM_060419811.1#NC_056061.1#74326449:c.-48900>0,XM_060419810.1#NC_056061.1#74326449:c.-48900>0,XM_060419808.1#NC_056061.1#74326449:c.-48900>0,XM_060419809.1#NC_056061.1#74326449:c.-48900>0)	NC_056061.1	74335045	74336202	gene_id "DF0275243_dup184"; transcript_id "DF0275243"; family_id "LINE/RTE-BovB"; class_id "LINE/RTE-BovB";
UTR3	LOC114116137(XM_042253607.2#NC_056061.1#74592546:c.*31750>0,XM_042253606.2#NC_056061.1#74592546:c.*31750>0)	NC_056061.1	74592585	74594613	gene_id "DR1067809_dup560"; transcript_id "DR1067809"; family_id "LINE/L1"; class_id "LINE/L1";
intronic	LOC106991302	NC_056061.1	74670511	74671367	gene_id "DR0768656_dup430"; transcript_id "DR0768656"; family_id "DNA/TcMar-Tigger"; class_id "DNA/TcMar-Tigger";
UTR3	RMND1(XM_012183117.4#NC_056061.1#76257627:c.*12680>0,XM_012183113.4#NC_056061.1#76257627:c.*12680>0,XM_042253630.1#NC_056061.1#76257627:c.*12680>0,XM_004011413.5#NC_056061.1#76257627:c.*12680>0,XM_042253629.1#NC_056061.1#76257627:c.*12680>0,XM_042253631.2#NC_056061.1#76257627:c.*12680>0,XM_012183116.4#NC_056061.1#76257627:c.*12680>0)	NC_056061.1	76258031	76258260	gene_id "DR0194865_dup6540"; transcript_id "DR0194865"; family_id "LINE/RTE-BovB"; class_id "LINE/RTE-BovB";
UTR3	RGS17(XM_015097491.4#NC_056061.1#77701975:c.*56440>0)	NC_056061.1	77702997	77703360	gene_id "DR0082690_dup542"; transcript_id "DR0082690"; family_id "LINE/L1"; class_id "LINE/L1";
intergenic	RGS17(dist=103947),LOC101104501(dist=426415)	NC_056061.1	77913535	77921194	gene_id "DR1606399_dup2775"; transcript_id "DR1606399"; family_id "LINE/L1"; class_id "LINE/L1";
UTR3	SYNJ2(XM_027972620.3#NC_056061.1#82291375:c.*25400>0,XM_042253670.2#NC_056061.1#82348560:c.*25400>0,XM_042253669.2#NC_056061.1#82348560:c.*25400>0,XM_042253671.2#NC_056061.1#82348560:c.*25400>0,XM_042253672.2#NC_056061.1#82352876:c.*25400>0)	NC_056061.1	82393270	82393316	gene_id "DR1606250_dup862"; transcript_id "DR1606250"; family_id "LINE/RTE-BovB"; class_id "LINE/RTE-BovB";
UTR3	IGF2R(XM_027972632.2#NC_056061.1#83938827:c.*8430>0)	NC_056061.1	84041349	84041359	gene_id "DR1810289_dup654"; transcript_id "DR1810289"; family_id "LINE/RTE-BovB"; class_id "LINE/RTE-BovB";
intergenic	TRNAG-CCC_98(dist=8961),PRR18(dist=30281)	NC_056061.1	88981723	88982215	gene_id "DR0195105_dup969"; transcript_id "DR0195105"; family_id "LTR/ERVL-MaLR"; class_id "LTR/ERVL-MaLR";
ncRNA_exonic	LOC114116173	NC_056061.1	89944470	89944711	gene_id "DR0813119_dup56"; transcript_id "DR0813119"; family_id "LINE/L1"; class_id "LINE/L1";
ncRNA_exonic	LOC114116173	NC_056061.1	89946761	89946832	gene_id "DR0195106_dup3222"; transcript_id "DR0195106"; family_id "LINE/L1"; class_id "LINE/L1";
ncRNA_exonic	LOC121820226	NC_056061.1	91496290	91497803	gene_id "DR0082868_dup3789"; transcript_id "DR0082868"; family_id "LINE/L1"; class_id "LINE/L1";
intergenic	LMBRD1(dist=379503),ADGRB3(dist=2077)	NC_056062.1	5046153	5046429	gene_id "DR0082697_dup3226"; transcript_id "DR0082697"; family_id "LINE/L1"; class_id "LINE/L1";
intergenic	LOC101104505(dist=872789),LOC121820289(dist=1198158)	NC_056062.1	11505914	11506201	gene_id "DF0000786_dup417"; transcript_id "DF0000786"; family_id "DNA/hAT-Tip100"; class_id "DNA/hAT-Tip100";
intergenic	LOC101104505(dist=873996),LOC121820289(dist=1196951)	NC_056062.1	11507121	11507564	gene_id "DR0307485_dup1202"; transcript_id "DR0307485"; family_id "LINE/RTE-BovB"; class_id "LINE/RTE-BovB";
intergenic	LOC101104505(dist=874578),LOC121820289(dist=1196369)	NC_056062.1	11507703	11507998	gene_id "DR0307453_dup1371"; transcript_id "DR0307453"; family_id "LINE/RTE-BovB"; class_id "LINE/RTE-BovB";
intergenic	LOC101104505(dist=880410),LOC121820289(dist=1190537)	NC_056062.1	11513535	11514057	gene_id "DR0082880_dup6835"; transcript_id "DR0082880"; family_id "LINE/L1"; class_id "LINE/L1";
intergenic	LOC101104505(dist=880934),LOC121820289(dist=1190013)	NC_056062.1	11514059	11515357	gene_id "DR0195096_dup215"; transcript_id "DR0195096"; family_id "LTR/ERVK"; class_id "LTR/ERVK";
intergenic	LOC101104505(dist=884677),LOC121820289(dist=1186270)	NC_056062.1	11517802	11523010	gene_id "DR0195126_dup62"; transcript_id "DR0195126"; family_id "LTR/ERV1"; class_id "LTR/ERV1";
intergenic	LOC101104505(dist=890533),LOC121820289(dist=1180414)	NC_056062.1	11523658	11523824	gene_id "DR0389650_dup7"; transcript_id "DR0389650"; family_id "LTR/ERV1"; class_id "LTR/ERV1";
UTR3	C9H8orf33(XM_027973443.3#NC_056062.1#13263266:c.*12290>0)	NC_056062.1	13266080	13266442	gene_id "DR0195052_dup652"; transcript_id "DR0195052"; family_id "LTR/ERVL"; class_id "LTR/ERVL";
UTR3	ZNF34(XM_042253885.2#NC_056062.1#13266966:c.*28620>0,XM_042253884.2#NC_056062.1#13266966:c.*28620>0,XM_027973395.3#NC_056062.1#13266966:c.*28620>0,XM_027973392.3#NC_056062.1#13266966:c.*28620>0,XM_027973393.3#NC_056062.1#13266966:c.*28620>0,XM_027973391.3#NC_056062.1#13266966:c.*28620>0,XM_027973389.3#NC_056062.1#13266966:c.*28620>0,XM_060393612.1#NC_056062.1#13266966:c.*28620>0,XM_060393608.1#NC…	NC_056062.1	13267211	13267338	gene_id "DR1810491_dup2992"; transcript_id "DR1810491"; family_id "LINE/L1"; class_id "LINE/L1";
UTR3	NRBP2(XM_042253939.2#NC_056062.1#13915968:c.*11600>0,XM_027973408.3#NC_056062.1#13915968:c.*13360>0,XM_042253940.2#NC_056062.1#13915968:c.*10860>0)	NC_056062.1	13922572	13922722	gene_id "DR1692623_dup39"; transcript_id "DR1692623"; family_id "LTR"; class_id "LTR";
intergenic	ZNF623(dist=12796),GFUS(dist=2027)	NC_056062.1	14051636	14051854	gene_id "DR0109783_dup773"; transcript_id "DR0109783"; family_id "LINE/L1"; class_id "LINE/L1";
intergenic	ZNF623(dist=13250),GFUS(dist=1573)	NC_056062.1	14052090	14052390	gene_id "DR0195021_dup1255"; transcript_id "DR0195021"; family_id "LINE/L1"; class_id "LINE/L1";
intergenic	LOC101118536(dist=10233),LOC132660274(dist=7844)	NC_056062.1	14331269	14332053	gene_id "DR1809625_dup1485"; transcript_id "DR1809625"; family_id "LINE/L1"; class_id "LINE/L1";
intronic	DENND3	NC_056062.1	15662189	15662416	gene_id "DF0000308_dup789"; transcript_id "DF0000308"; family_id "LINE/L1"; class_id "LINE/L1";
UTR3	FAM135B(XM_027972869.3#NC_056062.1#17314424:c.*78030>0,XM_060419990.1#NC_056062.1#17388994:c.*78030>0)	NC_056062.1	17586544	17586786	gene_id "DR0082697_dup3247"; transcript_id "DR0082697"; family_id "LINE/L1"; class_id "LINE/L1";
intergenic	LOC105605854(dist=22895),KHDRBS3(dist=1756393)	NC_056062.1	17701802	17705128	gene_id "DR1692569_dup5716"; transcript_id "DR1692569"; family_id "LINE/RTE-BovB"; class_id "LINE/RTE-BovB";
intergenic	LOC105605854(dist=1772329),KHDRBS3(dist=6959)	NC_056062.1	19451236	19451460	gene_id "DR1692637_dup3561"; transcript_id "DR1692637"; family_id "LINE/L1"; class_id "LINE/L1";
intergenic	LOC121820389(dist=24226),KCNQ3(dist=6744)	NC_056062.1	21824449	21824884	gene_id "DR1691885_dup1304"; transcript_id "DR1691885"; family_id "LINE/RTE-BovB"; class_id "LINE/RTE-BovB";
intronic	EFR3A	NC_056062.1	22241792	22242052	gene_id "rnd-5_family-3748_dup97"; transcript_id "rnd-5_family-3748"; family_id "LINE/L1"; class_id "LINE/L1";
intergenic	LOC132657162(dist=96542),LOC121820324(dist=86981)	NC_056062.1	25413043	25413113	gene_id "DF0000299_dup2103"; transcript_id "DF0000299"; family_id "LINE/L1"; class_id "LINE/L1";
intergenic	LOC114116505(dist=318520),LOC121820326(dist=18530)	NC_056062.1	26459138	26459466	gene_id "DR1606284_dup1802"; transcript_id "DR1606284"; family_id "LINE/RTE-BovB"; class_id "LINE/RTE-BovB";
intergenic	LOC114116505(dist=318843),LOC121820326(dist=18207)	NC_056062.1	26459461	26459931	gene_id "DR0554939_dup53"; transcript_id "DR0554939"; family_id "LTR/ERV1"; class_id "LTR/ERV1";
intronic	NTAQ1	NC_056062.1	29453164	29453372	gene_id "DR0082958_dup17868"; transcript_id "DR0082958"; family_id "LINE/RTE-BovB"; class_id "LINE/RTE-BovB";
intergenic	UBE2V2(dist=7426),LOC132657166(dist=33530)	NC_056062.1	32643690	32644019	gene_id "DR0109527_dup4257"; transcript_id "DR0109527"; family_id "LINE/L1"; class_id "LINE/L1";
intronic	PCMTD1	NC_056062.1	34038493	34038780	gene_id "DR0769209_dup108"; transcript_id "DR0769209"; family_id "LTR/ERVL-MaLR"; class_id "LTR/ERVL-MaLR";
UTR3	NKAIN3(XM_042254246.2#NC_056062.1#40427519:c.*41120>0)	NC_056062.1	40951962	40952128	gene_id "DR0813253_dup1348"; transcript_id "DR0813253"; family_id "LINE/RTE-BovB"; class_id "LINE/RTE-BovB";
UTR3	NKAIN3(XM_042254246.2#NC_056062.1#40427519:c.*72420>0)	NC_056062.1	40955092	40955532	gene_id "DF0001018_dup2152"; transcript_id "DF0001018"; family_id "LTR/ERVL-MaLR"; class_id "LTR/ERVL-MaLR";
intergenic	LOC114116539(dist=17323),GGH(dist=1378)	NC_056062.1	40986861	40988129	gene_id "DR0195132_dup323"; transcript_id "DR0195132"; family_id "LTR/ERVK"; class_id "LTR/ERVK";
intergenic	LOC132657175(dist=18203),BHLHE22(dist=143495)	NC_056062.1	42104429	42104660	gene_id "DR1880334_dup1433"; transcript_id "DR1880334"; family_id "LINE/RTE-BovB"; class_id "LINE/RTE-BovB";
intergenic	LOC132657175(dist=20961),BHLHE22(dist=140737)	NC_056062.1	42107187	42107286	gene_id "DR1809954_dup2476"; transcript_id "DR1809954"; family_id "LINE/RTE-BovB"; class_id "LINE/RTE-BovB";
intergenic	LOC132657175(dist=22011),BHLHE22(dist=139687)	NC_056062.1	42108237	42108569	gene_id "DR0388824_dup344"; transcript_id "DR0388824"; family_id "LINE/L1"; class_id "LINE/L1";
intronic	MTFR1	NC_056062.1	43064805	43065171	gene_id "DF0001018_dup2157"; transcript_id "DF0001018"; family_id "LTR/ERVL-MaLR"; class_id "LTR/ERVL-MaLR";
UTR3	VXN(XM_042254265.2#NC_056062.1#43715152:c.*11490>0,XM_015097791.4#NC_056062.1#43715152:c.*9920>0)	NC_056062.1	43740093	43740160	gene_id "DR1692241_dup71"; transcript_id "DR1692241"; family_id "DNA/TcMar-Mariner"; class_id "DNA/TcMar-Mariner";
UTR3	VXN(XM_042254265.2#NC_056062.1#43715152:c.*12570>0,XM_015097791.4#NC_056062.1#43715152:c.*11000>0)	NC_056062.1	43740201	43740414	gene_id "DF0000975_dup22154"; transcript_id "DF0000975"; family_id "SINE/MIR"; class_id "SINE/MIR";
intergenic	TERF1(dist=1177),SBSPON(dist=2717)	NC_056062.1	49393163	49393694	gene_id "DR1809579_dup396"; transcript_id "DR1809579"; family_id "LINE/RTE-BovB"; class_id "LINE/RTE-BovB";
downstream	SBSPON(dist=642)	NC_056062.1	49395238	49395666	gene_id "DR1606477_dup133"; transcript_id "DR1606477"; family_id "LTR/ERV1"; class_id "LTR/ERV1";
UTR3	SBSPON(XM_027973043.3#NC_056062.1#49395879:c.*67300>0)	NC_056062.1	49397060	49398838	gene_id "DR0082787_dup2506"; transcript_id "DR0082787"; family_id "LINE/L1"; class_id "LINE/L1";
UTR3	SBSPON(XM_027973043.3#NC_056062.1#49395879:c.*45540>0)	NC_056062.1	49399236	49399966	gene_id "DR0194841_dup184"; transcript_id "DR0194841"; family_id "LTR/ERV1"; class_id "LTR/ERV1";
intronic	SBSPON	NC_056062.1	49404258	49405018	gene_id "DR1809595_dup2002"; transcript_id "DR1809595"; family_id "LINE/L1"; class_id "LINE/L1";
intronic	SBSPON	NC_056062.1	49406794	49407344	gene_id "DR1809610_dup480"; transcript_id "DR1809610"; family_id "LINE/L1"; class_id "LINE/L1";
downstream	ELOC(dist=118)	NC_056062.1	50168913	50169077	gene_id "DR0195016_dup97"; transcript_id "DR0195016"; family_id "DNA/TcMar-Mariner"; class_id "DNA/TcMar-Mariner";
UTR3	PI15(XM_012183887.4#NC_056062.1#51150590:c.*36560>0,XM_004011748.5#NC_056062.1#51150590:c.*36560>0)	NC_056062.1	51184435	51184550	gene_id "DR1606465_dup1647"; transcript_id "DR1606465"; family_id "LINE/RTE-BovB"; class_id "LINE/RTE-BovB";
intergenic	LOC114116512(dist=230084),LOC121820340(dist=168236)	NC_056062.1	52594522	52595860	gene_id "DR0082630_dup1055"; transcript_id "DR0082630"; family_id "DNA/hAT-Charlie"; class_id "DNA/hAT-Charlie";
ncRNA_exonic	LOC121820340	NC_056062.1	52774974	52775277	gene_id "DR1880189_dup1164"; transcript_id "DR1880189"; family_id "LINE/RTE-BovB"; class_id "LINE/RTE-BovB";
ncRNA_exonic	LOC121820340	NC_056062.1	52779461	52779815	gene_id "DR0194896_dup6749"; transcript_id "DR0194896"; family_id "LINE/RTE-BovB"; class_id "LINE/RTE-BovB";
ncRNA_intronic	LOC121820340	NC_056062.1	52788451	52788689	gene_id "DR0389002_dup4259"; transcript_id "DR0389002"; family_id "LINE/RTE-BovB"; class_id "LINE/RTE-BovB";
intronic	STMN2	NC_056062.1	55923132	55923403	gene_id "DR0195254_dup6793"; transcript_id "DR0195254"; family_id "LINE"; class_id "LINE";
intronic	FABP5	NC_056062.1	57578875	57579164	gene_id "DR0109424_dup576"; transcript_id "DR0109424"; family_id "LINE/RTE-BovB"; class_id "LINE/RTE-BovB";
intronic	EXT1	NC_056062.1	59348414	59348582	gene_id "DR0813402_dup1245"; transcript_id "DR0813402"; family_id "SINE/MIR"; class_id "SINE/MIR";
UTR3	SYBU(XM_027973091.3#NC_056062.1#67663374:c.*8990>0,XM_027973094.3#NC_056062.1#67663374:c.*8990>0,XM_027973093.3#NC_056062.1#67663374:c.*8990>0,XM_042254379.2#NC_056062.1#67667499:c.*8990>0,XM_027973092.3#NC_056062.1#67667499:c.*8990>0,XM_042254378.2#NC_056062.1#67667499:c.*8990>0,XM_042254381.2#NC_056062.1#67667499:c.*8990>0,XM_042254382.2#NC_056062.1#67667499:c.*8990>0,XM_060393474.1#NC_056062.1…	NC_056062.1	67749970	67750078	gene_id "DR0307564_dup3653"; transcript_id "DR0307564"; family_id "LINE/RTE-BovB"; class_id "LINE/RTE-BovB";
ncRNA_intronic	LOC121820349	NC_056062.1	68099086	68099170	gene_id "DR0082696_dup188"; transcript_id "DR0082696"; family_id "LTR/ERVL-MaLR"; class_id "LTR/ERVL-MaLR";
UTR3	LRP12(XM_042254402.2#NC_056062.1#72962314:c.*29850>0,XM_027973107.3#NC_056062.1#72962314:c.*29850>0,XM_027973108.3#NC_056062.1#72962314:c.*29850>0)	NC_056062.1	73052928	73053190	gene_id "DF0000008_dup9456"; transcript_id "DF0000008"; family_id "LINE/L1"; class_id "LINE/L1";
intronic	BAALC	NC_056062.1	74220036	74220546	gene_id "DR1880341_dup1596"; transcript_id "DR1880341"; family_id "LINE/RTE-BovB"; class_id "LINE/RTE-BovB";
upstream	SPAG1(dist=416)	NC_056062.1	77145580	77146548	gene_id "DR0082779_dup9875"; transcript_id "DR0082779"; family_id "LINE/RTE-BovB"; class_id "LINE/RTE-BovB";
intergenic	SPAG1(dist=1387),POLR2K(dist=1894)	NC_056062.1	77146551	77147506	gene_id "DR0109777_dup5607"; transcript_id "DR0109777"; family_id "LINE/RTE-BovB"; class_id "LINE/RTE-BovB";
UTR3	KCNS2(XM_015097908.4#NC_056062.1#78727108:c.*23680>0)	NC_056062.1	78728134	78728186	gene_id "DF0000067_dup229"; transcript_id "DF0000067"; family_id "SINE/5S-Deu-L2"; class_id "SINE/5S-Deu-L2";
UTR3	NIPAL2(XM_015097909.3#NC_056062.1#78868324:c.*5610>0,XM_042254447.2#NC_056062.1#78868324:c.*5610>0,XM_042254448.2#NC_056062.1#78881981:c.*5610>0,XM_060393491.1#NC_056062.1#78881981:c.*5610>0)	NC_056062.1	78952827	78952909	gene_id "DR0813380_dup2929"; transcript_id "DR0813380"; family_id "LINE/L1"; class_id "LINE/L1";
intronic	CIBAR1	NC_056062.1	83490121	83490363	gene_id "DF0001165_dup317"; transcript_id "DF0001165"; family_id "DNA/TcMar-Tigger"; class_id "DNA/TcMar-Tigger";
intronic	COL14A1	NC_056062.1	94596977	94597166	gene_id "DR0194869_dup1998"; transcript_id "DR0194869"; family_id "LINE/L1"; class_id "LINE/L1";
intronic	MTBP	NC_056062.1	94722057	94722281	gene_id "DR0195254_dup7014"; transcript_id "DR0195254"; family_id "LINE"; class_id "LINE";
intergenic	CNMD(dist=1049),SUGT1(dist=13647)	NC_056063.1	11472831	11472977	gene_id "DF0000360_dup3380"; transcript_id "DF0000360"; family_id "LINE/L2"; class_id "LINE/L2";
intergenic	CBY2(dist=64723),SIAH3(dist=3032)	NC_056063.1	16222976	16223098	gene_id "DR0812999_dup344"; transcript_id "DR0812999"; family_id "DNA/TcMar-Tigger"; class_id "DNA/TcMar-Tigger";
ncRNA_intronic	LOC132657284	NC_056063.1	18211264	18211441	gene_id "DR0389288_dup1217"; transcript_id "DR0389288"; family_id "LINE/L1"; class_id "LINE/L1";
UTR3	CYSLTR2(XM_060394038.1#NC_056063.1#18775130:c.*14560>0,XM_042254704.2#NC_056063.1#18777195:c.*14560>0)	NC_056063.1	18791267	18791410	gene_id "DR1880376_dup861"; transcript_id "DR1880376"; family_id "SINE/MIR"; class_id "SINE/MIR";
intergenic	KCNRG(dist=26044),LOC105608012(dist=29852)	NC_056063.1	19824253	19824658	gene_id "DR0194876_dup4212"; transcript_id "DR0194876"; family_id "LINE/L2"; class_id "LINE/L2";
intergenic	KCNRG(dist=27557),LOC105608012(dist=28339)	NC_056063.1	19825766	19826956	gene_id "DR1880527_dup279"; transcript_id "DR1880527"; family_id "DNA/TcMar-Mariner"; class_id "DNA/TcMar-Mariner";
exonic	POSTN	NC_056063.1	24551612	24551813	gene_id "DR0768842_dup3290"; transcript_id "DR0768842"; family_id "LINE/RTE-BovB"; class_id "LINE/RTE-BovB";
intronic	POSTN	NC_056063.1	24556249	24556385	gene_id "DR0554878_dup4837"; transcript_id "DR0554878"; family_id "LINE/RTE-BovB"; class_id "LINE/RTE-BovB";
intronic	POSTN	NC_056063.1	24557033	24557149	gene_id "DR0768932_dup78"; transcript_id "DR0768932"; family_id "LINE/L2"; class_id "LINE/L2";
intronic	POSTN	NC_056063.1	24565909	24566147	gene_id "DR0307196_dup4839"; transcript_id "DR0307196"; family_id "LINE/RTE-BovB"; class_id "LINE/RTE-BovB";
intergenic	TRNAC-ACA_146(dist=321903),RFC3(dist=14857)	NC_056063.1	27672641	27679606	gene_id "DR1810254_dup14"; transcript_id "DR1810254"; family_id "LTR/ERVK"; class_id "LTR/ERVK";
intronic	STARD13	NC_056063.1	28186225	28186499	gene_id "DF0001199_dup179"; transcript_id "DF0001199"; family_id "DNA/hAT-Charlie"; class_id "DNA/hAT-Charlie";
intronic	PDS5B	NC_056063.1	28699705	28699845	gene_id "DF0000777_dup3644"; transcript_id "DF0000777"; family_id "LINE/L1"; class_id "LINE/L1";
intronic	GPR12	NC_056063.1	33167464	33167698	gene_id "DR0389133_dup2304"; transcript_id "DR0389133"; family_id "LINE/RTE-BovB"; class_id "LINE/RTE-BovB";
intronic	GPR12	NC_056063.1	33167496	33167765	gene_id "DR0109363_dup4074"; transcript_id "DR0109363"; family_id "LTR/ERVL-MaLR"; class_id "LTR/ERVL-MaLR";
UTR3	AMER2(XM_042255120.1#NC_056063.1#34232104:c.*29870>0)	NC_056063.1	34236996	34237170	gene_id "DR0307482_dup1895"; transcript_id "DR0307482"; family_id "LINE/RTE-BovB"; class_id "LINE/RTE-BovB";
UTR3	AMER2(XM_042255120.1#NC_056063.1#34232104:c.*39960>0)	NC_056063.1	34238005	34238421	gene_id "DR0082924_dup7212"; transcript_id "DR0082924"; family_id "LINE/RTE-BovB"; class_id "LINE/RTE-BovB";
UTR3	AMER2(XM_042255120.1#NC_056063.1#34232104:c.*51900>0)	NC_056063.1	34239199	34239445	gene_id "DR0194865_dup7421"; transcript_id "DR0194865"; family_id "LINE/RTE-BovB"; class_id "LINE/RTE-BovB";
UTR3	AMER2(XM_042255120.1#NC_056063.1#34232104:c.*54570>0)	NC_056063.1	34239466	34239604	gene_id "DR1810415_dup1895"; transcript_id "DR1810415"; family_id "SINE/MIR"; class_id "SINE/MIR";
intronic	LOC101119317	NC_056063.1	36483356	36483749	gene_id "DR0082630_dup1122"; transcript_id "DR0082630"; family_id "DNA/hAT-Charlie"; class_id "DNA/hAT-Charlie";
intergenic	LOC114116652(dist=411169),TRNAS-GGA_159(dist=612372)	NC_056063.1	37381314	37382224	gene_id "DR1880553_dup673"; transcript_id "DR1880553"; family_id "LINE/L1"; class_id "LINE/L1";
intronic	PCDH9	NC_056063.1	40615583	40619545	gene_id "DR0195019_dup1158"; transcript_id "DR0195019"; family_id "LINE/RTE-BovB"; class_id "LINE/RTE-BovB";
UTR3	PCDH9(XM_042255154.2#NC_056063.1#40915233:c.*28660>0)	NC_056063.1	40918017	40918323	gene_id "DR1606416_dup3169"; transcript_id "DR1606416"; family_id "LINE/L1"; class_id "LINE/L1";
intergenic	PCDH9(dist=3457),TRNAC-ACA_147(dist=1424691)	NC_056063.1	40948400	40948664	gene_id "DR1880339_dup4407"; transcript_id "DR1880339"; family_id "LINE/L1"; class_id "LINE/L1";
intronic	KLF5	NC_056063.1	48417182	48417398	gene_id "DR0082635_dup8083"; transcript_id "DR0082635"; family_id "LINE/RTE-BovB"; class_id "LINE/RTE-BovB";
intronic	KLF5	NC_056063.1	48418843	48419043	gene_id "DR0768601_dup707"; transcript_id "DR0768601"; family_id "LINE/RTE-BovB"; class_id "LINE/RTE-BovB";
intronic	KLF5	NC_056063.1	48423001	48423253	gene_id "DR0812587_dup287"; transcript_id "DR0812587"; family_id "LINE/L1"; class_id "LINE/L1";
intergenic	LOC132657262(dist=227587),LOC114116747(dist=18408)	NC_056063.1	54762409	54763229	gene_id "DR1880553_dup682"; transcript_id "DR1880553"; family_id "LINE/L1"; class_id "LINE/L1";
intergenic	LOC114116747(dist=9863),LOC114116742(dist=152086)	NC_056063.1	54790783	54790930	gene_id "DR0389442_dup8"; transcript_id "DR0389442"; family_id "LTR/ERV1"; class_id "LTR/ERV1";
intergenic	LOC114116747(dist=10155),LOC114116742(dist=151794)	NC_056063.1	54791075	54791407	gene_id "DR0812965_dup120"; transcript_id "DR0812965"; family_id "LTR/ERV1"; class_id "LTR/ERV1";
intergenic	LOC114116747(dist=10812),LOC114116742(dist=151137)	NC_056063.1	54791732	54791938	gene_id "DR0082597_dup26935"; transcript_id "DR0082597"; family_id "LINE/RTE-BovB"; class_id "LINE/RTE-BovB";
intergenic	LOC114116747(dist=11269),LOC114116742(dist=150680)	NC_056063.1	54792189	54792396	gene_id "DR0195135_dup4085"; transcript_id "DR0195135"; family_id "SINE/MIR"; class_id "SINE/MIR";
intergenic	LOC114116747(dist=17255),LOC114116742(dist=144694)	NC_056063.1	54798175	54799123	gene_id "DR0768367_dup959"; transcript_id "DR0768367"; family_id "LINE/L1"; class_id "LINE/L1";
intergenic	LOC114116747(dist=19736),LOC114116742(dist=142213)	NC_056063.1	54800656	54801092	gene_id "DR0307836_dup1033"; transcript_id "DR0307836"; family_id "LTR/ERV1"; class_id "LTR/ERV1";
intergenic	LOC114116747(dist=20476),LOC114116742(dist=141473)	NC_056063.1	54801396	54801536	gene_id "DR1809905_dup743"; transcript_id "DR1809905"; family_id "LINE/L1"; class_id "LINE/L1";
intergenic	LOC114116747(dist=20510),LOC114116742(dist=141439)	NC_056063.1	54801430	54801632	gene_id "DR1068085_dup11510"; transcript_id "DR1068085"; family_id "LINE/RTE-BovB"; class_id "LINE/RTE-BovB";
intergenic	LOC114116747(dist=20714),LOC114116742(dist=141235)	NC_056063.1	54801634	54801669	gene_id "DR1068640_dup5698"; transcript_id "DR1068640"; family_id "SINE/MIR"; class_id "SINE/MIR";
intergenic	LOC114116747(dist=33002),LOC114116742(dist=128947)	NC_056063.1	54813922	54814034	gene_id "DR1880414_dup3418"; transcript_id "DR1880414"; family_id "LINE/L1"; class_id "LINE/L1";
intergenic	LOC114116747(dist=33025),LOC114116742(dist=128924)	NC_056063.1	54813945	54814079	gene_id "DR0768825_dup2371"; transcript_id "DR0768825"; family_id "LINE/L1"; class_id "LINE/L1";
intergenic	LOC114116747(dist=34181),LOC114116742(dist=127768)	NC_056063.1	54815101	54815730	gene_id "DR0389052_dup1996"; transcript_id "DR0389052"; family_id "LINE/RTE-BovB"; class_id "LINE/RTE-BovB";
intronic	GPC6	NC_056063.1	68647302	68647550	gene_id "DR1606600_dup1973"; transcript_id "DR1606600"; family_id "SINE/MIR"; class_id "SINE/MIR";
intronic	GPC6	NC_056063.1	68647382	68650491	gene_id "DR0812717_dup74"; transcript_id "DR0812717"; family_id "LINE/L1"; class_id "LINE/L1";
intronic	GPC6	NC_056063.1	69204322	69204347	gene_id "DR1810177_dup2252"; transcript_id "DR1810177"; family_id "LINE/L1"; class_id "LINE/L1";
intronic	GPC6	NC_056063.1	69204349	69204584	gene_id "DR0082597_dup27244"; transcript_id "DR0082597"; family_id "LINE/RTE-BovB"; class_id "LINE/RTE-BovB";
intronic	STK24	NC_056063.1	74804015	74804172	gene_id "DR0389052_dup2031"; transcript_id "DR0389052"; family_id "LINE/RTE-BovB"; class_id "LINE/RTE-BovB";
intronic	CLYBL	NC_056063.1	75848591	75850325	gene_id "DR1067791_dup459"; transcript_id "DR1067791"; family_id "LINE/L1"; class_id "LINE/L1";
ncRNA_exonic	LOC121820466	NC_056063.1	75959735	75960080	gene_id "DR0307541_dup4171"; transcript_id "DR0307541"; family_id "SINE/MIR"; class_id "SINE/MIR";
UTR3	NALCN(XM_015098259.3#NC_056063.1#76919377:c.*10250>0)	NC_056063.1	76919999	76920083	gene_id "DR0813402_dup1345"; transcript_id "DR0813402"; family_id "SINE/MIR"; class_id "SINE/MIR";
intergenic	ING1(dist=12118),LOC121820487(dist=35763)	NC_056063.1	84647534	84647678	gene_id "DR0813078_dup2332"; transcript_id "DR0813078"; family_id "SINE/MIR"; class_id "SINE/MIR";
intergenic	ING1(dist=13374),LOC121820487(dist=34507)	NC_056063.1	84648790	84649007	gene_id "DR0307541_dup4217"; transcript_id "DR0307541"; family_id "SINE/MIR"; class_id "SINE/MIR";
intergenic	LOC132657274(dist=45705),ARHGEF7(dist=4211)	NC_056063.1	84789417	84789576	gene_id "DR0195107_dup1313"; transcript_id "DR0195107"; family_id "LINE/L1"; class_id "LINE/L1";
downstream	PCID2(dist=591)	NC_056063.1	85868361	85868455	gene_id "DF0001012_dup664"; transcript_id "DF0001012"; family_id "LTR/ERVL-MaLR"; class_id "LTR/ERVL-MaLR";
intergenic	KIF2B(dist=923626),LOC101120345(dist=130858)	NC_056064.1	4537070	4538419	gene_id "DR0768367_dup984"; transcript_id "DR0768367"; family_id "LINE/L1"; class_id "LINE/L1";
UTR3	LOC101122120(XM_042255243.2#NC_056064.1#6077439:c.*8280>0)	NC_056064.1	6116312	6116826	gene_id "DR1068356_dup2315"; transcript_id "DR1068356"; family_id "LINE/RTE-BovB"; class_id "LINE/RTE-BovB";
intergenic	CUEDC1(dist=5430),VEZF1(dist=12802)	NC_056064.1	8451580	8451796	gene_id "DF0001144_dup1831"; transcript_id "DF0001144"; family_id "LINE/L2"; class_id "LINE/L2";
downstream	RNF43,SUPT4H1(dist=17)	NC_056064.1	9008227	9008256	gene_id "DR1810139_dup3108"; transcript_id "DR1810139"; family_id "LINE/RTE-BovB"; class_id "LINE/RTE-BovB";
intronic	RNFT1	NC_056064.1	10580420	10580496	gene_id "DR0082779_dup10654"; transcript_id "DR0082779"; family_id "LINE/RTE-BovB"; class_id "LINE/RTE-BovB";
ncRNA_exonic	LOC121820545	NC_056064.1	12980948	12981135	gene_id "DR1809595_dup2233"; transcript_id "DR1809595"; family_id "LINE/L1"; class_id "LINE/L1";
intergenic	AATF(dist=18394),ACACA(dist=1206)	NC_056064.1	13135073	13135187	gene_id "DR1068340_dup1143"; transcript_id "DR1068340"; family_id "LINE/L2"; class_id "LINE/L2";
UTR3	RAB11FIP4(XM_042255436.2#NC_056064.1#18243400:c.*39590>0,XM_042255438.2#NC_056064.1#18243400:c.*39590>0,XM_042255440.2#NC_056064.1#18243400:c.*39590>0,XM_060395250.1#NC_056064.1#18243400:c.*39590>0,XM_042255439.1#NC_056064.1#18243400:c.*39590>0,XM_042255441.2#NC_056064.1#18243400:c.*39590>0)	NC_056064.1	18245595	18245696	gene_id "DR0310650_dup460"; transcript_id "DR0310650"; family_id "LINE/RTE-BovB"; class_id "LINE/RTE-BovB";
UTR3	RAB11FIP4(XM_042255436.2#NC_056064.1#18243400:c.*36030>0,XM_042255438.2#NC_056064.1#18243400:c.*36030>0,XM_042255440.2#NC_056064.1#18243400:c.*36030>0,XM_060395250.1#NC_056064.1#18243400:c.*36030>0,XM_042255439.1#NC_056064.1#18243400:c.*36030>0,XM_042255441.2#NC_056064.1#18243400:c.*36030>0)	NC_056064.1	18245951	18246114	gene_id "DF0000878_dup1923"; transcript_id "DF0000878"; family_id "DNA/hAT-Charlie"; class_id "DNA/hAT-Charlie";
UTR3	RAB11FIP4(XM_042255436.2#NC_056064.1#18243400:c.*30650>0,XM_042255438.2#NC_056064.1#18243400:c.*30650>0,XM_042255440.2#NC_056064.1#18243400:c.*30650>0,XM_060395250.1#NC_056064.1#18243400:c.*30650>0,XM_042255439.1#NC_056064.1#18243400:c.*30650>0,XM_042255441.2#NC_056064.1#18243400:c.*30650>0)	NC_056064.1	18246489	18246596	gene_id "DF0000878_dup1924"; transcript_id "DF0000878"; family_id "DNA/hAT-Charlie"; class_id "DNA/hAT-Charlie";
UTR3	RAB11FIP4(XM_042255436.2#NC_056064.1#18243400:c.*29670>0,XM_042255438.2#NC_056064.1#18243400:c.*29670>0,XM_042255440.2#NC_056064.1#18243400:c.*29670>0,XM_060395250.1#NC_056064.1#18243400:c.*29670>0,XM_042255439.1#NC_056064.1#18243400:c.*29670>0,XM_042255441.2#NC_056064.1#18243400:c.*29670>0)	NC_056064.1	18246587	18246698	gene_id "DR1606348_dup337"; transcript_id "DR1606348"; family_id "DNA/hAT-Blackjack"; class_id "DNA/hAT-Blackjack";
UTR3	RAB11FIP4(XM_042255436.2#NC_056064.1#18243400:c.*16130>0,XM_042255438.2#NC_056064.1#18243400:c.*16130>0,XM_042255440.2#NC_056064.1#18243400:c.*16130>0,XM_060395250.1#NC_056064.1#18243400:c.*16130>0,XM_042255439.1#NC_056064.1#18243400:c.*16130>0,XM_042255441.2#NC_056064.1#18243400:c.*16130>0)	NC_056064.1	18247941	18248401	gene_id "DR0109570_dup13783"; transcript_id "DR0109570"; family_id "LINE/L1"; class_id "LINE/L1";
intronic	NF1	NC_056064.1	18586281	18586509	gene_id "DR0082597_dup28010"; transcript_id "DR0082597"; family_id "LINE/RTE-BovB"; class_id "LINE/RTE-BovB";
UTR3	SARM1(XM_027975237.3#NC_056064.1#19805767:c.*9530>0)	NC_056064.1	19828278	19828408	gene_id "DR0310710_dup309"; transcript_id "DR0310710"; family_id "DNA/hAT-Charlie"; class_id "DNA/hAT-Charlie";
intergenic	DOC2B(dist=8556),YWHAE(dist=6526)	NC_056064.1	22401077	22401267	gene_id "DF0000008_dup10176"; transcript_id "DF0000008"; family_id "LINE/L1"; class_id "LINE/L1";
intergenic	DOC2B(dist=8748),YWHAE(dist=6334)	NC_056064.1	22401269	22401431	gene_id "DR1606067_dup2347"; transcript_id "DR1606067"; family_id "LINE/L1"; class_id "LINE/L1";
intergenic	DOC2B(dist=8868),YWHAE(dist=6214)	NC_056064.1	22401389	22401715	gene_id "DF0000008_dup10177"; transcript_id "DF0000008"; family_id "LINE/L1"; class_id "LINE/L1";
intergenic	DOC2B(dist=9410),YWHAE(dist=5672)	NC_056064.1	22401931	22402120	gene_id "DR0389308_dup1356"; transcript_id "DR0389308"; family_id "LINE/RTE-BovB"; class_id "LINE/RTE-BovB";
intergenic	DOC2B(dist=9431),YWHAE(dist=5651)	NC_056064.1	22401952	22402647	gene_id "DR1692113_dup772"; transcript_id "DR1692113"; family_id "LINE/RTE-BovB"; class_id "LINE/RTE-BovB";
UTR3	TRPV1(XM_027975474.3#NC_056064.1#24156088:c.*6810>0)	NC_056064.1	24156229	24156327	gene_id "DR1692003_dup438"; transcript_id "DR1692003"; family_id "LINE/L1"; class_id "LINE/L1";
exonic	TRPV1	NC_056064.1	24157071	24157101	gene_id "DR0082597_dup28107"; transcript_id "DR0082597"; family_id "LINE/RTE-BovB"; class_id "LINE/RTE-BovB";
intronic	TRPV1	NC_056064.1	24169840	24169976	gene_id "DR0389294_dup23"; transcript_id "DR0389294"; family_id "DNA/hAT-Charlie"; class_id "DNA/hAT-Charlie";
UTR3	MYBBP1A(XM_027975109.3#NC_056064.1#24900214:c.*80>0,XM_060395328.1#NC_056064.1#24900214:c.*80>0)	NC_056064.1	24900835	24900863	gene_id "DR0554527_dup1761"; transcript_id "DR0554527"; family_id "LINE/RTE-BovB"; class_id "LINE/RTE-BovB";
UTR3	ATP1B2(XM_004012670.4#NC_056064.1#27182500:c.*3580>0)	NC_056064.1	27187726	27187745	gene_id "DR0307642_dup4006"; transcript_id "DR0307642"; family_id "LINE/RTE-BovB"; class_id "LINE/RTE-BovB";
UTR3	ATP1B2(XM_004012670.4#NC_056064.1#27182500:c.*6330>0)	NC_056064.1	27188001	27188118	gene_id "DR0307666_dup15"; transcript_id "DR0307666"; family_id "LINE/L1"; class_id "LINE/L1";
intergenic	ELAC2(dist=153430),HS3ST3A1(dist=213634)	NC_056064.1	31283805	31284636	gene_id "DR0768295_dup1235"; transcript_id "DR0768295"; family_id "LINE/L1"; class_id "LINE/L1";
intergenic	LLGL1(dist=5985),ALKBH5(dist=2453)	NC_056064.1	34168002	34168324	gene_id "DR0109350_dup1037"; transcript_id "DR0109350"; family_id "DNA/hAT-Charlie"; class_id "DNA/hAT-Charlie";
intronic	NT5M	NC_056064.1	34620611	34620650	gene_id "DF0000089_dup597"; transcript_id "DF0000089"; family_id "DNA/hAT-Charlie"; class_id "DNA/hAT-Charlie";
intronic	NT5M	NC_056064.1	34624552	34625059	gene_id "DR1880987_dup5408"; transcript_id "DR1880987"; family_id "LINE/L1"; class_id "LINE/L1";
intronic	USP22	NC_056064.1	34885576	34885772	gene_id "DR0109613_dup630"; transcript_id "DR0109613"; family_id "LINE/L1"; class_id "LINE/L1";
intronic	RSAD1	NC_056064.1	35963921	35964071	gene_id "DR0194896_dup7636"; transcript_id "DR0194896"; family_id "LINE/RTE-BovB"; class_id "LINE/RTE-BovB";
downstream	ATP5MC1(dist=426)	NC_056064.1	37362245	37362464	gene_id "DR0082825_dup1116"; transcript_id "DR0082825"; family_id "SINE/MIR"; class_id "SINE/MIR";
ncRNA_exonic	LOC121820606	NC_056064.1	37547800	37547951	gene_id "DR0389194_dup1051"; transcript_id "DR0389194"; family_id "LINE/RTE-BovB"; class_id "LINE/RTE-BovB";
ncRNA_exonic	LOC121820606	NC_056064.1	37548177	37548364	gene_id "DF0001020_dup1417"; transcript_id "DF0001020"; family_id "LTR/ERVL-MaLR"; class_id "LTR/ERVL-MaLR";
ncRNA_exonic	LOC121820606	NC_056064.1	37548440	37548722	gene_id "DR0082708_dup4164"; transcript_id "DR0082708"; family_id "LINE/L1"; class_id "LINE/L1";
UTR3	GPR179(XM_015098746.4#NC_056064.1#38730339:c.*18960>0)	NC_056064.1	38730485	38730681	gene_id "DR0768539_dup5396"; transcript_id "DR0768539"; family_id "LINE/RTE-BovB"; class_id "LINE/RTE-BovB";
intergenic	LASP1(dist=6145),FBXO47(dist=1325)	NC_056064.1	39255797	39255928	gene_id "DR0813456_dup5517"; transcript_id "DR0813456"; family_id "LTR/ERVL-MaLR"; class_id "LTR/ERVL-MaLR";
intronic	JUP	NC_056064.1	41703264	41703988	gene_id "DF0000303_dup7479"; transcript_id "DF0000303"; family_id "LINE/L1"; class_id "LINE/L1";
downstream	RND2(dist=836)	NC_056064.1	42819222	42819313	gene_id "DR0389202_dup738"; transcript_id "DR0389202"; family_id "SINE/MIR"; class_id "SINE/MIR";
intergenic	RND2(dist=1037),BRCA1(dist=11749)	NC_056064.1	42819423	42819545	gene_id "rnd-5_family-1905_dup141"; transcript_id "rnd-5_family-1905"; family_id "LINE/L2"; class_id "LINE/L2";
intergenic	RND2(dist=1946),BRCA1(dist=10840)	NC_056064.1	42820332	42820451	gene_id "DF0000835_dup318"; transcript_id "DF0000835"; family_id "DNA/TcMar-Tigger"; class_id "DNA/TcMar-Tigger";
intergenic	DHX8(dist=2036),ETV4(dist=1246)	NC_056064.1	43189482	43189770	gene_id "DR0389074_dup7205"; transcript_id "DR0389074"; family_id "LINE/L1"; class_id "LINE/L1";
UTR3	MPP3(XM_060394904.1#NC_056064.1#43422972:c.*89910>0,XM_027974460.3#NC_056064.1#43422972:c.*89910>0,XM_042256031.2#NC_056064.1#43422972:c.*89910>0,XM_042256030.2#NC_056064.1#43422972:c.*89910>0,XM_042256029.2#NC_056064.1#43422972:c.*89910>0)	NC_056064.1	43424140	43424305	gene_id "DF0000286_dup663"; transcript_id "DF0000286"; family_id "LINE/L1"; class_id "LINE/L1";
UTR3	MPP3(XM_060394904.1#NC_056064.1#43422972:c.*6930>0,XM_027974460.3#NC_056064.1#43422972:c.*6930>0,XM_042256031.2#NC_056064.1#43422972:c.*6930>0,XM_042256030.2#NC_056064.1#43422972:c.*6930>0,XM_042256029.2#NC_056064.1#43422972:c.*6930>0)	NC_056064.1	43432438	43432750	gene_id "DF0000828_dup1178"; transcript_id "DF0000828"; family_id "DNA/TcMar-Tigger"; class_id "DNA/TcMar-Tigger";
intronic	MPP3	NC_056064.1	43439206	43439263	gene_id "DR0194873_dup1552"; transcript_id "DR0194873"; family_id "LINE/L1"; class_id "LINE/L1";
intronic	MPP3	NC_056064.1	43439248	43439260	gene_id "DR1606344_dup238"; transcript_id "DR1606344"; family_id "DNA/hAT-Tag1"; class_id "DNA/hAT-Tag1";
intergenic	CD300LG(dist=2660),MPP2(dist=13798)	NC_056064.1	43493155	43495571	gene_id "DR0082779_dup10784"; transcript_id "DR0082779"; family_id "LINE/RTE-BovB"; class_id "LINE/RTE-BovB";
intergenic	LOC105612015(dist=21454),SLC4A1(dist=2287)	NC_056064.1	43799812	43799865	gene_id "DR0389343_dup1954"; transcript_id "DR0389343"; family_id "LINE/L1"; class_id "LINE/L1";
intronic	DBF4B	NC_056064.1	44211251	44213581	gene_id "DR1068136_dup1686"; transcript_id "DR1068136"; family_id "LINE/RTE-BovB"; class_id "LINE/RTE-BovB";
UTR5	GJC1(XM_060395733.1#NC_056064.1#44260155:c.-92760>0,XM_027974419.3#NC_056064.1#44260155:c.-92760>0,XM_060395719.1#NC_056064.1#44260155:c.-92760>0,XM_042256094.2#NC_056064.1#44260155:c.-92760>0,XM_060395730.1#NC_056064.1#44260155:c.-92760>0,XM_060395718.1#NC_056064.1#44260155:c.-92760>0)	NC_056064.1	44275069	44275120	gene_id "DR0195250_dup3782"; transcript_id "DR0195250"; family_id "LINE/L1"; class_id "LINE/L1";
UTR3	CRHR1(XM_027973948.3#NC_056064.1#45529955:c.*60560>0,XM_027973949.3#NC_056064.1#45529955:c.*55470>0)	NC_056064.1	45587732	45588615	gene_id "DF0000272_dup1738"; transcript_id "DF0000272"; family_id "LINE/L1"; class_id "LINE/L1";
intronic	MYL4	NC_056064.1	46024974	46025158	gene_id "DF0001209_dup331"; transcript_id "DF0001209"; family_id "DNA/hAT-Charlie"; class_id "DNA/hAT-Charlie";
UTR3	LOC121820715(XM_060394942.1#NC_056064.1#47966629:c.*72290>0,XM_042256827.2#NC_056064.1#47966629:c.*69300>0,XM_060394941.1#NC_056064.1#47966629:c.*72290>0)	NC_056064.1	47967647	47968093	gene_id "DR1809666_dup1606"; transcript_id "DR1809666"; family_id "LINE/L1"; class_id "LINE/L1";
UTR3	LOC121820715(XM_060394942.1#NC_056064.1#47966629:c.*57940>0,XM_042256827.2#NC_056064.1#47966629:c.*54950>0,XM_060394941.1#NC_056064.1#47966629:c.*57940>0)	NC_056064.1	47969082	47970257	gene_id "DF0000008_dup10353"; transcript_id "DF0000008"; family_id "LINE/L1"; class_id "LINE/L1";
exonic	LOC101102254	NC_056064.1	47973375	47973848	gene_id "DR0310919_dup6"; transcript_id "DR0310919"; family_id "LTR/ERV1"; class_id "LTR/ERV1";
UTR3	BPTF(XM_027974331.3#NC_056064.1#48688767:c.*34980>0,XM_042256199.2#NC_056064.1#48688767:c.*34980>0,XM_042256198.2#NC_056064.1#48688767:c.*34980>0,XM_042256196.2#NC_056064.1#48688767:c.*34980>0,XM_060395780.1#NC_056064.1#48688767:c.*34980>0,XM_042256197.2#NC_056064.1#48688767:c.*34980>0,XM_042256189.2#NC_056064.1#48688767:c.*34980>0,XM_027974332.3#NC_056064.1#48688767:c.*34980>0,XM_060395782.1#NC_…	NC_056064.1	48690820	48691056	gene_id "DR0082697_dup3798"; transcript_id "DR0082697"; family_id "LINE/L1"; class_id "LINE/L1";
intergenic	LOC132657436(dist=1880),NOL11(dist=5544)	NC_056064.1	48871233	48871257	gene_id "DR0813456_dup5542"; transcript_id "DR0813456"; family_id "LTR/ERVL-MaLR"; class_id "LTR/ERVL-MaLR";
intergenic	TSPAN10(dist=2615),NPLOC4(dist=2889)	NC_056064.1	50662357	50663202	gene_id "DF0000272_dup1755"; transcript_id "DF0000272"; family_id "LINE/L1"; class_id "LINE/L1";
UTR3	BAIAP2(XM_042256770.2#NC_056064.1#51070048:c.*22360>0,XM_042256769.2#NC_056064.1#51070048:c.*38830>0,XM_042256768.2#NC_056064.1#51070048:c.*57090>0)	NC_056064.1	51072308	51073560	gene_id "DR0388918_dup422"; transcript_id "DR0388918"; family_id "LINE/L1"; class_id "LINE/L1";
ncRNA_intronic	LOC132657439	NC_056064.1	51751497	51751552	gene_id "DF0000155_dup1326"; transcript_id "DF0000155"; family_id "LINE/L1"; class_id "LINE/L1";
UTR3	LOC101122710(XM_027975403.3#NC_056064.1#55701427:c.*32470>0)	NC_056064.1	55702898	55703319	gene_id "DR0554472_dup105"; transcript_id "DR0554472"; family_id "LTR/ERV1"; class_id "LTR/ERV1";
UTR3	NAT9(XM_042256410.2#NC_056064.1#55957661:c.*7430>0,XM_060395021.1#NC_056064.1#55959347:c.*7430>0,XM_042256412.2#NC_056064.1#55959347:c.*7430>0,XM_060395022.1#NC_056064.1#55959347:c.*7430>0,XM_042256411.2#NC_056064.1#55959347:c.*7430>0,XM_042256414.2#NC_056064.1#55959347:c.*7430>0)	NC_056064.1	55964038	55964093	gene_id "DR0389589_dup496"; transcript_id "DR0389589"; family_id "LINE/RTE-BovB"; class_id "LINE/RTE-BovB";
intronic	NHERF1	NC_056064.1	55968297	55968511	gene_id "DR1809808_dup21"; transcript_id "DR1809808"; family_id "LINE/L1"; class_id "LINE/L1";
intergenic	GPRC5C(dist=44724),LOC132657445(dist=5033)	NC_056064.1	56339079	56341775	gene_id "DR1809893_dup544"; transcript_id "DR1809893"; family_id "LINE/L1"; class_id "LINE/L1";
UTR3	BTBD17(XM_060395032.1#NC_056064.1#56351880:c.*1930>0,XM_015098976.4#NC_056064.1#56351880:c.*1930>0)	NC_056064.1	56356871	56357113	gene_id "DR1068085_dup12223"; transcript_id "DR1068085"; family_id "LINE/RTE-BovB"; class_id "LINE/RTE-BovB";
UTR3	BTBD17(XM_060395032.1#NC_056064.1#56351880:c.*52340>0,XM_015098976.4#NC_056064.1#56351880:c.*52340>0)	NC_056064.1	56361912	56361950	gene_id "DR1606551_dup1572"; transcript_id "DR1606551"; family_id "LINE/RTE-BovB"; class_id "LINE/RTE-BovB";
intergenic	LOC114116945(dist=160714),MAP2K6(dist=8436)	NC_056064.1	60304401	60304627	gene_id "DR0769216_dup9995"; transcript_id "DR0769216"; family_id "LINE/L1"; class_id "LINE/L1";
intergenic	LOC114116945(dist=160733),MAP2K6(dist=8417)	NC_056064.1	60304420	60304598	gene_id "DR0109570_dup14156"; transcript_id "DR0109570"; family_id "LINE/L1"; class_id "LINE/L1";
intergenic	LOC132657382(dist=38120),LOC121820677(dist=10308)	NC_056064.1	61285382	61285644	gene_id "DF0000362_dup5126"; transcript_id "DF0000362"; family_id "LINE/CR1"; class_id "LINE/CR1";
intergenic	CACNG5(dist=24370),LOC105610542(dist=21127)	NC_056064.1	62202652	62203941	gene_id "DR0195096_dup245"; transcript_id "DR0195096"; family_id "LTR/ERVK"; class_id "LTR/ERVK";
intronic	CACNG1	NC_056064.1	62292349	62292413	gene_id "DR0389251_dup30"; transcript_id "DR0389251"; family_id "LINE/L1"; class_id "LINE/L1";
intronic	CACNG1	NC_056064.1	62293925	62294269	gene_id "DR0813067_dup6304"; transcript_id "DR0813067"; family_id "LINE/L1"; class_id "LINE/L1";
exonic	LOC105610541	NC_056064.1	62500702	62500856	gene_id "DR1606673_dup652"; transcript_id "DR1606673"; family_id "LINE"; class_id "LINE";
UTR3	PLEKHA6(XM_060396004.1#NC_056065.1#1831376:c.*16060>0,XM_060396000.1#NC_056065.1#1831376:c.*16060>0,XM_060396003.1#NC_056065.1#1831376:c.*16060>0,XM_060396002.1#NC_056065.1#1831376:c.*16060>0,XM_060396001.1#NC_056065.1#1831376:c.*16060>0,XM_060395998.1#NC_056065.1#1831376:c.*16060>0,XM_042256928.2#NC_056065.1#1831376:c.*16060>0,XM_042256926.2#NC_056065.1#1831376:c.*16060>0,XM_042256927.2#NC_05606…	NC_056065.1	1833297	1833392	gene_id "DR1809904_dup394"; transcript_id "DR1809904"; family_id "LINE/L2"; class_id "LINE/L2";
intronic	PLEKHA6	NC_056065.1	1856307	1856401	gene_id "DR1606310_dup722"; transcript_id "DR1606310"; family_id "SINE/MIR"; class_id "SINE/MIR";
intronic	PLEKHA6	NC_056065.1	1857040	1857133	gene_id "DR0109582_dup892"; transcript_id "DR0109582"; family_id "SINE/MIR"; class_id "SINE/MIR";
intronic	PLEKHA6	NC_056065.1	1857105	1857352	gene_id "DR0082958_dup21168"; transcript_id "DR0082958"; family_id "LINE/RTE-BovB"; class_id "LINE/RTE-BovB";
UTR3	NFASC(XM_042256949.1#NC_056065.1#2450729:c.*45030>0,XM_060396009.1#NC_056065.1#2450729:c.*45030>0,XM_042256945.1#NC_056065.1#2491086:c.*45030>0,XM_042256950.1#NC_056065.1#2491086:c.*45030>0,XM_042256953.1#NC_056065.1#2491086:c.*45030>0,XM_042256955.1#NC_056065.1#2491086:c.*45030>0,XM_042256951.1#NC_056065.1#2491086:c.*45030>0,XM_042256960.1#NC_056065.1#2491086:c.*45030>0,XM_042256947.1#NC_056065.…	NC_056065.1	2651674	2651829	gene_id "DF0000974_dup8377"; transcript_id "DF0000974"; family_id "SINE/MIR"; class_id "SINE/MIR";
intronic	TMCC2	NC_056065.1	2895417	2896053	gene_id "DF0000272_dup1794"; transcript_id "DF0000272"; family_id "LINE/L1"; class_id "LINE/L1";
UTR3	RAB7B(XM_042257002.1#NC_056065.1#3563631:c.*10540>0,XM_004013563.5#NC_056065.1#3563631:c.*10540>0)	NC_056065.1	3564464	3564841	gene_id "DR0109484_dup4253"; transcript_id "DR0109484"; family_id "LINE/L2"; class_id "LINE/L2";
intronic	LOC106990096	NC_056065.1	5840155	5841805	gene_id "DR1880107_dup1391"; transcript_id "DR1880107"; family_id "LINE/L1"; class_id "LINE/L1";
intergenic	TRNAS-GGA_166(dist=173693),TRNAC-GCA_165(dist=97806)	NC_056065.1	13701286	13702271	gene_id "DR0082779_dup10957"; transcript_id "DR0082779"; family_id "LINE/RTE-BovB"; class_id "LINE/RTE-BovB";
intergenic	DUSP10(dist=3159),LOC121816096(dist=24165)	NC_056065.1	24481562	24481708	gene_id "DR1692612_dup2592"; transcript_id "DR1692612"; family_id "DNA/TcMar-Tigger"; class_id "DNA/TcMar-Tigger";
UTR3	KIF26B(XM_027976327.2#NC_056065.1#30912132:c.*66550>0,XM_060396383.1#NC_056065.1#30912132:c.*66550>0)	NC_056065.1	30912413	30912672	gene_id "DF0001274_dup60"; transcript_id "DF0001274"; family_id "DNA"; class_id "DNA";
UTR3	KIF26B(XM_027976327.2#NC_056065.1#30912132:c.*60320>0,XM_060396383.1#NC_056065.1#30912132:c.*60320>0)	NC_056065.1	30913036	30913136	gene_id "DR0812887_dup1572"; transcript_id "DR0812887"; family_id "SINE/MIR"; class_id "SINE/MIR";
exonic	KIFAP3	NC_056065.1	36851104	36851166	gene_id "DF0000067_dup259"; transcript_id "DF0000067"; family_id "SINE/5S-Deu-L2"; class_id "SINE/5S-Deu-L2";
intronic	PRRX1	NC_056065.1	37555254	37555347	gene_id "DF0000305_dup2248"; transcript_id "DF0000305"; family_id "LINE/L1"; class_id "LINE/L1";
intronic	MROH9	NC_056065.1	37796275	37798104	gene_id "DR1880206_dup216"; transcript_id "DR1880206"; family_id "LINE/L1"; class_id "LINE/L1";
UTR3	FMO2(XM_004013689.6#NC_056065.1#38034066:c.*8920>0)	NC_056065.1	38076105	38076298	gene_id "DF0000975_dup25398"; transcript_id "DF0000975"; family_id "SINE/MIR"; class_id "SINE/MIR";
upstream	LOC114117223(dist=972)	NC_056065.1	38418555	38418691	gene_id "DR0195183_dup4041"; transcript_id "DR0195183"; family_id "LINE/L2"; class_id "LINE/L2";
UTR3	DNM3(XM_027975613.3#NC_056065.1#38535396:c.*43000>0,XM_027975615.3#NC_056065.1#38535396:c.*43000>0)	NC_056065.1	39176438	39176681	gene_id "DR1692753_dup4037"; transcript_id "DR1692753"; family_id "LINE/L1"; class_id "LINE/L1";
ncRNA_intronic	LOC121820779	NC_056065.1	39933136	39933867	gene_id "DR1809610_dup572"; transcript_id "DR1809610"; family_id "LINE/L1"; class_id "LINE/L1";
ncRNA_intronic	LOC121820779	NC_056065.1	39934400	39934431	gene_id "DR0813456_dup5750"; transcript_id "DR0813456"; family_id "LTR/ERVL-MaLR"; class_id "LTR/ERVL-MaLR";
intergenic	LOC132657511(dist=19197),VPS13D(dist=4901)	NC_056065.1	40462263	40462487	gene_id "DR0195128_dup2404"; transcript_id "DR0195128"; family_id "LINE/RTE-BovB"; class_id "LINE/RTE-BovB";
ncRNA_intronic	LOC121820781	NC_056065.1	41218747	41219076	gene_id "DR1810125_dup285"; transcript_id "DR1810125"; family_id "LTR/ERV1"; class_id "LTR/ERV1";
ncRNA_intronic	LOC121820781	NC_056065.1	41220160	41220251	gene_id "DF0000699_dup1846"; transcript_id "DF0000699"; family_id "DNA/hAT-Charlie"; class_id "DNA/hAT-Charlie";
ncRNA_intronic	LOC121820781	NC_056065.1	41220626	41220734	gene_id "DR1068425_dup929"; transcript_id "DR1068425"; family_id "LINE/RTE-BovB"; class_id "LINE/RTE-BovB";
ncRNA_intronic	LOC121820781	NC_056065.1	41220748	41220931	gene_id "DR0812930_dup193"; transcript_id "DR0812930"; family_id "DNA/hAT-Charlie"; class_id "DNA/hAT-Charlie";
intronic	FBXO6	NC_056065.1	41276708	41278320	gene_id "DR1068731_dup59"; transcript_id "DR1068731"; family_id "LTR/ERV1"; class_id "LTR/ERV1";
intronic	FBXO6	NC_056065.1	41278315	41278915	gene_id "DR1692262_dup64"; transcript_id "DR1692262"; family_id "LINE/L1"; class_id "LINE/L1";
UTR3	EXOSC10(XM_060396490.1#NC_056065.1#41788492:c.*12400>0,XM_004013725.4#NC_056065.1#41788492:c.*4620>0)	NC_056065.1	41811090	41811278	gene_id "DR1606741_dup336"; transcript_id "DR1606741"; family_id "LINE/L1"; class_id "LINE/L1";
UTR3	CASZ1(XM_042257266.2#NC_056065.1#42064479:c.*20810>0,XM_042257267.2#NC_056065.1#42097543:c.*20810>0,XM_027975648.3#NC_056065.1#42162688:c.*20810>0)	NC_056065.1	42218775	42218875	gene_id "DR0768750_dup2445"; transcript_id "DR0768750"; family_id "LINE/RTE-BovB"; class_id "LINE/RTE-BovB";
UTR3	CASZ1(XM_042257266.2#NC_056065.1#42064479:c.*20960>0,XM_042257267.2#NC_056065.1#42097543:c.*20960>0,XM_027975648.3#NC_056065.1#42162688:c.*20960>0)	NC_056065.1	42218790	42218873	gene_id "DR0389183_dup1708"; transcript_id "DR0389183"; family_id "DNA/CMC-EnSpm"; class_id "DNA/CMC-EnSpm";
UTR3	KIF1B(XM_012187343.4#NC_056065.1#42451602:c.*11470>0,XM_004013733.5#NC_056065.1#42451602:c.*11470>0,XM_042257269.1#NC_056065.1#42451602:c.*11470>0,XM_060396494.1#NC_056065.1#42451602:c.*11470>0,XM_060396491.1#NC_056065.1#42451602:c.*11470>0,XM_060396492.1#NC_056065.1#42451602:c.*11470>0,XM_027975650.2#NC_056065.1#42451602:c.*11470>0,XM_012187342.4#NC_056065.1#42451602:c.*11470>0,XM_012187340.4#NC…	NC_056065.1	42454751	42454859	gene_id "DR0768547_dup500"; transcript_id "DR0768547"; family_id "LINE/RTE-BovB"; class_id "LINE/RTE-BovB";
intronic	KIF1B	NC_056065.1	42549569	42549693	gene_id "DR0082912_dup12597"; transcript_id "DR0082912"; family_id "LINE/RTE-BovB"; class_id "LINE/RTE-BovB";
UTR3	LZIC(XM_004013737.5#NC_056065.1#42863821:c.*58110>0)	NC_056065.1	42878384	42878595	gene_id "DR0768635_dup766"; transcript_id "DR0768635"; family_id "DNA/TcMar-Tigger"; class_id "DNA/TcMar-Tigger";
UTR3	LZIC(XM_042257272.2#NC_056065.1#42863821:c.*79160>0)	NC_056065.1	42888370	42888406	gene_id "DR0082912_dup12609"; transcript_id "DR0082912"; family_id "LINE/RTE-BovB"; class_id "LINE/RTE-BovB";
intronic	SLC45A1	NC_056065.1	44418628	44420336	gene_id "DR1606416_dup3483"; transcript_id "DR1606416"; family_id "LINE/L1"; class_id "LINE/L1";
intronic	GPR153	NC_056065.1	46438881	46439060	gene_id "DR0813323_dup1840"; transcript_id "DR0813323"; family_id "SINE/MIR"; class_id "SINE/MIR";
intronic	RPL22	NC_056065.1	46491702	46491714	gene_id "DR1810514_dup2433"; transcript_id "DR1810514"; family_id "LINE/RTE-BovB"; class_id "LINE/RTE-BovB";
intronic	RPL22	NC_056065.1	46492065	46492139	gene_id "DR0389495_dup477"; transcript_id "DR0389495"; family_id "LINE/L1"; class_id "LINE/L1";
UTR3	AJAP1(XM_004013763.6#NC_056065.1#47859689:c.*78730>0)	NC_056065.1	47860533	47860573	gene_id "DF0001219_dup169"; transcript_id "DF0001219"; family_id "DNA"; class_id "DNA";
UTR3	AJAP1(XM_004013763.6#NC_056065.1#47859689:c.*47160>0)	NC_056065.1	47863690	47863984	gene_id "DR0768572_dup6207"; transcript_id "DR0768572"; family_id "LINE/RTE-BovB"; class_id "LINE/RTE-BovB";
UTR3	AJAP1(XM_004013763.6#NC_056065.1#47859689:c.*30410>0)	NC_056065.1	47865365	47865665	gene_id "DR1692092_dup3093"; transcript_id "DR1692092"; family_id "LINE/RTE-BovB"; class_id "LINE/RTE-BovB";
intergenic	AJAP1(dist=175908),LOC121816102(dist=321921)	NC_056065.1	48168761	48169660	gene_id "DR1880107_dup1438"; transcript_id "DR1880107"; family_id "LINE/L1"; class_id "LINE/L1";
intergenic	FNDC10(dist=3829),LOC121816079(dist=2610)	NC_056065.1	50365670	50365813	gene_id "DR1606690_dup1817"; transcript_id "DR1606690"; family_id "LTR/ERVL-MaLR"; class_id "LTR/ERVL-MaLR";
intergenic	FNDC10(dist=4041),LOC121816079(dist=2398)	NC_056065.1	50365882	50366167	gene_id "DR1880088_dup3596"; transcript_id "DR1880088"; family_id "LINE/L1"; class_id "LINE/L1";
intergenic	FNDC10(dist=4752),LOC121816079(dist=1687)	NC_056065.1	50366593	50366687	gene_id "DR0813088_dup599"; transcript_id "DR0813088"; family_id "LINE/RTE-BovB"; class_id "LINE/RTE-BovB";
intergenic	FNDC10(dist=5220),LOC121816079(dist=1219)	NC_056065.1	50367061	50367519	gene_id "DR0109460_dup1317"; transcript_id "DR0109460"; family_id "LINE/L1"; class_id "LINE/L1";
UTR3	ANKRD45(XM_012187544.4#NC_056065.1#54397606:c.*36480>0)	NC_056065.1	54398246	54398370	gene_id "DF0000095_dup776"; transcript_id "DF0000095"; family_id "DNA/hAT-Charlie"; class_id "DNA/hAT-Charlie";
UTR3	ANKRD45(XM_012187544.4#NC_056065.1#54397606:c.*26860>0)	NC_056065.1	54399208	54399447	gene_id "DR1692612_dup2682"; transcript_id "DR1692612"; family_id "DNA/TcMar-Tigger"; class_id "DNA/TcMar-Tigger";
UTR3	ANKRD45(XM_012187544.4#NC_056065.1#54397606:c.*23010>0)	NC_056065.1	54399593	54399638	gene_id "DR1880612_dup3360"; transcript_id "DR1880612"; family_id "LINE/L1"; class_id "LINE/L1";
UTR3	TNR(XM_027975894.3#NC_056065.1#55883745:c.*67480>0,XM_027975895.2#NC_056065.1#55883745:c.*67480>0)	NC_056065.1	55885437	55885673	gene_id "DF0000975_dup25739"; transcript_id "DF0000975"; family_id "SINE/MIR"; class_id "SINE/MIR";
intergenic	PAPPA2(dist=3341),ASTN1(dist=13420)	NC_056065.1	57410398	57410501	gene_id "DR0768749_dup311"; transcript_id "DR0768749"; family_id "SINE/MIR"; class_id "SINE/MIR";
intergenic	PAPPA2(dist=10165),ASTN1(dist=6596)	NC_056065.1	57417222	57418852	gene_id "DR0307276_dup990"; transcript_id "DR0307276"; family_id "LINE/L1"; class_id "LINE/L1";
UTR3	ASTN1(XM_015099329.3#NC_056065.1#57423817:c.*40010>0,XM_042229137.1#NC_056065.1#57423817:c.*40010>0,XM_042229135.1#NC_056065.1#57423817:c.*40010>0)	NC_056065.1	57424411	57425397	gene_id "DR0195178_dup1763"; transcript_id "DR0195178"; family_id "LINE/L1"; class_id "LINE/L1";
intergenic	BRINP2(dist=6160),LOC101118972(dist=255348)	NC_056065.1	57944790	57945142	gene_id "DR1809968_dup2122"; transcript_id "DR1809968"; family_id "SINE/MIR"; class_id "SINE/MIR";
intergenic	BRINP2(dist=6674),LOC101118972(dist=254834)	NC_056065.1	57945304	57945711	gene_id "DF0000366_dup1265"; transcript_id "DF0000366"; family_id "LINE/RTE-X"; class_id "LINE/RTE-X";
intergenic	BRINP2(dist=7299),LOC101118972(dist=254209)	NC_056065.1	57945929	57945940	gene_id "DR0082541_dup3330"; transcript_id "DR0082541"; family_id "LINE"; class_id "LINE";
intergenic	BRINP2(dist=7517),LOC101118972(dist=253991)	NC_056065.1	57946147	57946286	gene_id "DF0000273_dup2304"; transcript_id "DF0000273"; family_id "LINE/L1"; class_id "LINE/L1";
intergenic	BRINP2(dist=7797),LOC101118972(dist=253711)	NC_056065.1	57946427	57947363	gene_id "DR0195021_dup1506"; transcript_id "DR0195021"; family_id "LINE/L1"; class_id "LINE/L1";
intergenic	RASAL2(dist=4488),TEX35(dist=24222)	NC_056065.1	59312217	59312685	gene_id "DF0000302_dup4032"; transcript_id "DF0000302"; family_id "LINE/L1"; class_id "LINE/L1";
intronic	RALGPS2	NC_056065.1	59618444	59618596	gene_id "DR0389326_dup746"; transcript_id "DR0389326"; family_id "LINE/L2"; class_id "LINE/L2";
UTR3	LOC101121873(XM_015099341.4#NC_056065.1#60324827:c.*18950>0,XM_042229421.2#NC_056065.1#60325304:c.*18950>0,XM_060396648.1#NC_056065.1#60325496:c.*18950>0)	NC_056065.1	60422006	60422056	gene_id "DR1692444_dup11"; transcript_id "DR1692444"; family_id "LTR/ERV1"; class_id "LTR/ERV1";
UTR3	LOC101102503(XM_042229161.2#NC_056065.1#62028575:c.*38100>0,XM_042229165.2#NC_056065.1#62056805:c.*38100>0)	NC_056065.1	62366413	62366495	gene_id "DR1880467_dup1318"; transcript_id "DR1880467"; family_id "LINE/L1"; class_id "LINE/L1";
UTR3	LOC101102503(XM_042229161.2#NC_056065.1#62028575:c.*46470>0,XM_042229165.2#NC_056065.1#62056805:c.*46470>0)	NC_056065.1	62367250	62367286	gene_id "DR0195153_dup1334"; transcript_id "DR0195153"; family_id "LINE/RTE-BovB"; class_id "LINE/RTE-BovB";
UTR3	NIBAN1(XM_015099360.3#NC_056065.1#65263759:c.*20790>0)	NC_056065.1	65265432	65265554	gene_id "DR1880865_dup1534"; transcript_id "DR1880865"; family_id "LINE/L1"; class_id "LINE/L1";
intergenic	PLXNA2(dist=2848),LOC114117305(dist=59068)	NC_056065.1	74780469	74780559	gene_id "DR0555032_dup665"; transcript_id "DR0555032"; family_id "LINE/L2"; class_id "LINE/L2";
intergenic	PLXNA2(dist=3328),LOC114117305(dist=58588)	NC_056065.1	74780949	74781166	gene_id "DR0389074_dup7693"; transcript_id "DR0389074"; family_id "LINE/L1"; class_id "LINE/L1";
intergenic	PLXNA2(dist=3366),LOC114117305(dist=58550)	NC_056065.1	74780987	74781189	gene_id "DR0812905_dup846"; transcript_id "DR0812905"; family_id "LINE/L1"; class_id "LINE/L1";
intergenic	LOC121816067(dist=249375),NR5A2(dist=759814)	NC_056065.1	77508818	77516571	gene_id "DR1606399_dup3502"; transcript_id "DR1606399"; family_id "LINE/L1"; class_id "LINE/L1";
intergenic	KDM5B(dist=7486),SYT2(dist=4651)	NC_056065.1	79429953	79431279	gene_id "DR1880091_dup127"; transcript_id "DR1880091"; family_id "LINE/RTE-BovB"; class_id "LINE/RTE-BovB";
UTR5	LOC105610032(XM_060396809.1#NC_056065.1#79835591:c.-144920>0)	NC_056065.1	79837640	79837917	gene_id "DR0554524_dup706"; transcript_id "DR0554524"; family_id "LINE/RTE-BovB"; class_id "LINE/RTE-BovB";
intronic	CSRP1	NC_056065.1	80244323	80244333	gene_id "DR1810475_dup1675"; transcript_id "DR1810475"; family_id "SINE/MIR"; class_id "SINE/MIR";
intronic	CSRP1	NC_056065.1	80247307	80247384	gene_id "DF0000101_dup431"; transcript_id "DF0000101"; family_id "DNA/hAT-Charlie"; class_id "DNA/hAT-Charlie";
intronic	PLCB1	NC_056066.1	1038723	1038884	gene_id "DF0000878_dup2099"; transcript_id "DF0000878"; family_id "DNA/hAT-Charlie"; class_id "DNA/hAT-Charlie";
intergenic	PLCB4(dist=28750),LAMP5(dist=13954)	NC_056066.1	2352101	2352492	gene_id "DF0001036_dup1120"; transcript_id "DF0001036"; family_id "LTR/ERVL"; class_id "LTR/ERVL";
UTR3	PAK5(XM_042230412.2#NC_056066.1#2390948:c.*12730>0,XM_012188115.5#NC_056066.1#2390948:c.*12730>0)	NC_056066.1	2392103	2392157	gene_id "DR0082976_dup2378"; transcript_id "DR0082976"; family_id "LINE/L1"; class_id "LINE/L1";
intronic	MACROD2	NC_056066.1	8905806	8906683	gene_id "DR0768367_dup1035"; transcript_id "DR0768367"; family_id "LINE/L1"; class_id "LINE/L1";
intergenic	FBH1(dist=1562),IL15RA(dist=4049)	NC_056066.1	10737860	10738075	gene_id "DR1880155_dup1312"; transcript_id "DR1880155"; family_id "LINE/L1"; class_id "LINE/L1";
intergenic	LOC101114294(dist=11633),LOC114117549(dist=18741)	NC_056066.1	11995281	11995521	gene_id "DR1880332_dup885"; transcript_id "DR1880332"; family_id "LINE/RTE-BovB"; class_id "LINE/RTE-BovB";
intronic	ABI1	NC_056066.1	17234330	17234585	gene_id "DR0082796_dup2063"; transcript_id "DR0082796"; family_id "LINE/L1"; class_id "LINE/L1";
ncRNA_exonic	LOC132657550	NC_056066.1	17811192	17811537	gene_id "DF0000583_dup1225"; transcript_id "DF0000583"; family_id "LTR/ERV1"; class_id "LTR/ERV1";
intronic	CCDC7,ITGB1	NC_056066.1	19332946	19333122	gene_id "DR1606598_dup5734"; transcript_id "DR1606598"; family_id "LINE/L1"; class_id "LINE/L1";
intronic	MALRD1	NC_056066.1	20408060	20409203	gene_id "DF0279828_dup1095"; transcript_id "DF0279828"; family_id "LINE/L1"; class_id "LINE/L1";
UTR3	GAD2(XM_004014229.5#NC_056066.1#26035998:c.*20750>0)	NC_056066.1	26098667	26098702	gene_id "DR0082924_dup8315"; transcript_id "DR0082924"; family_id "LINE/RTE-BovB"; class_id "LINE/RTE-BovB";
UTR3	GAD2(XM_004014229.5#NC_056066.1#26035998:c.*27390>0)	NC_056066.1	26099331	26099457	gene_id "DR0194865_dup8643"; transcript_id "DR0194865"; family_id "LINE/RTE-BovB"; class_id "LINE/RTE-BovB";
intronic	OLAH	NC_056066.1	29005640	29005753	gene_id "DR1067853_dup189"; transcript_id "DR1067853"; family_id "LINE/L1"; class_id "LINE/L1";
intergenic	OLAH(dist=1667),ACBD7(dist=1076)	NC_056066.1	29008163	29008531	gene_id "DF0000286_dup693"; transcript_id "DF0000286"; family_id "LINE/L1"; class_id "LINE/L1";
downstream	HACD1(dist=837)	NC_056066.1	31454734	31455047	gene_id "DR0082708_dup4508"; transcript_id "DR0082708"; family_id "LINE/L1"; class_id "LINE/L1";
intergenic	MKX(dist=99551),RAB18(dist=2609)	NC_056066.1	36412076	36412215	gene_id "DF0001022_dup3548"; transcript_id "DF0001022"; family_id "LTR/ERVL-MaLR"; class_id "LTR/ERVL-MaLR";
UTR3	DZANK1(XM_027976746.3#NC_056066.1#38070939:c.*6280>0,XM_027976742.3#NC_056066.1#38070939:c.*6280>0,XM_060397480.1#NC_056066.1#38070939:c.*6280>0,XM_042230678.2#NC_056066.1#38070939:c.*6280>0,XM_027976735.3#NC_056066.1#38070939:c.*6280>0,XM_042230675.2#NC_056066.1#38070939:c.*6280>0,XM_060397477.1#NC_056066.1#38070939:c.*6280>0,XM_060397473.1#NC_056066.1#38070939:c.*6280>0,XM_042230671.2#NC_056066…	NC_056066.1	38071230	38071384	gene_id "DR0389135_dup101"; transcript_id "DR0389135"; family_id "LINE/L1"; class_id "LINE/L1";
UTR3	DZANK1(XM_027976746.3#NC_056066.1#38070939:c.*4760>0,XM_027976742.3#NC_056066.1#38070939:c.*4760>0,XM_060397480.1#NC_056066.1#38070939:c.*4760>0,XM_042230678.2#NC_056066.1#38070939:c.*4760>0,XM_027976735.3#NC_056066.1#38070939:c.*4760>0,XM_042230675.2#NC_056066.1#38070939:c.*4760>0,XM_060397477.1#NC_056066.1#38070939:c.*4760>0,XM_060397473.1#NC_056066.1#38070939:c.*4760>0,XM_042230671.2#NC_056066…	NC_056066.1	38071382	38071568	gene_id "DR0195173_dup6446"; transcript_id "DR0195173"; family_id "LINE/RTE-BovB"; class_id "LINE/RTE-BovB";
UTR3	DZANK1(XM_027976746.3#NC_056066.1#38070939:c.*2880>0,XM_027976742.3#NC_056066.1#38070939:c.*2880>0,XM_060397480.1#NC_056066.1#38070939:c.*2880>0,XM_042230678.2#NC_056066.1#38070939:c.*2880>0,XM_027976735.3#NC_056066.1#38070939:c.*2880>0,XM_042230675.2#NC_056066.1#38070939:c.*2880>0,XM_060397477.1#NC_056066.1#38070939:c.*2880>0,XM_060397473.1#NC_056066.1#38070939:c.*2880>0,XM_042230671.2#NC_056066…	NC_056066.1	38071570	38071592	gene_id "DR0813443_dup2433"; transcript_id "DR0813443"; family_id "LINE"; class_id "LINE";
intergenic	DTD1(dist=5819),SCP2D1(dist=16719)	NC_056066.1	38269639	38269760	gene_id "DF0282452_dup427"; transcript_id "DF0282452"; family_id "LTR/ERV1"; class_id "LTR/ERV1";
intergenic	DTD1(dist=6177),SCP2D1(dist=16361)	NC_056066.1	38269997	38270255	gene_id "DF0001014_dup1232"; transcript_id "DF0001014"; family_id "LTR/ERVL-MaLR"; class_id "LTR/ERVL-MaLR";
intergenic	DTD1(dist=11089),SCP2D1(dist=11449)	NC_056066.1	38274909	38275519	gene_id "DF0000275_dup1560"; transcript_id "DF0000275"; family_id "LINE/L1"; class_id "LINE/L1";
intergenic	DTD1(dist=17657),SCP2D1(dist=4881)	NC_056066.1	38281477	38283603	gene_id "DR0768283_dup872"; transcript_id "DR0768283"; family_id "LINE/L1"; class_id "LINE/L1";
UTR3	NAPB(XM_004014303.5#NC_056066.1#41599423:c.*22690>0)	NC_056066.1	41600027	41600215	gene_id "DR0109629_dup11206"; transcript_id "DR0109629"; family_id "LINE/L1"; class_id "LINE/L1";
UTR3	KLF6(XM_012188639.4#NC_056066.1#44182372:c.*16670>0)	NC_056066.1	44189792	44189875	gene_id "DR1606287_dup1739"; transcript_id "DR1606287"; family_id "LINE/L1"; class_id "LINE/L1";
intronic	PFKP	NC_056066.1	44711114	44711138	gene_id "DR1606277_dup6586"; transcript_id "DR1606277"; family_id "LINE/L1"; class_id "LINE/L1";
intergenic	PTPRA(dist=3971),VPS16(dist=3079)	NC_056066.1	52028390	52028485	gene_id "DR0813288_dup3519"; transcript_id "DR0813288"; family_id "LTR/ERVL-MaLR"; class_id "LTR/ERVL-MaLR";
UTR3	OSBPL2(XM_027976975.3#NC_056066.1#54648107:c.*10380>0,XM_060396940.1#NC_056066.1#54648107:c.*10380>0)	NC_056066.1	54648194	54648244	gene_id "rnd-5_family-3468_dup117"; transcript_id "rnd-5_family-3468"; family_id "DNA/Novosib"; class_id "DNA/Novosib";
intergenic	SYCP2(dist=6065),PHACTR3(dist=6819)	NC_056066.1	56385566	56387147	gene_id "DR0194917_dup1241"; transcript_id "DR0194917"; family_id "LINE/L1"; class_id "LINE/L1";
intergenic	SYCP2(dist=10565),PHACTR3(dist=2319)	NC_056066.1	56390066	56390338	gene_id "DR1068065_dup5988"; transcript_id "DR1068065"; family_id "LINE/RTE-BovB"; class_id "LINE/RTE-BovB";
intergenic	SYCP2(dist=11785),PHACTR3(dist=1099)	NC_056066.1	56391286	56391380	gene_id "DR0389643_dup63"; transcript_id "DR0389643"; family_id "SINE/MIR"; class_id "SINE/MIR";
intronic	NPEPL1	NC_056066.1	57359876	57360784	gene_id "DF0000018_dup937"; transcript_id "DF0000018"; family_id "DNA/hAT-Charlie"; class_id "DNA/hAT-Charlie";
intronic	RBM38	NC_056066.1	58423266	58423500	gene_id "DR0082941_dup14366"; transcript_id "DR0082941"; family_id "LINE/RTE-BovB"; class_id "LINE/RTE-BovB";
intronic	RTF2	NC_056066.1	59139282	59139997	gene_id "DR1810452_dup1158"; transcript_id "DR1810452"; family_id "LINE/L1"; class_id "LINE/L1";
UTR3	TMEM74B(XM_060397004.1#NC_056066.1#59605244:c.*91210>0)	NC_056066.1	59618991	59619136	gene_id "DR0389663_dup88"; transcript_id "DR0389663"; family_id "DNA/hAT-Charlie"; class_id "DNA/hAT-Charlie";
UTR3	NRSN2(XM_004014464.5#NC_056066.1#60335787:c.*10350>0,XM_012188984.5#NC_056066.1#60335787:c.*10350>0)	NC_056066.1	60336230	60336452	gene_id "DR1068356_dup2545"; transcript_id "DR1068356"; family_id "LINE/RTE-BovB"; class_id "LINE/RTE-BovB";
UTR3	SOX12(XM_027977043.3#NC_056066.1#60355253:c.*23380>0)	NC_056066.1	60356480	60356765	gene_id "DF0000697_dup608"; transcript_id "DF0000697"; family_id "DNA/hAT-Charlie"; class_id "DNA/hAT-Charlie";
intronic	C13H20orf96	NC_056066.1	60440808	60446997	gene_id "DR1606399_dup3603"; transcript_id "DR1606399"; family_id "LINE/L1"; class_id "LINE/L1";
intronic	C13H20orf96	NC_056066.1	60447041	60448491	gene_id "DR1606399_dup3604"; transcript_id "DR1606399"; family_id "LINE/L1"; class_id "LINE/L1";
UTR3	XKR7(XM_027976445.3#NC_056066.1#61155705:c.*30690>0)	NC_056066.1	61183865	61183979	gene_id "DF0000974_dup9010"; transcript_id "DF0000974"; family_id "SINE/MIR"; class_id "SINE/MIR";
UTR3	XKR7(XM_027976445.3#NC_056066.1#61155705:c.*31190>0)	NC_056066.1	61183915	61183992	gene_id "DR1810139_dup3874"; transcript_id "DR1810139"; family_id "LINE/RTE-BovB"; class_id "LINE/RTE-BovB";
ncRNA_exonic	LOC105606907	NC_056066.1	63530753	63531217	gene_id "DR0082942_dup162"; transcript_id "DR0082942"; family_id "LINE/L1"; class_id "LINE/L1";
intergenic	LOC105606907(dist=1739),ASIP(dist=58820)	NC_056066.1	63532718	63533002	gene_id "DR0082833_dup1684"; transcript_id "DR0082833"; family_id "LINE/L1"; class_id "LINE/L1";
intronic	ASIP	NC_056066.1	63665292	63665630	gene_id "DF0000710_dup815"; transcript_id "DF0000710"; family_id "DNA/hAT-Charlie"; class_id "DNA/hAT-Charlie";
intronic	ASIP	NC_056066.1	63666078	63666276	gene_id "DR0082768_dup732"; transcript_id "DR0082768"; family_id "DNA/hAT-Charlie"; class_id "DNA/hAT-Charlie";
intronic	ASIP	NC_056066.1	63666325	63666440	gene_id "DR1880405_dup1551"; transcript_id "DR1880405"; family_id "LINE/RTE-BovB"; class_id "LINE/RTE-BovB";
intronic	ASIP	NC_056066.1	63666339	63667194	gene_id "DR0082912_dup13669"; transcript_id "DR0082912"; family_id "LINE/RTE-BovB"; class_id "LINE/RTE-BovB";
intronic	ASIP	NC_056066.1	63667170	63667335	gene_id "DF0000027_dup491"; transcript_id "DF0000027"; family_id "DNA/hAT-Charlie"; class_id "DNA/hAT-Charlie";
intergenic	ASIP(dist=3663),AHCY(dist=11081)	NC_056066.1	63671922	63672095	gene_id "DR0109828_dup623"; transcript_id "DR0109828"; family_id "LINE/L1"; class_id "LINE/L1";
intronic	GGT7	NC_056066.1	64159591	64159798	gene_id "DR0109363_dup4882"; transcript_id "DR0109363"; family_id "LTR/ERVL-MaLR"; class_id "LTR/ERVL-MaLR";
ncRNA_exonic	LOC121816212	NC_056066.1	64372478	64373700	gene_id "DR1692569_dup7159"; transcript_id "DR1692569"; family_id "LINE/RTE-BovB"; class_id "LINE/RTE-BovB";
downstream	LOC121816212(dist=993)	NC_056066.1	64375190	64376185	gene_id "DR0109387_dup1263"; transcript_id "DR0109387"; family_id "LINE/L1"; class_id "LINE/L1";
UTR3	EPB41L1(XM_042230098.2#NC_056066.1#65177822:c.*19230>0,XM_042230097.2#NC_056066.1#65211407:c.*19230>0,XM_042230096.2#NC_056066.1#65211407:c.*19230>0,XM_060397762.1#NC_056066.1#65211407:c.*19230>0,XM_060397766.1#NC_056066.1#65211407:c.*19230>0,XM_060397774.1#NC_056066.1#65211407:c.*19230>0,XM_060397775.1#NC_056066.1#65211407:c.*19230>0,XM_042230100.2#NC_056066.1#65211407:c.*19230>0,XM_060397768.1#…	NC_056066.1	65344570	65344645	gene_id "DR0813402_dup1554"; transcript_id "DR0813402"; family_id "SINE/MIR"; class_id "SINE/MIR";
UTR3	EPB41L1(XM_042230098.2#NC_056066.1#65177822:c.*19470>0,XM_042230097.2#NC_056066.1#65211407:c.*19470>0,XM_042230096.2#NC_056066.1#65211407:c.*19470>0,XM_060397762.1#NC_056066.1#65211407:c.*19470>0,XM_060397766.1#NC_056066.1#65211407:c.*19470>0,XM_060397774.1#NC_056066.1#65211407:c.*19470>0,XM_060397775.1#NC_056066.1#65211407:c.*19470>0,XM_042230100.2#NC_056066.1#65211407:c.*19470>0,XM_060397768.1#…	NC_056066.1	65344594	65344664	gene_id "DR1880387_dup909"; transcript_id "DR1880387"; family_id "LINE/L2"; class_id "LINE/L2";
intergenic	MYL9(dist=1815),LOC121816218(dist=1698)	NC_056066.1	65640394	65640574	gene_id "DR0109527_dup5674"; transcript_id "DR0109527"; family_id "LINE/L1"; class_id "LINE/L1";
UTR3	SRC(XM_042230367.1#NC_056066.1#66273193:c.*14490>0,XM_060397788.1#NC_056066.1#66273193:c.*14490>0,XM_060397789.1#NC_056066.1#66273193:c.*14490>0,XM_060397790.1#NC_056066.1#66273193:c.*14490>0,XM_060397791.1#NC_056066.1#66273193:c.*14490>0,XM_060397792.1#NC_056066.1#66273193:c.*14490>0,XM_060397793.1#NC_056066.1#66273193:c.*14490>0,XM_060397794.1#NC_056066.1#66273200:c.*14490>0,XM_060397795.1#NC_0…	NC_056066.1	66326666	66326719	gene_id "DR0109629_dup11355"; transcript_id "DR0109629"; family_id "LINE/L1"; class_id "LINE/L1";
intronic	CTNNBL1	NC_056066.1	66759695	66759743	gene_id "DR0109527_dup5687"; transcript_id "DR0109527"; family_id "LINE/L1"; class_id "LINE/L1";
downstream	VSTM2L(dist=414)	NC_056066.1	66829305	66829554	gene_id "DR1880361_dup11657"; transcript_id "DR1880361"; family_id "LINE/L1"; class_id "LINE/L1";
intergenic	VSTM2L(dist=1537),TTI1(dist=29349)	NC_056066.1	66830428	66830492	gene_id "DR0812887_dup1715"; transcript_id "DR0812887"; family_id "SINE/MIR"; class_id "SINE/MIR";
intergenic	VSTM2L(dist=2051),TTI1(dist=28835)	NC_056066.1	66830942	66831095	gene_id "DR0082601_dup3089"; transcript_id "DR0082601"; family_id "SINE/MIR"; class_id "SINE/MIR";
intergenic	VSTM2L(dist=2397),TTI1(dist=28489)	NC_056066.1	66831288	66832348	gene_id "DR1809621_dup993"; transcript_id "DR1809621"; family_id "LINE/L1"; class_id "LINE/L1";
intergenic	VSTM2L(dist=2417),TTI1(dist=28469)	NC_056066.1	66831308	66831511	gene_id "DR1809954_dup3154"; transcript_id "DR1809954"; family_id "LINE/RTE-BovB"; class_id "LINE/RTE-BovB";
UTR3	LOC105616742(XM_060397799.1#NC_056066.1#67327546:c.*52430>0)	NC_056066.1	67328531	67329831	gene_id "DR0082767_dup392"; transcript_id "DR0082767"; family_id "LTR/ERVK"; class_id "LTR/ERVK";
intergenic	ADIG(dist=65069),SLC32A1(dist=7994)	NC_056066.1	67541019	67541329	gene_id "DF0000104_dup334"; transcript_id "DF0000104"; family_id "DNA/hAT-Charlie"; class_id "DNA/hAT-Charlie";
intergenic	ADIG(dist=65921),SLC32A1(dist=7142)	NC_056066.1	67541871	67542097	gene_id "DF0000001_dup23047"; transcript_id "DF0000001"; family_id "SINE/MIR"; class_id "SINE/MIR";
intergenic	ADIG(dist=66262),SLC32A1(dist=6801)	NC_056066.1	67542212	67542311	gene_id "DF0000026_dup1249"; transcript_id "DF0000026"; family_id "DNA/hAT-Charlie"; class_id "DNA/hAT-Charlie";
intergenic	ADIG(dist=66375),SLC32A1(dist=6688)	NC_056066.1	67542325	67542459	gene_id "DR0813166_dup347"; transcript_id "DR0813166"; family_id "LINE/L1"; class_id "LINE/L1";
intergenic	ADIG(dist=69205),SLC32A1(dist=3858)	NC_056066.1	67545155	67545256	gene_id "DR0195178_dup1888"; transcript_id "DR0195178"; family_id "LINE/L1"; class_id "LINE/L1";
intergenic	ADIG(dist=69211),SLC32A1(dist=3852)	NC_056066.1	67545161	67545332	gene_id "DR1692389_dup35"; transcript_id "DR1692389"; family_id "DNA/hAT"; class_id "DNA/hAT";
intergenic	ADIG(dist=69802),SLC32A1(dist=3261)	NC_056066.1	67545752	67545939	gene_id "DR0082825_dup1265"; transcript_id "DR0082825"; family_id "SINE/MIR"; class_id "SINE/MIR";
intergenic	ADIG(dist=70225),SLC32A1(dist=2838)	NC_056066.1	67546175	67546295	gene_id "DR0109582_dup992"; transcript_id "DR0109582"; family_id "SINE/MIR"; class_id "SINE/MIR";
intergenic	ADIG(dist=70707),SLC32A1(dist=2356)	NC_056066.1	67546657	67546834	gene_id "DR1606284_dup2249"; transcript_id "DR1606284"; family_id "LINE/RTE-BovB"; class_id "LINE/RTE-BovB";
UTR3	JPH2(XM_027977219.3#NC_056066.1#72540717:c.*57690>0)	NC_056066.1	72541509	72541536	gene_id "DR0082941_dup14508"; transcript_id "DR0082941"; family_id "LINE/RTE-BovB"; class_id "LINE/RTE-BovB";
UTR3	JPH2(XM_027977219.3#NC_056066.1#72540717:c.*52560>0)	NC_056066.1	72542022	72542579	gene_id "DR1692153_dup207"; transcript_id "DR1692153"; family_id "LTR/ERV1"; class_id "LTR/ERV1";
UTR3	JPH2(XM_027977219.3#NC_056066.1#72540717:c.*47160>0)	NC_056066.1	72542562	72542586	gene_id "DR0195254_dup8562"; transcript_id "DR0195254"; family_id "LINE"; class_id "LINE";
UTR3	JPH2(XM_027977219.3#NC_056066.1#72540717:c.*39620>0)	NC_056066.1	72543316	72543454	gene_id "DF0001286_dup136"; transcript_id "DF0001286"; family_id "DNA/hAT-Tip100"; class_id "DNA/hAT-Tip100";
UTR3	JPH2(XM_027977219.3#NC_056066.1#72540717:c.*28320>0)	NC_056066.1	72544446	72544499	gene_id "DR0813353_dup75"; transcript_id "DR0813353"; family_id "SINE/MIR"; class_id "SINE/MIR";
UTR3	JPH2(XM_027977219.3#NC_056066.1#72540717:c.*21410>0)	NC_056066.1	72545137	72545387	gene_id "DR1606458_dup6293"; transcript_id "DR1606458"; family_id "LINE"; class_id "LINE";
intergenic	GDAP1L1(dist=1352),TRNAV-CAC_14(dist=1224)	NC_056066.1	72694901	72695110	gene_id "DR0768552_dup802"; transcript_id "DR0768552"; family_id "LINE/RTE-BovB"; class_id "LINE/RTE-BovB";
downstream	TRNAV-CAC_14(dist=981)	NC_056066.1	72695144	72695312	gene_id "DR0389257_dup68"; transcript_id "DR0389257"; family_id "LTR/ERVL-MaLR"; class_id "LTR/ERVL-MaLR";
downstream	TRNAV-CAC_14(dist=611)	NC_056066.1	72695514	72695629	gene_id "DR0769216_dup11045"; transcript_id "DR0769216"; family_id "LINE/L1"; class_id "LINE/L1";
downstream	TRNAV-CAC_14(dist=471)	NC_056066.1	72695654	72695832	gene_id "DR1692479_dup24"; transcript_id "DR1692479"; family_id "LTR/ERVL-MaLR"; class_id "LTR/ERVL-MaLR";
upstream	TRNAV-CAC_14(dist=7)	NC_056066.1	72696205	72696237	gene_id "DR0768783_dup1389"; transcript_id "DR0768783"; family_id "LINE/RTE-BovB"; class_id "LINE/RTE-BovB";
upstream	TRNAV-CAC_14(dist=133)	NC_056066.1	72696331	72696530	gene_id "DR1810140_dup675"; transcript_id "DR1810140"; family_id "SINE/MIR"; class_id "SINE/MIR";
upstream	TRNAV-CAC_14(dist=567)	NC_056066.1	72696765	72696931	gene_id "DR0082707_dup12903"; transcript_id "DR0082707"; family_id "LINE/L1"; class_id "LINE/L1";
upstream	TRNAV-CAC_14(dist=582)	NC_056066.1	72696780	72697021	gene_id "DR1692282_dup3726"; transcript_id "DR1692282"; family_id "LINE/L1"; class_id "LINE/L1";
UTR3	RIMS4(XM_015099894.3#NC_056066.1#73109384:c.*36210>0)	NC_056066.1	73110043	73110197	gene_id "DF0001253_dup1679"; transcript_id "DF0001253"; family_id "SINE/MIR"; class_id "SINE/MIR";
UTR3	RIMS4(XM_015099894.3#NC_056066.1#73109384:c.*30050>0)	NC_056066.1	73110659	73110716	gene_id "DR0768577_dup531"; transcript_id "DR0768577"; family_id "SINE/MIR"; class_id "SINE/MIR";
intronic	MATN4	NC_056066.1	73546331	73546568	gene_id "DR0082779_dup11744"; transcript_id "DR0082779"; family_id "LINE/RTE-BovB"; class_id "LINE/RTE-BovB";
intronic	DNTTIP1	NC_056066.1	74544947	74545420	gene_id "DR0109455_dup1939"; transcript_id "DR0109455"; family_id "LINE/L1"; class_id "LINE/L1";
UTR3	PTGIS(XM_027977311.3#NC_056066.1#77585122:c.*17380>0,XM_027977312.2#NC_056066.1#77585122:c.*17380>0)	NC_056066.1	77586575	77586752	gene_id "DR0768585_dup1370"; transcript_id "DR0768585"; family_id "SINE/MIR"; class_id "SINE/MIR";
intergenic	UBE2V1(dist=5210),PEDS1(dist=7057)	NC_056066.1	78165549	78166790	gene_id "DR0813271_dup1440"; transcript_id "DR0813271"; family_id "LINE"; class_id "LINE";
intergenic	NFATC2(dist=8207),ATP9A(dist=19539)	NC_056066.1	79405939	79406072	gene_id "DR0109752_dup781"; transcript_id "DR0109752"; family_id "LINE/L2"; class_id "LINE/L2";
downstream	ATP9A(dist=273)	NC_056066.1	79425205	79425486	gene_id "DR0768607_dup4779"; transcript_id "DR0768607"; family_id "LINE/L1"; class_id "LINE/L1";
intergenic	LOC121816250(dist=20969),LOC105608645(dist=4675)	NC_056066.1	79846825	79847244	gene_id "DR0389366_dup171"; transcript_id "DR0389366"; family_id "LTR/ERV1"; class_id "LTR/ERV1";
intergenic	LOC121816250(dist=22626),LOC105608645(dist=3018)	NC_056066.1	79848482	79848682	gene_id "DR1068051_dup2640"; transcript_id "DR1068051"; family_id "LINE/RTE-BovB"; class_id "LINE/RTE-BovB";
intergenic	LOC121816250(dist=22657),LOC105608645(dist=2987)	NC_056066.1	79848513	79848715	gene_id "DR0768646_dup4163"; transcript_id "DR0768646"; family_id "LINE"; class_id "LINE";
ncRNA_intronic	LOC114117845	NC_056067.1	2105410	2105694	gene_id "DF0000299_dup2725"; transcript_id "DF0000299"; family_id "LINE/L1"; class_id "LINE/L1";
intergenic	TRNAS-GGA_179(dist=11217),TRNAS-GGA_180(dist=150816)	NC_056067.1	2729006	2736675	gene_id "DR1606399_dup3634"; transcript_id "DR1606399"; family_id "LINE/L1"; class_id "LINE/L1";
intronic	MPHOSPH6	NC_056067.1	8231256	8231512	gene_id "DR1810167_dup209"; transcript_id "DR1810167"; family_id "LTR/ERVL"; class_id "LTR/ERVL";
intronic	MPHOSPH6	NC_056067.1	8232416	8232780	gene_id "DF0001001_dup2101"; transcript_id "DF0001001"; family_id "LTR/ERVL-MaLR"; class_id "LTR/ERVL-MaLR";
intergenic	ATP2C2(dist=1932),MEAK7(dist=2921)	NC_056067.1	10229187	10229391	gene_id "DR0109363_dup4997"; transcript_id "DR0109363"; family_id "LTR/ERVL-MaLR"; class_id "LTR/ERVL-MaLR";
intergenic	C14H16orf74(dist=24195),EMC8(dist=4647)	NC_056067.1	11291125	11291482	gene_id "DR0109574_dup588"; transcript_id "DR0109574"; family_id "DNA/TcMar-Tigger"; class_id "DNA/TcMar-Tigger";
intergenic	C14H16orf74(dist=24826),EMC8(dist=4016)	NC_056067.1	11291756	11292716	gene_id "DR1810099_dup705"; transcript_id "DR1810099"; family_id "DNA/TcMar-Tigger"; class_id "DNA/TcMar-Tigger";
downstream	TCF25(dist=777)	NC_056067.1	14248939	14249156	gene_id "DR0813332_dup37"; transcript_id "DR0813332"; family_id "LTR/ERVL-MaLR"; class_id "LTR/ERVL-MaLR";
intergenic	MC1R(dist=6017),DEF8(dist=9973)	NC_056067.1	14258700	14258948	gene_id "DR0768521_dup10767"; transcript_id "DR0768521"; family_id "LINE/RTE-BovB"; class_id "LINE/RTE-BovB";
intergenic	MC1R(dist=6065),DEF8(dist=9925)	NC_056067.1	14258748	14258974	gene_id "DR1068700_dup4842"; transcript_id "DR1068700"; family_id "LTR/ERVL-MaLR"; class_id "LTR/ERVL-MaLR";
intergenic	MC1R(dist=7344),DEF8(dist=8646)	NC_056067.1	14260027	14260083	gene_id "DR0082707_dup13075"; transcript_id "DR0082707"; family_id "LINE/L1"; class_id "LINE/L1";
UTR3	GAS8(XM_012189700.4#NC_056067.1#14321412:c.*7740>0)	NC_056067.1	14355606	14355730	gene_id "DR0813377_dup3064"; transcript_id "DR0813377"; family_id "LINE/RTE-BovB"; class_id "LINE/RTE-BovB";
UTR3	NETO2(XM_027977803.3#NC_056067.1#15029948:c.*34820>0,XM_027977802.3#NC_056067.1#15029948:c.*34820>0)	NC_056067.1	15030734	15030806	gene_id "DR1068466_dup682"; transcript_id "DR1068466"; family_id "SINE/MIR"; class_id "SINE/MIR";
intronic	N4BP1	NC_056067.1	16530509	16530831	gene_id "DR0109777_dup6749"; transcript_id "DR0109777"; family_id "LINE/RTE-BovB"; class_id "LINE/RTE-BovB";
intergenic	CYLD(dist=176312),TRNAC-GCA_180(dist=20703)	NC_056067.1	18903108	18904702	gene_id "DR1880107_dup1510"; transcript_id "DR1880107"; family_id "LINE/L1"; class_id "LINE/L1";
intergenic	FTO(dist=2076),LOC105601845(dist=84157)	NC_056067.1	21967849	21967975	gene_id "DF0000627_dup1595"; transcript_id "DF0000627"; family_id "DNA/hAT-Charlie"; class_id "DNA/hAT-Charlie";
UTR3	LPCAT2(XM_004014990.6#NC_056067.1#23280671:c.*13830>0,XM_042231639.2#NC_056067.1#23280671:c.*13830>0,XM_042231640.2#NC_056067.1#23280671:c.*15440>0)	NC_056067.1	23348892	23349121	gene_id "DR1606218_dup4255"; transcript_id "DR1606218"; family_id "LINE/RTE-BovB"; class_id "LINE/RTE-BovB";
UTR3	SLC6A2(XM_015100446.4#NC_056067.1#23380826:c.*22970>0)	NC_056067.1	23420939	23421124	gene_id "rnd-1_family-77_dup629"; transcript_id "rnd-1_family-77"; family_id "DNA/hAT-Charlie"; class_id "DNA/hAT-Charlie";
intronic	GNAO1	NC_056067.1	23759853	23759953	gene_id "rnd-5_family-3468_dup164"; transcript_id "rnd-5_family-3468"; family_id "DNA/Novosib"; class_id "DNA/Novosib";
intergenic	NUP93(dist=12088),SLC12A3(dist=3396)	NC_056067.1	24497729	24497987	gene_id "DR0082817_dup4141"; transcript_id "DR0082817"; family_id "LINE/L2"; class_id "LINE/L2";
intergenic	NUP93(dist=12348),SLC12A3(dist=3136)	NC_056067.1	24497989	24498114	gene_id "DR0389191_dup144"; transcript_id "DR0389191"; family_id "LINE/L2"; class_id "LINE/L2";
intergenic	NUP93(dist=12475),SLC12A3(dist=3009)	NC_056067.1	24498116	24498396	gene_id "DR0082817_dup4142"; transcript_id "DR0082817"; family_id "LINE/L2"; class_id "LINE/L2";
UTR3	ADGRG1(XM_042231707.2#NC_056067.1#25190984:c.*10830>0,XM_042231703.2#NC_056067.1#25190984:c.*10830>0,XM_042231706.2#NC_056067.1#25190984:c.*10830>0,XM_042231704.2#NC_056067.1#25190984:c.*10830>0,XM_042231702.2#NC_056067.1#25199975:c.*10830>0,XM_042231709.2#NC_056067.1#25210833:c.*10830>0,XM_042231705.2#NC_056067.1#25210833:c.*10830>0,XM_042231708.2#NC_056067.1#25211219:c.*10830>0)	NC_056067.1	25235305	25235398	gene_id "DR0555126_dup83"; transcript_id "DR0555126"; family_id "LINE/L2"; class_id "LINE/L2";
UTR3	ADGRG1(XM_042231707.2#NC_056067.1#25190984:c.*11980>0,XM_042231703.2#NC_056067.1#25190984:c.*11980>0,XM_042231706.2#NC_056067.1#25190984:c.*11980>0,XM_042231704.2#NC_056067.1#25190984:c.*11980>0,XM_042231702.2#NC_056067.1#25199975:c.*11980>0,XM_042231709.2#NC_056067.1#25210833:c.*11980>0,XM_042231705.2#NC_056067.1#25210833:c.*11980>0,XM_042231708.2#NC_056067.1#25211219:c.*11980>0)	NC_056067.1	25235420	25235590	gene_id "DR0109789_dup372"; transcript_id "DR0109789"; family_id "LINE/L1"; class_id "LINE/L1";
upstream;downstream	TRNAG-CCC_132(dist=266);ADGRG1(dist=120)	NC_056067.1	25235653	25235898	gene_id "DF0000107_dup1082"; transcript_id "DF0000107"; family_id "DNA/hAT-Charlie"; class_id "DNA/hAT-Charlie";
downstream	TK2(dist=169)	NC_056067.1	33825247	33825441	gene_id "DR0768662_dup326"; transcript_id "DR0768662"; family_id "LTR/ERVL-MaLR"; class_id "LTR/ERVL-MaLR";
UTR5	NOL3(XM_027978060.3#NC_056067.1#34377686:c.-17830>0)	NC_056067.1	34378389	34378471	gene_id "DR0389387_dup306"; transcript_id "DR0389387"; family_id "LINE/L2"; class_id "LINE/L2";
intergenic	ZFP90(dist=6598),CDH3(dist=56273)	NC_056067.1	35478716	35479260	gene_id "DR1068362_dup69"; transcript_id "DR1068362"; family_id "LINE/L1"; class_id "LINE/L1";
intergenic	UTP4(dist=6027),SNTB2(dist=4815)	NC_056067.1	35941805	35942035	gene_id "DR0812865_dup10106"; transcript_id "DR0812865"; family_id "LINE/RTE-BovB"; class_id "LINE/RTE-BovB";
intronic	PMFBP1	NC_056067.1	38210471	38212555	gene_id "DR0389018_dup2231"; transcript_id "DR0389018"; family_id "LINE/RTE-BovB"; class_id "LINE/RTE-BovB";
intronic	PMFBP1	NC_056067.1	38225552	38230425	gene_id "DR1606399_dup3670"; transcript_id "DR1606399"; family_id "LINE/L1"; class_id "LINE/L1";
downstream	GRAMD1A(dist=451)	NC_056067.1	45054595	45054769	gene_id "DF0000876_dup3020"; transcript_id "DF0000876"; family_id "DNA/hAT-Charlie"; class_id "DNA/hAT-Charlie";
ncRNA_exonic	LOC132657754	NC_056067.1	46428234	46428527	gene_id "DR1880088_dup4130"; transcript_id "DR1880088"; family_id "LINE/L1"; class_id "LINE/L1";
ncRNA_exonic	LOC132657754	NC_056067.1	46428519	46429324	gene_id "DF0000010_dup4545"; transcript_id "DF0000010"; family_id "LINE/L1"; class_id "LINE/L1";
exonic	LOC101122210	NC_056067.1	46658329	46659279	gene_id "DR1691952_dup32"; transcript_id "DR1691952"; family_id "LINE/I"; class_id "LINE/I";
exonic	LOC101108155	NC_056067.1	46886982	46887885	gene_id "DR1691952_dup34"; transcript_id "DR1691952"; family_id "LINE/I"; class_id "LINE/I";
intergenic	LOC132657688(dist=8805),PPP1R14A(dist=3868)	NC_056067.1	47440448	47440732	gene_id "DR0109601_dup7961"; transcript_id "DR0109601"; family_id "LINE/RTE-BovB"; class_id "LINE/RTE-BovB";
intergenic	LOC132657688(dist=10500),PPP1R14A(dist=2173)	NC_056067.1	47442143	47442264	gene_id "DR1880655_dup3653"; transcript_id "DR1880655"; family_id "LINE/RTE-BovB"; class_id "LINE/RTE-BovB";
UTR3	KCNK6(XM_004015228.5#NC_056067.1#47506670:c.*19010>0)	NC_056067.1	47516914	47517477	gene_id "DF0001023_dup2426"; transcript_id "DF0001023"; family_id "LTR/ERVL-MaLR"; class_id "LTR/ERVL-MaLR";
intergenic	PLEKHG2(dist=3224),RPS16(dist=1058)	NC_056067.1	48478720	48479041	gene_id "DR0768825_dup2920"; transcript_id "DR0768825"; family_id "LINE/L1"; class_id "LINE/L1";
upstream;downstream	SELENOV(dist=18);DLL3(dist=104)	NC_056067.1	48538894	48538998	gene_id "DR0813085_dup23"; transcript_id "DR0813085"; family_id "LTR/ERVL-MaLR"; class_id "LTR/ERVL-MaLR";
intergenic	LGALS15(dist=43856),DYRK1B(dist=17043)	NC_056067.1	48756339	48756735	gene_id "DF0000220_dup269"; transcript_id "DF0000220"; family_id "DNA/TcMar-Tc2"; class_id "DNA/TcMar-Tc2";
UTR3	DYRK1B(XM_042232034.2#NC_056067.1#48773381:c.*48690>0,XM_042232033.2#NC_056067.1#48773381:c.*48690>0,XM_042232032.2#NC_056067.1#48773381:c.*48690>0,XM_027978336.3#NC_056067.1#48773381:c.*48690>0)	NC_056067.1	48780615	48780871	gene_id "DR0769110_dup7831"; transcript_id "DR0769110"; family_id "LINE/RTE-BovB"; class_id "LINE/RTE-BovB";
ncRNA_intronic	LOC132657690	NC_056067.1	48856038	48857244	gene_id "DR0388879_dup82"; transcript_id "DR0388879"; family_id "LTR/ERVK"; class_id "LTR/ERVK";
UTR3	ACTMAP(XM_027978298.3#NC_056067.1#49421824:c.*9870>0,XM_042232079.2#NC_056067.1#49421824:c.*9870>0,XM_004015263.6#NC_056067.1#49421824:c.*9870>0,XM_060398104.1#NC_056067.1#49421824:c.*9870>0)	NC_056067.1	49422028	49422185	gene_id "DF0000001_dup24466"; transcript_id "DF0000001"; family_id "SINE/MIR"; class_id "SINE/MIR";
intronic	RAB4B	NC_056067.1	49454121	49454227	gene_id "DF0000878_dup2305"; transcript_id "DF0000878"; family_id "DNA/hAT-Charlie"; class_id "DNA/hAT-Charlie";
intronic	GRIK5	NC_056067.1	50800603	50800818	gene_id "DR0389390_dup1380"; transcript_id "DR0389390"; family_id "LINE/L1"; class_id "LINE/L1";
UTR3	LOC105605823(XM_042230970.2#NC_056067.1#51098807:c.*3350>0)	NC_056067.1	51099017	51099831	gene_id "DR1068389_dup2067"; transcript_id "DR1068389"; family_id "LINE/L1"; class_id "LINE/L1";
intronic	PHLDB3	NC_056067.1	51405557	51406007	gene_id "DR0109570_dup15994"; transcript_id "DR0109570"; family_id "LINE/L1"; class_id "LINE/L1";
intergenic	ZNF575(dist=1816),XRCC1(dist=4348)	NC_056067.1	51460876	51461094	gene_id "DR0109456_dup1449"; transcript_id "DR0109456"; family_id "DNA/hAT-Charlie"; class_id "DNA/hAT-Charlie";
UTR3	IRGQ(XM_015100037.4#NC_056067.1#51625836:c.*30800>0,XM_027978418.2#NC_056067.1#51625836:c.*30800>0)	NC_056067.1	51626718	51627102	gene_id "DF0000027_dup523"; transcript_id "DF0000027"; family_id "DNA/hAT-Charlie"; class_id "DNA/hAT-Charlie";
UTR3	IRGQ(XM_015100037.4#NC_056067.1#51625836:c.*27220>0,XM_027978418.2#NC_056067.1#51625836:c.*27220>0)	NC_056067.1	51627076	51627301	gene_id "DR0813057_dup3781"; transcript_id "DR0813057"; family_id "LINE/RTE-BovB"; class_id "LINE/RTE-BovB";
intronic	ZNF283,ZNF404	NC_056067.1	51884109	51884873	gene_id "DF0000008_dup11944"; transcript_id "DF0000008"; family_id "LINE/L1"; class_id "LINE/L1";
intronic	CEACAM19	NC_056067.1	52245348	52245860	gene_id "DR0554783_dup59"; transcript_id "DR0554783"; family_id "LTR/ERV1"; class_id "LTR/ERV1";
intronic	CEACAM19	NC_056067.1	52246361	52246950	gene_id "DF0001013_dup857"; transcript_id "DF0001013"; family_id "LTR/ERVL-MaLR"; class_id "LTR/ERVL-MaLR";
intronic	CKM	NC_056067.1	52744160	52744419	gene_id "DR1880959_dup4798"; transcript_id "DR1880959"; family_id "LINE/RTE-BovB"; class_id "LINE/RTE-BovB";
intronic	CKM	NC_056067.1	52744329	52744800	gene_id "DF0000001_dup24571"; transcript_id "DF0000001"; family_id "SINE/MIR"; class_id "SINE/MIR";
intronic	PRKD2	NC_056067.1	53569742	53569966	gene_id "DF0000001_dup24617"; transcript_id "DF0000001"; family_id "SINE/MIR"; class_id "SINE/MIR";
downstream	LOC105608443(dist=31)	NC_056067.1	54165222	54165713	gene_id "DF0001004_dup4413"; transcript_id "DF0001004"; family_id "LTR/ERVL-MaLR"; class_id "LTR/ERVL-MaLR";
ncRNA_intronic	LOC105608443	NC_056067.1	54165717	54165856	gene_id "DR1068168_dup75"; transcript_id "DR1068168"; family_id "LTR/ERVL-MaLR"; class_id "LTR/ERVL-MaLR";
ncRNA_intronic	LOC105608443	NC_056067.1	54165927	54166141	gene_id "DF0001131_dup762"; transcript_id "DF0001131"; family_id "LTR/ERVL-MaLR"; class_id "LTR/ERVL-MaLR";
ncRNA_intronic	LOC105608443	NC_056067.1	54166400	54166649	gene_id "DF0001012_dup788"; transcript_id "DF0001012"; family_id "LTR/ERVL-MaLR"; class_id "LTR/ERVL-MaLR";
ncRNA_intronic	LOC105608443	NC_056067.1	54166837	54167168	gene_id "DR1809585_dup407"; transcript_id "DR1809585"; family_id "LINE/L1"; class_id "LINE/L1";
ncRNA_intronic	LOC105608443	NC_056067.1	54167283	54167571	gene_id "DF0001018_dup2847"; transcript_id "DF0001018"; family_id "LTR/ERVL-MaLR"; class_id "LTR/ERVL-MaLR";
ncRNA_intronic	LOC105608443	NC_056067.1	54167603	54167705	gene_id "DR1068559_dup2795"; transcript_id "DR1068559"; family_id "SINE/MIR"; class_id "SINE/MIR";
ncRNA_intronic	LOC105608443	NC_056067.1	54167632	54167834	gene_id "DR0768521_dup11032"; transcript_id "DR0768521"; family_id "LINE/RTE-BovB"; class_id "LINE/RTE-BovB";
ncRNA_intronic	LOC105608443	NC_056067.1	54167775	54167887	gene_id "DR1692420_dup658"; transcript_id "DR1692420"; family_id "LINE/RTE-BovB"; class_id "LINE/RTE-BovB";
ncRNA_intronic	LOC105608443	NC_056067.1	54168204	54168261	gene_id "DR1692666_dup9788"; transcript_id "DR1692666"; family_id "LINE"; class_id "LINE";
ncRNA_intronic	LOC105608443	NC_056067.1	54168257	54168395	gene_id "DF0000489_dup2117"; transcript_id "DF0000489"; family_id "LTR/ERVL"; class_id "LTR/ERVL";
ncRNA_intronic	LOC105608443	NC_056067.1	54168756	54168878	gene_id "DR0813067_dup7212"; transcript_id "DR0813067"; family_id "LINE/L1"; class_id "LINE/L1";
ncRNA_intronic	LOC105608443	NC_056067.1	54169669	54169764	gene_id "DR0082691_dup1593"; transcript_id "DR0082691"; family_id "SINE/MIR"; class_id "SINE/MIR";
UTR3	BICRA(XM_060398150.1#NC_056067.1#54305697:c.*5390>0,XM_042232241.1#NC_056067.1#54306625:c.*5390>0,XM_060398152.1#NC_056067.1#54306625:c.*5390>0,XM_027978541.2#NC_056067.1#54306625:c.*5390>0,XM_060398151.1#NC_056067.1#54316610:c.*5390>0)	NC_056067.1	54380067	54380159	gene_id "DR0109629_dup11862"; transcript_id "DR0109629"; family_id "LINE/L1"; class_id "LINE/L1";
intronic	EHD2	NC_056067.1	54391878	54392042	gene_id "DR0813160_dup176"; transcript_id "DR0813160"; family_id "LINE/L2"; class_id "LINE/L2";
UTR3	LOC101104423(XM_042232255.2#NC_056067.1#54692446:c.*1910>0,XM_042232256.2#NC_056067.1#54692446:c.*1910>0,XM_042232257.2#NC_056067.1#54692931:c.*1910>0)	NC_056067.1	54697252	54697403	gene_id "DR1606340_dup55"; transcript_id "DR1606340"; family_id "LINE/L1"; class_id "LINE/L1";
UTR3	LOC101104423(XM_042232255.2#NC_056067.1#54692446:c.*3290>0,XM_042232256.2#NC_056067.1#54692446:c.*3290>0,XM_042232257.2#NC_056067.1#54692931:c.*3290>0)	NC_056067.1	54697390	54697633	gene_id "DR1068143_dup2888"; transcript_id "DR1068143"; family_id "LTR/ERVL-MaLR"; class_id "LTR/ERVL-MaLR";
UTR3	LOC101104423(XM_042232255.2#NC_056067.1#54692446:c.*5750>0,XM_042232256.2#NC_056067.1#54692446:c.*5750>0,XM_042232257.2#NC_056067.1#54692931:c.*5750>0)	NC_056067.1	54697636	54697715	gene_id "DR0195091_dup173"; transcript_id "DR0195091"; family_id "LINE/L1"; class_id "LINE/L1";
intergenic	LOC101104423(dist=5188),LOC121816575(dist=18944)	NC_056067.1	54703601	54704013	gene_id "DR0109609_dup2034"; transcript_id "DR0109609"; family_id "LINE/L1"; class_id "LINE/L1";
intronic	MAMSTR	NC_056067.1	55091756	55092201	gene_id "DR0307611_dup19"; transcript_id "DR0307611"; family_id "LTR/ERVL"; class_id "LTR/ERVL";
intronic	MAMSTR	NC_056067.1	55097460	55097979	gene_id "DF0000925_dup475"; transcript_id "DF0000925"; family_id "LTR/ERVL"; class_id "LTR/ERVL";
intronic	SLC6A16	NC_056067.1	55530280	55530501	gene_id "DR1880959_dup4800"; transcript_id "DR1880959"; family_id "LINE/RTE-BovB"; class_id "LINE/RTE-BovB";
intronic	PTOV1	NC_056067.1	55942455	55942497	gene_id "DR0082785_dup661"; transcript_id "DR0082785"; family_id "SINE/MIR"; class_id "SINE/MIR";
UTR3	LOC101115729(XM_060398843.1#NC_056067.1#56084317:c.*20200>0,XM_012190730.5#NC_056067.1#56084317:c.*20200>0)	NC_056067.1	56084531	56085353	gene_id "DR0813059_dup60"; transcript_id "DR0813059"; family_id "LINE/L1"; class_id "LINE/L1";
intronic	SYT3	NC_056067.1	56463056	56463529	gene_id "DR0082817_dup4252"; transcript_id "DR0082817"; family_id "LINE/L2"; class_id "LINE/L2";
UTR3	IGLON5(XM_015100290.4#NC_056067.1#57470419:c.*2950>0)	NC_056067.1	57485158	57485213	gene_id "DR0109629_dup11872"; transcript_id "DR0109629"; family_id "LINE/L1"; class_id "LINE/L1";
UTR3	LOC105601985(XM_042231064.2#NC_056067.1#57745016:c.*10160>0,XM_027977958.3#NC_056067.1#57745016:c.*10160>0)	NC_056067.1	57745085	57745866	gene_id "DR0812587_dup377"; transcript_id "DR0812587"; family_id "LINE/L1"; class_id "LINE/L1";
intergenic	LOC105601985(dist=4740),SPACA6(dist=12600)	NC_056067.1	57754250	57754840	gene_id "DR0195165_dup3502"; transcript_id "DR0195165"; family_id "LINE/RTE-BovB"; class_id "LINE/RTE-BovB";
UTR3	LOC101103089(XM_060398824.1#NC_056067.1#57804885:c.*116300>0)	NC_056067.1	57805392	57806229	gene_id "DR1880132_dup4726"; transcript_id "DR1880132"; family_id "LINE/L1"; class_id "LINE/L1";
intronic	LOC105601990	NC_056067.1	59134206	59134744	gene_id "DR0194820_dup21"; transcript_id "DR0194820"; family_id "LTR/ERVK"; class_id "LTR/ERVK";
intronic	LOC105605886	NC_056067.1	59265991	59267177	gene_id "DR0109663_dup149"; transcript_id "DR0109663"; family_id "LTR/ERVK"; class_id "LTR/ERVK";
UTR3	LOC132657138(XM_027978025.3#NC_056067.1#59360288:c.*50230>0,XM_027978024.2#NC_056067.1#59368896:c.*50230>0,XM_027978026.2#NC_056067.1#59368896:c.*50230>0)	NC_056067.1	59395683	59396410	gene_id "DR0082537_dup281"; transcript_id "DR0082537"; family_id "LINE/R2"; class_id "LINE/R2";
intronic	LOC105605861	NC_056067.1	59767878	59768278	gene_id "DF0000266_dup2312"; transcript_id "DF0000266"; family_id "LINE/L1"; class_id "LINE/L1";
UTR5	LOC121816008(XM_060398981.1#NC_056067.1#59949759:c.-158530>0)	NC_056067.1	59984868	59988515	gene_id "DR0082744_dup228"; transcript_id "DR0082744"; family_id "LTR/ERV1"; class_id "LTR/ERV1";
intronic	LOC105605893	NC_056067.1	60177362	60181347	gene_id "DR1880936_dup48"; transcript_id "DR1880936"; family_id "LTR/ERVK"; class_id "LTR/ERVK";
exonic	LOC114118046	NC_056067.1	61192450	61193898	gene_id "DR0082537_dup374"; transcript_id "DR0082537"; family_id "LINE/R2"; class_id "LINE/R2";
UTR3	ZNF331(XM_027978733.3#NC_056067.1#61327707:c.*27450>0)	NC_056067.1	61327753	61327921	gene_id "DR0307840_dup64"; transcript_id "DR0307840"; family_id "LTR/ERV1"; class_id "LTR/ERV1";
UTR3	ZNF331(XM_027978733.3#NC_056067.1#61327707:c.*25820>0)	NC_056067.1	61327916	61328163	gene_id "DR0109410_dup5799"; transcript_id "DR0109410"; family_id "LINE/RTE-BovB"; class_id "LINE/RTE-BovB";
UTR3	CACNG8(XM_027977981.3#NC_056067.1#62331041:c.*35720>0)	NC_056067.1	62348965	62349747	gene_id "DR0194957_dup3205"; transcript_id "DR0194957"; family_id "LINE/L2"; class_id "LINE/L2";
intergenic	LOC132657805(dist=10159),EPN1(dist=15078)	NC_056067.1	62633250	62634781	gene_id "DR1692569_dup7415"; transcript_id "DR1692569"; family_id "LINE/RTE-BovB"; class_id "LINE/RTE-BovB";
UTR5	SHISA7(XM_042232459.1#NC_056067.1#62847703:c.-24950>0,XM_042232460.1#NC_056067.1#62847703:c.-24950>0,XM_042232461.1#NC_056067.1#62847703:c.-24950>0)	NC_056067.1	62849145	62849682	gene_id "DF0000272_dup2181"; transcript_id "DF0000272"; family_id "LINE/L1"; class_id "LINE/L1";
intronic	SHISA7,ZNF628	NC_056067.1	62852722	62853154	gene_id "DR1810415_dup2322"; transcript_id "DR1810415"; family_id "SINE/MIR"; class_id "SINE/MIR";
UTR3	SHISA7(XM_042232462.1#NC_056067.1#62844672:c.*29820>0,XM_042232459.1#NC_056067.1#62847703:c.*29820>0,XM_042232460.1#NC_056067.1#62847703:c.*29820>0,XM_042232461.1#NC_056067.1#62847703:c.*29820>0)	NC_056067.1	62861554	62861729	gene_id "DR0109410_dup5804"; transcript_id "DR0109410"; family_id "LINE/RTE-BovB"; class_id "LINE/RTE-BovB";
intergenic	UBE2S(dist=3624),RPL28(dist=2457)	NC_056067.1	62881803	62881953	gene_id "DR1692229_dup48"; transcript_id "DR1692229"; family_id "SINE/MIR"; class_id "SINE/MIR";
downstream	SYT5(dist=205)	NC_056067.1	63038188	63038278	gene_id "DR0813323_dup2159"; transcript_id "DR0813323"; family_id "SINE/MIR"; class_id "SINE/MIR";
downstream	SYT5(dist=431)	NC_056067.1	63038414	63038682	gene_id "DR0310680_dup907"; transcript_id "DR0310680"; family_id "LINE/RTE-BovB"; class_id "LINE/RTE-BovB";
downstream	SYT5(dist=724)	NC_056067.1	63038707	63038887	gene_id "DR0812959_dup155"; transcript_id "DR0812959"; family_id "LINE/L2"; class_id "LINE/L2";
upstream	DNAAF3(dist=739)	NC_056067.1	63039260	63039335	gene_id "DR0082566_dup8042"; transcript_id "DR0082566"; family_id "LINE/L1"; class_id "LINE/L1";
upstream	DNAAF3(dist=696)	NC_056067.1	63039303	63039526	gene_id "DR1880496_dup44"; transcript_id "DR1880496"; family_id "DNA/hAT-Tip100"; class_id "DNA/hAT-Tip100";
intronic	PPP1R12C	NC_056067.1	63082346	63082690	gene_id "DR0195157_dup612"; transcript_id "DR0195157"; family_id "LINE/L1"; class_id "LINE/L1";
intronic	TTYH1	NC_056067.1	63794258	63794364	gene_id "DR0813298_dup917"; transcript_id "DR0813298"; family_id "LINE/RTE-BovB"; class_id "LINE/RTE-BovB";
intronic	TTYH1	NC_056067.1	63799091	63799139	gene_id "DR1692127_dup1697"; transcript_id "DR1692127"; family_id "SINE/MIR"; class_id "SINE/MIR";
UTR3	SMIM17(XM_042231291.2#NC_056067.1#64434544:c.*25970>0)	NC_056067.1	64448455	64448709	gene_id "DR0082856_dup5664"; transcript_id "DR0082856"; family_id "LINE/RTE-BovB"; class_id "LINE/RTE-BovB";
UTR3	SMIM17(XM_042231291.2#NC_056067.1#64434544:c.*7940>0)	NC_056067.1	64450258	64450483	gene_id "DR0195054_dup14049"; transcript_id "DR0195054"; family_id "LINE/RTE-BovB"; class_id "LINE/RTE-BovB";
intronic	LOC121816006	NC_056067.1	64747125	64747352	gene_id "DR0813057_dup3804"; transcript_id "DR0813057"; family_id "LINE/RTE-BovB"; class_id "LINE/RTE-BovB";
intronic	LOC132657795	NC_056067.1	64989137	64989378	gene_id "DR1606598_dup6119"; transcript_id "DR1606598"; family_id "LINE/L1"; class_id "LINE/L1";
UTR3	LOC101116597(XM_060399189.1#NC_056067.1#65650648:c.*20160>0,XM_027978918.2#NC_056067.1#65650648:c.*20160>0)	NC_056067.1	65650863	65651341	gene_id "DF0000896_dup130"; transcript_id "DF0000896"; family_id "DNA/hAT-Tip100"; class_id "DNA/hAT-Tip100";
UTR3	LOC101116597(XM_060399189.1#NC_056067.1#65650648:c.*15270>0,XM_027978918.2#NC_056067.1#65650648:c.*15270>0)	NC_056067.1	65651352	65651421	gene_id "DR0195197_dup957"; transcript_id "DR0195197"; family_id "LINE/L1"; class_id "LINE/L1";
intronic	LOC101116597	NC_056067.1	65684961	65685433	gene_id "DF0000895_dup224"; transcript_id "DF0000895"; family_id "DNA/hAT-Tip100"; class_id "DNA/hAT-Tip100";
intronic	LOC101118635	NC_056067.1	66050453	66050794	gene_id "DR0389570_dup1202"; transcript_id "DR0389570"; family_id "LTR/ERVK"; class_id "LTR/ERVK";
UTR3	ZNF8(XM_042231332.1#NC_056067.1#66256468:c.*43740>0,XM_027978938.2#NC_056067.1#66256468:c.*43740>0)	NC_056067.1	66272458	66272653	gene_id "DF0000303_dup8715"; transcript_id "DF0000303"; family_id "LINE/L1"; class_id "LINE/L1";
UTR3	ZNF446(XM_042231337.2#NC_056067.1#66374355:c.*15590>0,XM_027978942.3#NC_056067.1#66374355:c.*15590>0,XM_042231338.2#NC_056067.1#66374355:c.*15590>0)	NC_056067.1	66380152	66380581	gene_id "DR1810125_dup344"; transcript_id "DR1810125"; family_id "LTR/ERV1"; class_id "LTR/ERV1";
exonic	MZF1	NC_056067.1	66436089	66436644	gene_id "DR1809668_dup7135"; transcript_id "DR1809668"; family_id "LINE/RTE-BovB"; class_id "LINE/RTE-BovB";
intergenic	PDGFD(dist=2082),LOC121816661(dist=107274)	NC_056068.1	4247973	4248334	gene_id "DR0388764_dup1570"; transcript_id "DR0388764"; family_id "LINE/L1"; class_id "LINE/L1";
intronic	CNTN5	NC_056068.1	8539774	8540031	gene_id "DR0389399_dup447"; transcript_id "DR0389399"; family_id "LINE/L1"; class_id "LINE/L1";
intronic	GUCY1A2	NC_056068.1	16281833	16284585	gene_id "DR0082899_dup159"; transcript_id "DR0082899"; family_id "LINE/L1"; class_id "LINE/L1";
UTR3	POGLUT3(XM_027979172.3#NC_056068.1#17835881:c.*18040>0,XM_060399696.1#NC_056068.1#17835881:c.*30550>0,XM_027979171.3#NC_056068.1#17835881:c.*18040>0,XM_060399695.1#NC_056068.1#17835881:c.*30550>0)	NC_056068.1	17836372	17836515	gene_id "DR0109570_dup16271"; transcript_id "DR0109570"; family_id "LINE/L1"; class_id "LINE/L1";
UTR3	POGLUT3(XM_027979172.3#NC_056068.1#17835881:c.*16040>0,XM_060399696.1#NC_056068.1#17835881:c.*28550>0,XM_027979171.3#NC_056068.1#17835881:c.*16040>0,XM_060399695.1#NC_056068.1#17835881:c.*28550>0)	NC_056068.1	17836572	17836637	gene_id "DR0554507_dup8215"; transcript_id "DR0554507"; family_id "LINE/RTE-BovB"; class_id "LINE/RTE-BovB";
UTR3	POGLUT3(XM_027979172.3#NC_056068.1#17835881:c.*14450>0,XM_060399696.1#NC_056068.1#17835881:c.*26960>0,XM_027979171.3#NC_056068.1#17835881:c.*14450>0,XM_060399695.1#NC_056068.1#17835881:c.*26960>0)	NC_056068.1	17836731	17836960	gene_id "DR1068662_dup5018"; transcript_id "DR1068662"; family_id "LINE"; class_id "LINE";
intergenic	DDX10(dist=269134),C15H11orf87(dist=405592)	NC_056068.1	18623004	18629226	gene_id "DF0279828_dup1167"; transcript_id "DF0279828"; family_id "LINE/L1"; class_id "LINE/L1";
intronic	IL18	NC_056068.1	22165953	22166813	gene_id "DF0000358_dup10655"; transcript_id "DF0000358"; family_id "LINE/L2"; class_id "LINE/L2";
UTR3	BCO2(XM_042232594.2#NC_056068.1#22198101:c.*18370>0)	NC_056068.1	22267973	22268133	gene_id "DR1692128_dup534"; transcript_id "DR1692128"; family_id "LINE/RTE-BovB"; class_id "LINE/RTE-BovB";
ncRNA_intronic	LOC132657813	NC_056068.1	22535824	22536404	gene_id "DR0768807_dup2431"; transcript_id "DR0768807"; family_id "LINE"; class_id "LINE";
downstream	BUD13(dist=742)	NC_056068.1	27136820	27137412	gene_id "DF0000008_dup12175"; transcript_id "DF0000008"; family_id "LINE/L1"; class_id "LINE/L1";
ncRNA_exonic	LOC105602205	NC_056068.1	29757780	29757859	gene_id "DR0082526_dup1730"; transcript_id "DR0082526"; family_id "LINE/L2"; class_id "LINE/L2";
UTR3	POU2F3(XM_015100962.4#NC_056068.1#30535464:c.*24570>0,XM_042232994.2#NC_056068.1#30535464:c.*24570>0,XM_042232993.2#NC_056068.1#30535464:c.*24570>0)	NC_056068.1	30622818	30624087	gene_id "DR0082763_dup1479"; transcript_id "DR0082763"; family_id "LINE/L1"; class_id "LINE/L1";
intronic	KCNC1	NC_056068.1	34499884	34500116	gene_id "DR0082635_dup10007"; transcript_id "DR0082635"; family_id "LINE/RTE-BovB"; class_id "LINE/RTE-BovB";
intronic	KCNC1	NC_056068.1	34503607	34503699	gene_id "rnd-3_family-475_dup152"; transcript_id "rnd-3_family-475"; family_id "DNA/CMC-EnSpm"; class_id "DNA/CMC-EnSpm";
intergenic	KCNC1(dist=10856),MYOD1(dist=3788)	NC_056068.1	34549657	34549769	gene_id "DF0000069_dup1143"; transcript_id "DF0000069"; family_id "DNA/hAT-Tip100"; class_id "DNA/hAT-Tip100";
UTR3	PLEKHA7(XM_015100990.4#NC_056068.1#35205533:c.*86680>0,XM_015100992.4#NC_056068.1#35205533:c.*86350>0,XM_042232719.2#NC_056068.1#35205533:c.*86420>0,XM_060399824.1#NC_056068.1#35287158:c.*86680>0,XM_060399825.1#NC_056068.1#35330871:c.*86680>0,XM_042232723.2#NC_056068.1#35330871:c.*86680>0,XM_042232720.2#NC_056068.1#35351766:c.*86680>0)	NC_056068.1	35433720	35433882	gene_id "DR0768540_dup1929"; transcript_id "DR0768540"; family_id "LINE/RTE-BovB"; class_id "LINE/RTE-BovB";
intronic	SOX6	NC_056068.1	35678107	35678355	gene_id "DR0769210_dup2744"; transcript_id "DR0769210"; family_id "LINE/L1"; class_id "LINE/L1";
intronic	USP47	NC_056068.1	40505893	40505982	gene_id "DF0000302_dup4743"; transcript_id "DF0000302"; family_id "LINE/L1"; class_id "LINE/L1";
intronic	GALNT18	NC_056068.1	40834089	40835231	gene_id "DR0768367_dup1121"; transcript_id "DR0768367"; family_id "LINE/L1"; class_id "LINE/L1";
UTR3	EIF4G2(XM_042232608.1#NC_056068.1#41592067:c.*7470>0)	NC_056068.1	41603625	41604047	gene_id "DR0195019_dup1451"; transcript_id "DR0195019"; family_id "LINE/RTE-BovB"; class_id "LINE/RTE-BovB";
UTR3	IRAG1(XM_027979395.3#NC_056068.1#41694956:c.*14060>0,XM_042233060.2#NC_056068.1#41694956:c.*14060>0,XM_060399904.1#NC_056068.1#41694956:c.*14060>0,XM_060399905.1#NC_056068.1#41694956:c.*14060>0,XM_060399908.1#NC_056068.1#41694956:c.*14060>0,XM_012095774.5#NC_056068.1#41695321:c.*14060>0,XM_060399907.1#NC_056068.1#41695321:c.*14060>0,XM_060399906.1#NC_056068.1#41695391:c.*14060>0)	NC_056068.1	41812033	41812255	gene_id "DF0000001_dup25430"; transcript_id "DF0000001"; family_id "SINE/MIR"; class_id "SINE/MIR";
UTR3	RNF141(XM_060399911.1#NC_056068.1#41857492:c.*18390>0,XM_004016160.6#NC_056068.1#41857492:c.*17320>0,XM_042233067.2#NC_056068.1#41857492:c.*18390>0,XM_027979397.3#NC_056068.1#41857492:c.*17320>0)	NC_056068.1	41893135	41893331	gene_id "DF0000090_dup729"; transcript_id "DF0000090"; family_id "DNA/hAT-Charlie"; class_id "DNA/hAT-Charlie";
UTR3	RIC3(XM_012095822.5#NC_056068.1#44079419:c.*32760>0,XM_012095823.5#NC_056068.1#44079419:c.*32760>0,XM_004016178.6#NC_056068.1#44079419:c.*32760>0,XM_042233090.2#NC_056068.1#44079419:c.*32760>0,XM_027979409.3#NC_056068.1#44110248:c.*32760>0,XM_027979410.3#NC_056068.1#44113223:c.*32760>0)	NC_056068.1	44136847	44136931	gene_id "DR0768797_dup111"; transcript_id "DR0768797"; family_id "DNA/hAT-Blackjack"; class_id "DNA/hAT-Blackjack";
UTR3	RIC3(XM_012095822.5#NC_056068.1#44079419:c.*39180>0,XM_012095823.5#NC_056068.1#44079419:c.*39180>0,XM_004016178.6#NC_056068.1#44079419:c.*39180>0,XM_042233090.2#NC_056068.1#44079419:c.*39180>0,XM_027979409.3#NC_056068.1#44110248:c.*39180>0,XM_027979410.3#NC_056068.1#44113223:c.*39180>0)	NC_056068.1	44137489	44137557	gene_id "DR1880590_dup1400"; transcript_id "DR1880590"; family_id "LINE/L1"; class_id "LINE/L1";
intronic	MRPL17	NC_056068.1	46070235	46073301	gene_id "DR0195247_dup6735"; transcript_id "DR0195247"; family_id "LINE/RTE-BovB"; class_id "LINE/RTE-BovB";
intergenic	MRPL17(dist=4467),DCHS1(dist=8163)	NC_056068.1	46140732	46141154	gene_id "DF0001206_dup76"; transcript_id "DF0001206"; family_id "DNA/MULE-MuDR"; class_id "DNA/MULE-MuDR";
UTR5	STARD10(XM_042233206.1#NC_056068.1#51028829:c.-19690>0)	NC_056068.1	51064122	51064422	gene_id "DR0307479_dup1191"; transcript_id "DR0307479"; family_id "LINE/RTE-BovB"; class_id "LINE/RTE-BovB";
intronic	ATG16L2	NC_056068.1	51084301	51084534	gene_id "DF0000001_dup25588"; transcript_id "DF0000001"; family_id "SINE/MIR"; class_id "SINE/MIR";
UTR5;UTR3	P4HA3(XM_060400016.1#NC_056068.1#52348430:c.-88850>0);PGM2L1(XM_042233221.2#NC_056068.1#52409584:c.*44740>0)	NC_056068.1	52410550	52410857	gene_id "DF0000091_dup417"; transcript_id "DF0000091"; family_id "DNA/hAT-Charlie"; class_id "DNA/hAT-Charlie";
intronic	SLCO2B1	NC_056068.1	53143511	53143840	gene_id "DR0311105_dup198"; transcript_id "DR0311105"; family_id "LINE/L1"; class_id "LINE/L1";
intergenic	SERPINH1(dist=5548),MAP6(dist=9341)	NC_056068.1	53474917	53476932	gene_id "DF0000120_dup3309"; transcript_id "DF0000120"; family_id "LTR/ERVL"; class_id "LTR/ERVL";
upstream	MAP6(dist=853)	NC_056068.1	53566310	53566505	gene_id "DF0000975_dup30170"; transcript_id "DF0000975"; family_id "SINE/MIR"; class_id "SINE/MIR";
intergenic	LOC101110537(dist=119619),ANO3(dist=8009)	NC_056068.1	55644294	55646511	gene_id "DR0307236_dup480"; transcript_id "DR0307236"; family_id "LINE/L1"; class_id "LINE/L1";
intergenic	ARL14EP(dist=88963),MPPED2(dist=10976)	NC_056068.1	59968857	59969916	gene_id "DR0194865_dup9590"; transcript_id "DR0194865"; family_id "LINE/RTE-BovB"; class_id "LINE/RTE-BovB";
intergenic	ARL14EP(dist=92546),MPPED2(dist=7393)	NC_056068.1	59972440	59973346	gene_id "DR0082644_dup2705"; transcript_id "DR0082644"; family_id "LINE/L1"; class_id "LINE/L1";
intergenic	ARL14EP(dist=95580),MPPED2(dist=4359)	NC_056068.1	59975474	59975556	gene_id "DR0082681_dup148"; transcript_id "DR0082681"; family_id "SINE/MIR"; class_id "SINE/MIR";
intronic	MPPED2	NC_056068.1	60168102	60168139	gene_id "DR0082566_dup8289"; transcript_id "DR0082566"; family_id "LINE/L1"; class_id "LINE/L1";
intronic	MPPED2	NC_056068.1	60168247	60168348	gene_id "DR1880655_dup3876"; transcript_id "DR1880655"; family_id "LINE/RTE-BovB"; class_id "LINE/RTE-BovB";
intergenic	TRNAK-CUU_16(dist=3728),LOC132657829(dist=48616)	NC_056068.1	61459439	61459584	gene_id "DR0388753_dup297"; transcript_id "DR0388753"; family_id "LINE/RTE-BovB"; class_id "LINE/RTE-BovB";
intronic	CSTF3	NC_056068.1	62538460	62538638	gene_id "DR0812996_dup575"; transcript_id "DR0812996"; family_id "LINE/L1"; class_id "LINE/L1";
UTR3	CD44(XM_027979619.3#NC_056068.1#64457782:c.*2060>0,XM_027979621.3#NC_056068.1#64457782:c.*2060>0,XM_042233348.2#NC_056068.1#64457782:c.*2060>0,XM_042233343.2#NC_056068.1#64457782:c.*2060>0,XM_042233342.2#NC_056068.1#64457782:c.*2060>0,XM_042233349.2#NC_056068.1#64457782:c.*2060>0,XM_042233351.2#NC_056068.1#64457782:c.*2060>0,XM_042233345.2#NC_056068.1#64457782:c.*2060>0,XM_060399517.1#NC_056068.1…	NC_056068.1	64546600	64546686	gene_id "DR0308065_dup4120"; transcript_id "DR0308065"; family_id "LINE/RTE-BovB"; class_id "LINE/RTE-BovB";
UTR3	SLC1A2(XM_027979630.2#NC_056068.1#64573794:c.*35600>0,XM_060399520.1#NC_056068.1#64573794:c.*35600>0,XM_060399521.1#NC_056068.1#64573794:c.*35600>0,XM_060399519.1#NC_056068.1#64573794:c.*35600>0)	NC_056068.1	64580166	64580328	gene_id "DR1880892_dup1164"; transcript_id "DR1880892"; family_id "LINE/L1"; class_id "LINE/L1";
intergenic	PRR5L(dist=24419),TRAF6(dist=2218)	NC_056068.1	65763615	65763735	gene_id "DR0307584_dup121"; transcript_id "DR0307584"; family_id "LINE/L1"; class_id "LINE/L1";
intergenic	LOC121816712(dist=181316),NONE(dist=NONE)	NC_056068.1	66177619	66179266	gene_id "DR1068068_dup714"; transcript_id "DR1068068"; family_id "LINE/RTE-BovB"; class_id "LINE/RTE-BovB";
intergenic	ALX4(dist=155858),LOC121816714(dist=71423)	NC_056068.1	73482654	73483089	gene_id "DR0195167_dup8892"; transcript_id "DR0195167"; family_id "LINE/RTE-BovB"; class_id "LINE/RTE-BovB";
intronic	PRDM11	NC_056068.1	74145494	74145725	gene_id "DR0389106_dup5355"; transcript_id "DR0389106"; family_id "LINE/L1"; class_id "LINE/L1";
intronic	PRDM11	NC_056068.1	74165201	74165901	gene_id "DF0000313_dup1639"; transcript_id "DF0000313"; family_id "LINE/L1"; class_id "LINE/L1";
UTR3	SYT13(XM_027979653.2#NC_056068.1#74202802:c.*27370>0)	NC_056068.1	74203653	74203886	gene_id "DR0082856_dup5901"; transcript_id "DR0082856"; family_id "LINE/RTE-BovB"; class_id "LINE/RTE-BovB";
UTR3	SYT13(XM_027979653.2#NC_056068.1#74202802:c.*6310>0)	NC_056068.1	74205759	74205808	gene_id "DR1880765_dup593"; transcript_id "DR1880765"; family_id "DNA/hAT-Charlie"; class_id "DNA/hAT-Charlie";
intronic	CRY2	NC_056068.1	74835610	74836330	gene_id "DR1691898_dup5155"; transcript_id "DR1691898"; family_id "LINE/RTE-BovB"; class_id "LINE/RTE-BovB";
intronic	CSTPP1	NC_056068.1	75926646	75926898	gene_id "DR0812865_dup10707"; transcript_id "DR0812865"; family_id "LINE/RTE-BovB"; class_id "LINE/RTE-BovB";
downstream	MTCH2(dist=21)	NC_056068.1	76338817	76338993	gene_id "DF0000091_dup427"; transcript_id "DF0000091"; family_id "DNA/hAT-Charlie"; class_id "DNA/hAT-Charlie";
intergenic	LOC114118324(dist=15861),LOC114118544(dist=7209)	NC_056068.1	78683995	78685275	gene_id "DR0768367_dup1158"; transcript_id "DR0768367"; family_id "LINE/L1"; class_id "LINE/L1";
UTR3	LRRC55(XM_027979775.3#NC_056068.1#79207853:c.*8900>0,XM_027979776.3#NC_056068.1#79208376:c.*8900>0)	NC_056068.1	79217243	79217391	gene_id "DR0082601_dup3514"; transcript_id "DR0082601"; family_id "SINE/MIR"; class_id "SINE/MIR";
UTR3	LRRC55(XM_027979775.3#NC_056068.1#79207853:c.*32920>0,XM_027979776.3#NC_056068.1#79208376:c.*32920>0)	NC_056068.1	79219645	79219671	gene_id "DR0194865_dup9703"; transcript_id "DR0194865"; family_id "LINE/RTE-BovB"; class_id "LINE/RTE-BovB";
UTR3	LRRC55(XM_027979775.3#NC_056068.1#79207853:c.*35470>0,XM_027979776.3#NC_056068.1#79208376:c.*35470>0)	NC_056068.1	79219900	79219936	gene_id "DR0194865_dup9704"; transcript_id "DR0194865"; family_id "LINE/RTE-BovB"; class_id "LINE/RTE-BovB";
exonic	P2RX3	NC_056068.1	79381352	79381670	gene_id "DR1809906_dup828"; transcript_id "DR1809906"; family_id "LINE/RTE-BovB"; class_id "LINE/RTE-BovB";
UTR3	P2RX3(XM_015101165.4#NC_056068.1#79369881:c.*3210>0)	NC_056068.1	79404621	79404810	gene_id "DF0000975_dup30957"; transcript_id "DF0000975"; family_id "SINE/MIR"; class_id "SINE/MIR";
UTR3	P2RX3(XM_015101165.4#NC_056068.1#79369881:c.*13030>0)	NC_056068.1	79405603	79405830	gene_id "DR0195003_dup5906"; transcript_id "DR0195003"; family_id "LINE"; class_id "LINE";
UTR3	P2RX3(XM_015101165.4#NC_056068.1#79369881:c.*23200>0)	NC_056068.1	79406620	79406747	gene_id "DR0310652_dup3130"; transcript_id "DR0310652"; family_id "LINE/RTE-BovB"; class_id "LINE/RTE-BovB";
UTR3	P2RX3(XM_015101165.4#NC_056068.1#79369881:c.*25630>0)	NC_056068.1	79406863	79407127	gene_id "DR0813395_dup1440"; transcript_id "DR0813395"; family_id "LINE/RTE-BovB"; class_id "LINE/RTE-BovB";
downstream	P2RX3(dist=165)	NC_056068.1	79407278	79407328	gene_id "DR0768582_dup1859"; transcript_id "DR0768582"; family_id "SINE/MIR"; class_id "SINE/MIR";
downstream	P2RX3(dist=465)	NC_056068.1	79407578	79407595	gene_id "DR1606277_dup7692"; transcript_id "DR1606277"; family_id "LINE/L1"; class_id "LINE/L1";
intronic	MS4A13	NC_056068.1	81906302	81909179	gene_id "rnd-1_family-0_dup4579"; transcript_id "rnd-1_family-0"; family_id "LINE/RTE-BovB"; class_id "LINE/RTE-BovB";
intergenic	LOC114118786(dist=73323),LOC114118782(dist=27488)	NC_056069.1	213460	221191	gene_id "DR1810229_dup3527"; transcript_id "DR1810229"; family_id "LINE/RTE-BovB"; class_id "LINE/RTE-BovB";
intronic	RANBP17	NC_056069.1	3315516	3315614	gene_id "DR1692666_dup10340"; transcript_id "DR1692666"; family_id "LINE"; class_id "LINE";
intronic	RANBP17	NC_056069.1	3315549	3315774	gene_id "DR0768572_dup7222"; transcript_id "DR0768572"; family_id "LINE/RTE-BovB"; class_id "LINE/RTE-BovB";
intronic	RANBP17	NC_056069.1	3315573	3315706	gene_id "DR0768748_dup3106"; transcript_id "DR0768748"; family_id "SINE/MIR"; class_id "SINE/MIR";
intronic	RANBP17	NC_056069.1	3315917	3316044	gene_id "DR1810495_dup2423"; transcript_id "DR1810495"; family_id "LINE/RTE-BovB"; class_id "LINE/RTE-BovB";
intronic	RANBP17	NC_056069.1	3315971	3316084	gene_id "DR0307541_dup5398"; transcript_id "DR0307541"; family_id "SINE/MIR"; class_id "SINE/MIR";
intergenic	RANBP17(dist=6321),TLX3(dist=2870)	NC_056069.1	3328317	3328501	gene_id "DF0000876_dup3208"; transcript_id "DF0000876"; family_id "DNA/hAT-Charlie"; class_id "DNA/hAT-Charlie";
intronic	CPEB4	NC_056069.1	5836206	5836421	gene_id "DR1606603_dup4584"; transcript_id "DR1606603"; family_id "LINE/L1"; class_id "LINE/L1";
intronic	MCCC2	NC_056069.1	10062320	10062699	gene_id "DR0389074_dup8745"; transcript_id "DR0389074"; family_id "LINE/L1"; class_id "LINE/L1";
intronic	BDP1	NC_056069.1	10164270	10164487	gene_id "DR1068491_dup6670"; transcript_id "DR1068491"; family_id "LINE"; class_id "LINE";
intergenic	SERF1B(dist=4919),LOC101110178(dist=5837)	NC_056069.1	10221443	10221561	gene_id "DR0307776_dup1537"; transcript_id "DR0307776"; family_id "SINE/MIR"; class_id "SINE/MIR";
intergenic	NAIP(dist=7609),LOC101118051(dist=5856)	NC_056069.1	10308875	10309616	gene_id "DR0389390_dup1474"; transcript_id "DR0389390"; family_id "LINE/L1"; class_id "LINE/L1";
UTR3	CENPH(XM_004016915.5#NC_056069.1#10591986:c.*6290>0,XM_042233716.1#NC_056069.1#10591986:c.*6340>0)	NC_056069.1	10594174	10594190	gene_id "DR0554898_dup7438"; transcript_id "DR0554898"; family_id "LINE/L1"; class_id "LINE/L1";
ncRNA_intronic	LOC132657941	NC_056069.1	10648492	10648803	gene_id "DF0000302_dup4921"; transcript_id "DF0000302"; family_id "LINE/L1"; class_id "LINE/L1";
UTR3	SGTB(XM_004016929.6#NC_056069.1#13965789:c.*28030>0,XM_042233740.2#NC_056069.1#13965789:c.*28030>0)	NC_056069.1	14014638	14014698	gene_id "DR0195173_dup7229"; transcript_id "DR0195173"; family_id "LINE/RTE-BovB"; class_id "LINE/RTE-BovB";
UTR3	TRAPPC13(XM_012096837.4#NC_056069.1#14015080:c.*10920>0,XM_004016931.5#NC_056069.1#14015080:c.*10920>0,XM_004016930.5#NC_056069.1#14015080:c.*10920>0,XM_012096836.4#NC_056069.1#14015080:c.*10920>0)	NC_056069.1	14015536	14015593	gene_id "DR1810104_dup3544"; transcript_id "DR1810104"; family_id "LINE"; class_id "LINE";
intronic	CENPK	NC_056069.1	14137609	14138313	gene_id "DR0195108_dup3580"; transcript_id "DR0195108"; family_id "LINE/L1"; class_id "LINE/L1";
ncRNA_intronic	LOC114118734	NC_056069.1	15761384	15762833	gene_id "DR0768367_dup1164"; transcript_id "DR0768367"; family_id "LINE/L1"; class_id "LINE/L1";
UTR3	HSPB3(XM_004016995.6#NC_056069.1#24828204:c.*960>0)	NC_056069.1	24829096	24829885	gene_id "DR1880419_dup838"; transcript_id "DR1880419"; family_id "LTR/ERVL"; class_id "LTR/ERVL";
UTR3	ITGA1(XM_027980075.2#NC_056069.1#26287154:c.*28360>0)	NC_056069.1	26291122	26291336	gene_id "DF0000893_dup621"; transcript_id "DF0000893"; family_id "DNA/hAT-Tip100"; class_id "DNA/hAT-Tip100";
intergenic	EMB(dist=3887),TRNAS-GGA_189(dist=229453)	NC_056069.1	28895461	28895619	gene_id "DR0195135_dup5432"; transcript_id "DR0195135"; family_id "SINE/MIR"; class_id "SINE/MIR";
intergenic	MRPS30(dist=166550),FGF10(dist=248636)	NC_056069.1	30355580	30357094	gene_id "DR0082682_dup1007"; transcript_id "DR0082682"; family_id "LINE/L1"; class_id "LINE/L1";
intergenic	MRPS30(dist=167946),FGF10(dist=247240)	NC_056069.1	30356976	30357944	gene_id "DR0082862_dup3278"; transcript_id "DR0082862"; family_id "LINE/RTE-BovB"; class_id "LINE/RTE-BovB";
intergenic	LOC101104787(dist=442545),NNT(dist=6483)	NC_056069.1	31249752	31250002	gene_id "DR1068085_dup14840"; transcript_id "DR1068085"; family_id "LINE/RTE-BovB"; class_id "LINE/RTE-BovB";
intergenic	TRNAC-GCA_194(dist=40493),TRNAY-GUA_37(dist=25866)	NC_056069.1	33163757	33163916	gene_id "DR0109672_dup290"; transcript_id "DR0109672"; family_id "LINE/RTE-BovB"; class_id "LINE/RTE-BovB";
UTR3	PLCXD3(XM_015101312.4#NC_056069.1#33208549:c.*52800>0)	NC_056069.1	33398396	33398578	gene_id "DR0109528_dup587"; transcript_id "DR0109528"; family_id "DNA/hAT-Blackjack"; class_id "DNA/hAT-Blackjack";
intergenic	CPLANE1(dist=5010),NIPBL(dist=10395)	NC_056069.1	37313567	37313606	gene_id "DR0307453_dup2057"; transcript_id "DR0307453"; family_id "LINE/RTE-BovB"; class_id "LINE/RTE-BovB";
UTR5	TTC23L(XM_042233889.2#NC_056069.1#39411174:c.-74400>0)	NC_056069.1	39483957	39484023	gene_id "DR1692427_dup104"; transcript_id "DR1692427"; family_id "LINE/L1"; class_id "LINE/L1";
intronic	RAI14	NC_056069.1	39496239	39496283	gene_id "DR1606614_dup292"; transcript_id "DR1606614"; family_id "LINE/L2"; class_id "LINE/L2";
intronic	RAI14	NC_056069.1	39496410	39496510	gene_id "DR1692577_dup53"; transcript_id "DR1692577"; family_id "DNA/hAT-Charlie"; class_id "DNA/hAT-Charlie";
intronic	C1QTNF3	NC_056069.1	39904632	39904706	gene_id "DR0109763_dup253"; transcript_id "DR0109763"; family_id "LINE/L1"; class_id "LINE/L1";
UTR3	ADAMTS12(XM_027980135.3#NC_056069.1#40028172:c.*20870>0)	NC_056069.1	40429134	40429358	gene_id "DR0769178_dup4368"; transcript_id "DR0769178"; family_id "LINE/RTE-BovB"; class_id "LINE/RTE-BovB";
intergenic	CDH6(dist=113228),LOC114118746(dist=1360192)	NC_056069.1	42598505	42598794	gene_id "DR1809886_dup948"; transcript_id "DR1809886"; family_id "LINE/L1"; class_id "LINE/L1";
intergenic	CDH6(dist=351701),LOC114118746(dist=1121719)	NC_056069.1	42836978	42837941	gene_id "DR0813474_dup6688"; transcript_id "DR0813474"; family_id "LINE/L1"; class_id "LINE/L1";
intergenic	TRNAC-ACA_181(dist=364869),TRNAF-GAA_25(dist=179473)	NC_056069.1	48661798	48667910	gene_id "DF0279828_dup1233"; transcript_id "DF0279828"; family_id "LINE/L1"; class_id "LINE/L1";
intergenic	TRNAS-GCU_10(dist=156689),TRNAW-CCA_179(dist=103314)	NC_056069.1	55650275	55650339	gene_id "DR0082587_dup2007"; transcript_id "DR0082587"; family_id "LINE/L1"; class_id "LINE/L1";
intergenic	TRNAS-GCU_10(dist=156908),TRNAW-CCA_179(dist=103095)	NC_056069.1	55650494	55650549	gene_id "DR0813378_dup87"; transcript_id "DR0813378"; family_id "LINE/L2"; class_id "LINE/L2";
intergenic	TRNAS-GCU_10(dist=157002),TRNAW-CCA_179(dist=103001)	NC_056069.1	55650588	55650836	gene_id "DR0768554_dup14472"; transcript_id "DR0768554"; family_id "LINE/RTE-BovB"; class_id "LINE/RTE-BovB";
intergenic	TRNAS-GCU_10(dist=157943),TRNAW-CCA_179(dist=102060)	NC_056069.1	55651529	55651721	gene_id "DR0194827_dup7068"; transcript_id "DR0194827"; family_id "LINE/RTE-BovB"; class_id "LINE/RTE-BovB";
intronic	BASP1	NC_056069.1	56084011	56084355	gene_id "DR1809655_dup1472"; transcript_id "DR1809655"; family_id "LTR/ERVL-MaLR"; class_id "LTR/ERVL-MaLR";
ncRNA_intronic	LOC114118751	NC_056069.1	56154926	56155069	gene_id "DF0001126_dup1669"; transcript_id "DF0001126"; family_id "LTR/ERVL-MaLR"; class_id "LTR/ERVL-MaLR";
intergenic	LOC132657969(dist=84793),LOC121816822(dist=141447)	NC_056069.1	56256405	56256450	gene_id "DR1692453_dup323"; transcript_id "DR1692453"; family_id "SINE/MIR"; class_id "SINE/MIR";
UTR3	CTNND2(XM_027980164.3#NC_056069.1#61310520:c.*9500>0,XM_027980165.3#NC_056069.1#61310520:c.*9500>0,XM_042233932.2#NC_056069.1#61917647:c.*9500>0)	NC_056069.1	62427057	62427115	gene_id "DR0194873_dup2089"; transcript_id "DR0194873"; family_id "LINE/L1"; class_id "LINE/L1";
UTR3	LOC105602659(XM_060400287.1#NC_056069.1#70897752:c.*9640>0,XM_060400286.1#NC_056069.1#70897752:c.*7960>0,XM_060400284.1#NC_056069.1#70897752:c.*9640>0,XM_060400285.1#NC_056069.1#70897752:c.*9640>0)	NC_056069.1	70898040	70898543	gene_id "DR0310672_dup2899"; transcript_id "DR0310672"; family_id "LINE/RTE-BovB"; class_id "LINE/RTE-BovB";
ncRNA_exonic	LOC132658027	NC_056070.1	1991220	1991643	gene_id "DR0109387_dup1445"; transcript_id "DR0109387"; family_id "LINE/L1"; class_id "LINE/L1";
intergenic	SH3D19(dist=2194),RPS3A(dist=15198)	NC_056070.1	6874216	6874366	gene_id "DR0109518_dup17153"; transcript_id "DR0109518"; family_id "LINE/RTE-BovB"; class_id "LINE/RTE-BovB";
intergenic	TTC29(dist=16138),LOC121816914(dist=27255)	NC_056070.1	11708083	11708839	gene_id "DF0000008_dup13073"; transcript_id "DF0000008"; family_id "LINE/L1"; class_id "LINE/L1";
intronic	GAB1	NC_056070.1	14574380	14575298	gene_id "DR0812847_dup1668"; transcript_id "DR0812847"; family_id "LINE/RTE-BovB"; class_id "LINE/RTE-BovB";
intronic	INPP4B	NC_056070.1	15810169	15810311	gene_id "DF0000974_dup10620"; transcript_id "DF0000974"; family_id "SINE/MIR"; class_id "SINE/MIR";
intergenic	MGARP(dist=49701),ELF2(dist=8070)	NC_056070.1	18520370	18520786	gene_id "DR1068246_dup1361"; transcript_id "DR1068246"; family_id "SINE/MIR"; class_id "SINE/MIR";
intronic	SLC7A11	NC_056070.1	19505033	19512771	gene_id "DR1606399_dup4116"; transcript_id "DR1606399"; family_id "LINE/L1"; class_id "LINE/L1";
intergenic	LOC114118835(dist=89094),NONE(dist=NONE)	NC_056070.1	21686536	21689243	gene_id "DR1880369_dup584"; transcript_id "DR1880369"; family_id "LINE/L1"; class_id "LINE/L1";
intronic	LOC101108690	NC_056070.1	29049071	29049691	gene_id "DR0194971_dup457"; transcript_id "DR0194971"; family_id "DNA/TcMar-Tigger"; class_id "DNA/TcMar-Tigger";
intergenic	FSTL5(dist=250120),LOC101110539(dist=225484)	NC_056070.1	37666779	37667586	gene_id "DR1880138_dup987"; transcript_id "DR1880138"; family_id "LINE/L1"; class_id "LINE/L1";
UTR3	GASK1B(XM_042234411.2#NC_056070.1#40991475:c.*10540>0,XM_027956333.3#NC_056070.1#40991931:c.*10540>0)	NC_056070.1	41060857	41061072	gene_id "DR0082958_dup27099"; transcript_id "DR0082958"; family_id "LINE/RTE-BovB"; class_id "LINE/RTE-BovB";
intronic	PDGFC	NC_056070.1	42491750	42494102	gene_id "DR0195173_dup7761"; transcript_id "DR0195173"; family_id "LINE/RTE-BovB"; class_id "LINE/RTE-BovB";
intronic	GUCY1A1	NC_056070.1	43725420	43725545	gene_id "DR0769064_dup3483"; transcript_id "DR0769064"; family_id "LINE/L1"; class_id "LINE/L1";
intronic	GUCY1A1	NC_056070.1	43725832	43726370	gene_id "DF0001130_dup958"; transcript_id "DF0001130"; family_id "LTR/ERVL-MaLR"; class_id "LTR/ERVL-MaLR";
intronic	GUCY1A1	NC_056070.1	43726426	43726438	gene_id "DR1606218_dup4844"; transcript_id "DR1606218"; family_id "LINE/RTE-BovB"; class_id "LINE/RTE-BovB";
intronic	MMP17	NC_056070.1	45297274	45297601	gene_id "DR0195083_dup213"; transcript_id "DR0195083"; family_id "LTR/ERVL-MaLR"; class_id "LTR/ERVL-MaLR";
intergenic	UBC(dist=2254),LOC114108812(dist=27815)	NC_056070.1	50938222	50938268	gene_id "DR0768750_dup2958"; transcript_id "DR0768750"; family_id "LINE/RTE-BovB"; class_id "LINE/RTE-BovB";
intergenic	UBC(dist=2261),LOC114108812(dist=27808)	NC_056070.1	50938229	50938516	gene_id "DR1810356_dup507"; transcript_id "DR1810356"; family_id "LINE/L1"; class_id "LINE/L1";
ncRNA_intronic	LOC132658042	NC_056070.1	53200042	53200298	gene_id "DR1692127_dup1906"; transcript_id "DR1692127"; family_id "SINE/MIR"; class_id "SINE/MIR";
UTR3	P2RX7(XM_027956495.3#NC_056070.1#54003508:c.*21210>0,XM_042234061.2#NC_056070.1#54003508:c.*21210>0)	NC_056070.1	54004801	54005475	gene_id "DR0082862_dup3474"; transcript_id "DR0082862"; family_id "LINE/RTE-BovB"; class_id "LINE/RTE-BovB";
intronic	CUX2	NC_056070.1	55105888	55107508	gene_id "DR0311047_dup3412"; transcript_id "DR0311047"; family_id "LINE/RTE-BovB"; class_id "LINE/RTE-BovB";
UTR3	SRRM4(XM_015101644.4#NC_056070.1#56183222:c.*53980>0)	NC_056070.1	56183733	56183828	gene_id "DR0768771_dup390"; transcript_id "DR0768771"; family_id "SINE/MIR"; class_id "SINE/MIR";
UTR3	SRRM4(XM_015101644.4#NC_056070.1#56183222:c.*26180>0)	NC_056070.1	56186513	56186640	gene_id "DF0000986_dup679"; transcript_id "DF0000986"; family_id "DNA/TcMar-Tigger"; class_id "DNA/TcMar-Tigger";
UTR3	NOS1(XM_042234646.1#NC_056070.1#57722520:c.*49660>0,XM_027956540.2#NC_056070.1#57745591:c.*49660>0,XM_042234647.1#NC_056070.1#57745591:c.*49660>0)	NC_056070.1	57914814	57915004	gene_id "DR0307524_dup399"; transcript_id "DR0307524"; family_id "DNA/hAT-Charlie"; class_id "DNA/hAT-Charlie";
ncRNA_exonic	LOC121816902	NC_056070.1	60975094	60975159	gene_id "DR1880239_dup704"; transcript_id "DR1880239"; family_id "LINE/RTE-BovB"; class_id "LINE/RTE-BovB";
ncRNA_exonic	LOC121816902	NC_056070.1	60975518	60975729	gene_id "DR1067789_dup1676"; transcript_id "DR1067789"; family_id "LINE/L1"; class_id "LINE/L1";
ncRNA_exonic	LOC121816872	NC_056070.1	62824317	62824611	gene_id "DR0195183_dup5263"; transcript_id "DR0195183"; family_id "LINE/L2"; class_id "LINE/L2";
downstream	MVK(dist=898)	NC_056070.1	63751862	63752398	gene_id "DR0109422_dup3975"; transcript_id "DR0109422"; family_id "LINE/RTE-BovB"; class_id "LINE/RTE-BovB";
intronic	SVOP	NC_056070.1	64215693	64216061	gene_id "DR0389010_dup1891"; transcript_id "DR0389010"; family_id "LINE/RTE-BovB"; class_id "LINE/RTE-BovB";
intergenic	SVOP(dist=1052),DAO(dist=1655)	NC_056070.1	64259581	64259895	gene_id "DF0001023_dup2779"; transcript_id "DF0001023"; family_id "LTR/ERVL-MaLR"; class_id "LTR/ERVL-MaLR";
downstream	DAO(dist=999)	NC_056070.1	64260237	64260589	gene_id "DF0000107_dup1268"; transcript_id "DF0000107"; family_id "DNA/hAT-Charlie"; class_id "DNA/hAT-Charlie";
intronic	SRRD	NC_056070.1	66348728	66348923	gene_id "DR0769110_dup8970"; transcript_id "DR0769110"; family_id "LINE/RTE-BovB"; class_id "LINE/RTE-BovB";
UTR3	SRRD(XM_027956679.3#NC_056070.1#66335629:c.*12530>0)	NC_056070.1	66357392	66357462	gene_id "DR1606748_dup132"; transcript_id "DR1606748"; family_id "LTR/ERVL"; class_id "LTR/ERVL";
ncRNA_intronic	LOC101105359	NC_056070.1	66492180	66492573	gene_id "DR0082888_dup361"; transcript_id "DR0082888"; family_id "LINE/L1"; class_id "LINE/L1";
ncRNA_exonic	LOC101105359	NC_056070.1	66493703	66493912	gene_id "DR0195054_dup15858"; transcript_id "DR0195054"; family_id "LINE/RTE-BovB"; class_id "LINE/RTE-BovB";
ncRNA_exonic	LOC101105359	NC_056070.1	66496328	66496700	gene_id "DR0195075_dup2316"; transcript_id "DR0195075"; family_id "LTR/ERVL-MaLR"; class_id "LTR/ERVL-MaLR";
ncRNA_exonic	LOC101105359	NC_056070.1	66501985	66502023	gene_id "DR1692174_dup671"; transcript_id "DR1692174"; family_id "LINE/L2"; class_id "LINE/L2";
intronic	XBP1	NC_056070.1	68226602	68226810	gene_id "rnd-1_family-133_dup1396"; transcript_id "rnd-1_family-133"; family_id "LINE/RTE-BovB"; class_id "LINE/RTE-BovB";
UTR3	NIPSNAP1(XM_042234812.1#NC_056070.1#68744713:c.*7980>0,XM_060400852.1#NC_056070.1#68744713:c.*20860>0,XM_060400854.1#NC_056070.1#68744713:c.*7980>0,XM_027956732.3#NC_056070.1#68744713:c.*7980>0,XM_060400853.1#NC_056070.1#68744713:c.*20860>0,XM_060400855.1#NC_056070.1#68744713:c.*7980>0)	NC_056070.1	68745514	68746055	gene_id "DR0109777_dup7812"; transcript_id "DR0109777"; family_id "LINE/RTE-BovB"; class_id "LINE/RTE-BovB";
intergenic	LOC101112166(dist=1563),GAL3ST1(dist=2727)	NC_056070.1	69489434	69489874	gene_id "DF0001221_dup3734"; transcript_id "DF0001221"; family_id "LTR/ERVL-MaLR"; class_id "LTR/ERVL-MaLR";
UTR3	DUSP18(XM_027956778.3#NC_056070.1#69570136:c.*63540>0,XM_027956780.3#NC_056070.1#69570136:c.*68990>0)	NC_056070.1	69571423	69571588	gene_id "DR0082804_dup1266"; transcript_id "DR0082804"; family_id "LINE/L1"; class_id "LINE/L1";
downstream	DEPDC5(dist=876)	NC_056070.1	70376761	70377019	gene_id "DR1880996_dup3330"; transcript_id "DR1880996"; family_id "SINE/MIR"; class_id "SINE/MIR";
UTR3	SLC2A11(XM_027956834.2#NC_056070.1#71314814:c.*2400>0,XM_042234868.1#NC_056070.1#71314814:c.*490>0,XM_042234870.2#NC_056070.1#71316920:c.*490>0,XM_042234873.2#NC_056070.1#71323727:c.*490>0,XM_042234872.2#NC_056070.1#71324525:c.*490>0,XM_042234874.1#NC_056070.1#71325964:c.*490>0)	NC_056070.1	71330882	71331707	gene_id "DF0000294_dup5048"; transcript_id "DF0000294"; family_id "LINE/L1"; class_id "LINE/L1";
intergenic	SPECC1L(dist=4686),BCR(dist=5629)	NC_056070.1	71745788	71747172	gene_id "DR1810061_dup6291"; transcript_id "DR1810061"; family_id "LINE/RTE-BovB"; class_id "LINE/RTE-BovB";
downstream	BCR(dist=985)	NC_056070.1	71750432	71750600	gene_id "DR0082707_dup15201"; transcript_id "DR0082707"; family_id "LINE/L1"; class_id "LINE/L1";
intronic	RAB36	NC_056070.1	71840251	71840465	gene_id "DR1809621_dup1246"; transcript_id "DR1809621"; family_id "LINE/L1"; class_id "LINE/L1";
intronic	LOC101108295	NC_056070.1	72424381	72424644	gene_id "DR0082880_dup10051"; transcript_id "DR0082880"; family_id "LINE/L1"; class_id "LINE/L1";
intronic	GNB1L	NC_056070.1	72883283	72883856	gene_id "DF0000308_dup1246"; transcript_id "DF0000308"; family_id "LINE/L1"; class_id "LINE/L1";
UTR3	MKRN3(XM_042234996.2#NC_056071.1#525016:c.*61990>0)	NC_056071.1	532765	533315	gene_id "DR1809625_dup2166"; transcript_id "DR1809625"; family_id "LINE/L1"; class_id "LINE/L1";
ncRNA_exonic	LOC121817148	NC_056071.1	1032808	1033070	gene_id "DR0109774_dup83"; transcript_id "DR0109774"; family_id "LTR/ERVL"; class_id "LTR/ERVL";
downstream	SNRPN(dist=385)	NC_056071.1	1258383	1258584	gene_id "DR0307621_dup110"; transcript_id "DR0307621"; family_id "LINE/L1"; class_id "LINE/L1";
UTR5	UBE3A(XM_042235003.1#NC_056071.1#1614581:c.-11200>0)	NC_056071.1	1678453	1678929	gene_id "DR1809710_dup414"; transcript_id "DR1809710"; family_id "DNA/TcMar-Tigger"; class_id "DNA/TcMar-Tigger";
UTR3	GABRB3(XM_042235017.2#NC_056071.1#3201597:c.*2630>0,XM_027956995.3#NC_056071.1#3201597:c.*2630>0)	NC_056071.1	3205486	3205672	gene_id "DR0554639_dup439"; transcript_id "DR0554639"; family_id "DNA/CMC-EnSpm"; class_id "DNA/CMC-EnSpm";
intronic	TTC23	NC_056071.1	6925366	6927699	gene_id "DR0082899_dup183"; transcript_id "DR0082899"; family_id "LINE/L1"; class_id "LINE/L1";
UTR3	NTRK3(XM_060401597.1#NC_056071.1#18220256:c.*165760>0,XM_042235650.2#NC_056071.1#18220256:c.*165760>0)	NC_056071.1	18220469	18220570	gene_id "DR1880466_dup478"; transcript_id "DR1880466"; family_id "LTR/ERV1"; class_id "LTR/ERV1";
ncRNA_exonic	LOC114109005	NC_056071.1	20194350	20194542	gene_id "DR0768582_dup2034"; transcript_id "DR0768582"; family_id "SINE/MIR"; class_id "SINE/MIR";
ncRNA_exonic	LOC114109005	NC_056071.1	20195417	20195543	gene_id "DR0308065_dup4528"; transcript_id "DR0308065"; family_id "LINE/RTE-BovB"; class_id "LINE/RTE-BovB";
ncRNA_exonic	LOC105603092	NC_056071.1	20221561	20221639	gene_id "DR1809944_dup241"; transcript_id "DR1809944"; family_id "SINE/MIR"; class_id "SINE/MIR";
ncRNA_exonic	LOC105603092	NC_056071.1	20224127	20224359	gene_id "DR0389083_dup10451"; transcript_id "DR0389083"; family_id "LINE"; class_id "LINE";
ncRNA_exonic	LOC105603092	NC_056071.1	20224204	20224460	gene_id "DR1068117_dup2979"; transcript_id "DR1068117"; family_id "LTR/ERVL-MaLR"; class_id "LTR/ERVL-MaLR";
ncRNA_exonic	LOC105603092	NC_056071.1	20225663	20226020	gene_id "DF0000304_dup5277"; transcript_id "DF0000304"; family_id "LINE/L1"; class_id "LINE/L1";
ncRNA_exonic	LOC105603092	NC_056071.1	20226130	20226559	gene_id "DR1606284_dup2649"; transcript_id "DR1606284"; family_id "LINE/RTE-BovB"; class_id "LINE/RTE-BovB";
ncRNA_exonic	LOC105603092	NC_056071.1	20227258	20227692	gene_id "DF0000966_dup92"; transcript_id "DF0000966"; family_id "DNA/hAT-Tip100"; class_id "DNA/hAT-Tip100";
downstream	LOC105603092(dist=525)	NC_056071.1	20228400	20228785	gene_id "DR1692148_dup1289"; transcript_id "DR1692148"; family_id "LINE/RTE-BovB"; class_id "LINE/RTE-BovB";
downstream	TICRR(dist=69)	NC_056071.1	20379847	20380765	gene_id "DR0109368_dup681"; transcript_id "DR0109368"; family_id "LINE/L1"; class_id "LINE/L1";
UTR3	CTXND1(XM_027957129.3#NC_056071.1#23951737:c.*31970>0)	NC_056071.1	23952787	23952985	gene_id "DR0109518_dup18157"; transcript_id "DR0109518"; family_id "LINE/RTE-BovB"; class_id "LINE/RTE-BovB";
UTR3	CTXND1(XM_027957129.3#NC_056071.1#23951737:c.*13220>0)	NC_056071.1	23954662	23955191	gene_id "DR0082848_dup5900"; transcript_id "DR0082848"; family_id "LINE/RTE-BovB"; class_id "LINE/RTE-BovB";
UTR3	ARNT2(XM_042234958.2#NC_056071.1#24068878:c.*22420>0,XM_060401377.1#NC_056071.1#24068878:c.*22420>0,XM_027956965.3#NC_056071.1#24068878:c.*21930>0,XM_060401376.1#NC_056071.1#24076514:c.*21930>0,XM_060401379.1#NC_056071.1#24081854:c.*21930>0,XM_060401378.1#NC_056071.1#24087164:c.*21930>0,XM_042234959.2#NC_056071.1#24109852:c.*21930>0)	NC_056071.1	24257489	24257635	gene_id "DR1880853_dup1465"; transcript_id "DR1880853"; family_id "SINE/MIR"; class_id "SINE/MIR";
UTR3	ARNT2(XM_042234958.2#NC_056071.1#24068878:c.*23910>0,XM_060401377.1#NC_056071.1#24068878:c.*23910>0,XM_027956965.3#NC_056071.1#24068878:c.*23420>0,XM_060401376.1#NC_056071.1#24076514:c.*23420>0,XM_060401379.1#NC_056071.1#24081854:c.*23420>0,XM_060401378.1#NC_056071.1#24087164:c.*23420>0,XM_042234959.2#NC_056071.1#24109852:c.*23420>0)	NC_056071.1	24257638	24257653	gene_id "DR1880711_dup7915"; transcript_id "DR1880711"; family_id "LINE/RTE-BovB"; class_id "LINE/RTE-BovB";
intergenic	TRPM1(dist=44905),KLF13(dist=82114)	NC_056071.1	25361297	25361847	gene_id "DR0307925_dup17"; transcript_id "DR0307925"; family_id "LTR/ERV1"; class_id "LTR/ERV1";
ncRNA_exonic	LOC105603128	NC_056071.1	25695901	25696364	gene_id "DR0109748_dup534"; transcript_id "DR0109748"; family_id "LINE/L1"; class_id "LINE/L1";
UTR3	TM2D3(XM_012098604.4#NC_056071.1#26632892:c.*5640>0,XM_004017807.5#NC_056071.1#26632892:c.*5640>0)	NC_056071.1	26645454	26645473	gene_id "DR0389053_dup1711"; transcript_id "DR0389053"; family_id "LINE"; class_id "LINE";
intergenic	LOC105603132(dist=1800),CHRNA7(dist=184996)	NC_056071.1	27135489	27136464	gene_id "DR0194917_dup1535"; transcript_id "DR0194917"; family_id "LINE/L1"; class_id "LINE/L1";
UTR3	CHRNA7(XM_042235173.1#NC_056071.1#27320484:c.*32170>0)	NC_056071.1	27321144	27322161	gene_id "DF0000304_dup5316"; transcript_id "DF0000304"; family_id "LINE/L1"; class_id "LINE/L1";
intergenic	CRABP1(dist=4501),IREB2(dist=75152)	NC_056071.1	28574750	28574933	gene_id "DF0000615_dup282"; transcript_id "DF0000615"; family_id "LTR/ERVL"; class_id "LTR/ERVL";
intronic	HYKK	NC_056071.1	28706802	28707043	gene_id "DR0307785_dup4035"; transcript_id "DR0307785"; family_id "LINE/RTE-BovB"; class_id "LINE/RTE-BovB";
UTR3	CHRNA3(XM_042235190.2#NC_056071.1#28786514:c.*20260>0)	NC_056071.1	28787128	28787284	gene_id "DR1068360_dup3754"; transcript_id "DR1068360"; family_id "LINE"; class_id "LINE";
UTR3	RCN2(XM_015101966.4#NC_056071.1#29827096:c.*30340>0,XM_027957157.3#NC_056071.1#29827096:c.*30340>0)	NC_056071.1	29848240	29848571	gene_id "DF0000275_dup1926"; transcript_id "DF0000275"; family_id "LINE/L1"; class_id "LINE/L1";
UTR5	LINGO1(XM_042235205.2#NC_056071.1#30556488:c.-1859210>0)	NC_056071.1	30745275	30745402	gene_id "DR0109564_dup11396"; transcript_id "DR0109564"; family_id "LINE/RTE-BovB"; class_id "LINE/RTE-BovB";
UTR5	LINGO1(XM_042235205.2#NC_056071.1#30556488:c.-1859250>0)	NC_056071.1	30745279	30745427	gene_id "DR1692127_dup2012"; transcript_id "DR1692127"; family_id "SINE/MIR"; class_id "SINE/MIR";
UTR3	SCAMP5(XM_012098681.5#NC_056071.1#31355065:c.*10630>0)	NC_056071.1	31356797	31356814	gene_id "DR0768551_dup8993"; transcript_id "DR0768551"; family_id "LINE/RTE-BovB"; class_id "LINE/RTE-BovB";
intronic	STRA6	NC_056071.1	32162593	32162653	gene_id "DR0389315_dup319"; transcript_id "DR0389315"; family_id "SINE/MIR"; class_id "SINE/MIR";
intergenic	STOML1(dist=19381),LOXL1(dist=4623)	NC_056071.1	32314499	32314649	gene_id "DR0194903_dup3191"; transcript_id "DR0194903"; family_id "LINE/RTE-BovB"; class_id "LINE/RTE-BovB";
intronic	PRKD1	NC_056071.1	38153953	38154217	gene_id "DR0082597_dup38060"; transcript_id "DR0082597"; family_id "LINE/RTE-BovB"; class_id "LINE/RTE-BovB";
intronic	G2E3	NC_056071.1	39027077	39027198	gene_id "DR0195168_dup496"; transcript_id "DR0195168"; family_id "LINE/L1"; class_id "LINE/L1";
UTR3	EGLN3(XM_060401799.1#NC_056071.1#42145832:c.*6010>0)	NC_056071.1	42147764	42147863	gene_id "DF0000699_dup2359"; transcript_id "DF0000699"; family_id "DNA/hAT-Charlie"; class_id "DNA/hAT-Charlie";
intergenic	SPTSSA(dist=30759),EAPP(dist=2681)	NC_056071.1	42690602	42690720	gene_id "DR0310718_dup3195"; transcript_id "DR0310718"; family_id "LINE/RTE-BovB"; class_id "LINE/RTE-BovB";
intergenic	NKX2-8(dist=39227),LOC132658091(dist=23216)	NC_056071.1	44545737	44552083	gene_id "DF0277301_dup1355"; transcript_id "DF0277301"; family_id "LINE/L1"; class_id "LINE/L1";
ncRNA_exonic	LOC132658130	NC_056071.1	46098708	46098961	gene_id "DR0082597_dup38192"; transcript_id "DR0082597"; family_id "LINE/RTE-BovB"; class_id "LINE/RTE-BovB";
UTR3	TUBGCP4(XM_060401855.1#NC_056071.1#52950534:c.*10510>0)	NC_056071.1	52990784	52990921	gene_id "DF0001144_dup2499"; transcript_id "DF0001144"; family_id "LINE/L2"; class_id "LINE/L2";
UTR3	FRMD5(XM_042235374.2#NC_056071.1#53322620:c.*18620>0,XM_027957326.3#NC_056071.1#53322620:c.*18690>0,XM_027957325.3#NC_056071.1#53322620:c.*18620>0,XM_060401885.1#NC_056071.1#53322620:c.*18620>0,XM_060401886.1#NC_056071.1#53322620:c.*18620>0)	NC_056071.1	53323836	53324073	gene_id "DR1810091_dup1723"; transcript_id "DR1810091"; family_id "DNA/hAT-Charlie"; class_id "DNA/hAT-Charlie";
UTR3	UNC79(XM_027957343.3#NC_056071.1#55847277:c.*27950>0,XM_042235396.2#NC_056071.1#55847277:c.*27950>0,XM_042235397.2#NC_056071.1#55847277:c.*27950>0,XM_042235395.2#NC_056071.1#55847277:c.*27950>0,XM_042235399.2#NC_056071.1#55847277:c.*27950>0,XM_042235400.2#NC_056071.1#55847277:c.*27950>0,XM_042235398.2#NC_056071.1#55847277:c.*27950>0,XM_060401896.1#NC_056071.1#55847277:c.*27950>0,XM_060401895.1#NC…	NC_056071.1	56120085	56120235	gene_id "DF0000001_dup28816"; transcript_id "DF0000001"; family_id "SINE/MIR"; class_id "SINE/MIR";
UTR3	UNC79(XM_027957343.3#NC_056071.1#55847277:c.*39760>0,XM_042235396.2#NC_056071.1#55847277:c.*39760>0,XM_042235397.2#NC_056071.1#55847277:c.*39760>0,XM_042235395.2#NC_056071.1#55847277:c.*39760>0,XM_042235399.2#NC_056071.1#55847277:c.*39760>0,XM_042235400.2#NC_056071.1#55847277:c.*39760>0,XM_042235398.2#NC_056071.1#55847277:c.*39760>0,XM_060401896.1#NC_056071.1#55847277:c.*39760>0,XM_060401895.1#NC…	NC_056071.1	56121266	56121418	gene_id "DR0082543_dup1512"; transcript_id "DR0082543"; family_id "SINE/MIR"; class_id "SINE/MIR";
intronic	DLK1	NC_056071.1	63272447	63272571	gene_id "DR1606010_dup595"; transcript_id "DR1606010"; family_id "LINE/L1"; class_id "LINE/L1";
intergenic	LOC114109238(dist=3146),LOC105606646(dist=6328)	NC_056071.1	63538890	63539105	gene_id "DR0310937_dup233"; transcript_id "DR0310937"; family_id "LINE/L2"; class_id "LINE/L2";
intronic	RCOR1	NC_056071.1	65053590	65054318	gene_id "DR0310672_dup3098"; transcript_id "DR0310672"; family_id "LINE/RTE-BovB"; class_id "LINE/RTE-BovB";
intronic	KLC1	NC_056071.1	66028807	66028886	gene_id "rnd-2_family-243_dup864"; transcript_id "rnd-2_family-243"; family_id "SINE/MIR"; class_id "SINE/MIR";
intergenic	LOC132658145(dist=77186),C18H14orf180(dist=281638)	NC_056071.1	66508249	66509515	gene_id "DR0109689_dup1848"; transcript_id "DR0109689"; family_id "LINE/L1"; class_id "LINE/L1";
UTR3	TMEM179(XM_027957461.3#NC_056071.1#66799629:c.*8980>0)	NC_056071.1	66800809	66800998	gene_id "DR0194873_dup2297"; transcript_id "DR0194873"; family_id "LINE/L1"; class_id "LINE/L1";
intronic	AZI2	NC_056072.1	2784462	2784532	gene_id "DR0308143_dup37"; transcript_id "DR0308143"; family_id "DNA/TcMar-Tigger"; class_id "DNA/TcMar-Tigger";
UTR5	LOC132658164(XM_060402070.1#NC_056072.1#3870814:c.-342460>0)	NC_056072.1	3898428	3898468	gene_id "DR1880827_dup3978"; transcript_id "DR1880827"; family_id "LINE/RTE-BovB"; class_id "LINE/RTE-BovB";
intronic	RBMS3	NC_056072.1	4265291	4265538	gene_id "DR0082880_dup10391"; transcript_id "DR0082880"; family_id "LINE/L1"; class_id "LINE/L1";
intronic	RBMS3	NC_056072.1	4494937	4498323	gene_id "DR0195122_dup922"; transcript_id "DR0195122"; family_id "LINE/L1"; class_id "LINE/L1";
intergenic	DYNC1LI1(dist=5744),CNOT10(dist=81209)	NC_056072.1	7046303	7048150	gene_id "DR0195019_dup1664"; transcript_id "DR0195019"; family_id "LINE/RTE-BovB"; class_id "LINE/RTE-BovB";
intronic	CRTAP	NC_056072.1	7504325	7504770	gene_id "DR0109386_dup116"; transcript_id "DR0109386"; family_id "LTR/ERV1"; class_id "LTR/ERV1";
intergenic	CRTAP(dist=2416),SUSD5(dist=1641)	NC_056072.1	7512509	7512827	gene_id "DR0082625_dup4537"; transcript_id "DR0082625"; family_id "LINE/L1"; class_id "LINE/L1";
intergenic	SCN5A(dist=25395),LOC101116770(dist=1757)	NC_056072.1	12112785	12113557	gene_id "DF0000297_dup4185"; transcript_id "DF0000297"; family_id "LINE/L1"; class_id "LINE/L1";
ncRNA_exonic	LOC114109401	NC_056072.1	15974715	15974851	gene_id "DR1068253_dup1116"; transcript_id "DR1068253"; family_id "SINE/MIR"; class_id "SINE/MIR";
ncRNA_exonic	LOC114109401	NC_056072.1	15978780	15979053	gene_id "DR0307681_dup654"; transcript_id "DR0307681"; family_id "LTR/ERVL-MaLR"; class_id "LTR/ERVL-MaLR";
intergenic	KIF15(dist=57401),TATDN2(dist=2588)	NC_056072.1	16600797	16600928	gene_id "DF0000852_dup353"; transcript_id "DF0000852"; family_id "DNA/TcMar-Tigger"; class_id "DNA/TcMar-Tigger";
upstream;downstream	TTLL3(dist=174);ARPC4(dist=967)	NC_056072.1	16884757	16884834	gene_id "DR0307776_dup1691"; transcript_id "DR0307776"; family_id "SINE/MIR"; class_id "SINE/MIR";
UTR3	LHFPL4(XM_004018292.6#NC_056072.1#17051099:c.*11060>0)	NC_056072.1	17082364	17082415	gene_id "DR0109629_dup14106"; transcript_id "DR0109629"; family_id "LINE/L1"; class_id "LINE/L1";
intergenic	LHFPL4(dist=4936),SETD5(dist=7113)	NC_056072.1	17089623	17090256	gene_id "DF0000156_dup1071"; transcript_id "DF0000156"; family_id "LINE/L1"; class_id "LINE/L1";
intergenic	LHFPL4(dist=9044),SETD5(dist=3005)	NC_056072.1	17093731	17094288	gene_id "DR1692139_dup4295"; transcript_id "DR1692139"; family_id "LINE/RTE-BovB"; class_id "LINE/RTE-BovB";
intergenic	LHFPL4(dist=9374),SETD5(dist=2675)	NC_056072.1	17094061	17094920	gene_id "DR0109756_dup1194"; transcript_id "DR0109756"; family_id "LINE/L1"; class_id "LINE/L1";
intronic	LMCD1	NC_056072.1	17879834	17879973	gene_id "DF0000699_dup2422"; transcript_id "DF0000699"; family_id "DNA/hAT-Charlie"; class_id "DNA/hAT-Charlie";
intergenic	CHL1(dist=5243),TRNAW-CCA_202(dist=350582)	NC_056072.1	26247589	26248419	gene_id "DR0109777_dup8130"; transcript_id "DR0109777"; family_id "LINE/RTE-BovB"; class_id "LINE/RTE-BovB";
intronic	MITF	NC_056072.1	31741859	31749636	gene_id "DR1606399_dup4415"; transcript_id "DR1606399"; family_id "LINE/L1"; class_id "LINE/L1";
UTR3	FAM107A(XM_060402291.1#NC_056072.1#42830475:c.*13470>0,XM_042236018.2#NC_056072.1#42834829:c.*13470>0,XM_012099792.5#NC_056072.1#42845704:c.*13470>0,XM_060402293.1#NC_056072.1#42892359:c.*13470>0,XM_060402292.1#NC_056072.1#42892359:c.*13470>0,XM_015102346.4#NC_056072.1#42892359:c.*13470>0,XM_012099791.4#NC_056072.1#42893786:c.*13470>0,XM_012099789.4#NC_056072.1#42898032:c.*13470>0,XM_027958234.3#…	NC_056072.1	42927414	42927604	gene_id "DR0082597_dup39238"; transcript_id "DR0082597"; family_id "LINE/RTE-BovB"; class_id "LINE/RTE-BovB";
exonic	CELSR3	NC_056072.1	51283279	51283294	gene_id "DR1880655_dup4576"; transcript_id "DR1880655"; family_id "LINE/RTE-BovB"; class_id "LINE/RTE-BovB";
intronic	MAP4	NC_056072.1	51850078	51850100	gene_id "DR0389341_dup3413"; transcript_id "DR0389341"; family_id "SINE/MIR"; class_id "SINE/MIR";
intronic	MAP4	NC_056072.1	51852862	51853822	gene_id "DR0082598_dup1494"; transcript_id "DR0082598"; family_id "LINE/L1"; class_id "LINE/L1";
intronic	MKRN2	NC_056072.1	56498122	56498526	gene_id "DR0307343_dup382"; transcript_id "DR0307343"; family_id "LINE/L1"; class_id "LINE/L1";
UTR3	LOC132658221(XM_060402956.1#NC_056072.1#58040574:c.*73900>0)	NC_056072.1	58048891	58049430	gene_id "DR1692672_dup6407"; transcript_id "DR1692672"; family_id "LINE/L1"; class_id "LINE/L1";
UTR3	LOC132658221(XM_060402956.1#NC_056072.1#58040574:c.*95000>0)	NC_056072.1	58051001	58051365	gene_id "DR0307490_dup362"; transcript_id "DR0307490"; family_id "LINE/RTE-BovB"; class_id "LINE/RTE-BovB";
UTR3	LOC132658221(XM_060402956.1#NC_056072.1#58040574:c.*113310>0)	NC_056072.1	58052832	58053700	gene_id "DR0307376_dup681"; transcript_id "DR0307376"; family_id "LINE/L1"; class_id "LINE/L1";
UTR3	LOC132658221(XM_060402956.1#NC_056072.1#58040574:c.*134310>0)	NC_056072.1	58054932	58055157	gene_id "DR0812865_dup12402"; transcript_id "DR0812865"; family_id "LINE/RTE-BovB"; class_id "LINE/RTE-BovB";
intronic	ACAD9	NC_056072.1	58827266	58827541	gene_id "DR1809646_dup834"; transcript_id "DR1809646"; family_id "LINE/L1"; class_id "LINE/L1";
intronic	CFAP92	NC_056072.1	58843838	58844656	gene_id "DR0194997_dup741"; transcript_id "DR0194997"; family_id "LINE/L1"; class_id "LINE/L1";
intergenic	EFCC1(dist=2287),GP9(dist=6567)	NC_056072.1	58904530	58904589	gene_id "DR1068128_dup1298"; transcript_id "DR1068128"; family_id "SINE/MIR"; class_id "SINE/MIR";
intergenic	EFCC1(dist=2636),GP9(dist=6218)	NC_056072.1	58904879	58905289	gene_id "DR0768575_dup1033"; transcript_id "DR0768575"; family_id "LINE/RTE-BovB"; class_id "LINE/RTE-BovB";
intergenic	EFCC1(dist=3850),GP9(dist=5004)	NC_056072.1	58906093	58906105	gene_id "DR0082779_dup14167"; transcript_id "DR0082779"; family_id "LINE/RTE-BovB"; class_id "LINE/RTE-BovB";
intergenic	EFCC1(dist=3962),GP9(dist=4892)	NC_056072.1	58906205	58906635	gene_id "DR0082779_dup14168"; transcript_id "DR0082779"; family_id "LINE/RTE-BovB"; class_id "LINE/RTE-BovB";
intergenic	EFCC1(dist=6373),GP9(dist=2481)	NC_056072.1	58908616	58908815	gene_id "DR1606252_dup1580"; transcript_id "DR1606252"; family_id "LINE/RTE-BovB"; class_id "LINE/RTE-BovB";
intronic	MGLL	NC_056072.1	59705773	59706872	gene_id "DR0082635_dup11788"; transcript_id "DR0082635"; family_id "LINE/RTE-BovB"; class_id "LINE/RTE-BovB";
intronic	MGLL	NC_056072.1	59707852	59708085	gene_id "DR0195054_dup16972"; transcript_id "DR0195054"; family_id "LINE/RTE-BovB"; class_id "LINE/RTE-BovB";
intergenic	MGLL(dist=1608),LOC101123281(dist=3578)	NC_056072.1	59716160	59717302	gene_id "DR1809581_dup1553"; transcript_id "DR1809581"; family_id "LINE/L1"; class_id "LINE/L1";
downstream	LOC101123281(dist=81)	NC_056072.1	59719657	59719763	gene_id "DR1692419_dup86"; transcript_id "DR1692419"; family_id "DNA/hAT-Tip100"; class_id "DNA/hAT-Tip100";
intronic	LOC101123281	NC_056072.1	59731510	59731831	gene_id "DR1880172_dup238"; transcript_id "DR1880172"; family_id "LINE/L1"; class_id "LINE/L1";
intronic	LOC101123281	NC_056072.1	59732313	59733078	gene_id "DR1692148_dup1337"; transcript_id "DR1692148"; family_id "LINE/RTE-BovB"; class_id "LINE/RTE-BovB";
intergenic	LOC114109461(dist=102976),PLXNA1(dist=2918)	NC_056072.1	60133525	60133620	gene_id "DF0000594_dup309"; transcript_id "DF0000594"; family_id "LTR/Gypsy"; class_id "LTR/Gypsy";
intergenic	LOC132658159(dist=2578),TXNRD3(dist=23384)	NC_056072.1	60280603	60280942	gene_id "DF0000008_dup14366"; transcript_id "DF0000008"; family_id "LINE/L1"; class_id "LINE/L1";
ncRNA_exonic	LOC105603609	NC_056072.1	60462459	60462945	gene_id "DR1880162_dup1535"; transcript_id "DR1880162"; family_id "LINE/L1"; class_id "LINE/L1";
ncRNA_exonic	LOC105603609	NC_056072.1	60463384	60463435	gene_id "DR1809651_dup1529"; transcript_id "DR1809651"; family_id "LINE/L1"; class_id "LINE/L1";
intronic	ZNF451	NC_056073.1	3271162	3271182	gene_id "DR0307941_dup6896"; transcript_id "DR0307941"; family_id "LINE/RTE-BovB"; class_id "LINE/RTE-BovB";
intronic	COL21A1	NC_056073.1	4201776	4202359	gene_id "DR0195216_dup2482"; transcript_id "DR0195216"; family_id "LINE/L1"; class_id "LINE/L1";
intronic	COL21A1	NC_056073.1	4431071	4432742	gene_id "DR0389586_dup6223"; transcript_id "DR0389586"; family_id "LINE/RTE-BovB"; class_id "LINE/RTE-BovB";
intronic	MLIP	NC_056073.1	6371960	6374067	gene_id "DR1067846_dup2426"; transcript_id "DR1067846"; family_id "LINE/L1"; class_id "LINE/L1";
downstream	COL11A2(dist=396)	NC_056073.1	7504269	7504469	gene_id "DF0000990_dup669"; transcript_id "DF0000990"; family_id "DNA/hAT-Tip100"; class_id "DNA/hAT-Tip100";
intronic	RPS18	NC_056073.1	7602298	7602621	gene_id "DR0082597_dup39568"; transcript_id "DR0082597"; family_id "LINE/RTE-BovB"; class_id "LINE/RTE-BovB";
UTR5	SMIM29(XM_060403585.1#NC_056073.1#8469979:c.-37170>0)	NC_056073.1	8475001	8476152	gene_id "DR0082947_dup1421"; transcript_id "DR0082947"; family_id "LINE/L1"; class_id "LINE/L1";
intronic	SCUBE3	NC_056073.1	9342757	9342833	gene_id "rnd-1_family-67_dup1964"; transcript_id "rnd-1_family-67"; family_id "DNA/TcMar-Mariner"; class_id "DNA/TcMar-Mariner";
intronic	SCUBE3	NC_056073.1	9342947	9343066	gene_id "DF0001144_dup2590"; transcript_id "DF0001144"; family_id "LINE/L2"; class_id "LINE/L2";
intergenic	CCDC167(dist=149701),MDGA1(dist=4113)	NC_056073.1	11586823	11586923	gene_id "DF0000974_dup11628"; transcript_id "DF0000974"; family_id "SINE/MIR"; class_id "SINE/MIR";
intergenic	CCDC167(dist=150491),MDGA1(dist=3323)	NC_056073.1	11587613	11587755	gene_id "DF0000974_dup11629"; transcript_id "DF0000974"; family_id "SINE/MIR"; class_id "SINE/MIR";
intergenic	CCDC167(dist=151066),MDGA1(dist=2748)	NC_056073.1	11588188	11588420	gene_id "DR0194873_dup2390"; transcript_id "DR0194873"; family_id "LINE/L1"; class_id "LINE/L1";
UTR3	TAF8(XM_060403182.1#NC_056073.1#15829085:c.*97430>0,XM_042237284.2#NC_056073.1#15829085:c.*46430>0,XM_027959181.3#NC_056073.1#15829085:c.*30410>0)	NC_056073.1	15850102	15851111	gene_id "DR0195199_dup1352"; transcript_id "DR0195199"; family_id "LINE/L1"; class_id "LINE/L1";
intronic	TTBK1	NC_056073.1	16867869	16868003	gene_id "DR0082692_dup291"; transcript_id "DR0082692"; family_id "DNA/hAT-Charlie"; class_id "DNA/hAT-Charlie";
UTR3	TTBK1(XM_027959193.3#NC_056073.1#16840178:c.*8470>0)	NC_056073.1	16879707	16879904	gene_id "DF0000363_dup838"; transcript_id "DF0000363"; family_id "LINE/CR1"; class_id "LINE/CR1";
downstream	LOC105603715(dist=77)	NC_056073.1	17728752	17729557	gene_id "DR1606277_dup9178"; transcript_id "DR1606277"; family_id "LINE/L1"; class_id "LINE/L1";
downstream	SLC35B2(dist=341)	NC_056073.1	17741774	17742002	gene_id "DR1809984_dup47"; transcript_id "DR1809984"; family_id "DNA/TcMar-Tigger"; class_id "DNA/TcMar-Tigger";
intronic	SUPT3H	NC_056073.1	18534412	18535553	gene_id "DR0195157_dup727"; transcript_id "DR0195157"; family_id "LINE/L1"; class_id "LINE/L1";
upstream	MCM3(dist=785)	NC_056073.1	24377537	24381047	gene_id "DR0307498_dup715"; transcript_id "DR0307498"; family_id "LINE/RTE-BovB"; class_id "LINE/RTE-BovB";
intergenic	MCM3(dist=12085),TRNAE-UUC_97(dist=31249)	NC_056073.1	24388837	24389436	gene_id "DF0000777_dup5331"; transcript_id "DF0000777"; family_id "LINE/L1"; class_id "LINE/L1";
ncRNA_exonic	LOC105603744	NC_056073.1	24447312	24447331	gene_id "DR0194865_dup11299"; transcript_id "DR0194865"; family_id "LINE/RTE-BovB"; class_id "LINE/RTE-BovB";
ncRNA_exonic	LOC105603761	NC_056073.1	26331926	26332089	gene_id "DR0109610_dup486"; transcript_id "DR0109610"; family_id "LINE/L1"; class_id "LINE/L1";
downstream	TUBB(dist=22)	NC_056073.1	27415030	27415107	gene_id "DR1692676_dup427"; transcript_id "DR1692676"; family_id "SINE/MIR"; class_id "SINE/MIR";
downstream	TUBB(dist=1)	NC_056073.1	27415051	27415150	gene_id "DR0194876_dup6415"; transcript_id "DR0194876"; family_id "LINE/L2"; class_id "LINE/L2";
UTR3	KIAA0319(XM_060403441.1#NC_056073.1#32155960:c.*18440>0,XM_027958422.3#NC_056073.1#32155960:c.*18440>0)	NC_056073.1	32231058	32231273	gene_id "DF0000975_dup36081"; transcript_id "DF0000975"; family_id "SINE/MIR"; class_id "SINE/MIR";
ncRNA_exonic	LOC105612674	NC_056073.1	32250731	32250837	gene_id "DR0308088_dup1567"; transcript_id "DR0308088"; family_id "LINE/L1"; class_id "LINE/L1";
ncRNA_exonic	LOC114109735	NC_056073.1	35825262	35825446	gene_id "DR0109377_dup1893"; transcript_id "DR0109377"; family_id "LINE/RTE-BovB"; class_id "LINE/RTE-BovB";
intergenic	LOC114109735(dist=7479),LOC132658268(dist=82537)	NC_056073.1	35835386	35835611	gene_id "DF0000780_dup912"; transcript_id "DF0000780"; family_id "DNA/hAT-Tip100"; class_id "DNA/hAT-Tip100";
UTR5	LOC132658268(XM_060403464.1#NC_056073.1#35917922:c.-3150>0)	NC_056073.1	35943182	35943664	gene_id "DR1692092_dup4138"; transcript_id "DR1692092"; family_id "LINE/RTE-BovB"; class_id "LINE/RTE-BovB";
intergenic	TRNAG-CCC_196(dist=221415),TRNAS-GGA_213(dist=598218)	NC_056073.1	37811982	37819706	gene_id "DR1606399_dup4513"; transcript_id "DR1606399"; family_id "LINE/L1"; class_id "LINE/L1";
intergenic	LOC114109518(dist=906953),CD83(dist=2830)	NC_056073.1	41859710	41859960	gene_id "DR1809851_dup5758"; transcript_id "DR1809851"; family_id "LINE/L1"; class_id "LINE/L1";
downstream	LYRM4(dist=525)	NC_056073.1	48651948	48653105	gene_id "DR1692695_dup8756"; transcript_id "DR1692695"; family_id "LINE/RTE-BovB"; class_id "LINE/RTE-BovB";
ncRNA_intronic	LOC121817394	NC_056073.1	49596178	49596609	gene_id "DR0768625_dup400"; transcript_id "DR0768625"; family_id "LTR/ERV1"; class_id "LTR/ERV1";
ncRNA_intronic	LOC121817394	NC_056073.1	49601397	49601656	gene_id "DF0000155_dup1877"; transcript_id "DF0000155"; family_id "LINE/L1"; class_id "LINE/L1";
ncRNA_intronic	LOC121817394	NC_056073.1	49603537	49604036	gene_id "DR1809666_dup2422"; transcript_id "DR1809666"; family_id "LINE/L1"; class_id "LINE/L1";
ncRNA_intronic	LOC121817394	NC_056073.1	49604069	49604240	gene_id "DR1809666_dup2423"; transcript_id "DR1809666"; family_id "LINE/L1"; class_id "LINE/L1";
intergenic	LOC106991816(dist=1946),NQO2(dist=2735)	NC_056073.1	49736830	49737067	gene_id "DR0082856_dup6886"; transcript_id "DR0082856"; family_id "LINE/RTE-BovB"; class_id "LINE/RTE-BovB";
intronic	NQO2	NC_056073.1	49740114	49740287	gene_id "rnd-1_family-65_dup1841"; transcript_id "rnd-1_family-65"; family_id "LINE/RTE-BovB"; class_id "LINE/RTE-BovB";
intronic	NQO2	NC_056073.1	49747858	49748154	gene_id "DR0554240_dup2237"; transcript_id "DR0554240"; family_id "LINE/RTE-BovB"; class_id "LINE/RTE-BovB";
intergenic	IRF4(dist=15632),EXOC2(dist=15086)	NC_056073.1	51052352	51052455	gene_id "DR0813474_dup7744"; transcript_id "DR0813474"; family_id "LINE/L1"; class_id "LINE/L1";
intergenic	IRF4(dist=15654),EXOC2(dist=15064)	NC_056073.1	51052374	51052456	gene_id "DR0194828_dup3848"; transcript_id "DR0194828"; family_id "LINE/L1"; class_id "LINE/L1";
intergenic	LOC121817494(dist=1400239),CHORDC1(dist=23732)	NC_056074.1	4687173	4687868	gene_id "DR1692006_dup187"; transcript_id "DR1692006"; family_id "DNA/TcMar-Mariner"; class_id "DNA/TcMar-Mariner";
intergenic	LOC121817494(dist=1401131),CHORDC1(dist=22840)	NC_056074.1	4688065	4688485	gene_id "DR0768670_dup1194"; transcript_id "DR0768670"; family_id "DNA/TcMar-Mariner"; class_id "DNA/TcMar-Mariner";
intergenic	LOC121817494(dist=1401522),CHORDC1(dist=22449)	NC_056074.1	4688456	4688610	gene_id "DR0195162_dup4388"; transcript_id "DR0195162"; family_id "LINE/RTE-BovB"; class_id "LINE/RTE-BovB";
intergenic	LOC121817494(dist=1401542),CHORDC1(dist=22429)	NC_056074.1	4688476	4688703	gene_id "DR1880361_dup15069"; transcript_id "DR1880361"; family_id "LINE/L1"; class_id "LINE/L1";
intergenic	LOC121817494(dist=1401552),CHORDC1(dist=22419)	NC_056074.1	4688486	4688741	gene_id "DR0768949_dup3620"; transcript_id "DR0768949"; family_id "LTR/ERV1"; class_id "LTR/ERV1";
UTR3	NAALAD2(XM_004019384.6#NC_056074.1#4758546:c.*2460>0)	NC_056074.1	4759574	4759694	gene_id "DR1810430_dup460"; transcript_id "DR1810430"; family_id "LINE/RTE-BovB"; class_id "LINE/RTE-BovB";
downstream	TRNAE-UUC_99(dist=789)	NC_056074.1	6974266	6982035	gene_id "DR1606399_dup4553"; transcript_id "DR1606399"; family_id "LINE/L1"; class_id "LINE/L1";
downstream	PRSS23(dist=381)	NC_056074.1	8273576	8273802	gene_id "DR0082801_dup12859"; transcript_id "DR0082801"; family_id "LINE/L1"; class_id "LINE/L1";
intergenic	CCDC81(dist=22933),HIKESHI(dist=6515)	NC_056074.1	8725604	8726197	gene_id "DR1692354_dup4146"; transcript_id "DR1692354"; family_id "LINE"; class_id "LINE";
intergenic	CCDC81(dist=24805),HIKESHI(dist=4643)	NC_056074.1	8727476	8727842	gene_id "DF0000369_dup315"; transcript_id "DF0000369"; family_id "DNA/PiggyBac"; class_id "DNA/PiggyBac";
intronic	SYTL2	NC_056074.1	9377292	9377389	gene_id "DR0768750_dup3214"; transcript_id "DR0768750"; family_id "LINE/RTE-BovB"; class_id "LINE/RTE-BovB";
UTR3	RAB30(XM_042238143.2#NC_056074.1#12141699:c.*84530>0,XM_004019420.6#NC_056074.1#12160869:c.*84530>0,XM_027959826.3#NC_056074.1#12229865:c.*84530>0,XM_042238142.2#NC_056074.1#12229865:c.*84530>0)	NC_056074.1	12263867	12263911	gene_id "DF0000273_dup3249"; transcript_id "DF0000273"; family_id "LINE/L1"; class_id "LINE/L1";
UTR3	TENM4(XM_060403943.1#NC_056074.1#14184856:c.*34600>0,XM_060403939.1#NC_056074.1#14184856:c.*34600>0,XM_060403940.1#NC_056074.1#14184856:c.*34600>0,XM_060403941.1#NC_056074.1#14184856:c.*34600>0,XM_060403942.1#NC_056074.1#14184856:c.*34600>0,XM_060403946.1#NC_056074.1#14184856:c.*34600>0,XM_060403944.1#NC_056074.1#14184856:c.*34600>0,XM_060403947.1#NC_056074.1#14184856:c.*34600>0,XM_060403945.1#NC…	NC_056074.1	15032906	15033080	gene_id "DR0768634_dup1985"; transcript_id "DR0768634"; family_id "LINE/RTE-BovB"; class_id "LINE/RTE-BovB";
intronic	PAK1	NC_056074.1	16252773	16254072	gene_id "DR0109422_dup4384"; transcript_id "DR0109422"; family_id "LINE/RTE-BovB"; class_id "LINE/RTE-BovB";
intronic	LUZP2	NC_056074.1	17862931	17863642	gene_id "DR0082848_dup6308"; transcript_id "DR0082848"; family_id "LINE/RTE-BovB"; class_id "LINE/RTE-BovB";
UTR3	CCDC179(XM_015103037.4#NC_056074.1#19536360:c.*4180>0)	NC_056074.1	19547917	19548121	gene_id "DR1809787_dup1114"; transcript_id "DR1809787"; family_id "LINE/L1"; class_id "LINE/L1";
ncRNA_intronic	LOC121817469	NC_056074.1	20022880	20023019	gene_id "DF0000154_dup7039"; transcript_id "DF0000154"; family_id "LINE/L1"; class_id "LINE/L1";
ncRNA_exonic	LOC121817469	NC_056074.1	20025787	20025966	gene_id "DF0001004_dup5477"; transcript_id "DF0001004"; family_id "LTR/ERVL-MaLR"; class_id "LTR/ERVL-MaLR";
intergenic	LOC121817469(dist=3055),ANO5(dist=22900)	NC_056074.1	20029083	20029372	gene_id "DR0768540_dup2319"; transcript_id "DR0768540"; family_id "LINE/RTE-BovB"; class_id "LINE/RTE-BovB";
intergenic	LOC121817469(dist=3088),ANO5(dist=22867)	NC_056074.1	20029116	20029429	gene_id "DR1068635_dup3110"; transcript_id "DR1068635"; family_id "LINE/RTE-BovB"; class_id "LINE/RTE-BovB";
intergenic	LOC121817469(dist=4868),ANO5(dist=21087)	NC_056074.1	20030896	20031020	gene_id "DR0307842_dup9177"; transcript_id "DR0307842"; family_id "LINE/RTE-BovB"; class_id "LINE/RTE-BovB";
intergenic	LOC121817469(dist=5903),ANO5(dist=20052)	NC_056074.1	20031931	20033213	gene_id "DR0082779_dup14605"; transcript_id "DR0082779"; family_id "LINE/RTE-BovB"; class_id "LINE/RTE-BovB";
intergenic	LOC121817469(dist=8849),ANO5(dist=17106)	NC_056074.1	20034877	20035400	gene_id "DR1068235_dup10429"; transcript_id "DR1068235"; family_id "LINE/L1"; class_id "LINE/L1";
intergenic	LOC121817469(dist=10100),ANO5(dist=15855)	NC_056074.1	20036128	20036340	gene_id "DR0389335_dup1573"; transcript_id "DR0389335"; family_id "LINE/RTE-BovB"; class_id "LINE/RTE-BovB";
intergenic	LOC121817469(dist=10130),ANO5(dist=15825)	NC_056074.1	20036158	20036341	gene_id "DR1880894_dup2635"; transcript_id "DR1880894"; family_id "LTR/ERV1"; class_id "LTR/ERV1";
intergenic	LOC121817469(dist=10136),ANO5(dist=15819)	NC_056074.1	20036164	20036866	gene_id "DR0195106_dup5512"; transcript_id "DR0195106"; family_id "LINE/L1"; class_id "LINE/L1";
intronic	ANO5	NC_056074.1	20088193	20089004	gene_id "DR0307407_dup92"; transcript_id "DR0307407"; family_id "DNA/TcMar-Mariner"; class_id "DNA/TcMar-Mariner";
intronic	ANO5	NC_056074.1	20089811	20091382	gene_id "DR0082889_dup1976"; transcript_id "DR0082889"; family_id "LINE/L1"; class_id "LINE/L1";
intergenic	SLC6A5(dist=50560),PRMT3(dist=1298)	NC_056074.1	21963719	21963842	gene_id "DR1809954_dup4129"; transcript_id "DR1809954"; family_id "LINE/RTE-BovB"; class_id "LINE/RTE-BovB";
intronic	CSRP3	NC_056074.1	23295986	23296711	gene_id "DR1880575_dup5593"; transcript_id "DR1880575"; family_id "LINE/L1"; class_id "LINE/L1";
UTR3	UEVLD(XM_004019458.4#NC_056074.1#23677810:c.*10130>0,XM_060403986.1#NC_056074.1#23686155:c.*10130>0,XM_060403987.1#NC_056074.1#23692691:c.*10130>0)	NC_056074.1	23734305	23734484	gene_id "DR1606430_dup801"; transcript_id "DR1606430"; family_id "SINE/MIR"; class_id "SINE/MIR";
intronic	VWA5A	NC_056074.1	24521952	24522104	gene_id "DF0000362_dup7024"; transcript_id "DF0000362"; family_id "LINE/CR1"; class_id "LINE/CR1";
UTR3	VWA5A(XM_004019801.5#NC_056074.1#24494506:c.*5460>0,XM_042238240.2#NC_056074.1#24494535:c.*5460>0)	NC_056074.1	24523635	24523755	gene_id "DR0082842_dup2821"; transcript_id "DR0082842"; family_id "LINE"; class_id "LINE";
intronic	SIAE	NC_056074.1	25572435	25572704	gene_id "DR1068018_dup3926"; transcript_id "DR1068018"; family_id "LINE/RTE-BovB"; class_id "LINE/RTE-BovB";
intronic	SIAE	NC_056074.1	25572836	25573377	gene_id "DR0310421_dup162"; transcript_id "DR0310421"; family_id "LINE/L1"; class_id "LINE/L1";
intronic	SIAE	NC_056074.1	25572902	25573379	gene_id "DR0082943_dup1118"; transcript_id "DR0082943"; family_id "LINE/L1"; class_id "LINE/L1";
intronic	ROBO3	NC_056074.1	25790066	25791209	gene_id "DR1068727_dup3268"; transcript_id "DR1068727"; family_id "LINE/RTE-BovB"; class_id "LINE/RTE-BovB";
intronic	ROBO3	NC_056074.1	25791913	25792032	gene_id "DF0000878_dup2879"; transcript_id "DF0000878"; family_id "DNA/hAT-Charlie"; class_id "DNA/hAT-Charlie";
UTR3	FEZ1(XM_060404254.1#NC_056074.1#26357362:c.*20580>0,XM_060404252.1#NC_056074.1#26357362:c.*61300>0)	NC_056074.1	26358394	26358834	gene_id "DR1606497_dup404"; transcript_id "DR1606497"; family_id "LTR/ERVL-MaLR"; class_id "LTR/ERVL-MaLR";
intronic	ST3GAL4	NC_056074.1	27208280	27208433	gene_id "rnd-2_family-4_dup3157"; transcript_id "rnd-2_family-4"; family_id "SINE/MIR"; class_id "SINE/MIR";
intronic	ST3GAL4	NC_056074.1	27209072	27209404	gene_id "DR0195153_dup1828"; transcript_id "DR0195153"; family_id "LINE/RTE-BovB"; class_id "LINE/RTE-BovB";
ncRNA_exonic	LOC105604063	NC_056074.1	30447776	30447801	gene_id "DR1810463_dup214"; transcript_id "DR1810463"; family_id "DNA/TcMar-Tigger"; class_id "DNA/TcMar-Tigger";
intergenic	OPCML(dist=51739),NTM(dist=1366)	NC_056074.1	31953791	31954086	gene_id "DR0812865_dup12928"; transcript_id "DR0812865"; family_id "LINE/RTE-BovB"; class_id "LINE/RTE-BovB";
downstream	LOC101112013(dist=186)	NC_056074.1	37540053	37540314	gene_id "DR0109570_dup20178"; transcript_id "DR0109570"; family_id "LINE/L1"; class_id "LINE/L1";
UTR3	LRRN4CL(XM_027960101.2#NC_056074.1#37550462:c.*2450>0)	NC_056074.1	37550866	37550959	gene_id "DR1692594_dup111"; transcript_id "DR1692594"; family_id "DNA/hAT-Charlie"; class_id "DNA/hAT-Charlie";
upstream	BSCL2(dist=441)	NC_056074.1	37566423	37566641	gene_id "DR0307461_dup3578"; transcript_id "DR0307461"; family_id "LINE/RTE-BovB"; class_id "LINE/RTE-BovB";
upstream	BSCL2(dist=585)	NC_056074.1	37566567	37566650	gene_id "DR0389057_dup4216"; transcript_id "DR0389057"; family_id "LINE/RTE-BovB"; class_id "LINE/RTE-BovB";
UTR3	PLAAT3(XM_004019630.6#NC_056074.1#38412618:c.*8680>0,XM_060404062.1#NC_056074.1#38412618:c.*76480>0,XM_042238314.2#NC_056074.1#38412618:c.*8680>0,XM_004019632.6#NC_056074.1#38412618:c.*8680>0,XM_012102083.5#NC_056074.1#38412618:c.*8680>0,XM_012102082.5#NC_056074.1#38412618:c.*8680>0,XM_004019631.6#NC_056074.1#38412618:c.*8680>0,XM_012102081.5#NC_056074.1#38412618:c.*8680>0)	NC_056074.1	38414567	38414696	gene_id "DF0001026_dup1486"; transcript_id "DF0001026"; family_id "LTR/ERVL-MaLR"; class_id "LTR/ERVL-MaLR";
UTR3	NAA40(XM_042238335.1#NC_056074.1#38735349:c.*21730>0)	NC_056074.1	38749527	38749566	gene_id "DR0307476_dup271"; transcript_id "DR0307476"; family_id "LINE/RTE-BovB"; class_id "LINE/RTE-BovB";
intronic	RASGRP2	NC_056074.1	39423330	39424341	gene_id "DR0194904_dup2953"; transcript_id "DR0194904"; family_id "LINE/L1"; class_id "LINE/L1";
UTR3	MAP4K2(XM_042237699.1#NC_056074.1#39473067:c.*2530>0,XM_027959731.2#NC_056074.1#39473067:c.*1500>0)	NC_056074.1	39473596	39474456	gene_id "DR0082776_dup1311"; transcript_id "DR0082776"; family_id "LINE/L1"; class_id "LINE/L1";
intronic	VPS51	NC_056074.1	39760346	39760401	gene_id "DR1809815_dup2365"; transcript_id "DR1809815"; family_id "DNA/TcMar-Tigger"; class_id "DNA/TcMar-Tigger";
intronic	VPS51	NC_056074.1	39760351	39760418	gene_id "DR1880945_dup2843"; transcript_id "DR1880945"; family_id "SINE/MIR"; class_id "SINE/MIR";
UTR3	PELI3(XM_027959625.3#NC_056074.1#40935189:c.*10690>0,XM_042237658.2#NC_056074.1#40935189:c.*10690>0,XM_027959626.3#NC_056074.1#40935189:c.*10690>0,XM_027959627.3#NC_056074.1#40935189:c.*10690>0)	NC_056074.1	40945554	40945795	gene_id "DF0000975_dup37327"; transcript_id "DF0000975"; family_id "SINE/MIR"; class_id "SINE/MIR";
intergenic	LOC101117545(dist=6353),SPTBN2(dist=2080)	NC_056074.1	41129178	41129489	gene_id "DR0109350_dup1583"; transcript_id "DR0109350"; family_id "DNA/hAT-Charlie"; class_id "DNA/hAT-Charlie";
intergenic	SPTBN2(dist=5971),TOP6BL(dist=10948)	NC_056074.1	41178113	41178150	gene_id "DR0768842_dup5205"; transcript_id "DR0768842"; family_id "LINE/RTE-BovB"; class_id "LINE/RTE-BovB";
intergenic	SPTBN2(dist=6347),TOP6BL(dist=10572)	NC_056074.1	41178489	41178530	gene_id "DR0389147_dup3632"; transcript_id "DR0389147"; family_id "LINE/L1"; class_id "LINE/L1";
intergenic	SPTBN2(dist=6929),TOP6BL(dist=9990)	NC_056074.1	41179071	41179214	gene_id "DF0000981_dup287"; transcript_id "DF0000981"; family_id "LTR/Gypsy"; class_id "LTR/Gypsy";
intergenic	SPTBN2(dist=7659),TOP6BL(dist=9260)	NC_056074.1	41179801	41180038	gene_id "DR0769216_dup14566"; transcript_id "DR0769216"; family_id "LINE/L1"; class_id "LINE/L1";
intergenic	LOC101118066(dist=4171),DHCR7(dist=5244)	NC_056074.1	44647757	44647877	gene_id "DR0310633_dup1122"; transcript_id "DR0310633"; family_id "LINE/RTE-BovB"; class_id "LINE/RTE-BovB";
intergenic	LOC101118066(dist=4278),DHCR7(dist=5137)	NC_056074.1	44647864	44648476	gene_id "DF0275243_dup282"; transcript_id "DF0275243"; family_id "LINE/RTE-BovB"; class_id "LINE/RTE-BovB";
UTR3	DHCR7(XM_027959487.3#NC_056074.1#44653000:c.*54100>0,XM_027959488.3#NC_056074.1#44653000:c.*54100>0,XM_027959489.3#NC_056074.1#44653000:c.*54100>0)	NC_056074.1	44653319	44653550	gene_id "DF0001008_dup1627"; transcript_id "DF0001008"; family_id "LTR/ERVL-MaLR"; class_id "LTR/ERVL-MaLR";
UTR3	DHCR7(XM_027959487.3#NC_056074.1#44653000:c.*49680>0,XM_027959488.3#NC_056074.1#44653000:c.*49680>0,XM_027959489.3#NC_056074.1#44653000:c.*49680>0)	NC_056074.1	44653761	44654036	gene_id "DF0001008_dup1628"; transcript_id "DF0001008"; family_id "LTR/ERVL-MaLR"; class_id "LTR/ERVL-MaLR";
UTR3	DHCR7(XM_027959487.3#NC_056074.1#44653000:c.*39880>0,XM_027959488.3#NC_056074.1#44653000:c.*39880>0,XM_027959489.3#NC_056074.1#44653000:c.*39880>0)	NC_056074.1	44654741	44654762	gene_id "DR0768558_dup5288"; transcript_id "DR0768558"; family_id "LINE/RTE-BovB"; class_id "LINE/RTE-BovB";
UTR3	DHCR7(XM_027959487.3#NC_056074.1#44653000:c.*15390>0,XM_027959488.3#NC_056074.1#44653000:c.*15390>0,XM_027959489.3#NC_056074.1#44653000:c.*15390>0)	NC_056074.1	44657190	44657569	gene_id "DR1809710_dup469"; transcript_id "DR1809710"; family_id "DNA/TcMar-Tigger"; class_id "DNA/TcMar-Tigger";
UTR3	DHCR7(XM_027959487.3#NC_056074.1#44653000:c.*11580>0,XM_027959488.3#NC_056074.1#44653000:c.*11580>0,XM_027959489.3#NC_056074.1#44653000:c.*11580>0)	NC_056074.1	44657571	44657986	gene_id "DR1809792_dup83"; transcript_id "DR1809792"; family_id "DNA/TcMar-Tigger"; class_id "DNA/TcMar-Tigger";
intergenic	LOC101118574(dist=4423),LOC121817551(dist=27456)	NC_056074.1	44723519	44725309	gene_id "rnd-1_family-2_dup1200"; transcript_id "rnd-1_family-2"; family_id "LINE/RTE-BovB"; class_id "LINE/RTE-BovB";
intronic	KCNQ1	NC_056074.1	45345892	45345963	gene_id "DR1606323_dup2367"; transcript_id "DR1606323"; family_id "LINE/L1"; class_id "LINE/L1";
intronic	TSPAN4	NC_056074.1	46902208	46902447	gene_id "DR0082792_dup649"; transcript_id "DR0082792"; family_id "LINE/L1"; class_id "LINE/L1";
intergenic	HRAS(dist=4014),LOC132658382(dist=3178)	NC_056074.1	47148422	47148646	gene_id "DR0082665_dup1085"; transcript_id "DR0082665"; family_id "LINE/L1"; class_id "LINE/L1";
intronic	PSMD13	NC_056074.1	47441199	47441343	gene_id "DR0389149_dup3885"; transcript_id "DR0389149"; family_id "LINE/L1"; class_id "LINE/L1";
intronic	SIRT3	NC_056074.1	47453446	47453768	gene_id "DR1068491_dup7954"; transcript_id "DR1068491"; family_id "LINE"; class_id "LINE";
intergenic	ZWINT(dist=12095),LOC114110353(dist=57687)	NC_056075.1	2555403	2557007	gene_id "DR1880962_dup1361"; transcript_id "DR1880962"; family_id "LINE/L1"; class_id "LINE/L1";
intergenic	LOC106991845(dist=355658),PCDH15(dist=22096)	NC_056075.1	4244145	4246352	gene_id "DF0279828_dup1443"; transcript_id "DF0279828"; family_id "LINE/L1"; class_id "LINE/L1";
downstream	ACTA2(dist=299)	NC_056075.1	10454707	10454953	gene_id "DR1068065_dup7765"; transcript_id "DR1068065"; family_id "LINE/RTE-BovB"; class_id "LINE/RTE-BovB";
intronic	ACTA2	NC_056075.1	10462684	10462958	gene_id "DR1605976_dup5379"; transcript_id "DR1605976"; family_id "LINE/RTE-BovB"; class_id "LINE/RTE-BovB";
intronic	ACTA2	NC_056075.1	10464752	10465018	gene_id "DR0554540_dup5965"; transcript_id "DR0554540"; family_id "LINE/RTE-BovB"; class_id "LINE/RTE-BovB";
intronic	ACTA2	NC_056075.1	10470184	10470246	gene_id "DR0109582_dup1456"; transcript_id "DR0109582"; family_id "SINE/MIR"; class_id "SINE/MIR";
intronic	ACTA2	NC_056075.1	10470257	10470281	gene_id "DF0000001_dup31483"; transcript_id "DF0000001"; family_id "SINE/MIR"; class_id "SINE/MIR";
intronic	ACTA2	NC_056075.1	10470283	10470493	gene_id "DR0109564_dup12598"; transcript_id "DR0109564"; family_id "LINE/RTE-BovB"; class_id "LINE/RTE-BovB";
intronic	ACTA2	NC_056075.1	10470495	10470510	gene_id "DF0000001_dup31484"; transcript_id "DF0000001"; family_id "SINE/MIR"; class_id "SINE/MIR";
intergenic	FAS(dist=3453),CH25H(dist=226349)	NC_056075.1	10543852	10547444	gene_id "DR0082924_dup11076"; transcript_id "DR0082924"; family_id "LINE/RTE-BovB"; class_id "LINE/RTE-BovB";
intronic	SORBS1	NC_056075.1	16679071	16679210	gene_id "DR0768577_dup758"; transcript_id "DR0768577"; family_id "SINE/MIR"; class_id "SINE/MIR";
UTR3	LOC101107489(XM_012102653.4#NC_056075.1#17029822:c.*20760>0,XM_060405073.1#NC_056075.1#17029822:c.*20760>0,XM_042239022.1#NC_056075.1#17030312:c.*20760>0,XM_060405072.1#NC_056075.1#17044171:c.*20760>0)	NC_056075.1	17127096	17127241	gene_id "DF0000748_dup1046"; transcript_id "DF0000748"; family_id "DNA/hAT-Charlie"; class_id "DNA/hAT-Charlie";
intronic	SLIT1	NC_056075.1	18111006	18111253	gene_id "DR0195191_dup2711"; transcript_id "DR0195191"; family_id "LINE/RTE-BovB"; class_id "LINE/RTE-BovB";
UTR3	GOLGA7B(XM_004020092.5#NC_056075.1#18824191:c.*7740>0)	NC_056075.1	18836467	18836703	gene_id "DR0109629_dup15168"; transcript_id "DR0109629"; family_id "LINE/L1"; class_id "LINE/L1";
exonic	CRTAC1	NC_056075.1	18851721	18851848	gene_id "DF0000974_dup12312"; transcript_id "DF0000974"; family_id "SINE/MIR"; class_id "SINE/MIR";
ncRNA_exonic	LOC121817599	NC_056075.1	23237983	23238402	gene_id "DR0082867_dup962"; transcript_id "DR0082867"; family_id "LINE/L1"; class_id "LINE/L1";
intergenic	SORCS1(dist=117245),TRNAY-GUA_52(dist=1497659)	NC_056075.1	27652419	27653783	gene_id "DR1880404_dup949"; transcript_id "DR1880404"; family_id "LINE/L1"; class_id "LINE/L1";
exonic	NRAP	NC_056075.1	33627382	33627411	gene_id "DR1068528_dup2079"; transcript_id "DR1068528"; family_id "LINE/L2"; class_id "LINE/L2";
UTR3	TRUB1(XM_042238478.2#NC_056075.1#34943203:c.*19660>0,XM_042238479.2#NC_056075.1#34943203:c.*19660>0,XM_027960242.3#NC_056075.1#34943203:c.*19660>0,XM_027960243.3#NC_056075.1#34943203:c.*19660>0,XM_060404735.1#NC_056075.1#34943203:c.*19660>0,XM_060404736.1#NC_056075.1#34943203:c.*19660>0)	NC_056075.1	34975112	34975273	gene_id "DF0000305_dup3174"; transcript_id "DF0000305"; family_id "LINE/L1"; class_id "LINE/L1";
intergenic	EMX2(dist=87297),LOC132658399(dist=2712)	NC_056075.1	37455682	37456184	gene_id "DR0082924_dup11187"; transcript_id "DR0082924"; family_id "LINE/RTE-BovB"; class_id "LINE/RTE-BovB";
UTR3	GPR26(XM_060404817.1#NC_056075.1#42918719:c.*12390>0)	NC_056075.1	42948774	42948992	gene_id "DR0389015_dup1425"; transcript_id "DR0389015"; family_id "LINE/RTE-BovB"; class_id "LINE/RTE-BovB";
UTR3	GPR26(XM_060404817.1#NC_056075.1#42918719:c.*27960>0)	NC_056075.1	42950331	42950436	gene_id "DR1692141_dup2410"; transcript_id "DR1692141"; family_id "LINE"; class_id "LINE";
UTR3	GPR26(XM_060404817.1#NC_056075.1#42918719:c.*31620>0)	NC_056075.1	42950697	42950923	gene_id "DR0194827_dup8466"; transcript_id "DR0194827"; family_id "LINE/RTE-BovB"; class_id "LINE/RTE-BovB";
intergenic	ABRAXAS2(dist=2656),LOC121817616(dist=32367)	NC_056075.1	43909196	43910586	gene_id "DR0195173_dup8851"; transcript_id "DR0195173"; family_id "LINE/RTE-BovB"; class_id "LINE/RTE-BovB";
downstream	TCERG1L(dist=44)	NC_056075.1	49599550	49599617	gene_id "DR0768673_dup1656"; transcript_id "DR0768673"; family_id "LINE/L1"; class_id "LINE/L1";
intergenic	CFAP46(dist=3075),ADGRA1(dist=90757)	NC_056075.1	50865310	50868421	gene_id "DR0554627_dup3892"; transcript_id "DR0554627"; family_id "LINE/RTE-BovB"; class_id "LINE/RTE-BovB";
intronic	ADGRA1	NC_056075.1	50984849	50986185	gene_id "DF0000008_dup15331"; transcript_id "DF0000008"; family_id "LINE/L1"; class_id "LINE/L1";
UTR3	ZNF511(XM_027960285.3#NC_056075.1#51127619:c.*7840>0,XM_027960286.3#NC_056075.1#51127619:c.*7840>0)	NC_056075.1	51131689	51132064	gene_id "DF0000777_dup5598"; transcript_id "DF0000777"; family_id "LINE/L1"; class_id "LINE/L1";
downstream	CALY(dist=619)	NC_056075.1	51173872	51174322	gene_id "DR1809955_dup119"; transcript_id "DR1809955"; family_id "LINE/RTE-BovB"; class_id "LINE/RTE-BovB";
UTR5	CALY(XM_042238966.2#NC_056075.1#51174490:c.-3690>0)	NC_056075.1	51178009	51178201	gene_id "DR0109528_dup739"; transcript_id "DR0109528"; family_id "DNA/hAT-Blackjack"; class_id "DNA/hAT-Blackjack";
upstream	CALY(dist=168)	NC_056075.1	51185152	51185271	gene_id "DR0194873_dup2600"; transcript_id "DR0194873"; family_id "LINE/L1"; class_id "LINE/L1";
intergenic	LOC101111846(dist=3345),LOC101112366(dist=32217)	NC_056075.1	51281398	51282622	gene_id "DR0082680_dup2212"; transcript_id "DR0082680"; family_id "LINE/L1"; class_id "LINE/L1";
intergenic	LOC101111846(dist=6979),LOC101112366(dist=28583)	NC_056075.1	51285032	51285398	gene_id "DR0195021_dup2176"; transcript_id "DR0195021"; family_id "LINE/L1"; class_id "LINE/L1";
ncRNA_intronic	LOC105613831	NC_056076.1	222252	222384	gene_id "DF0001242_dup108"; transcript_id "DF0001242"; family_id "DNA/TcMar-Tigger"; class_id "DNA/TcMar-Tigger";
UTR5	CTDP1(XM_042239535.2#NC_056076.1#853094:c.-103770>0)	NC_056076.1	883602	883658	gene_id "DR0109629_dup15432"; transcript_id "DR0109629"; family_id "LINE/L1"; class_id "LINE/L1";
UTR3	NETO1(XM_042239212.2#NC_056076.1#5269558:c.*54480>0,XM_042239213.2#NC_056076.1#5269558:c.*46040>0,XM_004020399.5#NC_056076.1#5269558:c.*46040>0)	NC_056076.1	5377756	5377867	gene_id "DR0768852_dup237"; transcript_id "DR0768852"; family_id "SINE/MIR"; class_id "SINE/MIR";
intergenic	LOC121817710(dist=85072),LOC121817728(dist=448867)	NC_056076.1	6676055	6683792	gene_id "DR1606399_dup4750"; transcript_id "DR1606399"; family_id "LINE/L1"; class_id "LINE/L1";
intergenic	CDH19(dist=529113),CDH7(dist=3837)	NC_056076.1	11014809	11016655	gene_id "DR0195240_dup8725"; transcript_id "DR0195240"; family_id "LINE/RTE-BovB"; class_id "LINE/RTE-BovB";
downstream	LOC114110488(dist=6)	NC_056076.1	16735669	16735812	gene_id "DR0082888_dup402"; transcript_id "DR0082888"; family_id "LINE/L1"; class_id "LINE/L1";
UTR5	CELF4(XM_027961001.2#NC_056076.1#19843797:c.-1000>0,XM_027961003.2#NC_056076.1#19843797:c.-1000>0,XM_027961005.2#NC_056076.1#19843797:c.-1000>0,XM_027961006.2#NC_056076.1#19843797:c.-1000>0,XM_027961007.2#NC_056076.1#19843797:c.-1000>0,XM_027961010.3#NC_056076.1#19843797:c.-1000>0,XM_042239637.2#NC_056076.1#19843797:c.-1000>0,XM_042239605.2#NC_056076.1#19843797:c.-1000>0,XM_042239621.2#NC_056076.…	NC_056076.1	19843854	19843929	gene_id "DR1810329_dup3811"; transcript_id "DR1810329"; family_id "LINE/RTE-BovB"; class_id "LINE/RTE-BovB";
UTR3	TPGS2(XM_060405331.1#NC_056076.1#20607734:c.*14690>0,XM_042239371.2#NC_056076.1#20607734:c.*14690>0,XM_042239370.2#NC_056076.1#20607734:c.*14690>0,XM_004020414.6#NC_056076.1#20607734:c.*14690>0,XM_012103331.5#NC_056076.1#20607734:c.*14690>0)	NC_056076.1	20674975	20675931	gene_id "DF0000786_dup660"; transcript_id "DF0000786"; family_id "DNA/hAT-Tip100"; class_id "DNA/hAT-Tip100";
intergenic	TPGS2(dist=4541),FHOD3(dist=4010)	NC_056076.1	20681342	20682809	gene_id "DR0194861_dup2264"; transcript_id "DR0194861"; family_id "LINE/L1"; class_id "LINE/L1";
UTR3	KLHL14(XM_027960688.3#NC_056076.1#24717593:c.*9680>0)	NC_056076.1	24829397	24829439	gene_id "DR0389639_dup3557"; transcript_id "DR0389639"; family_id "LTR/ERVL"; class_id "LTR/ERVL";
intergenic	CDH2(dist=674117),TRNAC-ACA_212(dist=80684)	NC_056076.1	29928201	29934124	gene_id "DR0812628_dup251"; transcript_id "DR0812628"; family_id "LINE/L1"; class_id "LINE/L1";
intergenic	ABHD3(dist=7341),SNRPD1(dist=5101)	NC_056076.1	35060574	35060704	gene_id "DR0307474_dup913"; transcript_id "DR0307474"; family_id "LINE/RTE-BovB"; class_id "LINE/RTE-BovB";
intronic	USP14	NC_056076.1	35614355	35614520	gene_id "DR1880426_dup1939"; transcript_id "DR1880426"; family_id "LINE/L1"; class_id "LINE/L1";
intergenic	YES1(dist=79297),LOC121817722(dist=4749)	NC_056076.1	36187379	36188015	gene_id "rnd-4_family-598_dup220"; transcript_id "rnd-4_family-598"; family_id "LTR"; class_id "LTR";
intronic	EMILIN2	NC_056076.1	37615374	37615604	gene_id "DR0554270_dup1676"; transcript_id "DR0554270"; family_id "LINE/L1"; class_id "LINE/L1";
intronic	MRCL3	NC_056076.1	37895901	37896083	gene_id "DR1606430_dup842"; transcript_id "DR1606430"; family_id "SINE/MIR"; class_id "SINE/MIR";
UTR3	DLGAP1(XM_042239658.2#NC_056076.1#38055804:c.*38930>0,XM_027960728.3#NC_056076.1#38055804:c.*38930>0,XM_027960727.3#NC_056076.1#38055804:c.*38930>0,XM_042239659.2#NC_056076.1#38055804:c.*38930>0,XM_060405422.1#NC_056076.1#38055804:c.*38930>0,XM_027960729.3#NC_056076.1#38055804:c.*38930>0,XM_060405424.1#NC_056076.1#38055804:c.*38930>0,XM_027960732.3#NC_056076.1#38055804:c.*38930>0,XM_027960730.3#N…	NC_056076.1	38056202	38056254	gene_id "DR1880987_dup8194"; transcript_id "DR1880987"; family_id "LINE/L1"; class_id "LINE/L1";
intronic	LAMA1	NC_056076.1	40444878	40444994	gene_id "DR0389055_dup2506"; transcript_id "DR0389055"; family_id "LINE/RTE-BovB"; class_id "LINE/RTE-BovB";
intronic	NAPG	NC_056076.1	42692786	42692847	gene_id "DR1606286_dup970"; transcript_id "DR1606286"; family_id "LINE/RTE-BovB"; class_id "LINE/RTE-BovB";
intronic	GNAL	NC_056076.1	43175117	43175219	gene_id "DF0000251_dup1732"; transcript_id "DF0000251"; family_id "LINE/L1"; class_id "LINE/L1";
intronic	GNAL	NC_056076.1	43175402	43175485	gene_id "DR0555123_dup50"; transcript_id "DR0555123"; family_id "DNA/hAT-Charlie"; class_id "DNA/hAT-Charlie";
intronic	GNAL	NC_056076.1	43175479	43175793	gene_id "DR1067764_dup2243"; transcript_id "DR1067764"; family_id "LINE/RTE-BovB"; class_id "LINE/RTE-BovB";
intronic	GNAL	NC_056076.1	43175893	43175994	gene_id "DR0082597_dup43155"; transcript_id "DR0082597"; family_id "LINE/RTE-BovB"; class_id "LINE/RTE-BovB";
intergenic	IMPA2(dist=1298),CIDEA(dist=6523)	NC_056076.1	43290619	43290918	gene_id "DR1880162_dup1675"; transcript_id "DR1880162"; family_id "LINE/L1"; class_id "LINE/L1";
intronic	AFG3L2	NC_056076.1	43339373	43339824	gene_id "DF0000299_dup3610"; transcript_id "DF0000299"; family_id "LINE/L1"; class_id "LINE/L1";
UTR3	RNMT(XM_060405479.1#NC_056076.1#43976086:c.*55820>0,XM_004020516.6#NC_056076.1#43976086:c.*55820>0,XM_060405477.1#NC_056076.1#43976086:c.*54100>0,XM_060405481.1#NC_056076.1#43976086:c.*55820>0)	NC_056076.1	44008488	44008788	gene_id "DR0082796_dup2896"; transcript_id "DR0082796"; family_id "LINE/L1"; class_id "LINE/L1";
UTR3	RNMT(XM_060405479.1#NC_056076.1#43976086:c.*58410>0,XM_004020516.6#NC_056076.1#43976086:c.*58410>0,XM_060405477.1#NC_056076.1#43976086:c.*56690>0,XM_060405481.1#NC_056076.1#43976086:c.*58410>0)	NC_056076.1	44008747	44009074	gene_id "DR0813217_dup2288"; transcript_id "DR0813217"; family_id "LTR/ERV1"; class_id "LTR/ERV1";
downstream	LOC121817771(dist=24)	NC_056076.1	45895321	45895983	gene_id "DR1880339_dup6915"; transcript_id "DR1880339"; family_id "LINE/L1"; class_id "LINE/L1";
UTR3	PSTPIP2(XM_042239662.2#NC_056076.1#46121218:c.*9110>0,XM_042239661.2#NC_056076.1#46121218:c.*9110>0)	NC_056076.1	46121903	46122071	gene_id "DR1810366_dup209"; transcript_id "DR1810366"; family_id "DNA/TcMar-Tc2"; class_id "DNA/TcMar-Tc2";
UTR3	PSTPIP2(XM_042239662.2#NC_056076.1#46121218:c.*5540>0,XM_042239661.2#NC_056076.1#46121218:c.*5540>0)	NC_056076.1	46122260	46122359	gene_id "rnd-5_family-3032_dup533"; transcript_id "rnd-5_family-3032"; family_id "SINE/MIR"; class_id "SINE/MIR";
intronic	PIAS2	NC_056076.1	46905483	46905703	gene_id "DR1880533_dup176"; transcript_id "DR1880533"; family_id "LINE/RTE-BovB"; class_id "LINE/RTE-BovB";
intergenic	SKOR2(dist=225400),SMAD2(dist=328193)	NC_056076.1	47492439	47493528	gene_id "DF0000094_dup348"; transcript_id "DF0000094"; family_id "DNA/hAT-Charlie"; class_id "DNA/hAT-Charlie";
UTR3	LIPG(XM_012103679.5#NC_056076.1#49512795:c.*12270>0,XM_004020662.6#NC_056076.1#49513553:c.*12270>0)	NC_056076.1	49538935	49539052	gene_id "DR0389341_dup3751"; transcript_id "DR0389341"; family_id "SINE/MIR"; class_id "SINE/MIR";
UTR3	LIPG(XM_012103679.5#NC_056076.1#49512795:c.*17940>0,XM_004020662.6#NC_056076.1#49513553:c.*17940>0)	NC_056076.1	49539502	49539651	gene_id "DR1068734_dup1318"; transcript_id "DR1068734"; family_id "LINE/RTE-BovB"; class_id "LINE/RTE-BovB";
UTR3	MAPK4(XM_027960753.2#NC_056076.1#50435953:c.*13720>0)	NC_056076.1	50608386	50608531	gene_id "DR0813462_dup3860"; transcript_id "DR0813462"; family_id "LINE/RTE-BovB"; class_id "LINE/RTE-BovB";
intergenic	LOC132658479(dist=19351),ME2(dist=4443)	NC_056076.1	50725146	50725312	gene_id "DR0082726_dup3151"; transcript_id "DR0082726"; family_id "SINE/MIR"; class_id "SINE/MIR";
intergenic	DCC(dist=557694),MBD2(dist=2868)	NC_056076.1	53915048	53915501	gene_id "DF0000360_dup6045"; transcript_id "DF0000360"; family_id "LINE/L2"; class_id "LINE/L2";
UTR3	ST8SIA3(XM_015103786.4#NC_056076.1#56958490:c.*32860>0)	NC_056076.1	56970012	56970288	gene_id "DR1880654_dup6653"; transcript_id "DR1880654"; family_id "LINE/RTE-BovB"; class_id "LINE/RTE-BovB";
UTR3	ST8SIA3(XM_015103786.4#NC_056076.1#56958490:c.*40910>0)	NC_056076.1	56970817	56971037	gene_id "DR0307482_dup3134"; transcript_id "DR0307482"; family_id "LINE/RTE-BovB"; class_id "LINE/RTE-BovB";
UTR3	ST8SIA3(XM_015103786.4#NC_056076.1#56958490:c.*44410>0)	NC_056076.1	56971167	56971251	gene_id "DR0768749_dup557"; transcript_id "DR0768749"; family_id "SINE/MIR"; class_id "SINE/MIR";
UTR3	ST8SIA3(XM_015103786.4#NC_056076.1#56958490:c.*69130>0)	NC_056076.1	56973639	56973827	gene_id "DF0000893_dup748"; transcript_id "DF0000893"; family_id "DNA/hAT-Tip100"; class_id "DNA/hAT-Tip100";
ncRNA_exonic	LOC121817727	NC_056076.1	57086174	57086446	gene_id "DR1880361_dup16131"; transcript_id "DR1880361"; family_id "LINE/L1"; class_id "LINE/L1";
UTR3	ZNF532(XM_060405575.1#NC_056076.1#58246221:c.*18660>0,XM_060405573.1#NC_056076.1#58261508:c.*18660>0,XM_042239126.2#NC_056076.1#58261508:c.*18660>0,XM_060405570.1#NC_056076.1#58262164:c.*18660>0,XM_060405574.1#NC_056076.1#58262164:c.*18660>0,XM_060405572.1#NC_056076.1#58262524:c.*18660>0,XM_060405571.1#NC_056076.1#58263598:c.*18660>0,XM_060405569.1#NC_056076.1#58263598:c.*18660>0,XM_042239128.2#N…	NC_056076.1	58378596	58378783	gene_id "DF0000001_dup32626"; transcript_id "DF0000001"; family_id "SINE/MIR"; class_id "SINE/MIR";
intergenic	RNF152(dist=2904),PIGN(dist=110839)	NC_056076.1	60703742	60704598	gene_id "DR0195025_dup1001"; transcript_id "DR0195025"; family_id "LTR/ERVL"; class_id "LTR/ERVL";
intergenic	PHLPP1(dist=39933),LOC105604596(dist=18816)	NC_056076.1	61634781	61635127	gene_id "DR0388756_dup1637"; transcript_id "DR0388756"; family_id "LINE/L1"; class_id "LINE/L1";
downstream	VPS4B(dist=880)	NC_056076.1	61969914	61970282	gene_id "DR0812841_dup87"; transcript_id "DR0812841"; family_id "LINE/RTE-BovB"; class_id "LINE/RTE-BovB";
intergenic	LOC132658557(dist=19230),LOC132658562(dist=41655)	NC_056077.1	55373	65676	gene_id "DR1880711_dup9094"; transcript_id "DR1880711"; family_id "LINE/RTE-BovB"; class_id "LINE/RTE-BovB";
UTR3	HBQ1(XM_042240526.2#NC_056077.1#762697:c.*28510>0)	NC_056077.1	769245	769530	gene_id "DR1809591_dup607"; transcript_id "DR1809591"; family_id "LINE/L1"; class_id "LINE/L1";
intronic	RGS11	NC_056077.1	830202	830313	gene_id "DR1692650_dup24"; transcript_id "DR1692650"; family_id "LINE/L1"; class_id "LINE/L1";
upstream	NTN3(dist=606)	NC_056077.1	2487034	2487165	gene_id "DF0000975_dup39062"; transcript_id "DF0000975"; family_id "SINE/MIR"; class_id "SINE/MIR";
UTR3	TBC1D24(XM_060406169.1#NC_056077.1#2491861:c.*10790>0,XM_060406175.1#NC_056077.1#2491861:c.*10790>0,XM_060406150.1#NC_056077.1#2491861:c.*10790>0,XM_060406176.1#NC_056077.1#2491861:c.*10790>0,XM_060406166.1#NC_056077.1#2491861:c.*10790>0,XM_060406168.1#NC_056077.1#2491861:c.*10790>0,XM_060406147.1#NC_056077.1#2491861:c.*10790>0,XM_060406170.1#NC_056077.1#2491861:c.*10790>0,XM_060406149.1#NC_05607…	NC_056077.1	2518878	2519014	gene_id "DR1880853_dup1784"; transcript_id "DR1880853"; family_id "SINE/MIR"; class_id "SINE/MIR";
downstream	FLYWCH2(dist=645)	NC_056077.1	2836035	2836055	gene_id "DR0307895_dup768"; transcript_id "DR0307895"; family_id "LTR/ERVL"; class_id "LTR/ERVL";
downstream	FLYWCH2(dist=667)	NC_056077.1	2836057	2836165	gene_id "DR1692666_dup13107"; transcript_id "DR1692666"; family_id "LINE"; class_id "LINE";
downstream	FLYWCH2(dist=687)	NC_056077.1	2836077	2836229	gene_id "DR0082597_dup43572"; transcript_id "DR0082597"; family_id "LINE/RTE-BovB"; class_id "LINE/RTE-BovB";
intronic	FLYWCH1	NC_056077.1	2865814	2865910	gene_id "DF0000101_dup593"; transcript_id "DF0000101"; family_id "DNA/hAT-Charlie"; class_id "DNA/hAT-Charlie";
exonic	LOC101122322	NC_056077.1	3318962	3319291	gene_id "DR0082537_dup518"; transcript_id "DR0082537"; family_id "LINE/R2"; class_id "LINE/R2";
downstream	SRL(dist=501)	NC_056077.1	3962602	3962636	gene_id "DR0812865_dup13839"; transcript_id "DR0812865"; family_id "LINE/RTE-BovB"; class_id "LINE/RTE-BovB";
UTR3	ABAT(XM_004020759.6#NC_056077.1#8100773:c.*16410>0,XM_042239901.1#NC_056077.1#8129189:c.*16410>0)	NC_056077.1	8185098	8185498	gene_id "DF0000361_dup8193"; transcript_id "DF0000361"; family_id "LINE/L2"; class_id "LINE/L2";
intronic	TVP23A	NC_056077.1	9982904	9983332	gene_id "DR0109570_dup21456"; transcript_id "DR0109570"; family_id "LINE/L1"; class_id "LINE/L1";
intronic	TVP23A	NC_056077.1	9983117	9983615	gene_id "DR0768673_dup1702"; transcript_id "DR0768673"; family_id "LINE/L1"; class_id "LINE/L1";
exonic	TVP23A	NC_056077.1	10007721	10008160	gene_id "DR1880984_dup3895"; transcript_id "DR1880984"; family_id "LINE/RTE-BovB"; class_id "LINE/RTE-BovB";
UTR3	SHISA9(XM_060405984.1#NC_056077.1#12127814:c.*28590>0,XM_042239822.2#NC_056077.1#12127814:c.*28590>0)	NC_056077.1	12477343	12477525	gene_id "DF0000710_dup1449"; transcript_id "DF0000710"; family_id "DNA/hAT-Charlie"; class_id "DNA/hAT-Charlie";
UTR3	SHISA9(XM_060405984.1#NC_056077.1#12127814:c.*30270>0,XM_042239822.2#NC_056077.1#12127814:c.*30270>0)	NC_056077.1	12477511	12477814	gene_id "DR0195167_dup11380"; transcript_id "DR0195167"; family_id "LINE/RTE-BovB"; class_id "LINE/RTE-BovB";
UTR3	SHISA9(XM_060405984.1#NC_056077.1#12127814:c.*32950>0,XM_042239822.2#NC_056077.1#12127814:c.*32950>0)	NC_056077.1	12477779	12477997	gene_id "DF0000710_dup1450"; transcript_id "DF0000710"; family_id "DNA/hAT-Charlie"; class_id "DNA/hAT-Charlie";
downstream	BMERB1(dist=146)	NC_056077.1	14521722	14522102	gene_id "DF0000303_dup11514"; transcript_id "DF0000303"; family_id "LINE/L1"; class_id "LINE/L1";
intergenic	TRNAS-GGA_225(dist=220893),RPS15A(dist=8845)	NC_056077.1	16905781	16906370	gene_id "DR1810283_dup52"; transcript_id "DR1810283"; family_id "DNA/hAT-Tip100"; class_id "DNA/hAT-Tip100";
intergenic	TRNAS-GGA_225(dist=221525),RPS15A(dist=8213)	NC_056077.1	16906413	16906607	gene_id "DR1809657_dup2099"; transcript_id "DR1809657"; family_id "DNA/hAT-Charlie"; class_id "DNA/hAT-Charlie";
UTR3	ITPRIPL2(XM_027961119.2#NC_056077.1#17340047:c.*32130>0)	NC_056077.1	17341431	17341700	gene_id "DF0000107_dup1511"; transcript_id "DF0000107"; family_id "DNA/hAT-Charlie"; class_id "DNA/hAT-Charlie";
intronic	CCP110	NC_056077.1	17619466	17619916	gene_id "DR0813358_dup2459"; transcript_id "DR0813358"; family_id "DNA/TcMar-Tigger"; class_id "DNA/TcMar-Tigger";
UTR3	DCUN1D3(XM_060405805.1#NC_056077.1#19114413:c.*90350>0,XM_060405804.1#NC_056077.1#19114413:c.*90350>0,XM_027961572.3#NC_056077.1#19114413:c.*90350>0,XM_042240503.2#NC_056077.1#19114413:c.*90350>0,XM_027961570.3#NC_056077.1#19114413:c.*90350>0,XM_004020822.6#NC_056077.1#19114413:c.*90350>0,XM_012104232.5#NC_056077.1#19114413:c.*90350>0,XM_012104225.5#NC_056077.1#19114413:c.*90350>0,XM_060405803.1#…	NC_056077.1	19117974	19118176	gene_id "DF0000303_dup11545"; transcript_id "DF0000303"; family_id "LINE/L1"; class_id "LINE/L1";
intronic	DNAH3	NC_056077.1	19228724	19229072	gene_id "DR0307276_dup1426"; transcript_id "DR0307276"; family_id "LINE/L1"; class_id "LINE/L1";
intronic	LOC101114079	NC_056077.1	20165049	20165723	gene_id "DR0554292_dup436"; transcript_id "DR0554292"; family_id "LINE/L1"; class_id "LINE/L1";
intronic	ARHGAP17	NC_056077.1	23117651	23117771	gene_id "DR0813120_dup6394"; transcript_id "DR0813120"; family_id "SINE/MIR"; class_id "SINE/MIR";
intergenic	KATNIP(dist=8354),GSG1L(dist=1148)	NC_056077.1	25850723	25850935	gene_id "DF0000001_dup33255"; transcript_id "DF0000001"; family_id "SINE/MIR"; class_id "SINE/MIR";
downstream	GSG1L(dist=893)	NC_056077.1	25850978	25851457	gene_id "DR0311063_dup181"; transcript_id "DR0311063"; family_id "LINE/L2"; class_id "LINE/L2";
downstream	LOC101112694(dist=818)	NC_056077.1	26522085	26522143	gene_id "DR0082932_dup251"; transcript_id "DR0082932"; family_id "LTR/ERVL-MaLR"; class_id "LTR/ERVL-MaLR";
intronic	KCTD13	NC_056077.1	26860554	26861431	gene_id "DF0000306_dup1844"; transcript_id "DF0000306"; family_id "LINE/L1"; class_id "LINE/L1";
downstream	SEZ6L2(dist=273)	NC_056077.1	26896535	26896556	gene_id "DR1068601_dup2779"; transcript_id "DR1068601"; family_id "SINE/MIR"; class_id "SINE/MIR";
downstream	SEZ6L2(dist=296)	NC_056077.1	26896558	26896784	gene_id "DR1809851_dup6449"; transcript_id "DR1809851"; family_id "LINE/L1"; class_id "LINE/L1";
UTR3	TRIM72(XM_042239955.2#NC_056077.1#27811368:c.*70580>0)	NC_056077.1	27826946	27829416	gene_id "DR1692117_dup842"; transcript_id "DR1692117"; family_id "LINE/RTE-BovB"; class_id "LINE/RTE-BovB";
intergenic	ITGAX(dist=1014),ITGAD(dist=26845)	NC_056077.1	27943577	27944097	gene_id "DF0000102_dup572"; transcript_id "DF0000102"; family_id "DNA/hAT-Charlie"; class_id "DNA/hAT-Charlie";
intronic	LOC105605805	NC_056077.1	28428026	28428038	gene_id "DR1068038_dup654"; transcript_id "DR1068038"; family_id "LINE/RTE-BovB"; class_id "LINE/RTE-BovB";
intronic	LOC105605805	NC_056077.1	28428040	28428273	gene_id "DR0195033_dup6556"; transcript_id "DR0195033"; family_id "LINE/RTE-BovB"; class_id "LINE/RTE-BovB";
intronic	LOC105605805	NC_056077.1	28436607	28437120	gene_id "DR0109397_dup4785"; transcript_id "DR0109397"; family_id "LINE/L2"; class_id "LINE/L2";
intronic	LOC105605805	NC_056077.1	28438548	28438690	gene_id "DR0812915_dup140"; transcript_id "DR0812915"; family_id "LINE/L1"; class_id "LINE/L1";
intronic	LOC105605805	NC_056077.1	28438774	28438998	gene_id "DF0000294_dup5935"; transcript_id "DF0000294"; family_id "LINE/L1"; class_id "LINE/L1";
intergenic	LOC105605805(dist=5030),ASL(dist=2741)	NC_056077.1	28473518	28473835	gene_id "DF0001004_dup5938"; transcript_id "DF0001004"; family_id "LTR/ERVL-MaLR"; class_id "LTR/ERVL-MaLR";
intronic	POM121C	NC_056077.1	34291867	34291908	gene_id "DR1880590_dup1838"; transcript_id "DR1880590"; family_id "LINE/L1"; class_id "LINE/L1";
intronic	RHBDD2	NC_056077.1	34567853	34568024	gene_id "DF0001147_dup352"; transcript_id "DF0001147"; family_id "DNA/TcMar-Tigger"; class_id "DNA/TcMar-Tigger";
UTR3	RHBDD2(XM_004020978.5#NC_056077.1#34566610:c.*840>0)	NC_056077.1	34574153	34574280	gene_id "DF0000975_dup39983"; transcript_id "DF0000975"; family_id "SINE/MIR"; class_id "SINE/MIR";
intronic	SRRM3	NC_056077.1	34775634	34775816	gene_id "DF0000974_dup12996"; transcript_id "DF0000974"; family_id "SINE/MIR"; class_id "SINE/MIR";
intronic	SH2B2	NC_056077.1	35107444	35107582	gene_id "DR0082779_dup15572"; transcript_id "DR0082779"; family_id "LINE/RTE-BovB"; class_id "LINE/RTE-BovB";
intergenic	MYL10(dist=25777),COL26A1(dist=2562)	NC_056077.1	35650999	35651136	gene_id "DR1809968_dup3156"; transcript_id "DR1809968"; family_id "SINE/MIR"; class_id "SINE/MIR";
intergenic	MYL10(dist=26133),COL26A1(dist=2206)	NC_056077.1	35651355	35651448	gene_id "DF0000990_dup753"; transcript_id "DF0000990"; family_id "DNA/hAT-Tip100"; class_id "DNA/hAT-Tip100";
UTR3	NAT16(XM_060405835.1#NC_056077.1#35984648:c.*1270>0)	NC_056077.1	35991356	35991774	gene_id "DR0082912_dup20329"; transcript_id "DR0082912"; family_id "LINE/RTE-BovB"; class_id "LINE/RTE-BovB";
intronic	ACTL6B	NC_056077.1	36363070	36363278	gene_id "DR0812813_dup4930"; transcript_id "DR0812813"; family_id "LINE/RTE-BovB"; class_id "LINE/RTE-BovB";
intronic	ACTL6B	NC_056077.1	36363452	36363536	gene_id "DF0282452_dup586"; transcript_id "DF0282452"; family_id "LTR/ERV1"; class_id "LTR/ERV1";
intronic	ACTL6B	NC_056077.1	36363687	36363714	gene_id "DR1691910_dup584"; transcript_id "DR1691910"; family_id "LINE/RTE-BovB"; class_id "LINE/RTE-BovB";
intronic	LAMTOR4	NC_056077.1	36681926	36682112	gene_id "DR1068662_dup6574"; transcript_id "DR1068662"; family_id "LINE"; class_id "LINE";
downstream	LOC105604792(dist=392)	NC_056077.1	36714339	36714557	gene_id "DR0768561_dup847"; transcript_id "DR0768561"; family_id "LINE/RTE-BovB"; class_id "LINE/RTE-BovB";
UTR3	LOC105604801(XM_060405693.1#NC_056077.1#37371730:c.*15260>0,XM_060405690.1#NC_056077.1#37371730:c.*15260>0,XM_060405691.1#NC_056077.1#37371730:c.*15260>0,XM_042240263.2#NC_056077.1#37371730:c.*15260>0,XM_060405688.1#NC_056077.1#37371730:c.*15260>0,XM_060405692.1#NC_056077.1#37371730:c.*15260>0,XM_060405689.1#NC_056077.1#37371730:c.*15260>0)	NC_056077.1	37373994	37374380	gene_id "DR0082628_dup8840"; transcript_id "DR0082628"; family_id "LINE/L1"; class_id "LINE/L1";
intronic	SMURF1	NC_056077.1	37627856	37628576	gene_id "DR0109463_dup8376"; transcript_id "DR0109463"; family_id "LINE/L1"; class_id "LINE/L1";
downstream	TMEM130(dist=426)	NC_056077.1	37812642	37812901	gene_id "DR1068246_dup1661"; transcript_id "DR1068246"; family_id "SINE/MIR"; class_id "SINE/MIR";
downstream	TMEM130(dist=462)	NC_056077.1	37812678	37812701	gene_id "DR0194896_dup11888"; transcript_id "DR0194896"; family_id "LINE/RTE-BovB"; class_id "LINE/RTE-BovB";
downstream	TMEM130(dist=826)	NC_056077.1	37813042	37813599	gene_id "DR0813064_dup3044"; transcript_id "DR0813064"; family_id "LINE/RTE-BovB"; class_id "LINE/RTE-BovB";
downstream	TMEM130(dist=913)	NC_056077.1	37813129	37813601	gene_id "DR0082941_dup20497"; transcript_id "DR0082941"; family_id "LINE/RTE-BovB"; class_id "LINE/RTE-BovB";
intergenic	TMEM130(dist=1855),LOC121817804(dist=91856)	NC_056077.1	37814071	37814226	gene_id "DR0768457_dup5575"; transcript_id "DR0768457"; family_id "LINE/L1"; class_id "LINE/L1";
intergenic	TMEM130(dist=2191),LOC121817804(dist=91520)	NC_056077.1	37814407	37814856	gene_id "DF0000024_dup715"; transcript_id "DF0000024"; family_id "DNA/hAT-Charlie"; class_id "DNA/hAT-Charlie";
downstream	TNRC18(dist=249)	NC_056077.1	39386719	39387527	gene_id "DR0194868_dup445"; transcript_id "DR0194868"; family_id "LINE/L1"; class_id "LINE/L1";
intronic	SLC29A4	NC_056077.1	39391083	39391203	gene_id "DR0194943_dup1950"; transcript_id "DR0194943"; family_id "LINE/L2"; class_id "LINE/L2";
intergenic	SLC29A4(dist=33042),WIPI2(dist=4528)	NC_056077.1	39434555	39434841	gene_id "DR0082941_dup20518"; transcript_id "DR0082941"; family_id "LINE/RTE-BovB"; class_id "LINE/RTE-BovB";
intronic	RADIL	NC_056077.1	39537798	39537983	gene_id "DR0769216_dup15753"; transcript_id "DR0769216"; family_id "LINE/L1"; class_id "LINE/L1";
intronic	RADIL	NC_056077.1	39539034	39539179	gene_id "DR1068325_dup328"; transcript_id "DR1068325"; family_id "DNA/hAT-Tip100"; class_id "DNA/hAT-Tip100";
intronic	RADIL	NC_056077.1	39539236	39539444	gene_id "DR1880704_dup3591"; transcript_id "DR1880704"; family_id "LTR/ERVL-MaLR"; class_id "LTR/ERVL-MaLR";
intronic	RADIL	NC_056077.1	39539262	39539497	gene_id "DR1068085_dup19281"; transcript_id "DR1068085"; family_id "LINE/RTE-BovB"; class_id "LINE/RTE-BovB";
intronic	RADIL	NC_056077.1	39546201	39546390	gene_id "DR0812853_dup1489"; transcript_id "DR0812853"; family_id "LINE/RTE-BovB"; class_id "LINE/RTE-BovB";
intronic	RADIL	NC_056077.1	39546392	39546764	gene_id "DF0001008_dup1741"; transcript_id "DF0001008"; family_id "LTR/ERVL-MaLR"; class_id "LTR/ERVL-MaLR";
intronic	RADIL	NC_056077.1	39546830	39546849	gene_id "DR0082597_dup44397"; transcript_id "DR0082597"; family_id "LINE/RTE-BovB"; class_id "LINE/RTE-BovB";
intronic	RADIL	NC_056077.1	39546885	39547073	gene_id "DR0769213_dup2409"; transcript_id "DR0769213"; family_id "LTR/ERVL"; class_id "LTR/ERVL";
intronic	RADIL	NC_056077.1	39547096	39547442	gene_id "DR1809630_dup3713"; transcript_id "DR1809630"; family_id "LTR/ERVL-MaLR"; class_id "LTR/ERVL-MaLR";
intergenic	GRIFIN(dist=7550),CHST12(dist=13460)	NC_056077.1	41184070	41184612	gene_id "DR0082598_dup1713"; transcript_id "DR0082598"; family_id "LINE/L1"; class_id "LINE/L1";
intergenic	GRIFIN(dist=11907),CHST12(dist=9103)	NC_056077.1	41188427	41188673	gene_id "DR0082694_dup24598"; transcript_id "DR0082694"; family_id "LINE/L1"; class_id "LINE/L1";
intergenic	GRIFIN(dist=12155),CHST12(dist=8855)	NC_056077.1	41188675	41189151	gene_id "DR0082722_dup1018"; transcript_id "DR0082722"; family_id "LINE/L1"; class_id "LINE/L1";
intergenic	GRIFIN(dist=13751),CHST12(dist=7259)	NC_056077.1	41190271	41190508	gene_id "DR1068085_dup19294"; transcript_id "DR1068085"; family_id "LINE/RTE-BovB"; class_id "LINE/RTE-BovB";
intronic	SNX8	NC_056077.1	41280806	41280974	gene_id "DR0768640_dup10614"; transcript_id "DR0768640"; family_id "LINE"; class_id "LINE";
intronic	PRKAR1B	NC_056077.1	42294540	42294743	gene_id "rnd-1_family-74_dup2226"; transcript_id "rnd-1_family-74"; family_id "LINE/RTE-BovB"; class_id "LINE/RTE-BovB";
ncRNA_intronic	LOC105604038	NC_056077.1	42574320	42575934	gene_id "DF0277290_dup404"; transcript_id "DF0277290"; family_id "LINE/L1"; class_id "LINE/L1";
ncRNA_intronic	LOC105604038	NC_056077.1	42575906	42576209	gene_id "DR0082880_dup11964"; transcript_id "DR0082880"; family_id "LINE/L1"; class_id "LINE/L1";
ncRNA_intronic	LOC105604038	NC_056077.1	42576205	42578341	gene_id "DF0277290_dup405"; transcript_id "DF0277290"; family_id "LINE/L1"; class_id "LINE/L1";
UTR3	RAB4A(XM_027962123.3#NC_056078.1#778149:c.*86470>0,XM_042240728.2#NC_056078.1#801856:c.*86470>0)	NC_056078.1	827968	828135	gene_id "DR0082587_dup2482"; transcript_id "DR0082587"; family_id "LINE/L1"; class_id "LINE/L1";
ncRNA_intronic	LOC132658632	NC_056078.1	904948	905216	gene_id "DR1880334_dup2672"; transcript_id "DR1880334"; family_id "LINE/RTE-BovB"; class_id "LINE/RTE-BovB";
intergenic	LOC114110876(dist=1402),LOC114112340(dist=95612)	NC_056078.1	2186522	2187727	gene_id "DR0768791_dup3327"; transcript_id "DR0768791"; family_id "LINE/L1"; class_id "LINE/L1";
UTR3	LOC121817953(XM_042240803.1#NC_056078.1#2295662:c.*3600>0,XM_042240802.1#NC_056078.1#2295662:c.*8880>0)	NC_056078.1	2295844	2296120	gene_id "DF0000280_dup4892"; transcript_id "DF0000280"; family_id "LINE/L1"; class_id "LINE/L1";
UTR3	TRIM67(XM_027962209.3#NC_056078.1#3314391:c.*32840>0,XM_042240843.2#NC_056078.1#3314391:c.*32840>0)	NC_056078.1	3374586	3374723	gene_id "DR1692524_dup447"; transcript_id "DR1692524"; family_id "DNA/hAT-Charlie"; class_id "DNA/hAT-Charlie";
UTR3	TRIM67(XM_027962209.3#NC_056078.1#3314391:c.*35050>0,XM_042240843.2#NC_056078.1#3314391:c.*35050>0)	NC_056078.1	3374807	3374821	gene_id "DR1606598_dup8295"; transcript_id "DR1606598"; family_id "LINE/L1"; class_id "LINE/L1";
intronic	TSNAX	NC_056078.1	3733731	3733933	gene_id "DF0000975_dup40099"; transcript_id "DF0000975"; family_id "SINE/MIR"; class_id "SINE/MIR";
intronic	LGALS8	NC_056078.1	8525125	8526208	gene_id "DR0195177_dup195"; transcript_id "DR0195177"; family_id "LINE/L1"; class_id "LINE/L1";
intronic	ACTN2	NC_056078.1	8755820	8756135	gene_id "DR1692102_dup4101"; transcript_id "DR1692102"; family_id "LINE/RTE-BovB"; class_id "LINE/RTE-BovB";
intronic	FAM13C	NC_056078.1	14237781	14238012	gene_id "DR1605993_dup3690"; transcript_id "DR1605993"; family_id "LINE/RTE-BovB"; class_id "LINE/RTE-BovB";
intronic	FAM13C	NC_056078.1	14237816	14238023	gene_id "DR1880654_dup6853"; transcript_id "DR1880654"; family_id "LINE/RTE-BovB"; class_id "LINE/RTE-BovB";
intergenic	REEP3(dist=1225337),LOC114110895(dist=1310025)	NC_056078.1	20213097	20220766	gene_id "DR1606399_dup4959"; transcript_id "DR1606399"; family_id "LINE/L1"; class_id "LINE/L1";
intergenic	NONE(dist=NONE),LOC114110895(dist=103035)	NC_056078.1	21420087	21421080	gene_id "DR0768367_dup1478"; transcript_id "DR0768367"; family_id "LINE/L1"; class_id "LINE/L1";
intronic	HNRNPH3	NC_056078.1	23989137	23989177	gene_id "DR0082770_dup1306"; transcript_id "DR0082770"; family_id "LINE/L1"; class_id "LINE/L1";
intronic	CCAR1	NC_056078.1	24319424	24319831	gene_id "DR0768738_dup12463"; transcript_id "DR0768738"; family_id "LINE/RTE-BovB"; class_id "LINE/RTE-BovB";
intergenic	SAR1A(dist=19089),PPA1(dist=1971)	NC_056078.1	25620864	25621910	gene_id "DR0082809_dup1476"; transcript_id "DR0082809"; family_id "LINE/L1"; class_id "LINE/L1";
UTR3	UNC5B(XM_027962422.3#NC_056078.1#26588177:c.*31430>0,XM_027962423.3#NC_056078.1#26588177:c.*31430>0)	NC_056078.1	26678736	26678833	gene_id "DR0194873_dup2800"; transcript_id "DR0194873"; family_id "LINE/L1"; class_id "LINE/L1";
UTR3	C25H10orf105(XM_042240765.2#NC_056078.1#27093816:c.*35220>0)	NC_056078.1	27094236	27094346	gene_id "DR0109493_dup1020"; transcript_id "DR0109493"; family_id "SINE/MIR"; class_id "SINE/MIR";
intronic	MICU1	NC_056078.1	27775030	27775373	gene_id "DF0000010_dup6332"; transcript_id "DF0000010"; family_id "LINE/L1"; class_id "LINE/L1";
intronic	MICU1	NC_056078.1	27776932	27777020	gene_id "DR1810191_dup3052"; transcript_id "DR1810191"; family_id "LINE/L1"; class_id "LINE/L1";
intronic	MICU1	NC_056078.1	27778583	27779181	gene_id "DR0109783_dup1462"; transcript_id "DR0109783"; family_id "LINE/L1"; class_id "LINE/L1";
intronic	MICU1	NC_056078.1	27781901	27782402	gene_id "DF0001008_dup1756"; transcript_id "DF0001008"; family_id "LTR/ERVL-MaLR"; class_id "LTR/ERVL-MaLR";
UTR3	ANXA7(XM_012105285.3#NC_056078.1#28603343:c.*22170>0,XM_042241010.1#NC_056078.1#28603343:c.*22170>0,XM_042241014.1#NC_056078.1#28603343:c.*22170>0,XM_042241011.1#NC_056078.1#28603343:c.*22170>0,XM_060406661.1#NC_056078.1#28603343:c.*25050>0,XM_060406660.1#NC_056078.1#28603343:c.*22170>0,XM_042241012.1#NC_056078.1#28603343:c.*22170>0)	NC_056078.1	28605122	28605977	gene_id "DF0000273_dup3645"; transcript_id "DF0000273"; family_id "LINE/L1"; class_id "LINE/L1";
intergenic	NRG3(dist=14892),TRNAC-ACA_226(dist=391415)	NC_056078.1	37169712	37170388	gene_id "DR0082817_dup5919"; transcript_id "DR0082817"; family_id "LINE/L2"; class_id "LINE/L2";
intronic	LDB3	NC_056078.1	40408774	40409075	gene_id "DR0768549_dup4559"; transcript_id "DR0768549"; family_id "LINE/RTE-BovB"; class_id "LINE/RTE-BovB";
intronic	LDB3	NC_056078.1	40411174	40411310	gene_id "DR0769120_dup5177"; transcript_id "DR0769120"; family_id "LINE/L1"; class_id "LINE/L1";
intronic	ZFAND4	NC_056078.1	43130567	43130801	gene_id "DR0310644_dup4126"; transcript_id "DR0310644"; family_id "LINE/RTE-BovB"; class_id "LINE/RTE-BovB";
intronic	ZFAND4	NC_056078.1	43131152	43131826	gene_id "DR0194994_dup8597"; transcript_id "DR0194994"; family_id "LINE/RTE-BovB"; class_id "LINE/RTE-BovB";
intronic	RASSF4	NC_056078.1	43462871	43463174	gene_id "DR0308118_dup3547"; transcript_id "DR0308118"; family_id "LINE/L1"; class_id "LINE/L1";
intergenic	LOC101103182(dist=2757),LOC132658694(dist=72762)	NC_056079.1	281388	281590	gene_id "DR0307918_dup7308"; transcript_id "DR0307918"; family_id "LINE/RTE-BovB"; class_id "LINE/RTE-BovB";
intergenic	LOC101103182(dist=13395),LOC132658694(dist=62124)	NC_056079.1	292026	293027	gene_id "DR1880711_dup9514"; transcript_id "DR1880711"; family_id "LINE/RTE-BovB"; class_id "LINE/RTE-BovB";
intergenic	LOC101103182(dist=19415),LOC132658694(dist=56104)	NC_056079.1	298046	298874	gene_id "DR1068660_dup5"; transcript_id "DR1068660"; family_id "LTR/ERVK"; class_id "LTR/ERVK";
intergenic	LOC101103182(dist=20245),LOC132658694(dist=55274)	NC_056079.1	298876	303738	gene_id "DR1880711_dup9515"; transcript_id "DR1880711"; family_id "LINE/RTE-BovB"; class_id "LINE/RTE-BovB";
intronic	DLGAP2	NC_056079.1	1238779	1239059	gene_id "DR0194987_dup1261"; transcript_id "DR0194987"; family_id "LINE/L1"; class_id "LINE/L1";
[truncated: 130 more rows]

## Sheet: Sheet2
Table S3：Genomic Distribution of TEs in E40-45 VS. E55-60 in E55-60 VS. E70-75
Insert type	Related genes	chromosome	Start	End	TE
intergenic	LOC132657762(dist=16138),LOC121817241(dist=38384)	NC_056054.1	1794339	1794493	gene_id "DR0768901_dup1"; transcript_id "DR0768901"; family_id "DNA/hAT-Charlie"; class_id "DNA/hAT-Charlie";
intronic	HDAC4	NC_056054.1	2151611	2152120	gene_id "DR1880595"; transcript_id "DR1880595"; family_id "DNA/Crypton-H"; class_id "DNA/Crypton-H";
intergenic	HDAC4(dist=10571),LOC121818751(dist=78033)	NC_056054.1	2421505	2421679	gene_id "DR1068693"; transcript_id "DR1068693"; family_id "SINE/MIR"; class_id "SINE/MIR";
intronic	ASB1	NC_056054.1	2803631	2803854	gene_id "DF0000001_dup3"; transcript_id "DF0000001"; family_id "SINE/MIR"; class_id "SINE/MIR";
intronic	COL6A3	NC_056054.1	3794461	3794602	gene_id "DR1068229"; transcript_id "DR1068229"; family_id "DNA/hAT-Tip100"; class_id "DNA/hAT-Tip100";
downstream	TRNAC-ACA(dist=929)	NC_056054.1	4043857	4043984	gene_id "DR0389643"; transcript_id "DR0389643"; family_id "SINE/MIR"; class_id "SINE/MIR";
intronic	AGAP1	NC_056054.1	5215729	5215994	gene_id "DR1068640_dup10"; transcript_id "DR1068640"; family_id "SINE/MIR"; class_id "SINE/MIR";
intronic	AGAP1	NC_056054.1	5236894	5237010	gene_id "DF0000975_dup15"; transcript_id "DF0000975"; family_id "SINE/MIR"; class_id "SINE/MIR";
intergenic	AGAP1(dist=140835),SH3BP4(dist=273718)	NC_056054.1	5773552	5773775	gene_id "DR0768748_dup9"; transcript_id "DR0768748"; family_id "SINE/MIR"; class_id "SINE/MIR";
intergenic	SH3BP4(dist=80620),LOC132657797(dist=14507)	NC_056054.1	6226721	6226883	gene_id "DR1880177"; transcript_id "DR1880177"; family_id "DNA/hAT-Charlie"; class_id "DNA/hAT-Charlie";
intronic	TRPM8	NC_056054.1	7059636	7059734	gene_id "DR1809896"; transcript_id "DR1809896"; family_id "DNA/hAT-Charlie"; class_id "DNA/hAT-Charlie";
ncRNA_exonic	LOC121818846	NC_056054.1	7772161	7772276	gene_id "DR1809972_dup2"; transcript_id "DR1809972"; family_id "DNA/hAT-Blackjack"; class_id "DNA/hAT-Blackjack";
intronic	INPP5D	NC_056054.1	7780030	7780163	gene_id "DR0109582_dup2"; transcript_id "DR0109582"; family_id "SINE/MIR"; class_id "SINE/MIR";
intronic	CSMD2	NC_056054.1	8602474	8602673	gene_id "DF0000975_dup46"; transcript_id "DF0000975"; family_id "SINE/MIR"; class_id "SINE/MIR";
intronic	CSMD2	NC_056054.1	8732305	8732660	gene_id "DR1068640_dup28"; transcript_id "DR1068640"; family_id "SINE/MIR"; class_id "SINE/MIR";
intronic	CSMD2	NC_056054.1	8883556	8883623	gene_id "DR0109419_dup2"; transcript_id "DR0109419"; family_id "DNA/hAT-Blackjack"; class_id "DNA/hAT-Blackjack";
intronic	CSMD2	NC_056054.1	8931053	8931745	gene_id "DR1692161_dup26"; transcript_id "DR1692161"; family_id "LINE/RTE-BovB"; class_id "LINE/RTE-BovB";
intronic	CSMD2	NC_056054.1	8968173	8968200	gene_id "DR1810415_dup8"; transcript_id "DR1810415"; family_id "SINE/MIR"; class_id "SINE/MIR";
intronic	CSMD2	NC_056054.1	9063345	9063413	gene_id "DF0000067"; transcript_id "DF0000067"; family_id "SINE/5S-Deu-L2"; class_id "SINE/5S-Deu-L2";
intergenic	C1H1orf94(dist=65733),LOC121818926(dist=390043)	NC_056054.1	9227598	9227891	gene_id "DR1606600_dup11"; transcript_id "DR1606600"; family_id "SINE/MIR"; class_id "SINE/MIR";
intronic	GRIK3	NC_056054.1	11767075	11767272	gene_id "DF0000701_dup4"; transcript_id "DF0000701"; family_id "DNA/TcMar-Tc2"; class_id "DNA/TcMar-Tc2";
UTR5	GRIK3(XM_042245693.2#NC_056054.1#11636012:c.-5480>0)	NC_056054.1	11769255	11769348	gene_id "DR0389434_dup1"; transcript_id "DR0389434"; family_id "SINE/MIR"; class_id "SINE/MIR";
intergenic	GRIK3(dist=181124),LOC105603244(dist=229217)	NC_056054.1	12064640	12064887	gene_id "DF0000709_dup4"; transcript_id "DF0000709"; family_id "DNA/hAT-Charlie"; class_id "DNA/hAT-Charlie";
intergenic	GRIK3(dist=403325),LOC105603244(dist=7016)	NC_056054.1	12286841	12286903	gene_id "DR0768749_dup2"; transcript_id "DR0768749"; family_id "SINE/MIR"; class_id "SINE/MIR";
intronic	ZC3H12A	NC_056054.1	12306189	12306408	gene_id "DR0813323_dup9"; transcript_id "DR0813323"; family_id "SINE/MIR"; class_id "SINE/MIR";
intronic	EPHA10	NC_056054.1	12556071	12556222	gene_id "DF0000965_dup3"; transcript_id "DF0000965"; family_id "DNA/hAT-Tip100"; class_id "DNA/hAT-Tip100";
intergenic	POU3F1(dist=256008),TRNAC-GCA(dist=1619)	NC_056054.1	13042920	13043246	gene_id "DF0000001_dup218"; transcript_id "DF0000001"; family_id "SINE/MIR"; class_id "SINE/MIR";
intergenic	TRNAC-GCA(dist=260786),RRAGC(dist=271481)	NC_056054.1	13305396	13305591	gene_id "DR0311187"; transcript_id "DR0311187"; family_id "DNA/TcMar-Mariner"; class_id "DNA/TcMar-Mariner";
intergenic	TRNAC-GCA(dist=482731),RRAGC(dist=49536)	NC_056054.1	13527341	13527369	gene_id "DR1068114_dup6"; transcript_id "DR1068114"; family_id "SINE/MIR"; class_id "SINE/MIR";
ncRNA_exonic	LOC121819013	NC_056054.1	13592663	13592806	gene_id "DR1880873_dup6"; transcript_id "DR1880873"; family_id "SINE/MIR"; class_id "SINE/MIR";
intronic	MACF1	NC_056054.1	13816924	13817061	gene_id "DR0554573_dup4"; transcript_id "DR0554573"; family_id "DNA/hAT-Charlie"; class_id "DNA/hAT-Charlie";
intronic	MACF1	NC_056054.1	13856018	13856300	gene_id "DF0000975_dup327"; transcript_id "DF0000975"; family_id "SINE/MIR"; class_id "SINE/MIR";
intronic	MACF1	NC_056054.1	13869093	13869323	gene_id "DR1068368_dup4"; transcript_id "DR1068368"; family_id "DNA/hAT-Charlie"; class_id "DNA/hAT-Charlie";
intergenic	LOC101120626(dist=6640),PABPC4(dist=25584)	NC_056054.1	14180021	14180276	gene_id "DF0000738_dup3"; transcript_id "DF0000738"; family_id "DNA/hAT-Charlie"; class_id "DNA/hAT-Charlie";
intergenic	PABPC4(dist=8013),HEYL(dist=29701)	NC_056054.1	14227752	14228090	gene_id "DR1880216_dup4"; transcript_id "DR1880216"; family_id "DNA/TcMar-Tigger"; class_id "DNA/TcMar-Tigger";
intergenic	PABPC4(dist=8547),HEYL(dist=29167)	NC_056054.1	14228286	14228448	gene_id "DR1809710_dup3"; transcript_id "DR1809710"; family_id "DNA/TcMar-Tigger"; class_id "DNA/TcMar-Tigger";
intronic	PPIE	NC_056054.1	14371868	14371987	gene_id "DR0389238"; transcript_id "DR0389238"; family_id "DNA/hAT-Charlie"; class_id "DNA/hAT-Charlie";
intronic	PPIE	NC_056054.1	14390197	14390341	gene_id "DR0082698_dup1"; transcript_id "DR0082698"; family_id "DNA/hAT-Charlie"; class_id "DNA/hAT-Charlie";
intronic	RLF	NC_056054.1	14752047	14752169	gene_id "DR1692156_dup12"; transcript_id "DR1692156"; family_id "SINE/MIR"; class_id "SINE/MIR";
intergenic	LOC132657639(dist=19632),CTPS1(dist=77076)	NC_056054.1	15425923	15426305	gene_id "DR0389618_dup69"; transcript_id "DR0389618"; family_id "LINE/RTE-BovB"; class_id "LINE/RTE-BovB";
intergenic	LOC132657639(dist=23630),CTPS1(dist=73078)	NC_056054.1	15429921	15430062	gene_id "DR0307561_dup13"; transcript_id "DR0307561"; family_id "SINE/MIR"; class_id "SINE/MIR";
intronic	CTPS1	NC_056054.1	15521253	15521409	gene_id "DR0307510_dup8"; transcript_id "DR0307510"; family_id "SINE/MIR"; class_id "SINE/MIR";
UTR5	SLFNL1(XM_042246522.1#NC_056054.1#15536165:c.-43630>0,XM_042246517.1#NC_056054.1#15536165:c.-43630>0)	NC_056054.1	15544207	15544389	gene_id "DF0000975_dup379"; transcript_id "DF0000975"; family_id "SINE/MIR"; class_id "SINE/MIR";
intronic	SCMH1	NC_056054.1	15567025	15567282	gene_id "DR1692612_dup38"; transcript_id "DR1692612"; family_id "DNA/TcMar-Tigger"; class_id "DNA/TcMar-Tigger";
intronic	SCMH1	NC_056054.1	15641710	15641835	gene_id "DR0812999_dup2"; transcript_id "DR0812999"; family_id "DNA/TcMar-Tigger"; class_id "DNA/TcMar-Tigger";
intronic	HIVEP3	NC_056054.1	16130288	16130341	gene_id "DR1810391_dup2"; transcript_id "DR1810391"; family_id "SINE/MIR"; class_id "SINE/MIR";
intronic	HIVEP3	NC_056054.1	16130342	16130403	gene_id "DR1068246_dup11"; transcript_id "DR1068246"; family_id "SINE/MIR"; class_id "SINE/MIR";
intronic	HIVEP3	NC_056054.1	16409088	16409181	gene_id "DF0000874_dup8"; transcript_id "DF0000874"; family_id "DNA/hAT-Charlie"; class_id "DNA/hAT-Charlie";
ncRNA_intronic	LOC121817307	NC_056054.1	16662717	16662954	gene_id "DR1068601_dup12"; transcript_id "DR1068601"; family_id "SINE/MIR"; class_id "SINE/MIR";
intronic	CCDC30	NC_056054.1	17043002	17043159	gene_id "DR0554719_dup36"; transcript_id "DR0554719"; family_id "SINE/MIR"; class_id "SINE/MIR";
ncRNA_intronic	LOC121819112	NC_056054.1	17465456	17465580	gene_id "DR0109582_dup22"; transcript_id "DR0109582"; family_id "SINE/MIR"; class_id "SINE/MIR";
intronic	RNF220	NC_056054.1	19086097	19086273	gene_id "DR0389431"; transcript_id "DR0389431"; family_id "DNA/hAT-Tip100"; class_id "DNA/hAT-Tip100";
intronic	EIF2B3	NC_056054.1	19528378	19528487	gene_id "DF0000975_dup537"; transcript_id "DF0000975"; family_id "SINE/MIR"; class_id "SINE/MIR";
intronic	MAST2	NC_056054.1	20454954	20455054	gene_id "DR0389341_dup26"; transcript_id "DR0389341"; family_id "SINE/MIR"; class_id "SINE/MIR";
intergenic	PIK3R3(dist=20291),LOC114111041(dist=13332)	NC_056054.1	20738645	20739183	gene_id "DR0307810"; transcript_id "DR0307810"; family_id "DNA/hAT-Tip100"; class_id "DNA/hAT-Tip100";
intronic	MKNK1	NC_056054.1	21140517	21140842	gene_id "DR1880996_dup34"; transcript_id "DR1880996"; family_id "SINE/MIR"; class_id "SINE/MIR";
intronic	MKNK1	NC_056054.1	21140642	21140885	gene_id "DR0768558_dup50"; transcript_id "DR0768558"; family_id "LINE/RTE-BovB"; class_id "LINE/RTE-BovB";
intronic	MKNK1	NC_056054.1	21150395	21150554	gene_id "DF0000975_dup575"; transcript_id "DF0000975"; family_id "SINE/MIR"; class_id "SINE/MIR";
intergenic	LOC121819226(dist=44729),LOC132657881(dist=12069)	NC_056054.1	22036986	22037264	gene_id "DF0000837_dup2"; transcript_id "DF0000837"; family_id "DNA/TcMar-Tigger"; class_id "DNA/TcMar-Tigger";
intergenic	LOC121819228(dist=41813),TRABD2B(dist=13129)	NC_056054.1	22268127	22268402	gene_id "DR1809968_dup31"; transcript_id "DR1809968"; family_id "SINE/MIR"; class_id "SINE/MIR";
intronic	TRABD2B	NC_056054.1	22496354	22496486	gene_id "DR0389058_dup21"; transcript_id "DR0389058"; family_id "LINE/L1"; class_id "LINE/L1";
UTR3	SPATA6(XM_060408810.1#NC_056054.1#22847146:c.*62430>0)	NC_056054.1	22851946	22852262	gene_id "DR0109394_dup7"; transcript_id "DR0109394"; family_id "DNA/hAT-Charlie"; class_id "DNA/hAT-Charlie";
[truncated: 5,491 more rows]
