# Supplementary material for: Transposable Elements Regulate Tail Development and Fat Deposition in Sheep Fetuses
Source: Animals (Basel). 2025 Dec 18;15(24):3654. doi: 10.3390/ani15243654 (PMC12730088; doi:10.3390/ani15243654)
Supplement: Supplementary file 1 [file animals-15-03654-s001.zip › Table S4. Significantly enriched GO terms and KEGG pathways of DEGs.xls]

## Sheet: Sheet1
Table S4. Significantly enriched GO terms and KEGG pathways of DEGs in E40-45 vs. E55-60
ID	Description	GeneRatio	BgRatio	pvalue	p.adjust	qvalue	geneID	Count	Enrichment.Score	Fold.Enrichment
GO:0099177	regulation of trans-synaptic signaling	171/2132	440/18723	1.39316e-51	8.09286e-48	6.82208e-48	YWHAG/WNT7A/VGF/VAMP2/UNC13A/TUBB2B/TSHZ3/TNR/TMEM108/SYT7/SYT4/SYT12/SYT11/SYT1/SYP/SYNGR1/SYN3/SYN1/SYBU/STXBP1/STX3/STX1B/STX1A/SNCG/SNCA/SNAP25/SLC8A2/SLC7A11/SLC6A1/SLC4A8/SLC1A3/SLC1A1/SHISA9/SHISA8/SHISA7/SHISA6/SHANK2/SHANK1/SEPTIN5/RIMS4/RIMS3/RIMS2/RIMS1/RASGRF2/RASGRF1/RAP1A/RAB3A/RAB26/PTPRS/PRRT2/PRKCZ/PRKCG/PRKCB/PRKAR1B/PPFIA3/PPFIA2/PLA2G6/PINK1/PHF24/PCDH17/P2RX3/NTRK1/NTNG2/NSMF…	171	50.856	3.41296
GO:0050804	modulation of chemical synaptic transmission	170/2132	439/18723	5.05302e-51	1.46765e-47	1.23719e-47	YWHAG/WNT7A/VGF/VAMP2/UNC13A/TUBB2B/TSHZ3/TNR/TMEM108/SYT7/SYT4/SYT12/SYT11/SYT1/SYP/SYNGR1/SYN3/SYN1/SYBU/STXBP1/STX3/STX1B/STX1A/SNCG/SNCA/SNAP25/SLC8A2/SLC7A11/SLC6A1/SLC4A8/SLC1A3/SLC1A1/SHISA9/SHISA8/SHISA7/SHISA6/SHANK2/SHANK1/SEPTIN5/RIMS4/RIMS3/RIMS2/RIMS1/RASGRF2/RASGRF1/RAP1A/RAB3A/RAB26/PTPRS/PRRT2/PRKCZ/PRKCG/PRKCB/PRKAR1B/PPFIA3/PPFIA2/PLA2G6/PINK1/PHF24/PCDH17/P2RX3/NTRK1/NTNG2/NSMF…	170	50.2964	3.40073
GO:0006836	neurotransmitter transport	107/2132	208/18723	1.99134e-46	3.8559e-43	3.25042e-43	WNT7A/VAMP2/UNC13A/TH/SYT7/SYT5/SYT4/SYT2/SYT12/SYT11/SYT1/SYP/SYNGR3/SYN3/SYN2/SYN1/SV2C/SV2A/STXBP1/STX3/STX1B/STX1A/STX11/SNPH/SNCG/SNCA/SNAP25/SLC6A9/SLC6A7/SLC6A5/SLC6A2/SLC6A17/SLC6A15/SLC6A13/SLC6A12/SLC6A11/SLC6A1/SLC5A7/SLC4A8/SLC32A1/SLC29A4/SLC22A1/SLC1A6/SLC1A3/SLC1A2/SLC1A1/SLC18A3/SLC17A7/SLC17A6/SEPTIN5/RPH3A/RIMS4/RIMS3/RIMS2/RIMS1/RAP1A/RAB3A/PTPRN2/PRRT2/PRKCG/PRKCB/PPFIA3/PPFIA…	107	45.7009	4.51761
GO:0001505	regulation of neurotransmitter levels	107/2132	213/18723	3.86191e-45	5.60846e-42	4.72779e-42	WNT7A/VAMP2/UNC13A/TH/SYT7/SYT5/SYT4/SYT2/SYT12/SYT11/SYT1/SYP/SYNGR3/SYN3/SYN2/SYN1/SV2A/STXBP1/STX3/STX1B/STX1A/STX11/SNPH/SNCG/SNCA/SNAP25/SLC6A5/SLC6A2/SLC6A13/SLC6A12/SLC6A11/SLC6A1/SLC5A7/SLC4A8/SLC32A1/SLC29A4/SLC22A1/SLC1A6/SLC1A3/SLC1A2/SEPTIN5/RPH3A/RIMS4/RIMS3/RIMS2/RIMS1/RAP1A/RAB3A/PTPRN2/PRRT2/PRKCG/PRKCB/PRIMA1/PPFIA3/PPFIA2/PIP5K1C/PCLO/PAH/OTOF/NRXN2/NRXN1/NOS1/NLGN1/NCS1/NAPB/NA…	107	44.4132	4.41156
GO:0099003	vesicle-mediated transport in synapse	99/2132	200/18723	4.16055e-41	4.83373e-38	4.07471e-38	WNT7A/VAMP2/UNC13A/TH/SYT7/SYT5/SYT2/SYT12/SYT11/SYT1/SYP/SYNDIG1/SYN3/SYN2/SYN1/SV2A/STXBP1/STX3/STX1B/STX1A/STX11/STON1/SNPH/SNCG/SNCB/SNCA/SNAP25/SLC4A8/SLC32A1/SLC2A4/SLC17A7/SLC17A6/SH3GL2/SEPTIN5/ROCK1/RIMS4/RIMS3/RIMS2/RIMS1/RAP1A/RAB3A/PRRT2/PRKCG/PRKCB/PRKAR1B/PPFIA3/PPFIA2/PIP5K1C/PCLO/PCDH17/PACSIN1/OTOF/NSG1/NLGN3/NLGN2/NLGN1/NCS1/NAPB/NAPA/MAPK10/LRRK2/ITSN2/ITGB3/HTR1B/HPCA/GSG1L/GR…	99	40.3808	4.34704
GO:0099504	synaptic vesicle cycle	90/2132	181/18723	1.14397e-37	1.10755e-34	9.3364e-35	WNT7A/VAMP2/UNC13A/TH/SYT7/SYT5/SYT2/SYT12/SYT11/SYT1/SYP/SYNDIG1/SYN3/SYN2/SYN1/SV2A/STXBP1/STX3/STX1B/STX1A/STX11/STON1/SNPH/SNCG/SNCB/SNCA/SNAP25/SLC4A8/SLC32A1/SLC2A4/SLC17A7/SLC17A6/SH3GL2/SEPTIN5/ROCK1/RIMS4/RIMS3/RIMS2/RIMS1/RAP1A/RAB3A/PRRT2/PRKCG/PRKCB/PRKAR1B/PPFIA3/PPFIA2/PIP5K1C/PCLO/PCDH17/PACSIN1/OTOF/NLGN3/NLGN2/NLGN1/NCS1/NAPB/NAPA/LRRK2/ITSN2/HTR1B/GRIN3A/GRIK5/GAK/FGF14/FCHO2/ER…	90	36.9416	4.36669
GO:0042391	regulation of membrane potential	147/2132	434/18723	3.07924e-36	2.55533e-33	2.15408e-33	WNT7A/TRPV1/TMEM108/STX1B/STX1A/SNCA/SLMAP/SLC8A2/SLC4A8/SLC25A27/SHANK1/SEZ6/SCN9A/SCN8A/SCN5A/SCN4A/SCN3B/SCN2A/SCN11A/RTL10/RIMS4/RIMS3/RIMS2/RIMS1/PRKCZ/POPDC2/PLN/PIP5KL1/PINK1/P2RX7/P2RX6/P2RX3/P2RX2/OPRM1/NRXN1/NPY2R/NLGN3/NLGN2/NLGN1/NETO1/NEDD4L/NALCN/MYH14/MPP2/MLLT11/MEF2C/MAPT/MAPK8IP2/LRRK2/KCNQ3/KCNN4/KCNMB2/KCNK9/KCNK6/KCNK4/KCNK13/KCNK12/KCNK10/KCNJ8/KCNJ5/KCNJ3/KCNJ2/KCNJ10/KCNH8…	147	35.5116	2.97451
GO:0050808	synapse organization	145/2132	426/18723	5.00933e-36	3.6374e-33	3.06623e-33	ZNF804A/WNT7A/WASF1/UNC13A/TUBB/TNR/TMEM108/TLR2/SYNDIG1/SYN1/SYBU/SRPX2/SRCIN1/SPOCK2/SNCG/SNCB/SNCA/SLITRK5/SLITRK3/SLITRK1/SLIT1/SLC8A2/SLC7A11/SLC6A1/SLC1A1/SHISA7/SHISA6/SHANK2/SHANK1/SEZ6/ROBO2/RAB3A/RAB39B/PTPRS/PTPRO/PPFIA3/PPFIA2/POU4F1/PDLIM5/PCLO/PCDH8/PCDH17/PALM/PAK3/P2RX2/NTRK1/NTNG2/NRXN2/NRXN1/NRG1/NRCAM/NLGN3/NLGN2/NLGN1/NGEF/NFASC/NEUROD2/NEFL/NEFH/MYOT/MEF2C/MDGA1/MAPT/MAP1B/LR…	145	35.3002	2.98914
GO:0007269	neurotransmitter secretion	75/2132	145/18723	4.45197e-33	2.58615e-30	2.18006e-30	WNT7A/VAMP2/UNC13A/SYT7/SYT5/SYT4/SYT2/SYT12/SYT11/SYT1/SYP/SYN3/SYN2/SYN1/SV2A/STXBP1/STX3/STX1B/STX1A/STX11/SNPH/SNCG/SNCA/SNAP25/SLC4A8/SLC32A1/SEPTIN5/RPH3A/RIMS4/RIMS3/RIMS2/RIMS1/RAP1A/RAB3A/PTPRN2/PRRT2/PRKCG/PRKCB/PPFIA3/PPFIA2/PIP5K1C/PCLO/OTOF/NRXN2/NRXN1/NLGN1/NCS1/NAPB/NAPA/MEF2C/MCTP2/LRRK2/LIN7B/HTR1B/HRH3/HCRT/GRM4/GRIN3A/GRIK5/ERC2/DRD2/DOC2A/CSPG5/CPLX2/CPLX1/CNR1/CHRNB4/CDK5/CAL…	75	32.3514	4.54236
GO:0099643	signal release from synapse	75/2132	145/18723	4.45197e-33	2.58615e-30	2.18006e-30	WNT7A/VAMP2/UNC13A/SYT7/SYT5/SYT4/SYT2/SYT12/SYT11/SYT1/SYP/SYN3/SYN2/SYN1/SV2A/STXBP1/STX3/STX1B/STX1A/STX11/SNPH/SNCG/SNCA/SNAP25/SLC4A8/SLC32A1/SEPTIN5/RPH3A/RIMS4/RIMS3/RIMS2/RIMS1/RAP1A/RAB3A/PTPRN2/PRRT2/PRKCG/PRKCB/PPFIA3/PPFIA2/PIP5K1C/PCLO/OTOF/NRXN2/NRXN1/NLGN1/NCS1/NAPB/NAPA/MEF2C/MCTP2/LRRK2/LIN7B/HTR1B/HRH3/HCRT/GRM4/GRIN3A/GRIK5/ERC2/DRD2/DOC2A/CSPG5/CPLX2/CPLX1/CNR1/CHRNB4/CDK5/CAL…	75	32.3514	4.54236
GO:0060078	regulation of postsynaptic membrane potential	68/2132	137/18723	1.07012e-28	5.65123e-26	4.76384e-26	WNT7A/TRPV1/TMEM108/STX1B/STX1A/SNCA/SLC8A2/SHANK1/SEZ6/RIMS2/RIMS1/PRKCZ/P2RX7/P2RX6/P2RX3/P2RX2/OPRM1/NRXN1/NPY2R/NLGN3/NLGN2/NLGN1/NETO1/MPP2/MEF2C/MAPK8IP2/LRRK2/KCND2/KCNA1/INSYN2A/INSYN1/HCRT/GRM5/GRM1/GRIN3A/GRIN2D/GRIN2A/GRIN1/GRIK5/GRIK4/GRIK3/GRIK2/GRIA1/GLRB/GLRA2/GABRG3/GABRG2/GABRB1/GABRA5/GABRA2/GABBR1/FGF14/DRD4/DRD2/DLG4/CUX2/CHRNB4/CHRNB3/CHRNB2/CHRNA7/CHRNA6/CHRNA4/CELF4/CDK5/CB…	68	27.9706	4.3589
GO:0034765	regulation of ion transmembrane transport	140/2132	491/18723	7.18117e-26	3.47629e-23	2.93042e-23	VAMP2/STRIT1/STAC2/SNCA/SLMAP/SLC6A9/SLC31A2/SHISA9/SHISA8/SHISA7/SHISA6/SHANK1/SCN9A/SCN8A/SCN5A/SCN4A/SCN3B/SCN2A/SCN11A/RASGRF2/RASGRF1/RAMP3/PLN/PLA2G6/PIRT/PINK1/PIK3CG/P2RX7/OPRM1/OPRL1/NOS1/NLGN3/NLGN2/NLGN1/NETO2/NETO1/NEDD4L/NALCN/MEF2C/MAPK8IP2/LRRC55/KCNV1/KCNS2/KCNQ3/KCNQ2/KCNN4/KCNK6/KCNK4/KCNK13/KCNK12/KCNK10/KCNJ9/KCNJ8/KCNJ6/KCNJ5/KCNJ3/KCNJ2/KCNJ12/KCNJ10/KCNIP4/KCNIP3/KCNIP1/KCN…	140	25.1438	2.504
GO:0016079	synaptic vesicle exocytosis	55/2132	105/18723	5.83166e-25	2.60585e-22	2.19667e-22	WNT7A/VAMP2/UNC13A/SYT7/SYT5/SYT2/SYT12/SYT1/SYP/SYN1/SV2A/STXBP1/STX3/STX1B/STX1A/STX11/SNPH/SNCA/SNAP25/SLC4A8/SEPTIN5/RIMS4/RIMS3/RIMS2/RIMS1/RAP1A/RAB3A/PRRT2/PRKCG/PRKCB/PPFIA3/PPFIA2/PIP5K1C/PCLO/OTOF/NLGN1/NCS1/NAPB/NAPA/LRRK2/HTR1B/GRIN3A/GRIK5/ERC2/DRD2/DOC2A/CSPG5/CPLX2/CPLX1/CNR1/CDK5/CALM3/CADPS/APBA1/ADCY1	55	24.2342	4.60004
GO:0007416	synapse assembly	73/2132	179/18723	4.56252e-24	1.80264e-21	1.51958e-21	WNT7A/TLR2/SYNDIG1/SRPX2/SPOCK2/SNCA/SLITRK5/SLITRK3/SLITRK1/SLIT1/SHANK2/ROBO2/PTPRS/POU4F1/PDLIM5/PCLO/PCDH17/NTRK1/NTNG2/NRXN2/NRXN1/NRG1/NRCAM/NLGN3/NLGN2/NLGN1/MEF2C/MDGA1/MAP1B/LRTM2/LRRTM3/LRRTM2/LRRTM1/LRRN3/LRRC4B/LRRC4/LRRC24/LRFN4/LRFN3/LRFN1/LINGO2/LHFPL4/LGI2/KIRREL3/GPM6A/GAP43/GABRG2/GABRB3/GABRA2/FGF13/EPHB1/DSCAM/DRD2/DNM3/DNER/CUX2/CLSTN3/CLSTN2/CLSTN1/CHRNB2/CDK5/CDH9/CDH2/CBLN…	73	23.3408	3.58144
GO:0061564	axon development	132/2132	467/18723	4.65477e-24	1.80264e-21	1.51958e-21	WNT7A/VSTM2L/UNC5D/UNC5C/UNC5A/UCHL1/TUBB2B/TRIM46/TRAK2/TNR/TMEFF1/STXBP1/SPTBN4/SLITRK5/SLITRK3/SLITRK1/SLIT1/SHTN1/SEMA4F/RUFY3/RTN4RL2/RTN4RL1/RTN4R/ROBO3/ROBO2/RND2/RGMA/RET/RAB3A/PTPRZ1/PTPRS/PTPRO/POU4F3/POU4F2/POU4F1/POU3F2/PLXNA4/PLXNA3/PAX6/PAX2/PAK3/OLFM1/NTRK1/NTNG2/NTN3/NRXN3/NRXN1/NRCAM/NPTX1/NOVA2/NLGN3/NKX6-1/NKX2-8/NGFR/NFASC/NEXN/NEFL/NEFH/NCAM2/MYOT/MT3/MCF2/MAPT/MAPK8IP3/MAP6/…	132	23.3321	2.48225
GO:0007409	axonogenesis	122/2132	418/18723	1.23972e-23	4.50097e-21	3.79421e-21	WNT7A/VSTM2L/UNC5D/UNC5C/UNC5A/UCHL1/TUBB2B/TRIM46/TRAK2/TNR/TMEFF1/STXBP1/SPTBN4/SLITRK5/SLITRK3/SLITRK1/SLIT1/SHTN1/SEMA4F/RUFY3/RTN4R/ROBO3/ROBO2/RND2/RGMA/RET/RAB3A/PTPRZ1/PTPRS/PTPRO/POU4F3/POU4F2/POU4F1/POU3F2/PLXNA4/PLXNA3/PAX6/PAX2/PAK3/OLFM1/NTRK1/NTNG2/NTN3/NRXN3/NRXN1/NRCAM/NPTX1/NOVA2/NLGN3/NKX6-1/NKX2-8/NGFR/NFASC/NEXN/NEFL/NEFH/MYOT/MT3/MCF2/MAPT/MAP6/MAP2/MAP1B/LRTM2/LRTM1/LIMK1/LH…	122	22.9067	2.56314
GO:0023061	signal release	129/2132	463/18723	6.42129e-23	2.19419e-20	1.84965e-20	WNT7A/VSNL1/VGF/VAMP2/UNC13A/SYT7/SYT5/SYT4/SYT3/SYT2/SYT13/SYT12/SYT11/SYT10/SYT1/SYP/SYN3/SYN2/SYN1/SYBU/SV2A/STXBP1/STX3/STX1B/STX1A/STX11/SSTR5/SNPH/SNCG/SNCA/SNAP25/SMPD3/SLC4A8/SLC32A1/SEPTIN5/SCG5/RPH3A/RIMS4/RIMS3/RIMS2/RIMS1/REN/RASL10B/RAP1A/RAB3A/RAB11B/PTPRN2/PTPRN/PTPN23/PRRT2/PRKCG/PRKCB/PPFIA3/PPFIA2/PLA2G6/PLA2G4A/PIP5K1C/PINK1/PCLO/PAX8/OTOF/OPRM1/NRXN2/NRXN1/NR1D1/NPY2R/NNAT/NLG…	129	22.1924	2.44679
GO:0099565	chemical synaptic transmission, postsynaptic	53/2132	106/18723	7.44162e-23	2.40158e-20	2.02447e-20	WNT7A/TRPV1/TMEM108/STX1B/STX1A/SNCA/SLC8A2/SHANK1/SEZ6/RIMS2/RIMS1/PRKCZ/P2RX7/P2RX6/P2RX3/P2RX2/OPRM1/NRXN1/NPY2R/NLGN3/NLGN2/NLGN1/NETO1/MPP2/MEF2C/MAPK8IP2/LRRK2/INSYN2A/INSYN1/HCRT/GRIN2D/GRIN2A/GRIN1/GRIK5/GRIK2/GLRB/GLRA2/DRD4/DRD2/DLG4/CUX2/CHRNB4/CHRNB3/CHRNB2/CHRNA7/CHRNA6/CHRNA4/CELF4/CDK5/CBLN1/CACNB3/ADRB2/ABAT	53	22.1283	4.39095
GO:0010975	regulation of neuron projection development	124/2132	445/18723	4.47787e-22	1.36905e-19	1.15407e-19	ZNF804A/WNT7A/TRIM67/TRIM46/TRAK2/TNR/TLX2/STX1B/STMN2/SS18L1/SRCIN1/SPOCK1/SNAP25/SLITRK1/SHTN1/SF3A2/SEZ6/SERPINI1/SEMA4F/SARM1/RUFY3/RTN4RL2/RTN4RL1/RTN4R/ROBO2/RND2/RGMA/RET/RAP1A/PTPRS/PTPRO/PRKCI/PPP2R5B/PPFIA2/POU4F2/POU3F2/PLXNA4/PLXNA3/PLK5/PDLIM5/PARP6/PAK3/PACSIN1/NTRK1/NTNG2/NSMF/NR2F1/NLGN1/NGEF/NEUROG3/NEGR1/NEFL/NEDD4L/NDRG4/NCS1/MT3/MFSD2A/MCF2/MAPT/MAP6/MAP2/MAP1B/MAGI2/LRRK2/LRR…	124	21.3489	2.44709
GO:0034329	cell junction assembly	117/2132	420/18723	7.03211e-21	2.04248e-18	1.72176e-18	WNT7A/TLR2/SYNDIG1/STRN/SRPX2/SPOCK2/SNCA/SLK/SLITRK5/SLITRK3/SLITRK1/SLIT1/SHANK2/SDC4/ROCK2/ROCK1/ROBO2/RAP1A/PTPRS/PTPRO/POU4F1/POF1B/PKN2/PIP5K1C/PDLIM5/PCLO/PCDH17/OCLN/NTRK1/NTNG2/NRXN2/NRXN1/NRG1/NRCAM/NLGN3/NLGN2/NLGN1/MEF2C/MDGA1/MAP1B/LRTM2/LRRTM3/LRRTM2/LRRTM1/LRRN3/LRRC4B/LRRC4/LRRC24/LRFN4/LRFN3/LRFN1/LINGO2/LHFPL4/LGI2/KIRREL3/ITGA6/ITGA2/IQGAP1/GPM6B/GPM6A/GJC1/GAP43/GABRG2/GABRB3/…	117	20.1529	2.44639
GO:0050803	regulation of synapse structure or activity	77/2132	218/18723	9.4445e-21	2.52945e-18	2.13227e-18	ZNF804A/WNT7A/TUBB/TLR2/SYNDIG1/SYBU/STX1B/SRPX2/SRCIN1/SNCA/SLITRK5/SLITRK3/SLITRK1/SLIT1/SLC7A11/SLC17A7/SLC17A6/ROBO2/PTPRS/PTPRO/PPFIA2/PDLIM5/PCDH8/PAK3/NTRK1/NTNG2/NRXN1/NLGN3/NLGN2/NLGN1/NGEF/NEUROD2/MEF2C/MDGA1/LRTM2/LRRTM3/LRRTM2/LRRTM1/LRRN3/LRRK2/LRRC4B/LRRC24/LRP8/LRFN4/LRFN3/LRFN2/LRFN1/LINGO2/LHFPL4/KIF1A/GPM6A/EPHB1/DRD2/DNM3/CUX2/CTNNA2/CLSTN3/CLSTN2/CLSTN1/CHRNB2/CDK5R1/CDK5/CDH8…	77	20.0248	3.10186
GO:0060079	excitatory postsynaptic potential	49/2132	100/18723	9.57962e-21	2.52945e-18	2.13227e-18	WNT7A/TRPV1/TMEM108/STX1B/STX1A/SNCA/SLC8A2/SHANK1/SEZ6/RIMS2/RIMS1/PRKCZ/P2RX7/P2RX6/P2RX3/P2RX2/OPRM1/NRXN1/NPY2R/NLGN3/NLGN2/NLGN1/NETO1/MPP2/MEF2C/MAPK8IP2/LRRK2/HCRT/GRIN2D/GRIN2A/GRIN1/GRIK5/GRIK2/GLRB/GLRA2/DRD2/DLG4/CUX2/CHRNB4/CHRNB3/CHRNB2/CHRNA7/CHRNA6/CHRNA4/CELF4/CDK5/CBLN1/CACNB3/ADRB2	49	20.0187	4.30313
GO:0045055	regulated exocytosis	79/2132	230/18723	2.12513e-20	5.36733e-18	4.52453e-18	WNT7A/VAMP2/UNC13A/SYT7/SYT5/SYT4/SYT3/SYT2/SYT13/SYT12/SYT11/SYT10/SYT1/SYP/SYNGR3/SYNGR1/SYN2/SYN1/SV2A/STXBP1/STX3/STX1B/STX1A/STX11/SNPH/SNCA/SNAP25/SLC4A8/SEPTIN5/SCIN/SCAMP5/RIMS4/RIMS3/RIMS2/RIMS1/RAP1A/RAB3A/RAB26/RAB15/RAB11B/PRRT2/PRKCG/PRKCB/PPFIA3/PPFIA2/PIP5K1C/PIK3CG/PIK3CD/PCLO/OTOF/NR4A3/NLGN1/NCS1/NAPB/NAPA/LRRK2/IL4R/HTR1B/GRIN3A/GRIK5/ERC2/DRD2/DOC2A/CSPG5/CPLX2/CPLX1/CORO1A/CN…	79	19.6726	3.01639
GO:0007611	learning or memory	84/2132	255/18723	2.81495e-20	6.81335e-18	5.74348e-18	TTBK1/TNR/TLR2/TH/TAFA2/SYT11/STRA6/SNAP25/SLC8A2/SLC7A11/SLC6A1/SLC2A4/SLC1A1/SLC12A5/SHISA7/SHANK2/SHANK1/SCN2A/RASGRF1/PTPRZ1/PRKCZ/PRKCG/PRKAR1B/PPP1R1B/PLA2G6/PAK5/OPRL1/NTRK1/NRXN3/NRXN2/NRXN1/NLGN3/NEUROG1/NEUROD2/NETO1/NDRG4/MEF2C/MAPT/MAPK8IP2/KCNK4/KCNK10/KAT2A/JPH4/JPH3/ITGB1/GRM5/GRIN2A/GRIN1/GRIA1/GABRA5/FOXO6/FOXB1/FGF13/ELAVL4/EHMT2/DRD2/DLG4/DBH/CUX2/CSMD1/CRTC1/COMT/CNTNAP2/CNTN2…	84	19.5505	2.89286
GO:0051588	regulation of neurotransmitter transport	48/2132	100/18723	7.20733e-20	1.6747e-17	1.41173e-17	WNT7A/SYT4/SYT12/SYT11/SYT1/SYP/SYN1/STXBP1/STX1B/STX1A/SNCG/SNCA/SLC4A8/SEPTIN5/RIMS4/RIMS3/RIMS1/RAP1A/RAB3A/PRKCG/PRKCB/PPFIA2/NOS1/NLGN1/NCS1/MEF2C/MCTP2/LRRK2/ITGB3/ITGB1/HTR1B/HCRT/GRIN3A/GPM6B/GFAP/DRD4/DRD2/CSPG5/CPLX2/CPLX1/CNR1/CHRNB4/CDK5/CALM3/BAIAP3/ASIC1/APBA1/ADCY1	48	19.1422	4.21531
GO:0048167	regulation of synaptic plasticity	71/2132	198/18723	1.16278e-19	2.59793e-17	2.18999e-17	YWHAG/VGF/VAMP2/TSHZ3/TNR/SYT7/SYT12/SYP/SYNGR1/STXBP1/STX3/SNCA/SNAP25/SLC8A2/SLC1A1/SHISA9/SHISA8/SHISA7/SHISA6/SHANK2/RIMS3/RIMS2/RIMS1/RASGRF2/RASGRF1/RAB3A/PRRT2/PRKCZ/PRKCG/PPFIA3/P2RX3/NSMF/NSG1/NLGN1/NEUROD2/NETO1/NCDN/MPP2/MEF2C/MAPT/MAP1B/LRRTM2/KCNJ10/KAT2A/JPH4/JPH3/GRM5/GRIN2D/GRIN2A/GRIN1/GRIK2/GRIA1/GFAP/FGF14/ERC2/DRD2/DLG4/CRTC1/CRHR2/CPLX2/CNTN2/CHRNA7/CDK5/CBLN1/CALB2/CALB1/BRS…	71	18.9345	3.14906
GO:0050890	cognition	91/2132	296/18723	1.42416e-19	3.06406e-17	2.58293e-17	TUSC3/TTBK1/TNR/TLR2/TH/TAFA2/SYT11/STRA6/SOBP/SNAP25/SLC8A2/SLC7A11/SLC6A1/SLC2A4/SLC1A1/SLC12A5/SHISA7/SHANK2/SHANK1/SCN2A/RASGRF1/PTPRZ1/PRKCZ/PRKCG/PRKAR1B/PPP1R1B/PLA2G6/PAK5/OPRL1/NTRK1/NRXN3/NRXN2/NRXN1/NLGN3/NEUROG1/NEUROD2/NETO1/NDRG4/MGAT3/MFSD2A/MEF2C/MAPT/MAPK8IP2/MAGT1/KCNK4/KCNK10/KAT2A/JPH4/JPH3/ITGB1/HRH3/GRM5/GRIN2A/GRIN1/GRIA1/GABRA5/FOXO6/FOXB1/FGF13/ELAVL4/EHMT2/DRD2/DLG4/DBH/…	91	18.8464	2.69984
GO:0050807	regulation of synapse organization	73/2132	211/18723	3.73274e-19	7.74411e-17	6.52809e-17	ZNF804A/WNT7A/TUBB/TLR2/SYNDIG1/SRPX2/SRCIN1/SNCA/SLITRK5/SLITRK3/SLITRK1/SLIT1/SLC7A11/ROBO2/PTPRS/PTPRO/PPFIA2/PDLIM5/PCDH8/PAK3/NTRK1/NTNG2/NRXN1/NLGN3/NLGN2/NLGN1/NGEF/NEUROD2/MEF2C/MDGA1/LRTM2/LRRTM3/LRRTM2/LRRTM1/LRRN3/LRRK2/LRRC4B/LRRC24/LRP8/LRFN4/LRFN3/LRFN2/LRFN1/LINGO2/LHFPL4/KIF1A/GPM6A/EPHB1/DRD2/DNM3/CUX2/CTNNA2/CLSTN3/CLSTN2/CLSTN1/CHRNB2/CDK5R1/CDK5/CDH8/CDH2/CBLN1/CAMKV/C1QL3/ARH…	73	18.428	3.03829
GO:0035249	synaptic transmission, glutamatergic	44/2132	92/18723	2.98034e-18	5.96994e-16	5.03251e-16	UNC13A/TSHZ3/TNR/SYT1/STXBP1/SLC17A7/SLC17A6/PLA2G6/NTRK1/NRXN1/NPY2R/NLGN3/NLGN2/NLGN1/NAPB/NAPA/MEF2C/MAPK8IP2/LRRK2/HTR1B/GRM8/GRM5/GRM4/GRM3/GRM2/GRM1/GRIK5/GRIK4/GRIK3/GRIK2/GRIA2/DRD2/DGKI/CNR1/CNIH2/CLSTN3/CDK5/CDH8/CDH2/CACNG8/CACNG7/CACNG4/CACNG3/CACNG2	44	17.5257	4.20004
GO:0046928	regulation of neurotransmitter secretion	42/2132	86/18723	6.52309e-18	1.26309e-15	1.06475e-15	WNT7A/SYT4/SYT12/SYT11/SYT1/SYP/SYN1/STXBP1/STX1B/STX1A/SNCG/SNCA/SLC4A8/SEPTIN5/RIMS4/RIMS3/RIMS1/RAP1A/RAB3A/PRKCG/PRKCB/PPFIA2/NLGN1/NCS1/MEF2C/MCTP2/LRRK2/HTR1B/HCRT/GRIN3A/DRD2/CSPG5/CPLX2/CPLX1/CNR1/CHRNB4/CDK5/CALM3/BAIAP3/ASIC1/APBA1/ADCY1	42	17.1855	4.28883
GO:0030534	adult behavior	53/2132	130/18723	7.68141e-18	1.4394e-15	1.21338e-15	ZFHX2/UCHL1/TPGS1/SPTBN4/SNCG/SNCA/SLITRK1/SLC7A11/SLC1A2/SLC1A1/SHANK2/SHANK1/SEZ6/SEPTIN5/RNF180/PPP1R1B/PPARA/PCDH17/PBX3/PAX5/OPRM1/NRXN3/NRXN2/NRXN1/NLGN3/LEP/KLHL1/KCNJ10/HOXD9/HOXD10/HOXB8/GRM2/GRIN2D/GLRB/GBX1/GABRG2/FGF12/EHMT2/EFNB3/DRD4/DRD2/DMRT3/DBH/CNTNAP2/CNTN2/CHRNB2/CHRNA4/CEND1/CDK5/CCND2/CARTPT/ALK/ABAT	53	17.1146	3.58031
GO:0006887	exocytosis	97/2132	352/18723	3.58736e-17	6.51218e-15	5.48961e-15	WNT7A/WASHC1/VSNL1/VAMP2/UNC13A/SYT7/SYT5/SYT4/SYT3/SYT2/SYT16/SYT13/SYT12/SYT11/SYT10/SYT1/SYP/SYNGR3/SYNGR1/SYN2/SYN1/SV2A/STXBP5L/STXBP1/STX3/STX1B/STX1A/STX11/SRCIN1/SNPH/SNCA/SNAP25/SMPD3/SLC4A8/SEPTIN5/SDC4/SCIN/SCAMP5/RIMS4/RIMS3/RIMS2/RIMS1/RAP1A/RAB3C/RAB3A/RAB26/RAB15/RAB11B/PRRT2/PRKCG/PRKCB/PPFIA3/PPFIA2/PLA2G6/PIP5K1C/PIK3CG/PIK3CD/PCLO/OTOF/NR4A3/NLGN1/NKD2/NCS1/NAPB/NAPA/LRRK2/LIN7…	97	16.4452	2.42001
GO:0036465	synaptic vesicle recycling	38/2132	75/18723	4.97119e-17	8.7508e-15	7.37671e-15	WNT7A/VAMP2/SYT7/SYT5/SYT2/SYT11/SYT1/SYP/STX1B/STX1A/STON1/SNCG/SNCB/SNCA/SLC2A4/SLC17A7/SH3GL2/ROCK1/RAB3A/PIP5K1C/PACSIN1/NLGN3/NLGN2/NLGN1/LRRK2/ITSN2/GAK/FGF14/FCHO2/DNM3/DNM1/DNAJC6/DGKQ/DENND1A/CDK5/CALM3/AMPH/ACTG1	38	16.3035	4.44949
GO:0030900	forebrain development	101/2132	379/18723	9.623e-17	1.64412e-14	1.38595e-14	ZMIZ1/WNT7A/WNT1/UNCX/TTC21B/TRAPPC9/TNR/TMEM108/TH/SSTR2/SSTR1/SRD5A1/SOX3/SOX1/SLIT1/SLC7A11/SLC32A1/SLC1A2/SCN5A/RTN4RL1/RTN4R/ROBO2/RFX4/RBPJ/RAC3/PTPRS/POU4F1/POU3F3/POU3F2/PLXNA4/PLXNA3/PHACTR1/PCDH9/PAX6/PAX5/OTP/OLIG2/NRG3/NRG1/NHLH2/NEUROG3/NEUROD6/NEUROD1/NEFL/MFSD2A/MDGA1/MBOAT7/LRRK2/LRP8/LHX6/LHX5/LHX3/LHX1/KIRREL3/KIF1A/KDM2B/KCNC1/KCNA1/KAT2A/HTR5A/HES5/GSX2/GSX1/GNG12/GNAO1/GBX2/F…	101	16.0167	2.34029
GO:0006813	potassium ion transport	74/2132	241/18723	3.93586e-16	6.5324e-14	5.50665e-14	VAMP2/TMEM175/SNAP25/SLC9A7/SLC1A3/SLC12A9/SLC12A5/NOS1/NETO2/NETO1/NEDD4L/NALCN/LRRC55/KCNV1/KCNT1/KCNS2/KCNQ3/KCNQ2/KCNN4/KCNN1/KCNMB2/KCNK9/KCNK6/KCNK4/KCNK13/KCNK12/KCNK10/KCNJ9/KCNJ8/KCNJ6/KCNJ5/KCNJ3/KCNJ2/KCNJ12/KCNJ10/KCNIP4/KCNIP3/KCNIP1/KCNH8/KCNH6/KCNH5/KCNH4/KCNH1/KCNF1/KCND3/KCND2/KCNC4/KCNC3/KCNC1/KCNAB2/KCNA7/KCNA4/KCNA2/KCNA1/ITGB1/HCRT/HCN4/HCN3/HCN2/FXYD3/FXYD1/FHL1/DRD2/DPP6/DP…	74	15.405	2.69652
GO:0050806	positive regulation of synaptic transmission	58/2132	164/18723	5.35096e-16	8.63437e-14	7.27856e-14	VAMP2/TSHZ3/TNR/SYT12/SYT1/STXBP1/STX3/STX1B/STX1A/SNCA/SNAP25/SLC8A2/SLC4A8/SLC1A3/SLC1A1/SHISA7/SHANK2/RIMS3/RIMS2/RIMS1/RASGRF2/PRKCZ/PRKCG/PINK1/NTRK1/NSG1/NRXN1/NLGN3/NLGN2/NLGN1/MPP2/LRRTM2/KCTD13/GRIN2D/GRIN2A/GRIK2/GFAP/DRD2/DLG4/CRTC1/CRHR2/CNR1/CLSTN3/CLSTN2/CLSTN1/CHRNA7/CDK5/CALB2/CALB1/CACNG8/CACNG7/CACNG4/CACNG3/CACNG2/BAIAP3/APOE/ADCY8/ADCY1	58	15.2716	3.10579
GO:0048488	synaptic vesicle endocytosis	33/2132	62/18723	8.43603e-16	1.2896e-13	1.0871e-13	VAMP2/SYT5/SYT2/SYT11/SYT1/SYP/STX1A/STON1/SNCG/SNCB/SNCA/SLC2A4/SLC17A7/SH3GL2/ROCK1/PIP5K1C/PACSIN1/NLGN3/NLGN2/NLGN1/LRRK2/ITSN2/GAK/FCHO2/DNM3/DNM1/DNAJC6/DGKQ/DENND1A/CDK5/CALM3/AMPH/ACTG1	33	15.0739	4.67423
GO:0140238	presynaptic endocytosis	33/2132	62/18723	8.43603e-16	1.2896e-13	1.0871e-13	VAMP2/SYT5/SYT2/SYT11/SYT1/SYP/STX1A/STON1/SNCG/SNCB/SNCA/SLC2A4/SLC17A7/SH3GL2/ROCK1/PIP5K1C/PACSIN1/NLGN3/NLGN2/NLGN1/LRRK2/ITSN2/GAK/FCHO2/DNM3/DNM1/DNAJC6/DGKQ/DENND1A/CDK5/CALM3/AMPH/ACTG1	33	15.0739	4.67423
GO:0060560	developmental growth involved in morphogenesis	72/2132	234/18723	8.73196e-16	1.30061e-13	1.09638e-13	WASF1/UNC13A/TRIM46/TRIM28/TNR/TMEM108/SYT4/SYT3/SYT2/SYT1/SOX9/SLIT1/SHTN1/SH3GL2/SEMA4F/RUFY3/RTN4R/RNF157/RND2/RIMS2/RIMS1/RGMA/PTPRS/PRKCZ/POU4F3/POU4F2/POSTN/PLXNA4/PLXNA3/OLFM1/NRN1/NRCAM/NLGN3/NKX6-1/NEDD4L/MT3/MESP1/MAPT/MAP2/MAP1B/MAGI2/LIMK1/LHX1/L1CAM/KIF26B/KIAA0319/ITSN2/ITGB1/ISLR2/IQGAP1/GDI1/FSTL4/FMN1/FGF13/FGF10/FGF1/DSCAM/DRAXIN/DPYSL2/DDR1/DCC/CYFIP2/CPNE9/CPNE6/CPNE5/CDK5R1/C…	72	15.0589	2.70212
GO:0031644	regulation of nervous system process	53/2132	144/18723	1.40035e-15	2.03365e-13	1.71432e-13	ZFHX2/WNT7A/TNR/TMEM108/TENM4/STX1B/STX1A/SLC8A2/SHISA9/SHISA7/SHISA6/SHANK1/SCN11A/ROCK2/RIMS2/RIMS1/PRKCZ/P2RX3/OPRM1/OPRL1/NRXN1/NPY2R/NPTXR/NPTX1/NLGN3/NLGN2/NLGN1/NETO1/LRRK2/ITGA2/HCRT/GRM1/GRIN2D/GRIN1/FGF12/FABP5/DLGAP4/DLGAP3/DLGAP2/DLGAP1/DLG4/CUX2/COMT/CNIH2/CHRNA7/CELF4/CBLN1/CARTPT/CACNG4/CACNB3/BEGAIN/ADRB2/ABAT	53	14.8538	3.23223
GO:0051963	regulation of synapse assembly	43/2132	101/18723	1.47859e-15	2.09491e-13	1.76595e-13	WNT7A/TLR2/SYNDIG1/SRPX2/SNCA/SLITRK5/SLITRK3/SLITRK1/SLIT1/ROBO2/PTPRS/PDLIM5/NTRK1/NTNG2/NRXN1/NLGN3/NLGN2/NLGN1/MEF2C/MDGA1/LRTM2/LRRTM3/LRRTM2/LRRTM1/LRRN3/LRRC4B/LRRC24/LRFN4/LRFN3/LRFN1/LINGO2/LHFPL4/EPHB1/CUX2/CLSTN3/CLSTN2/CLSTN1/CHRNB2/CBLN1/AMIGO3/AGRN/ADGRB3/ADGRB1	43	14.8302	3.73883
GO:0099601	regulation of neurotransmitter receptor activity	33/2132	63/18723	1.57883e-15	2.18367e-13	1.84078e-13	SLC6A9/SHISA9/SHISA8/SHISA7/SHISA6/SHANK1/RASGRF2/RASGRF1/PINK1/OPRM1/NPTXR/NPTX1/NLGN3/NLGN2/NLGN1/NETO2/NETO1/MEF2C/MAPK8IP2/GSG1L/DLGAP4/DLGAP3/DLGAP2/DLGAP1/DLG4/CNIH2/CACNG8/CACNG7/CACNG4/CACNG3/CACNG2/BEGAIN/ADRB2	33	14.8017	4.60004
GO:0007626	locomotory behavior	60/2132	179/18723	2.89646e-15	3.91292e-13	3.29849e-13	ZFHX3/UCHL1/TNR/TH/STRN/SPTBN4/SOBP/SNCG/SNCA/SNAP25/SLC1A1/SEZ6/PPP1R1B/PBX3/PAK5/OPRL1/NRG1/NPY2R/NLGN2/NEGR1/MTA1/LRRK2/KLHL1/KCNJ10/KCND2/HOXD9/HOXD10/HOXB8/GRM5/GRM1/GRIN2D/GNAO1/GLRB/GBX1/FGF12/ELAVL4/EFNB3/DSCAM/DRD4/DRD2/DPP4/DMRT3/DLG4/DBH/CNTN2/CHRNB2/CEND1/CCND2/CALB1/C1QL1/ASTN1/ARRDC3/APOE/APBA1/ALK/ALDH1A3/ADCY8/ADCY5/ABCA2/ABAT	60	14.5381	2.94365
GO:2001257	regulation of cation channel activity	61/2132	184/18723	3.04349e-15	4.01809e-13	3.38715e-13	VAMP2/STAC2/SLMAP/SLC6A9/SHISA9/SHISA8/SHISA7/SHISA6/SHANK1/RASGRF2/RASGRF1/PLN/PLA2G6/PIRT/PINK1/OPRM1/OPRL1/NOS1/NLGN3/NLGN2/NLGN1/NETO2/NETO1/MEF2C/MAPK8IP2/LRRC55/KCNS2/KCNC1/KCNA1/JPH4/JPH3/JPH1/ITGB1/HPCA/GSG1L/GEM/FKBP1B/FGF14/FGF13/FGF12/DRD4/DRD2/DMD/DLG4/CRHR1/CRACR2A/CNIH2/CDK5/CBARP/CAV1/CALM3/CACNG8/CACNG7/CACNG4/CACNG3/CACNG2/CACNB4/CACNB3/AHNAK/ADRB2/ABCC8	61	14.5166	2.91139
GO:0071805	potassium ion transmembrane transport	68/2132	219/18723	3.32438e-15	4.29141e-13	3.61755e-13	VAMP2/TMEM175/SNAP25/SLC9A7/SLC1A3/SLC12A9/SLC12A5/NETO2/NETO1/NEDD4L/NALCN/LRRC55/KCNV1/KCNT1/KCNS2/KCNQ3/KCNQ2/KCNN4/KCNN1/KCNMB2/KCNK9/KCNK6/KCNK4/KCNK13/KCNK12/KCNK10/KCNJ9/KCNJ8/KCNJ6/KCNJ5/KCNJ3/KCNJ2/KCNJ12/KCNJ10/KCNIP4/KCNIP3/KCNIP1/KCNH8/KCNH6/KCNH5/KCNH4/KCNH1/KCNF1/KCND3/KCND2/KCNC4/KCNC3/KCNC1/KCNAB2/KCNA7/KCNA4/KCNA2/KCNA1/ITGB1/HCN4/HCN3/HCN2/FHL1/DPP6/DPP10/CAV1/CACNA1D/ATP1B2/ATP…	68	14.4783	2.7268
GO:1990138	neuron projection extension	58/2132	172/18723	6.20195e-15	7.83199e-13	6.60217e-13	WASF1/UNC13A/TRIM46/TNR/TMEM108/SYT4/SYT3/SYT2/SYT1/SLIT1/SHTN1/SH3GL2/SEMA4F/RUFY3/RTN4R/RNF157/RIMS2/RIMS1/PTPRS/PRKCZ/POU4F3/POU4F2/POSTN/PLXNA4/PLXNA3/OLFM1/NRN1/NRCAM/NLGN3/NKX6-1/NEDD4L/MT3/MAPT/MAP2/MAP1B/LIMK1/L1CAM/KIAA0319/ITSN2/ITGB1/ISLR2/IQGAP1/GDI1/DSCAM/DRAXIN/DPYSL2/DDR1/CYFIP2/CPNE9/CPNE6/CPNE5/CDK5R1/CDK5/CDH4/CACNG7/BARHL2/AUTS2/APOE	58	14.2075	2.96134
GO:0021537	telencephalon development	73/2132	248/18723	7.37447e-15	9.11453e-13	7.68332e-13	ZMIZ1/UNCX/TRAPPC9/TNR/TMEM108/TH/SRD5A1/SLC7A11/SLC32A1/SLC1A2/SCN5A/RTN4RL1/RTN4R/ROBO2/RFX4/PTPRS/POU3F3/POU3F2/PLXNA4/PLXNA3/PHACTR1/PAX6/PAX5/NRG3/NRG1/NEUROD6/NEUROD1/NEFL/MFSD2A/MDGA1/MBOAT7/LRRK2/LRP8/LHX6/LHX5/LHX1/KIRREL3/KDM2B/KCNA1/KAT2A/HTR5A/HES5/GSX2/GNG12/FOXP2/FOXB1/FGF8/FGF13/FEZ1/EFHC1/DRD2/DRAXIN/DCLK2/CNTNAP2/CNTN2/CDK6/CDK5R2/CDK5R1/CDK5/CDH2/CCDC85C/CCDC141/BTG2/BMERB1/BCAN…	73	14.1323	2.58499
GO:0021953	central nervous system neuron differentiation	55/2132	162/18723	2.23992e-14	2.71077e-12	2.28511e-12	ZMIZ1/WNT7A/WNT1/TTLL1/TTC21B/SPTBN4/SPOCK1/SOX1/RAC3/POU4F1/PLXNA4/PLXNA3/PAX6/OTP/OLIG2/NOVA2/NKX6-1/NKX2-2/NHLH2/MNX1/MDGA1/MAPT/MAP2/LHX6/LHX5/LHX3/LHX1/LEP/KNDC1/ISL2/HOXD10/HES5/GSX2/GSX1/GBX2/GBX1/GABRB1/FGF8/FAIM2/EPHB1/ELAVL4/DRD2/DRAXIN/DMRT3/DCLK2/DCC/CNTN2/CHRNB2/CHD5/CEND1/CDK5/CBLN1/BTG2/ASCL1/AGBL4	55	13.6498	2.98151
GO:0017157	regulation of exocytosis	63/2132	202/18723	2.73837e-14	3.24636e-12	2.7366e-12	WNT7A/VSNL1/VAMP2/SYT7/SYT5/SYT4/SYT3/SYT2/SYT13/SYT12/SYT11/SYT10/SYT1/SYP/SYN1/STXBP5L/STXBP1/STX1B/STX1A/SNCA/SMPD3/SLC4A8/SEPTIN5/SDC4/SCAMP5/RIMS4/RIMS3/RIMS2/RAP1A/RAB3C/RAB3A/RAB26/RAB15/PRKCG/PRKCB/PPFIA2/PLA2G6/PCLO/NLGN1/NCS1/LRRK2/LGI3/IL4R/HTR1B/GRIN3A/DRD2/DOC2A/CSPG5/CPLX2/CPLX1/CNR1/CLASP2/CDK5R2/CDK5/CBARP/CALM3/CADPS/CACNA1I/ATP9A/ATP13A2/APBA1/ANXA1/ADCY1	63	13.5625	2.73891
GO:0007612	learning	51/2132	144/18723	2.88441e-14	3.35111e-12	2.8249e-12	TNR/TLR2/TH/TAFA2/SYT11/STRA6/SNAP25/SLC8A2/SLC7A11/SLC6A1/SLC1A1/SLC12A5/SHANK2/SHANK1/PPP1R1B/PAK5/OPRL1/NRXN3/NRXN2/NRXN1/NLGN3/NEUROD2/NETO1/NDRG4/MAPK8IP2/JPH4/JPH3/ITGB1/GRM5/GRIN2A/GRIN1/GABRA5/FOXB1/FGF13/ELAVL4/DRD2/DLG4/DBH/CSMD1/COMT/CNTNAP2/CNTN2/CHRNB2/CDK5/C1QL1/BTG2/BRSK1/BCHE/ASIC1/ADGRB3/ABCC8	51	13.5399	3.11025
GO:0007613	memory	45/2132	118/18723	4.29618e-14	4.89344e-12	4.12504e-12	TH/TAFA2/SYT11/SLC8A2/SLC6A1/SLC2A4/SLC1A1/SHISA7/SHANK1/SCN2A/RASGRF1/PRKCZ/PPP1R1B/PLA2G6/PAK5/NETO1/MAPT/KCNK4/KCNK10/KAT2A/JPH3/GRIN2A/GRIA1/FOXO6/FGF13/EHMT2/DRD2/DBH/CUX2/CSMD1/CRTC1/COMT/CNR1/CHRNB2/CHRNA7/CCND2/CAMK4/CALB1/BRINP1/ASIC1/APOE/ADGRF1/ADCY8/ADCY1/ABCC8	45	13.3669	3.34903
GO:0032412	regulation of ion transmembrane transporter activity	75/2132	267/18723	4.75888e-14	5.31622e-12	4.48144e-12	VAMP2/STRIT1/STAC2/SLMAP/SLC6A9/SHISA9/SHISA8/SHISA7/SHISA6/SHANK1/SCN3B/RASGRF2/RASGRF1/PLN/PLA2G6/PIRT/PINK1/OPRM1/OPRL1/NOS1/NLGN3/NLGN2/NLGN1/NETO2/NETO1/NEDD4L/MEF2C/MAPK8IP2/LRRC55/KCNS2/KCNC1/KCNA1/JPH4/JPH3/JPH1/ITGB1/HTR3A/HPCA/HECW1/GSG1L/GRM5/GOPC/GEM/FXYD7/FXYD3/FXYD1/FKBP1B/FHL1/FGF14/FGF13/FGF12/DRD4/DRD2/DMD/DLG4/CRHR1/CRACR2A/CNIH2/CDK5/CBARP/CAV1/CALM3/CACNG8/CACNG7/CACNG4/CACNG3…	75	13.3225	2.46682
GO:0051966	regulation of synaptic transmission, glutamatergic	33/2132	69/18723	4.86944e-14	5.3196e-12	4.48429e-12	UNC13A/TSHZ3/TNR/SYT1/STXBP1/PLA2G6/NTRK1/NRXN1/NPY2R/NLGN3/NLGN2/NLGN1/MEF2C/MAPK8IP2/LRRK2/HTR1B/GRM8/GRM5/GRM4/GRM3/GRM2/GRM1/GRIK3/DRD2/DGKI/CNR1/CDK5/CDH2/CACNG8/CACNG7/CACNG4/CACNG3/CACNG2	33	13.3125	4.20004
GO:0022898	regulation of transmembrane transporter activity	77/2132	278/18723	4.94506e-14	5.3196e-12	4.48429e-12	VAMP2/STRIT1/STAC2/SNCA/SLMAP/SLC6A9/SHISA9/SHISA8/SHISA7/SHISA6/SHANK1/SCN3B/RASGRF2/RASGRF1/PLN/PLA2G6/PIRT/PINK1/OPRM1/OPRL1/NOS1/NLGN3/NLGN2/NLGN1/NETO2/NETO1/NEDD4L/MEF2C/MAPK8IP2/LRRC55/KCNS2/KCNC1/KCNA1/JPH4/JPH3/JPH1/ITGB1/HTR3A/HPCA/HECW1/GSG1L/GRM5/GOPC/GEM/FXYD7/FXYD3/FXYD1/FKBP1B/FHL1/FGF14/FGF13/FGF12/DRD4/DRD2/DMD/DLG4/CRHR1/CRACR2A/CNIH2/CDK5/CBARP/CAV1/CALM3/CACNG8/CACNG7/CACNG4/C…	77	13.3058	2.4324
GO:0014046	dopamine secretion	23/2132	36/18723	9.33889e-14	9.68743e-12	8.16626e-12	SYT7/SYT5/SYT4/SYT3/SYT2/SYT13/SYT12/SYT11/SYT10/SYT1/SNCG/SNCA/RAB3A/PINK1/NPY2R/KCNA2/HTR1B/GRM2/DRD2/CNR1/CHRNB2/CHRNA4/ABAT	23	13.0297	5.61066
GO:0014059	regulation of dopamine secretion	23/2132	36/18723	9.33889e-14	9.68743e-12	8.16626e-12	SYT7/SYT5/SYT4/SYT3/SYT2/SYT13/SYT12/SYT11/SYT10/SYT1/SNCG/SNCA/RAB3A/PINK1/NPY2R/KCNA2/HTR1B/GRM2/DRD2/CNR1/CHRNB2/CHRNA4/ABAT	23	13.0297	5.61066
GO:0097485	neuron projection guidance	67/2132	228/18723	1.03213e-13	1.05186e-11	8.86694e-12	VSTM2L/UNC5D/UNC5C/UNC5A/TUBB2B/TNR/TMEFF1/SLIT1/SEMA4F/ROBO3/ROBO2/RET/PTPRO/POU4F3/POU4F2/PLXNA4/PLXNA3/PAX6/NTRK1/NTN3/NRXN3/NRXN1/NRCAM/NOVA2/NGFR/NFASC/NEXN/MYOT/LRTM2/LRTM1/LHX9/LHX3/LHX1/LAMA1/L1CAM/KIF5C/KIF5A/ISL2/GFRA3/GBX2/GBX1/GAP43/FZD3/FOXD1/FGF8/FEZ1/EPHB1/EPHA8/EPHA6/EPHA10/EFNB3/EFNA3/DSCAML1/DSCAM/DRGX/DRAXIN/DPYSL5/DPYSL4/DPYSL2/DCC/CRMP1/CNTN2/CHN1/CHL1/CDK5R1/CDK5/CDH4	67	12.9863	2.58064
GO:0051960	regulation of nervous system development	105/2132	443/18723	1.14566e-13	1.14743e-11	9.67257e-12	WNT7A/UFL1/TTBK1/TRIM46/TRAK2/TNR/TLX2/TLR2/TENM4/SYNDIG1/SS18L1/SRPX2/SLITRK3/SLITRK1/SLIT1/SHTN1/SEMA4F/RUFY3/RTN4R/ROBO2/RND2/RGMA/PTPRZ1/PTPRS/PRKCI/POU4F2/POU4F1/PLXNA4/PLXNA3/PAX6/PARP6/PAK3/OTP/OPRM1/OLIG2/NTRK1/NRXN1/NR1D1/NLGN3/NLGN2/NLGN1/NKX6-2/NKX6-1/NKX2-2/NEFL/MT3/MCF2/MAPT/MAP6/MAP2/MAP1B/LTA/LRTM2/LRRTM3/LRRTM2/LRRN3/LRRC4B/LRRC24/LRP8/LINGO2/LIMK1/L1CAM/KIAA0319/ISLR2/HOXB3/HEY2/…	105	12.9409	2.08149
GO:0048588	developmental cell growth	68/2132	234/18723	1.22487e-13	1.20597e-11	1.01661e-11	WASF1/UNC13A/TRIM46/TNR/TMEM108/SYT4/SYT3/SYT2/SYT1/SOX9/SLIT1/SHTN1/SH3GL2/SEMA4F/RUFY3/RTN4R/RNF157/RND2/RIMS2/RIMS1/RGMA/PTPRS/PRKCZ/PPARA/POU4F3/POU4F2/POSTN/PLXNA4/PLXNA3/PDLIM5/OLFM1/NRN1/NRCAM/NLGN3/NKX6-1/NEDD4L/MT3/MAPT/MAP2/MAP1B/LIMK1/L1CAM/KIAA0319/ITSN2/ITGB1/ISLR2/IQGAP1/IGF1/GDI1/G6PD/FSTL4/FGF13/DSCAM/DRAXIN/DPYSL2/DDR1/DCC/CYFIP2/CPNE9/CPNE6/CPNE5/CDK5R1/CDK5/CDH4/CACNG7/BARHL2/A…	68	12.9119	2.552
GO:1904062	regulation of cation transmembrane transport	90/2132	357/18723	1.60437e-13	1.5533e-11	1.30939e-11	VAMP2/STRIT1/STAC2/SNCA/SLMAP/SLC6A9/SLC31A2/SHISA9/SHISA8/SHISA7/SHISA6/SHANK1/SCN5A/SCN3B/RASGRF2/RASGRF1/RAMP3/PLN/PLA2G6/PIRT/PINK1/PIK3CG/OPRM1/OPRL1/NOS1/NLGN3/NLGN2/NLGN1/NETO2/NETO1/NEDD4L/MEF2C/MAPK8IP2/LRRC55/KCNS2/KCNN4/KCNJ2/KCNIP4/KCNIP3/KCNIP1/KCNC1/KCNAB2/KCNA1/JPH4/JPH3/JPH1/ITGB1/HPCA/HECW1/GSG1L/GEM/G6PD/FXYD7/FXYD3/FXYD1/FKBP1B/FHL1/FGF14/FGF13/FGF12/F2/DRD4/DRD2/DPP6/DPP10/DMD…	90	12.7947	2.21392
GO:0015872	dopamine transport	27/2132	50/18723	2.22121e-13	2.11525e-11	1.7831e-11	SYT7/SYT5/SYT4/SYT3/SYT2/SYT13/SYT12/SYT11/SYT10/SYT1/SNCG/SNCA/SLC6A2/SLC29A4/SLC22A1/RAB3A/PINK1/NPY2R/KCNA2/HTR1B/GRM2/DRD4/DRD2/CNR1/CHRNB2/CHRNA4/ABAT	27	12.6534	4.74222
GO:0015844	monoamine transport	36/2132	84/18723	2.32387e-13	2.17732e-11	1.83543e-11	SYT7/SYT5/SYT4/SYT3/SYT2/SYT13/SYT12/SYT11/SYT10/SYT1/STX1A/SNCG/SNCA/SLC6A2/SLC29A4/SLC22A1/RAB3A/PINK1/NPY2R/NOS1/LY6E/KCNA2/ITGB3/HTR1B/HTR1A/HRH3/GRM2/GPM6B/DRD4/DRD2/CNR1/CHRNB2/CHRNA4/CHGA/CARTPT/ABAT	36	12.6338	3.76367
GO:0001764	neuron migration	52/2132	156/18723	2.61632e-13	2.41241e-11	2.0336e-11	ZMIZ1/UNC5D/TUBB2B/TRIM46/TLX3/SPOCK1/SOX14/SOX1/SHTN1/SCRT2/SCRT1/PHACTR1/PAX6/NTNG2/NSMF/NRG3/NRG1/NRCAM/NKX6-1/NEXMIF/NAV1/MEF2C/MDGA1/MAP1B/LHX6/LHX1/KIRREL3/KIAA0319/IGSF10/GPM6A/GFRA3/FZD3/FGF13/DRGX/DRD2/DNER/DCC/CTNNA2/CNTN2/CEP85L/CELSR2/CDK5R2/CDK5R1/CDK5/BARHL2/BARHL1/AUTS2/ASTN2/ASTN1/ASCL1/ADGRG1/ACAP3	52	12.5823	2.9273
GO:0007411	axon guidance	66/2132	227/18723	2.73263e-13	2.48029e-11	2.09082e-11	VSTM2L/UNC5D/UNC5C/UNC5A/TUBB2B/TNR/TMEFF1/SLIT1/SEMA4F/ROBO3/ROBO2/RET/PTPRO/POU4F3/POU4F2/PLXNA4/PLXNA3/PAX6/NTRK1/NTN3/NRXN3/NRXN1/NRCAM/NOVA2/NGFR/NFASC/NEXN/MYOT/LRTM2/LRTM1/LHX9/LHX3/LHX1/LAMA1/L1CAM/KIF5C/KIF5A/ISL2/GFRA3/GBX2/GBX1/GAP43/FZD3/FOXD1/FGF8/FEZ1/EPHB1/EPHA8/EPHA6/EPHA10/EFNB3/EFNA3/DSCAML1/DSCAM/DRGX/DRAXIN/DPYSL5/DPYSL2/DCC/CRMP1/CNTN2/CHN1/CHL1/CDK5R1/CDK5/CDH4	66	12.5634	2.55333
GO:0035418	protein localization to synapse	31/2132	65/18723	3.12987e-13	2.79714e-11	2.35792e-11	WNT7A/VAMP2/STX3/STX1B/SNAP25/SHANK1/RAP1A/PRKCZ/PCLO/NSG1/NRXN2/NRXN1/NLGN2/NLGN1/MAPT/MAPK8IP3/MAPK10/KIF5C/KIF5A/GRIP1/GRIN2A/DLG4/CPLX1/CLSTN3/CLSTN1/CDK5/CACNG7/CACNG3/CACNG2/BSN/ARHGAP44	31	12.5045	4.18829
GO:1901888	regulation of cell junction assembly	61/2132	204/18723	5.63401e-13	4.95878e-11	4.18013e-11	WNT7A/TLR2/SYNDIG1/SRPX2/SNCA/SLK/SLITRK5/SLITRK3/SLITRK1/SLIT1/SDC4/ROCK2/ROCK1/ROBO2/RAP1A/PTPRS/PDLIM5/NTRK1/NTNG2/NRXN1/NLGN3/NLGN2/NLGN1/MEF2C/MDGA1/LRTM2/LRRTM3/LRRTM2/LRRTM1/LRRN3/LRRC4B/LRRC24/LRFN4/LRFN3/LRFN1/LINGO2/LHFPL4/IQGAP1/GPM6B/FMN1/FERMT2/F11R/EPHB1/DLC1/CUX2/CNTNAP2/CLSTN3/CLSTN2/CLSTN1/CLDN1/CLASP2/CHRNB2/CBLN1/CAV1/CAMSAP3/AMIGO3/AGRN/ADGRB3/ADGRB1/ACTG1/ACE2	61	12.2492	2.62596
GO:0051952	regulation of amine transport	37/2132	91/18723	7.71786e-13	6.6915e-11	5.64077e-11	SYT7/SYT5/SYT4/SYT3/SYT2/SYT13/SYT12/SYT11/SYT10/SYT1/SV2A/STXBP1/STX1A/SNCG/SNCA/SLC6A1/SLC38A3/RAB3A/PINK1/NPY5R/NPY2R/LEP/KCNA2/ITGB1/HTR1B/HRH3/GRM2/DRD4/DRD2/CNR1/CHRNB2/CHRNA4/CHGA/CARTPT/ARG1/ACE2/ABAT	37	12.1125	3.57066
GO:0035637	multicellular organismal signaling	52/2132	160/18723	8.0815e-13	6.90374e-11	5.81968e-11	TNR/SPTBN4/SLC8A2/SCN9A/SCN8A/SCN5A/SCN4A/SCN3B/SCN2A/SCN11A/PLN/P2RX3/NFASC/MYH14/KCNMB2/KCNJ5/KCNJ3/KCNJ2/KCNH6/KCND3/KCND2/KCNA2/KCNA1/ITGA2/HCRT/HCN4/GJC1/FKBP1B/FGF12/DSC2/DMRT3/CXADR/CORIN/CNTNAP2/CLCN1/CAV1/CARTPT/CALM3/CACNG8/CACNG7/CACNG4/CACNG3/CACNG2/CACNA1I/CACNA1D/ATP2B3/ATP2B2/ATP1B2/ATP1B1/ATP1A3/ACE2/ABCC9	52	12.0925	2.85412
GO:0032409	regulation of transporter activity	80/2132	310/18723	9.77764e-13	8.23164e-11	6.93906e-11	VAMP2/SYNGR3/STRIT1/STAC2/SNCA/SLMAP/SLC6A9/SHISA9/SHISA8/SHISA7/SHISA6/SHANK1/SCN3B/RASGRF2/RASGRF1/PRKCD/PPARG/PLN/PLA2G6/PIRT/PINK1/OPRM1/OPRL1/NOS1/NLGN3/NLGN2/NLGN1/NETO2/NETO1/NEDD4L/MEF2C/MAPK8IP2/LRRC55/KCNS2/KCNC1/KCNA1/JPH4/JPH3/JPH1/ITGB1/HTR3A/HPCA/HECW1/GSG1L/GRM5/GOPC/GEM/FXYD7/FXYD3/FXYD1/FKBP1B/FHL1/FGF14/FGF13/FGF12/DRD4/DRD2/DMD/DLG4/CRHR1/CRACR2A/CNIH2/CDK5/CBARP/CAV1/CALM3/CAC…	80	12.0098	2.2663
GO:0099173	postsynapse organization	53/2132	168/18723	1.83272e-12	1.50069e-10	1.26504e-10	ZNF804A/WNT7A/TMEM108/SRCIN1/SLC7A11/SHISA7/SHISA6/SHANK1/PTPRS/PPFIA2/PDLIM5/PAK3/NTNG2/NRXN2/NRXN1/NLGN3/NLGN2/NLGN1/NGEF/NEFL/NEFH/LRRTM2/LRRTM1/LRRK2/LRRC4B/LRRC4/LRP8/LRFN4/LRFN2/LRFN1/LHFPL4/KIF1A/INA/GPHN/GLRB/GAP43/EPHB1/DNM3/DLG4/CUX2/CTNND2/CHRNA7/CDK5R1/CDK5/CDH2/CBLN1/ARHGAP44/ARHGAP33/ARHGAP22/APOE/ACTG1/ABHD17C/ABHD17A	53	11.7369	2.77048
GO:0098815	modulation of excitatory postsynaptic potential	24/2132	43/18723	1.8342e-12	1.50069e-10	1.26504e-10	WNT7A/TMEM108/STX1B/STX1A/SLC8A2/SHANK1/RIMS2/RIMS1/PRKCZ/NRXN1/NPY2R/NLGN3/NLGN2/NLGN1/NETO1/LRRK2/GRIN1/DLG4/CUX2/CHRNA7/CELF4/CBLN1/CACNB3/ADRB2	24	11.7366	4.90152
GO:2000311	regulation of AMPA receptor activity	18/2132	25/18723	2.11652e-12	1.70762e-10	1.43948e-10	SHISA9/SHISA8/SHISA7/SHISA6/SHANK1/NLGN3/NLGN2/NLGN1/MEF2C/MAPK8IP2/GSG1L/CNIH2/CACNG8/CACNG7/CACNG4/CACNG3/CACNG2/ADRB2	18	11.6744	6.32296
GO:0051937	catecholamine transport	32/2132	73/18723	2.34427e-12	1.86546e-10	1.57254e-10	SYT7/SYT5/SYT4/SYT3/SYT2/SYT13/SYT12/SYT11/SYT10/SYT1/STX1A/SNCG/SNCA/SLC6A2/SLC29A4/SLC22A1/RAB3A/PINK1/NPY2R/LY6E/KCNA2/HTR1B/HRH3/GRM2/DRD4/DRD2/CNR1/CHRNB2/CHRNA4/CHGA/CARTPT/ABAT	32	11.63	3.8496
GO:0016358	dendrite development	67/2132	243/18723	2.72807e-12	2.14153e-10	1.80526e-10	WNT7A/TRAK2/TMEFF1/TLX2/SULT4A1/STRN/SS18L1/SRCIN1/SLC12A5/SHANK1/SEZ6/SARM1/PTPRS/PPFIA2/PHACTR1/PDLIM5/PARP6/PAK3/PACSIN1/NTN3/NSMF/NLGN1/NGEF/NEUROG3/NEDD4L/MFSD2A/MEF2C/MCF2/MAPK8IP2/MAP6/MAP2/MAP1B/LRRK2/LRP8/KNDC1/KLHL1/KIF1A/KIAA0319/ITGB1/IQGAP1/HECW1/GRIP1/GRIN3A/FSTL4/FOXO6/EPHB1/ELAVL4/DSCAM/DNM3/DLG4/DCC/CUX2/CTNND2/CTNNA2/CSMD3/CRTC1/CHRNB2/CHRNA7/CELSR2/CDK5R1/CDK5/ARHGAP44/ARHGAP33…	67	11.5641	2.42135
GO:0050432	catecholamine secretion	28/2132	58/18723	3.00623e-12	2.32843e-10	1.96281e-10	SYT7/SYT5/SYT4/SYT3/SYT2/SYT13/SYT12/SYT11/SYT10/SYT1/STX1A/SNCG/SNCA/RAB3A/PINK1/NPY2R/LY6E/KCNA2/HTR1B/HRH3/GRM2/DRD2/CNR1/CHRNB2/CHRNA4/CHGA/CARTPT/ABAT	28	11.522	4.23954
GO:0015837	amine transport	38/2132	99/18723	3.18048e-12	2.43098e-10	2.04925e-10	TH/SYT7/SYT5/SYT4/SYT3/SYT2/SYT13/SYT12/SYT11/SYT10/SYT1/SV2A/STXBP1/STX1A/SNCG/SNCA/SLC6A1/SLC38A3/RAB3A/PINK1/NPY5R/NPY2R/LEP/KCNA2/ITGB1/HTR1B/HRH3/GRM2/DRD4/DRD2/CNR1/CHRNB2/CHRNA4/CHGA/CARTPT/ARG1/ACE2/ABAT	38	11.4975	3.37083
GO:0006865	amino acid transport	47/2132	143/18723	6.42323e-12	4.84579e-10	4.08488e-10	TRPV1/SV2A/STXBP1/SNCA/SLC7A8/SLC7A4/SLC7A2/SLC7A14/SLC7A11/SLC6A9/SLC6A7/SLC6A5/SLC6A17/SLC6A15/SLC6A13/SLC6A12/SLC6A11/SLC6A1/SLC38A8/SLC38A5/SLC38A3/SLC32A1/SLC25A29/SLC25A22/SLC1A6/SLC1A3/SLC1A2/SLC1A1/SLC17A7/SLC17A6/SLC16A2/SERINC5/PRAF2/NPY5R/LRRC8D/LEP/KCNJ10/ITGB1/HTR1B/HRH3/GRM2/GRM1/GFAP/ARG1/APBA1/ACE2/ABAT	47	11.1922	2.88636
GO:0050905	neuromuscular process	48/2132	148/18723	6.61968e-12	4.92996e-10	4.15584e-10	UCHL1/TNR/TNNT3/TCAP/SYNM/STRIT1/STRA6/STAC2/SLC1A3/SHANK1/SCN4A/RCSD1/RBFOX1/RAC3/PRRT2/POU4F3/POU4F2/POU4F1/NRXN1/NLGN2/NKX6-2/NEUROG1/NEFL/MYO7A/MYH14/KCNJ2/KCNH1/KCNA1/JPH4/JPH3/ITPR1/IGDCC3/HOXD10/GRIN3A/GRIN2D/GRIN2A/GLRB/GBX1/FGF12/DRD2/DMD/DLG4/CTNNA2/CSMD1/COMP/ASCL1/ALDH1A3/ADCY5	48	11.1792	2.84818
GO:0050433	regulation of catecholamine secretion	27/2132	56/18723	7.63558e-12	5.61457e-10	4.73294e-10	SYT7/SYT5/SYT4/SYT3/SYT2/SYT13/SYT12/SYT11/SYT10/SYT1/STX1A/SNCG/SNCA/RAB3A/PINK1/NPY2R/KCNA2/HTR1B/HRH3/GRM2/DRD2/CNR1/CHRNB2/CHRNA4/CHGA/CARTPT/ABAT	27	11.1172	4.23413
GO:0017156	calcium-ion regulated exocytosis	29/2132	64/18723	9.07881e-12	6.59235e-10	5.55719e-10	VAMP2/UNC13A/SYT7/SYT5/SYT4/SYT3/SYT2/SYT13/SYT12/SYT11/SYT10/SYT1/SYN2/STXBP1/STX1B/STX1A/SCIN/SCAMP5/RIMS3/RIMS2/RIMS1/RAB3A/DOC2A/CDK5R2/CDK5/CBARP/CADPS/CACNA1I/BAIAP3	29	11.042	3.9793
GO:0006814	sodium ion transport	66/2132	245/18723	1.23344e-11	8.84576e-10	7.45675e-10	SPTBN4/SLMAP/SLC9A7/SLC8A2/SLC6A9/SLC6A7/SLC6A5/SLC6A2/SLC6A17/SLC6A15/SLC6A13/SLC6A12/SLC6A11/SLC6A1/SLC5A7/SLC4A8/SLC38A8/SLC38A3/SLC17A7/SLC17A6/SLC13A5/SLC13A4/SLC13A3/SLC10A4/SCNN1D/SCNN1B/SCN9A/SCN8A/SCN5A/SCN4A/SCN3B/SCN2A/SCN11A/P2RX7/NOS1/NKAIN3/NKAIN1/NETO2/NETO1/NEDD4L/NALCN/HECW1/HCN4/HCN3/HCN2/FXYD7/FXYD3/FXYD1/FGF14/FGF13/FGF12/DRD4/DRD2/DMD/CNTN1/CATSPER3/CACNA1I/ATP1B4/ATP1B2/ATP1…	66	10.9089	2.36573
GO:0097120	receptor localization to synapse	27/2132	57/18723	1.29382e-11	9.16559e-10	7.72636e-10	VAMP2/STX3/STX1B/SNAP25/SHISA6/RAP1A/PRKCZ/NSG1/NLGN1/NETO1/MAPK10/LRRC7/KIF5C/KIF5A/GRIP1/GPHN/DLG4/CPLX1/CNIH2/CLSTN1/CACNG8/CACNG7/CACNG4/CACNG3/CACNG2/ARHGAP44/ANKS1B	27	10.8881	4.15984
GO:0019233	sensory perception of pain	38/2132	103/18723	1.30972e-11	9.16646e-10	7.7271e-10	ZFHX2/UCHL1/TRPV1/TMEM120A/SCN9A/SCN3B/SCN11A/RETREG1/PRDM12/PHF24/P2RX7/P2RX3/OPRM1/OPRL1/NTRK1/NPY2R/NLGN2/NIPSNAP1/MMP24/MC1R/KCNK4/KCND2/KCNA2/KCNA1/ITGA2/HOXB8/GRM1/GRIN2D/GRIN2A/FABP5/EPHB1/COMT/CNR1/CHRNB2/CHRNA4/CDK5/CACNB3/ASIC3	38	10.8828	3.23992
GO:2000463	positive regulation of excitatory postsynaptic potential	18/2132	27/18723	1.64624e-11	1.13845e-09	9.59688e-10	WNT7A/STX1B/STX1A/SHANK1/RIMS2/RIMS1/PRKCZ/NRXN1/NLGN3/NLGN2/NLGN1/NETO1/GRIN1/DLG4/CUX2/CHRNA7/CACNB3/ADRB2	18	10.7835	5.8546
GO:0099072	regulation of postsynaptic membrane neurotransmitter receptor levels	28/2132	62/18723	2.28647e-11	1.5626e-09	1.31723e-09	VAMP2/STX3/STX1B/SNAP25/SHISA6/RAP1A/PRKCZ/PRKCI/NSG1/MAPK10/ITGB3/HPCA/GSG1L/GRIP1/GPHN/DRD4/DNM3/DLG4/CPT1C/CPLX1/CLSTN1/CALY/CACNG8/CACNG7/CACNG4/CACNG3/CACNG2/ARHGAP44	28	10.6408	3.96602
GO:0051965	positive regulation of synapse assembly	27/2132	60/18723	5.75647e-11	3.88829e-09	3.27773e-09	WNT7A/SYNDIG1/SRPX2/SLITRK3/SLITRK1/NTRK1/NRXN1/NLGN3/NLGN2/NLGN1/LRTM2/LRRTM3/LRRTM2/LRRN3/LRRC4B/LRRC24/LINGO2/EPHB1/CUX2/CLSTN3/CLSTN2/CLSTN1/CBLN1/AMIGO3/AGRN/ADGRB3/ADGRB1	27	10.2398	3.95185
GO:0097479	synaptic vesicle localization	25/2132	53/18723	8.32383e-11	5.55783e-09	4.68511e-09	TRIM46/SYNDIG1/SYN3/SYN2/SYN1/SNCA/SLC2A4/RAB3A/PINK1/PCLO/PCDH17/NLGN2/NLGN1/MAP2/LRRK2/KIF5C/KIF5A/DNM1/CNIH2/CDK5/CDH2/BRSK2/BRSK1/AP3M2/AP3B2	25	10.0797	4.1424
GO:0019226	transmission of nerve impulse	29/2132	69/18723	8.7407e-11	5.76986e-09	4.86385e-09	TNR/SPTBN4/SCN9A/SCN8A/SCN5A/SCN4A/SCN2A/SCN11A/P2RX3/NFASC/MYH14/KCNMB2/KCND2/KCNA2/KCNA1/ITGA2/HCRT/FKBP1B/FGF12/DMRT3/CNTNAP2/CLCN1/CARTPT/CACNG8/CACNG7/CACNG4/CACNG3/CACNG2/CACNA1I	29	10.0585	3.69094
GO:2000300	regulation of synaptic vesicle exocytosis	25/2132	54/18723	1.38273e-10	9.02502e-09	7.60786e-09	WNT7A/SYT1/SYP/SYN1/SLC4A8/SEPTIN5/RIMS4/RIMS3/RAP1A/RAB3A/PRKCG/PRKCB/PPFIA2/NLGN1/NCS1/LRRK2/HTR1B/GRIN3A/DRD2/CSPG5/CNR1/CDK5/CALM3/APBA1/ADCY1	25	9.85926	4.06569
GO:0001504	neurotransmitter uptake	22/2132	43/18723	1.51992e-10	9.81023e-09	8.26978e-09	SYNGR3/SNCA/SNAP25/SLC6A5/SLC6A2/SLC6A13/SLC6A12/SLC6A11/SLC6A1/SLC29A4/SLC22A1/SLC1A6/SLC1A3/SLC1A2/NOS1/KCNJ10/ITGB3/ITGB1/GPM6B/GFAP/DRD4/DRD2	22	9.81818	4.49306
GO:0031346	positive regulation of cell projection organization	82/2132	353/18723	1.67317e-10	1.06807e-08	9.00357e-09	ZNF804A/ZMYND10/WNT1/WASHC1/TRIM67/STMN2/SS18L1/SLITRK1/SHTN1/SF3A2/SERPINI1/RUFY3/ROBO2/RND2/RGMA/RET/RAP1A/PRKCI/PPP2R5B/POU4F2/PLXNA4/PLXNA3/PLK5/PARP6/PALM/PAK3/PACSIN1/P2RX7/OCLN/NTRK1/NLGN1/NEGR1/NEFL/NDRG4/MAPT/MAP6/MAP1B/MAGI2/LRRC7/LRP8/LIMK1/L1CAM/KCTD17/KAT2A/ITGA6/ITGA2/ISLR2/IQGAP1/GRIP1/GPM6A/GPC2/GDI1/FUT9/FKBP1B/FEZ1/ENC1/ELAVL4/DSCAM/DPYSL3/DNM3/DLG4/CUX2/CRTC1/CROCC/CNTN1/CNTF/C…	82	9.77646	2.03999
GO:1903305	regulation of regulated secretory pathway	43/2132	136/18723	2.04841e-10	1.29339e-08	1.0903e-08	WNT7A/SYT7/SYT5/SYT4/SYT3/SYT2/SYT13/SYT12/SYT11/SYT10/SYT1/SYP/SYN1/STXBP1/STX1A/SLC4A8/SEPTIN5/SCAMP5/RIMS4/RIMS3/RAP1A/RAB3A/RAB15/PRKCG/PRKCB/PPFIA2/NLGN1/NCS1/LRRK2/IL4R/HTR1B/GRIN3A/DRD2/DOC2A/CSPG5/CNR1/CDK5R2/CDK5/CBARP/CALM3/CACNA1I/APBA1/ADCY1	43	9.68858	2.77663
GO:0006898	receptor-mediated endocytosis	63/2132	244/18723	2.45998e-10	1.53656e-08	1.29528e-08	WDR54/WASF1/UNC119/TMEM108/SYT11/SNX1/SNCA/SNAP25/SH3GL2/SGIP1/SFRP4/RAMP3/PIP5K1C/NLGN3/NECAB2/MRC1/MAGI2/LRRTM2/LRP6/LRP3/ITSN2/ITGB3/ITGB1/ITGAV/HTR1B/HPCA/GSG1L/GRIA1/GAK/FCHO2/FCHO1/DRD4/DRD2/DNM3/DNM1/DNAJC6/DLG4/CXCL16/CNTN2/CD9/CD2AP/CCL19/CAV2/CAV1/CALY/CALCRL/CACNG8/CACNG7/CACNG4/CACNG3/CACNG2/BICD1/ARHGAP27/APOE/APELA/AP2A2/AP2A1/ANKRD13D/ANKRD13B/AMN/ADRB2/ACHE/ABCA2	63	9.60907	2.26746
GO:1902414	protein localization to cell junction	34/2132	94/18723	2.87919e-10	1.77928e-08	1.49989e-08	WNT7A/VAMP2/STX3/STX1B/SNAP25/SHANK1/RAP1A/PRKCZ/PCLO/NSG1/NRXN2/NRXN1/NLGN2/NLGN1/MAPT/MAPK8IP3/MAPK10/KIF5C/KIF5A/GRIP1/GRIN2A/FERMT2/F11R/DLG4/CPLX1/CLSTN3/CLSTN1/CDK5/CACNG7/CACNG3/CACNG2/BSN/ARHGAP44/ACTG1	34	9.54073	3.17643
GO:0021510	spinal cord development	35/2132	99/18723	3.26668e-10	1.99749e-08	1.68384e-08	WNT1/UNCX/SUZ12/SRD5A1/SOX12/SOX1/ROBO2/RFX4/PTPRS/PLXDC1/PBX3/PAX6/OLIG2/NKX2-2/NEUROG3/NEFL/MNX1/MDGA1/LRP8/LHX5/LHX3/LHX1/ISL2/HOXD10/HOXB8/GSX2/GSX1/GBX1/FOXB1/DRGX/DRAXIN/DMRT3/DCC/ASCL1/ACTL6B	35	9.48589	3.10471
GO:0097091	synaptic vesicle clustering	12/2132	14/18723	3.37384e-10	2.04153e-08	1.72096e-08	SYNDIG1/SYN3/SYN2/SYN1/RAB3A/PCLO/PCDH17/NLGN2/NLGN1/CDH2/BRSK2/BRSK1	12	9.47188	7.52734
GO:1901890	positive regulation of cell junction assembly	36/2132	104/18723	3.6127e-10	2.16352e-08	1.8238e-08	WNT7A/SYNDIG1/SRPX2/SLITRK3/SLITRK1/SDC4/ROCK1/NTRK1/NRXN1/NLGN3/NLGN2/NLGN1/LRTM2/LRRTM3/LRRTM2/LRRN3/LRRC4B/LRRC24/LINGO2/IQGAP1/FMN1/FERMT2/EPHB1/CUX2/CNTNAP2/CLSTN3/CLSTN2/CLSTN1/CLDN1/CBLN1/CAV1/AMIGO3/AGRN/ADGRB3/ADGRB1/ACE2	36	9.44217	3.03989
GO:0006936	muscle contraction	80/2132	347/18723	4.09987e-10	2.43022e-08	2.04861e-08	VEGFB/TRPV1/TPM4/TPM3/TPM1/TNNT3/TCAP/SYNM/STRIT1/STC1/STAC2/SSTR2/SSPN/SMPX/SLMAP/SCNN1B/SCN5A/SCN4A/SCN3B/ROCK2/ROCK1/RCSD1/PLN/PLA2G6/PIK3CG/P2RX6/P2RX3/P2RX2/NPY2R/NPNT/NOS1/NEUROG1/NEDD4L/MYOT/MYL3/MYH2/MYH14/MYBPC1/LMOD3/LMOD2/KCNJ8/KCNJ5/KCNJ3/KCNJ2/KCNJ12/KCND3/KCNA1/ITGA2/HTR7/HTR1D/HCN4/GUCY1A1/GSN/GNAO1/GJC1/FXYD1/FKBP1B/FGF13/FGF12/DSC2/DRD2/DMD/CSRP3/COMP/CLCN1/CKMT2/CHRNB2/CHGA/CAV1…	80	9.38723	2.02464
GO:0051962	positive regulation of nervous system development	67/2132	272/18723	5.89076e-10	3.45651e-08	2.91375e-08	WNT7A/UFL1/TTBK1/TLR2/TENM4/SYNDIG1/SS18L1/SRPX2/SLITRK3/SLITRK1/SHTN1/RUFY3/ROBO2/RND2/PTPRZ1/PRKCI/POU4F2/PLXNA4/PLXNA3/PAX6/PARP6/PAK3/OTP/OPRM1/OLIG2/NTRK1/NRXN1/NLGN3/NLGN2/NLGN1/NKX6-2/NKX6-1/NKX2-2/NEFL/MAPT/MAP6/MAP1B/LTA/LRTM2/LRRTM3/LRRTM2/LRRN3/LRRC4B/LRRC24/LRP8/LINGO2/LIMK1/L1CAM/ISLR2/GSX2/GFAP/GDI1/FZD3/EPHB1/DSCAM/DRD2/CUX2/CLSTN3/CLSTN2/CLSTN1/CDH4/CBLN1/ASCL1/AMIGO3/AGRN/ADGRB3/…	67	9.22983	2.16319
GO:0098657	import into cell	59/2132	227/18723	6.87693e-10	3.99481e-08	3.36752e-08	TRPV1/SYNGR3/SNCA/SNAP25/SLC9A7/SLC8A2/SLC7A8/SLC7A2/SLC7A11/SLC6A9/SLC6A5/SLC6A2/SLC6A13/SLC6A12/SLC6A11/SLC6A1/SLC2A5/SLC29A4/SLC27A5/SLC27A4/SLC27A2/SLC22A1/SLC1A6/SLC1A3/SLC1A2/SLC1A1/SLC16A2/SLC12A9/SLC12A5/RAMP3/NOS1/NEURL1B/NALF1/LRSAM1/KCNK9/KCNJ9/KCNJ8/KCNJ6/KCNJ5/KCNJ3/KCNJ2/KCNJ12/KCNJ10/ITGB3/ITGB1/IRS2/HCN4/HCN2/GRM1/GPM6B/GFAP/DRD4/DRD2/ATP1B2/ATP1B1/ATP1A3/ACSL5/ACE2/ABCC9	59	9.16261	2.28252
GO:0098742	cell-cell adhesion via plasma-membrane adhesion molecules	67/2132	273/18723	6.95332e-10	3.99919e-08	3.37122e-08	VSTM2L/UNC5D/TENM4/SLITRK3/SLITRK1/ROBO3/ROBO2/RET/PTPRT/PTPRS/PTPN23/PCDH9/PCDH8/PCDH19/PCDH17/PCDH11X/PCDH10/NTNG2/NLGN1/NEXN/MYOT/MMP24/MDGA1/LRRC4B/LRRC4/LRFN4/LRFN3/L1CAM/KIRREL3/KIFAP3/ITGB1/IL1RN/IGSF21/FAT3/DSCAML1/DSCAM/DSC2/CXADR/CRB2/CRB1/CNTN2/CLSTN3/CLSTN2/CLSTN1/CLDN6/CLDN23/CLDN16/CLDN11/CLDN1/CELSR3/CELSR2/CDH9/CDH8/CDH7/CDH4/CDH24/CDH22/CDH20/CDH2/CDH18/CDH12/CDH10/CD164/CBLN1/CA…	67	9.15781	2.15526
GO:0015849	organic acid transport	72/2132	303/18723	7.55368e-10	4.30189e-08	3.62639e-08	TRPV1/SV2A/STXBP1/SNCA/SLCO1A2/SLC7A8/SLC7A4/SLC7A2/SLC7A14/SLC7A11/SLC6A9/SLC6A7/SLC6A5/SLC6A17/SLC6A15/SLC6A13/SLC6A12/SLC6A11/SLC6A1/SLC38A8/SLC38A5/SLC38A3/SLC32A1/SLC29A4/SLC27A5/SLC27A4/SLC27A2/SLC25A30/SLC25A29/SLC25A22/SLC25A1/SLC1A6/SLC1A3/SLC1A2/SLC1A1/SLC17A7/SLC17A6/SLC16A3/SLC16A2/SLC13A5/SLC13A3/SLC10A4/SERINC5/PRAF2/PPARG/PPARA/PLA2G6/PLA2G4A/NPY5R/MFSD2A/LRRC8D/LEP/KCNJ10/ITGB1/IR…	72	9.12184	2.08679
GO:0021543	pallium development	48/2132	169/18723	1.1264e-09	6.35269e-08	5.35516e-08	ZMIZ1/TRAPPC9/TMEM108/TH/SRD5A1/SLC32A1/PTPRS/POU3F3/POU3F2/PLXNA3/PHACTR1/PAX6/PAX5/NEUROD6/NEUROD1/NEFL/MFSD2A/MDGA1/MBOAT7/LRP8/LHX6/LHX5/KIRREL3/KCNA1/HTR5A/GNG12/FOXP2/FGF8/FGF13/FEZ1/EFHC1/DCLK2/CNTNAP2/CDK6/CDK5R2/CDK5R1/CDK5/CDH2/CCDC85C/CCDC141/BTG2/BMERB1/BCAN/ATAT1/ASCL1/ANXA3/ALK/ADGRG1	48	8.94831	2.49427
GO:0099637	neurotransmitter receptor transport	16/2132	26/18723	1.31259e-09	7.33155e-08	6.18031e-08	VAMP2/STX3/STX1B/SNAP25/SLC1A1/NSG1/MAPK10/GRIP1/CPLX1/CLSTN1/CACNG8/CACNG7/CACNG4/CACNG3/CACNG2/ARHGAP44	16	8.88187	5.40424
GO:0050770	regulation of axonogenesis	45/2132	154/18723	1.3722e-09	7.59156e-08	6.39949e-08	WNT7A/TRIM46/TRAK2/TNR/SLITRK1/SHTN1/SEMA4F/RUFY3/RTN4R/ROBO2/RND2/RGMA/RET/PTPRS/POU4F2/POU3F2/PLXNA4/PLXNA3/PAK3/NEFL/MT3/MCF2/MAPT/MAP6/MAP2/MAP1B/LIMK1/L1CAM/KIAA0319/ISLR2/GDI1/FSTL4/FGF13/EFNB3/DSCAM/DRAXIN/DCC/CNTN2/CHN1/CDK5R1/CDK5/CDH4/CDH2/BRSK2/BRSK1	45	8.86258	2.56614
GO:0001508	action potential	41/2132	134/18723	1.62079e-09	8.88221e-08	7.48748e-08	SLMAP/SLC8A2/SCN9A/SCN8A/SCN5A/SCN4A/SCN3B/SCN2A/SCN11A/P2RX3/NEDD4L/MYH14/KCNMB2/KCNJ8/KCNJ5/KCNJ3/KCNJ2/KCND3/KCND2/KCNAB2/KCNA2/KCNA1/HCN4/HCN2/GJC1/FKBP1B/FGF13/FGF12/DSC2/DMD/CXADR/CNR1/CLCN1/CHRNB2/CHRNA4/CAV1/CALM3/CACNB3/CACNA1I/CACNA1D/ATP1B1	41	8.79027	2.687
GO:0035725	sodium ion transmembrane transport	49/2132	178/18723	2.41404e-09	1.30418e-07	1.09939e-07	SLMAP/SLC9A7/SLC8A2/SLC6A9/SLC6A7/SLC6A5/SLC6A2/SLC6A17/SLC6A15/SLC6A13/SLC6A12/SLC6A11/SLC6A1/SLC4A8/SLC17A7/SCNN1D/SCNN1B/SCN9A/SCN8A/SCN5A/SCN4A/SCN3B/SCN2A/SCN11A/NOS1/NETO2/NETO1/NEDD4L/NALCN/HECW1/HCN4/HCN3/HCN2/FXYD7/FXYD3/FXYD1/FGF14/FGF13/FGF12/DRD4/DMD/CACNA1I/ATP1B2/ATP1B1/ATP1A3/ASIC4/ASIC3/ASIC1/ANO6	49	8.61726	2.41749
GO:0048813	dendrite morphogenesis	43/2132	146/18723	2.42472e-09	1.30418e-07	1.09939e-07	WNT7A/TRAK2/TLX2/SULT4A1/SS18L1/SRCIN1/SHANK1/SARM1/PPFIA2/PHACTR1/PDLIM5/PARP6/PAK3/NSMF/NLGN1/NGEF/NEUROG3/NEDD4L/MAPK8IP2/MAP6/MAP2/LRRK2/LRP8/KNDC1/KIF1A/ITGB1/HECW1/EPHB1/ELAVL4/DSCAM/DNM3/DLG4/CUX2/CTNND2/CTNNA2/CHRNB2/CHRNA7/CELSR2/CDK5R1/CDK5/ARHGAP44/ARHGAP33/ADGRB3	43	8.61534	2.58645
GO:0097484	dendrite extension	19/2132	37/18723	2.5282e-09	1.34737e-07	1.1358e-07	WASF1/UNC13A/TMEM108/SYT4/SYT3/SYT2/SYT1/SH3GL2/RNF157/RIMS2/RIMS1/NEDD4L/ITSN2/CYFIP2/CPNE9/CPNE6/CPNE5/CACNG7/AUTS2	19	8.59719	4.50962
GO:0048638	regulation of developmental growth	75/2132	330/18723	2.82452e-09	1.4916e-07	1.25738e-07	WWC1/UNC13A/TRIM46/TNR/TGFBR3/SYT4/SYT3/SYT2/SYT1/SPTBN4/SOCS2/SHTN1/SEMA4F/SAV1/RUFY3/RTN4R/RNF157/RND2/RIMS2/RIMS1/RGMA/RBPJ/PTPRS/PPARA/POU4F2/POU3F2/PLXNA4/PLXNA3/OLFM1/NRCAM/NKX6-1/NEDD4L/MYOZ1/MT3/MFSD2A/MEF2C/MAPT/MAPK11/MAP2/MAP1B/LIMK1/LEP/L1CAM/KIAA0319/ITSN2/ISLR2/IGF1/HEY2/GDI1/G6PD/FSTL4/FOXC2/FOXC1/FGF8/FGF13/DUSP9/DUSP10/DSCAM/DRD2/DRAXIN/DPYSL2/DCC/CPNE9/CPNE6/CPNE5/CDK5R1/CDK5/CD…	75	8.54906	1.99589
GO:0021761	limbic system development	35/2132	107/18723	3.54658e-09	1.85604e-07	1.5646e-07	TMEM108/SRD5A1/SOX3/SLC32A1/PTPRS/POU3F2/PLXNA3/OTP/NHLH2/NEUROD6/NEUROD1/NEFL/MFSD2A/LRP8/LHX5/KIRREL3/KCNA1/HTR5A/GSX1/FOXB1/FGF13/FEZ1/DRD2/DCLK2/CNTNAP2/CDK6/CDK5R2/CDK5R1/CDK5/BTG2/BCAN/ATAT1/ANXA3/ALK/ALDH1A3	35	8.45019	2.87258
GO:0048168	regulation of neuronal synaptic plasticity	22/2132	49/18723	3.6314e-09	1.88347e-07	1.58771e-07	SYP/SYNGR1/SNCA/SLC8A2/SHISA9/SHISA8/SHISA7/SHISA6/RASGRF1/RAB3A/PPFIA3/NSMF/NETO1/NCDN/KCNJ10/JPH3/GRM5/GRIK2/DRD2/DLG4/CNTN2/APOE	22	8.43993	3.94289
GO:0033555	multicellular organismal response to stress	27/2132	71/18723	5.46498e-09	2.78994e-07	2.35185e-07	TRPV1/SLC6A2/SLC1A1/SCN9A/RET/PRKCG/PIRT/P2RX3/P2RX2/NTRK1/NPY2R/NOS1/NEUROD2/MEF2C/MAPK8IP2/KIAA0319/HTR1A/GABRA5/DRD4/DPP4/DBH/COMT/BRINP1/ASIC4/ASIC1/APOE/ADCYAP1R1	27	8.26241	3.33959
GO:0007188	adenylate cyclase-modulating G protein-coupled receptor signaling pathway	58/2132	233/18723	5.47519e-09	2.78994e-07	2.35185e-07	SSTR2/S1PR5/RAMP3/PTGIR/PLN/PALM/OPRM1/OPRL1/NPY2R/MC5R/MC4R/MC1R/HTR5A/HTR1D/HTR1B/HTR1A/HRH3/GRM8/GRM5/GRM4/GRM3/GRM2/GRM1/GRIK3/GPR37L1/GPR26/GPR176/GPR12/GNG2/GNAZ/GNAO1/GNAL/GLP1R/GABBR1/DRD4/DRD2/CRHR2/CRHR1/CNR1/CHRM4/CHGA/CCR3/CALCRL/CACNA1D/AVPR2/ARRDC3/APLP1/ADRB2/ADGRG1/ADGRF1/ADGRD2/ADGRB3/ADGRB2/ADGRB1/ADCYAP1R1/ADCY8/ADCY5/ADCY1	58	8.2616	2.18605
GO:0061387	regulation of extent of cell growth	35/2132	110/18723	8.03073e-09	4.03116e-07	3.39817e-07	TRIM46/TNR/SHTN1/SEMA4F/RUFY3/RTN4R/RND2/RGMA/PTPRS/POU4F2/PLXNA4/PLXNA3/OLFM1/NRCAM/NKX6-1/MT3/MAPT/MAP2/MAP1B/LIMK1/L1CAM/KIAA0319/ISLR2/GDI1/FSTL4/FGF13/DSCAM/DRAXIN/DPYSL2/DCC/CDK5R1/CDK5/CDH4/BARHL2/APOE	35	8.09524	2.79424
GO:0010469	regulation of signaling receptor activity	47/2132	173/18723	8.04983e-09	4.03116e-07	3.39817e-07	ZFYVE28/WFIKKN1/SLC6A9/SHISA9/SHISA8/SHISA7/SHISA6/SHANK1/RASGRF2/RASGRF1/RAMP3/PRKCD/PPP2R5B/PPARG/PPARA/PLAU/PINK1/PHLDA2/OPRM1/NPTXR/NPTX1/NLGN3/NLGN2/NLGN1/NETO2/NETO1/MEF2C/MAPK8IP2/LY6E/ITGB1/GSG1L/DLGAP4/DLGAP3/DLGAP2/DLGAP1/DLG4/CNIH2/CACNG8/CACNG7/CACNG4/CACNG3/CACNG2/BTC/BICD1/BEGAIN/ADRB2/ACE2	47	8.09421	2.38583
GO:0015800	acidic amino acid transport	23/2132	56/18723	1.31246e-08	6.51632e-07	5.49309e-07	TRPV1/STXBP1/SNCA/SLC7A11/SLC6A13/SLC6A1/SLC25A22/SLC1A6/SLC1A3/SLC1A2/SLC1A1/SLC17A7/SLC17A6/PRAF2/NPY5R/LRRC8D/KCNJ10/ITGB1/HRH3/GRM2/GRM1/APBA1/ABAT	23	7.88191	3.60685
GO:0007158	neuron cell-cell adhesion	12/2132	17/18723	1.64818e-08	8.04561e-07	6.78225e-07	TNR/RET/NRXN3/NRXN2/NRXN1/NLGN3/NLGN2/NLGN1/NCAM2/CDK5R1/ASTN2/ASTN1	12	7.783	6.19898
GO:0098962	regulation of postsynaptic neurotransmitter receptor activity	12/2132	17/18723	1.64818e-08	8.04561e-07	6.78225e-07	SHISA9/SHISA7/SHISA6/NPTXR/NPTX1/DLGAP4/DLGAP3/DLGAP2/DLGAP1/CNIH2/CACNG4/BEGAIN	12	7.783	6.19898
GO:0003012	muscle system process	92/2132	452/18723	1.7414e-08	8.42984e-07	7.10615e-07	VEGFB/TRPV1/TPM4/TPM3/TPM1/TNNT3/TCAP/SYNM/STRIT1/STC1/STAC2/SSTR2/SSPN/SMPX/SLMAP/SCNN1B/SCN5A/SCN4A/SCN3B/ROCK2/ROCK1/RCSD1/PPARA/PLN/PLA2G6/PIK3CG/PDLIM5/P2RX6/P2RX3/P2RX2/NR4A3/NPY2R/NPNT/NOS1/NEUROG1/NEDD4L/MYOZ2/MYOZ1/MYOT/MYL3/MYH2/MYH14/MYBPC1/MLIP/LMOD3/LMOD2/LEP/KCNJ8/KCNJ5/KCNJ3/KCNJ2/KCNJ12/KCND3/KCNA1/ITGA2/IGF1/HTR7/HTR1D/HEY2/HCN4/GUCY1A1/GSN/GNAO1/GJC1/G6PD/FXYD1/FKBP1B/FGF13/FGF1…	92	7.7591	1.78747
GO:0021516	dorsal spinal cord development	13/2132	20/18723	1.86837e-08	8.89622e-07	7.49929e-07	WNT1/UNCX/PBX3/MDGA1/LHX5/LHX3/LHX1/HOXB8/GSX2/GSX1/DRGX/DRAXIN/ASCL1	13	7.72854	5.70823
GO:0071625	vocalization behavior	13/2132	20/18723	1.86837e-08	8.89622e-07	7.49929e-07	SRPX2/SHANK2/SHANK1/NRXN3/NRXN2/NRXN1/NLGN3/NEUROG1/MYH14/FOXP2/DLG4/CNTNAP2/BRINP1	13	7.72854	5.70823
GO:0099068	postsynapse assembly	16/2132	30/18723	2.29568e-08	1.0842e-06	9.13951e-07	WNT7A/PTPRS/NTNG2/NRXN2/NRXN1/NLGN3/NLGN2/NLGN1/LRRTM2/LRRTM1/LRRC4B/LRFN4/LRFN1/GAP43/CDH2/CBLN1	16	7.63909	4.68368
GO:0030902	hindbrain development	42/2132	151/18723	2.36074e-08	1.10593e-06	9.32273e-07	WNT7A/WNT1/WHRN/TTLL1/TTC21B/SSTR2/SSTR1/SEZ6/SCN5A/PTPRS/POU4F1/NHLH2/NEUROG3/NEUROD2/NEUROD1/MYO16/LHX5/LHX1/KNDC1/KLHL1/KDM2B/KCNC1/KAT2A/ITGB1/HOXB3/HOXB2/GSX2/GPR37L1/GBX2/FOXC1/FAIM2/DLC1/CTNNA2/CNTN1/CEND1/CDK5R2/CDK5R1/CDK5/CBLN1/ATP1B2/ASCL1/ABAT	42	7.62695	2.44265
GO:0099175	regulation of postsynapse organization	30/2132	90/18723	2.80872e-08	1.30527e-06	1.10031e-06	ZNF804A/WNT7A/SRCIN1/PTPRS/PPFIA2/PDLIM5/PAK3/NLGN1/NGEF/LRRTM2/LRRTM1/LRRK2/LRRC4B/LRP8/LRFN4/LRFN2/LRFN1/KIF1A/DNM3/CUX2/CDK5R1/CDK5/CDH2/CBLN1/ARHGAP44/ARHGAP33/ARHGAP22/APOE/ABHD17C/ABHD17A	30	7.55149	2.9273
GO:0010977	negative regulation of neuron projection development	39/2132	137/18723	3.71391e-08	1.71223e-06	1.44337e-06	TRIM46/TRAK2/TNR/STX1B/STMN2/SPOCK1/SEMA4F/RUFY3/RTN4RL2/RTN4RL1/RTN4R/RGMA/PTPRS/PTPRO/PLXNA3/NR2F1/NLGN1/NGEF/MT3/MCF2/MAP2/LRRK2/KREMEN1/KIAA0319/KANK1/GFAP/GDI1/GAK/FSTL4/FGF13/EFNB3/DRAXIN/DPYSL3/DNM3/DCC/CRMP1/CDK5R1/CDK5/APOE	39	7.43017	2.49996
GO:1903861	positive regulation of dendrite extension	14/2132	24/18723	3.81949e-08	1.74704e-06	1.47271e-06	UNC13A/SYT4/SYT3/SYT2/SYT1/RNF157/RIMS2/RIMS1/NEDD4L/ITSN2/CPNE9/CPNE6/CPNE5/CACNG7	14	7.41799	5.12277
GO:0098698	postsynaptic specialization assembly	13/2132	21/18723	4.39079e-08	1.99266e-06	1.67977e-06	PTPRS/NTNG2/NRXN2/NRXN1/NLGN2/NLGN1/LRRTM2/LRRTM1/LRRC4B/LRFN4/LRFN1/GAP43/CBLN1	13	7.35746	5.43641
GO:0050767	regulation of neurogenesis	77/2132	364/18723	4.7578e-08	2.14248e-06	1.80606e-06	WNT7A/UFL1/TTBK1/TRIM46/TRAK2/TNR/TLX2/TLR2/TENM4/SS18L1/SLITRK1/SHTN1/SEMA4F/RUFY3/RTN4R/ROBO2/RND2/RGMA/PTPRZ1/PTPRS/PRKCI/POU4F2/POU4F1/PLXNA4/PLXNA3/PAX6/PARP6/PAK3/OTP/OPRM1/OLIG2/NR1D1/NKX6-2/NKX6-1/NKX2-2/NEFL/MT3/MCF2/MAPT/MAP6/MAP2/MAP1B/LTA/LRP8/LIMK1/L1CAM/KIAA0319/ISLR2/HOXB3/HEY2/HES6/HES5/HELT/GSX2/GPR37L1/GFAP/GDI1/FZD3/FSTL4/FGF13/FERD3L/F2/EFNB3/DUSP10/DSCAM/DRD2/DRAXIN/DLL3/DCC/…	77	7.32259	1.85771
GO:0008306	associative learning	27/2132	78/18723	5.60936e-08	2.49627e-06	2.1043e-06	TNR/TAFA2/SNAP25/SLC7A11/SLC6A1/SLC1A1/SHANK1/PPP1R1B/OPRL1/NEUROD2/NETO1/NDRG4/ITGB1/GRIN2A/GRIN1/GABRA5/FOXB1/ELAVL4/DRD2/DBH/CSMD1/CHRNB2/CDK5/BTG2/BRSK1/ASIC1/ABCC8	27	7.25109	3.03989
GO:0017158	regulation of calcium ion-dependent exocytosis	18/2132	39/18723	5.66423e-08	2.49627e-06	2.1043e-06	SYT7/SYT5/SYT4/SYT3/SYT2/SYT13/SYT12/SYT11/SYT10/SYT1/STXBP1/STX1A/SCAMP5/DOC2A/CDK5R2/CDK5/CBARP/CACNA1I	18	7.24686	4.05318
GO:0050885	neuromuscular process controlling balance	20/2132	47/18723	5.67237e-08	2.49627e-06	2.1043e-06	TNR/SLC1A3/SHANK1/RBFOX1/RAC3/POU4F3/POU4F2/POU4F1/NRXN1/NLGN2/NKX6-2/NEUROG1/NEFL/MYO7A/JPH4/JPH3/IGDCC3/DLG4/ALDH1A3/ADCY5	20	7.24624	3.73698
GO:0031623	receptor internalization	34/2132	113/18723	6.20194e-08	2.7088e-06	2.28345e-06	WDR54/SNX1/SNCA/SNAP25/SFRP4/RAMP3/NECAB2/MAGI2/LRRTM2/ITGB3/ITGB1/HTR1B/HPCA/GSG1L/GRIA1/DRD4/DRD2/DNM3/DNM1/DLG4/CNTN2/CD9/CAV1/CALY/CALCRL/CACNG8/CACNG7/CACNG4/CACNG3/CACNG2/APELA/ANKRD13D/ANKRD13B/ACHE	34	7.20747	2.64234
GO:0003333	amino acid transmembrane transport	31/2132	98/18723	6.57314e-08	2.84951e-06	2.40206e-06	SLC7A8/SLC7A4/SLC7A2/SLC7A14/SLC7A11/SLC6A9/SLC6A7/SLC6A5/SLC6A15/SLC6A13/SLC6A12/SLC38A8/SLC38A5/SLC38A3/SLC32A1/SLC25A29/SLC25A22/SLC1A6/SLC1A3/SLC1A2/SLC1A1/SLC17A7/SLC17A6/SLC16A2/PRAF2/LRRC8D/KCNJ10/ITGB1/GRM1/GFAP/ACE2	31	7.18223	2.77795
GO:0022029	telencephalon cell migration	22/2132	56/18723	7.07676e-08	3.0451e-06	2.56695e-06	ZMIZ1/TNR/POU3F3/POU3F2/NRG3/NRG1/MDGA1/MBOAT7/LRRK2/LRP8/LHX6/FOXB1/FGF13/EFHC1/DRD2/CNTN2/CDK5R2/CDK5R1/CDK5/CCDC141/BMERB1/ADGRG1	22	7.15017	3.45003
GO:0070588	calcium ion transmembrane transport	68/2132	312/18723	8.70944e-08	3.69294e-06	3.11306e-06	TRPV1/TRPC7/STRIT1/STAC2/SNCA/SLC8A2/RAMP3/PLN/PLA2G6/PIK3CG/P2RX7/ORAI2/OPRM1/OPRL1/NOS1/NCS1/NALF1/NALCN/MCOLN1/LETM1/JPH4/JPH3/JPH1/ITPR1/ITGAV/HPCA/GRIN3A/GRIN2D/GRIN2A/GRIN1/GPM6A/GEM/G6PD/FKBP1B/FGF14/F2/DRD4/DRD2/DMD/CRHR1/CRACR2A/CORO1A/CHRNA7/CDK5/CCL19/CBARP/CATSPER3/CALM3/CACNG8/CACNG7/CACNG4/CACNG3/CACNG2/CACNB4/CACNB3/CACNA2D3/CACNA2D2/CACNA1I/CACNA1D/CACNA1B/CACNA1A/ATP2B3/ATP2B2/AT…	68	7.06001	1.914
GO:1903539	protein localization to postsynaptic membrane	17/2132	36/18723	8.70947e-08	3.69294e-06	3.11306e-06	VAMP2/STX3/STX1B/SNAP25/RAP1A/PRKCZ/NSG1/MAPK10/GRIP1/GRIN2A/DLG4/CPLX1/CLSTN1/CACNG7/CACNG3/CACNG2/ARHGAP44	17	7.06001	4.14701
GO:0031345	negative regulation of cell projection organization	47/2132	186/18723	9.20622e-08	3.87529e-06	3.26677e-06	TRIM46/TRAK2/TNR/TLX2/TESK1/TBC1D30/STX1B/STMN2/SPOCK1/SEMA4F/RUFY3/RTN4RL2/RTN4RL1/RTN4R/RGMA/RAP1GAP/PTPRS/PTPRO/PRKCD/PLXNA3/PFN2/NR2F1/NLGN1/NGEF/MT3/MCF2/MAP2/LRRK2/KREMEN1/KIAA0319/KANK1/GFAP/GDI1/GAK/FSTL4/FGF13/EVL/EFNB3/DRAXIN/DPYSL3/DNM3/DCC/CRMP1/CDK5R1/CDK5/ARHGAP44/APOE	47	7.03592	2.21908
GO:0048675	axon extension	35/2132	120/18723	9.45123e-08	3.9498e-06	3.32958e-06	TRIM46/TNR/SLIT1/SHTN1/SEMA4F/RUFY3/RTN4R/PTPRS/POU4F3/POU4F2/PLXNA4/PLXNA3/OLFM1/NRCAM/NLGN3/NKX6-1/MT3/MAPT/MAP2/MAP1B/LIMK1/L1CAM/KIAA0319/ITGB1/ISLR2/GDI1/DSCAM/DRAXIN/DPYSL2/CDK5R1/CDK5/CDH4/BARHL2/AUTS2/APOE	35	7.02451	2.56139
GO:0016082	synaptic vesicle priming	12/2132	19/18723	1.07697e-07	4.46864e-06	3.76695e-06	UNC13A/SV2A/STXBP1/STX1B/STX1A/SNCA/SNAP25/RAB3A/OTOF/NAPB/NAPA/ERC2	12	6.9678	5.54646
GO:0030516	regulation of axon extension	30/2132	95/18723	1.11218e-07	4.58201e-06	3.86252e-06	TRIM46/TNR/SHTN1/SEMA4F/RUFY3/RTN4R/PTPRS/POU4F2/PLXNA4/PLXNA3/OLFM1/NRCAM/NKX6-1/MT3/MAPT/MAP2/MAP1B/LIMK1/L1CAM/KIAA0319/ISLR2/GDI1/DSCAM/DRAXIN/DPYSL2/CDK5R1/CDK5/CDH4/BARHL2/APOE	30	6.95383	2.77323
GO:0099172	presynapse organization	21/2132	53/18723	1.17637e-07	4.81237e-06	4.0567e-06	WNT7A/SNCA/SLITRK5/SLITRK3/SLITRK1/PPFIA2/PCLO/PCDH17/NTNG2/NLGN3/NLGN2/NLGN1/MDGA1/LRRTM3/LRRTM1/LRRC4B/LRFN4/LRFN3/CLSTN3/CBLN1/BSN	21	6.92945	3.47962
GO:0015850	organic hydroxy compound transport	63/2132	284/18723	1.31585e-07	5.31242e-06	4.47824e-06	YJEFN3/SYT7/SYT5/SYT4/SYT3/SYT2/SYT13/SYT12/SYT11/SYT10/SYT1/STX1A/STRA6/SNCG/SNCA/SLCO1A2/SLC6A2/SLC29A4/SLC27A5/SLC22A1/SLC16A3/SLC10A4/REN/RAB3A/PPARG/PLTP/PINK1/OSBP2/NPY2R/NOS1/NFKBIA/LY6E/LRP6/LIPG/LIMA1/LEP/KCNA2/ITGB3/HTR1B/HTR1A/HRH3/GRM2/GRAMD1A/GPM6B/ENPP7/DRD4/DRD2/CRHR1/CNR1/CHRNB2/CHRNA4/CHGA/CAV1/CARTPT/ATP8B1/ASIC3/APOE/AGTR1/ABCG4/ABCA4/ABCA3/ABCA2/ABAT	63	6.88079	1.9481
GO:0099084	postsynaptic specialization organization	16/2132	33/18723	1.3169e-07	5.31242e-06	4.47824e-06	TMEM108/PTPRS/NTNG2/NRXN2/NRXN1/NLGN2/NLGN1/LRRTM2/LRRTM1/LRRC4B/LRRC4/LRFN4/LRFN1/GAP43/CDH2/CBLN1	16	6.88045	4.25789
GO:0051648	vesicle localization	45/2132	177/18723	1.41655e-07	5.67501e-06	4.78389e-06	TRIM46/TRAK2/TPGS1/TESK1/SYT4/SYT11/SYNDIG1/SYN3/SYN2/SYN1/SYBU/SNCA/SLC2A4/SEPTIN5/RAB3A/RAB11B/PRKCZ/PPFIA2/PINK1/PIK3CG/PCLO/PCDH17/NLGN2/NLGN1/MYO7A/MYO5A/MYO1A/MAP2/LRRK2/KIFAP3/KIF5C/KIF5A/KIF1A/F8A1/DYNC1I1/DNM1/CNIH2/CLASP2/CDK5/CDH2/BRSK2/BRSK1/BICDL1/AP3M2/AP3B2	45	6.84877	2.23269
GO:0062237	protein localization to postsynapse	17/2132	37/18723	1.44038e-07	5.73093e-06	4.83103e-06	VAMP2/STX3/STX1B/SNAP25/RAP1A/PRKCZ/NSG1/MAPK10/GRIP1/GRIN2A/DLG4/CPLX1/CLSTN1/CACNG7/CACNG3/CACNG2/ARHGAP44	17	6.84152	4.03492
GO:0048499	synaptic vesicle membrane organization	14/2132	26/18723	1.50627e-07	5.95231e-06	5.01765e-06	SYT1/SYP/SYNGR1/STXBP1/STX3/STX1B/STX1A/STX11/SNAP25/RAB3A/PRRT2/GRIK5/CPLX2/CPLX1	14	6.8221	4.72871
GO:1903825	organic acid transmembrane transport	40/2132	150/18723	1.75982e-07	6.89074e-06	5.80872e-06	SLC7A8/SLC7A4/SLC7A2/SLC7A14/SLC7A11/SLC6A9/SLC6A7/SLC6A5/SLC6A15/SLC6A13/SLC6A12/SLC38A8/SLC38A5/SLC38A3/SLC32A1/SLC29A4/SLC27A5/SLC25A30/SLC25A29/SLC25A22/SLC25A1/SLC1A6/SLC1A3/SLC1A2/SLC1A1/SLC17A7/SLC17A6/SLC16A3/SLC16A2/SLC13A5/SLC13A3/PRAF2/LRRC8D/KCNJ10/ITGB1/IRS2/GRM1/GFAP/ACSL5/ACE2	40	6.75453	2.34184
GO:0021700	developmental maturation	62/2132	280/18723	1.76746e-07	6.89074e-06	5.80872e-06	WNT1/UNC13A/TUT7/SYT4/SYP/SYBU/STXBP1/SRRM4/SPTBN4/SNX10/SHANK1/SEZ6/RND1/RFLNA/RET/REN/RBPJ/RAC3/RAB3A/PTPRN/PPARG/PHOSPHO1/PAX2/PALM/NRXN1/NRCAM/NKX6-1/NEUROD2/NEFL/MAP1B/LRRK2/LHX6/LEP/IGSF21/IGF1/HOXA5/HES5/GLDN/G6PD/EPHA8/DLG4/CNTNAP2/CNTN2/CLSTN1/CEND1/CEBPA/CDK5R2/CDK5R1/CCR6/CCL19/CATSPERZ/CATSPER3/C1QL1/BSPH1/BNC1/BCAN/BAIAP3/ASCL1/AP1M1/AGRN/ADGRB3/ACTL6B	62	6.75265	1.94456
GO:0150104	transport across blood-brain barrier	28/2132	87/18723	1.8702e-07	7.24267e-06	6.10539e-06	SLC8A2/SLC7A8/SLC7A2/SLC6A9/SLC6A17/SLC6A13/SLC6A1/SLC4A8/SLC38A5/SLC38A3/SLC2A4/SLC29A4/SLC27A4/SLC22A8/SLC22A1/SLC1A3/SLC1A2/SLC1A1/SLC16A2/SLC13A3/MFSD2A/LRP3/KCNJ8/FABP5/ATP1B2/APOE/ABCC9/ABCA2	28	6.72811	2.82636
GO:0099054	presynapse assembly	20/2132	50/18723	1.95173e-07	7.47036e-06	6.29732e-06	WNT7A/SNCA/SLITRK5/SLITRK3/SLITRK1/PCLO/PCDH17/NTNG2/NLGN3/NLGN2/NLGN1/MDGA1/LRRTM3/LRRTM1/LRRC4B/LRFN4/LRFN3/CLSTN3/CBLN1/BSN	20	6.70958	3.51276
GO:0051961	negative regulation of nervous system development	39/2132	145/18723	1.95472e-07	7.47036e-06	6.29732e-06	WNT7A/TRIM46/TRAK2/TNR/TLX2/TLR2/SLIT1/SEMA4F/RUFY3/RTN4R/ROBO2/RGMA/PTPRS/PLXNA3/PAX6/NR1D1/NKX6-2/NKX6-1/MT3/MCF2/MAP2/KIAA0319/HES5/GPR37L1/GDI1/FSTL4/FGF13/F2/ELAPOR2/EFNB3/DUSP10/DRAXIN/DLL3/DCC/CDK5R1/CDK5/CBLN1/BRINP1/ABCC8	39	6.70892	2.36203
GO:0051590	positive regulation of neurotransmitter transport	13/2132	23/18723	1.97899e-07	7.51371e-06	6.33387e-06	SYT1/STXBP1/STX1B/STX1A/SNCA/SLC4A8/NLGN1/ITGB1/DRD4/DRD2/CNR1/CDK5/BAIAP3	13	6.70356	4.96368
GO:0021885	forebrain cell migration	22/2132	59/18723	2.10786e-07	7.95103e-06	6.70252e-06	ZMIZ1/TNR/POU3F3/POU3F2/NRG3/NRG1/MDGA1/MBOAT7/LRRK2/LRP8/LHX6/FOXB1/FGF13/EFHC1/DRD2/CNTN2/CDK5R2/CDK5R1/CDK5/CCDC141/BMERB1/ADGRG1	22	6.67616	3.2746
GO:0048172	regulation of short-term neuronal synaptic plasticity	10/2132	14/18723	2.33179e-07	8.73895e-06	7.36672e-06	SYP/SYNGR1/SLC8A2/SHISA9/SHISA8/SHISA7/SHISA6/RAB3A/PPFIA3/GRIK2	10	6.63231	6.27278
GO:0051899	membrane depolarization	27/2132	83/18723	2.41123e-07	8.97875e-06	7.56887e-06	SLMAP/SCN9A/SCN8A/SCN5A/SCN4A/SCN3B/SCN2A/SCN11A/PRKCZ/P2RX7/NEDD4L/MLLT11/LRRK2/KCNJ2/HCN4/HCN2/FHL1/FGF12/DCN/CHRNB2/CHRNA4/CAV1/CASP1/CACNG2/CACNA1I/CACNA1D/BOK	27	6.61776	2.85676
GO:0010232	vascular transport	28/2132	88/18723	2.44728e-07	9.01898e-06	7.60278e-06	SLC8A2/SLC7A8/SLC7A2/SLC6A9/SLC6A17/SLC6A13/SLC6A1/SLC4A8/SLC38A5/SLC38A3/SLC2A4/SLC29A4/SLC27A4/SLC22A8/SLC22A1/SLC1A3/SLC1A2/SLC1A1/SLC16A2/SLC13A3/MFSD2A/LRP3/KCNJ8/FABP5/ATP1B2/APOE/ABCC9/ABCA2	28	6.61132	2.79424
GO:0010976	positive regulation of neuron projection development	42/2132	163/18723	2.45819e-07	9.01898e-06	7.60278e-06	ZNF804A/TRIM67/STMN2/SF3A2/SERPINI1/RGMA/RET/RAP1A/PRKCI/PPP2R5B/PLK5/PAK3/PACSIN1/NTRK1/NEGR1/NDRG4/MAGI2/LRRC7/LRP8/ITGA6/IQGAP1/GPC2/FUT9/FKBP1B/FEZ1/ENC1/ELAVL4/DPYSL3/CUX2/CRTC1/CNTN1/CNTF/CNR1/CFLAR/ATP1B2/ATF1/ARSB/APOE/APBB1/AP2A1/ANKRD1/ALK	42	6.60938	2.26282
GO:1990778	protein localization to cell periphery	70/2132	333/18723	2.46861e-07	9.01898e-06	7.60278e-06	ZDHHC22/VAMP2/TSPAN14/TRARG1/TMBIM1/STXBP1/STX3/STX1B/STAC2/SPTBN4/SNAP25/SLMAP/SLC1A1/SCN3B/ROCK2/ROCK1/RAP1A/RAMP3/RAB3C/RAB3A/RAB26/RAB15/PRKCZ/PRKCI/PPP2R5A/PALM/PACSIN1/NSG1/NKD2/NFASC/MYO5A/MAPK10/LRRC15/LRP6/LIN7B/KCNIP4/KCNIP3/ITGB1/INPP5K/GRIP1/GRIN2A/GPR158/GOPC/GAK/FGF13/FCHO2/F11R/EHD4/EFR3B/DPP6/DPP10/DLG4/DENND4C/CSRP3/CSK/CPLX1/CLSTN1/CLIP3/CLASP2/CDK5/CDH2/CAV1/CACNG7/CACNG3/CACNG…	70	6.60755	1.84604
GO:1903421	regulation of synaptic vesicle recycling	14/2132	27/18723	2.7999e-07	1.01023e-05	8.51595e-06	VAMP2/SYT11/STX1B/SNCA/SLC17A7/ROCK1/NLGN1/LRRK2/FGF14/DNM3/DNM1/DGKQ/CDK5/CALM3	14	6.55286	4.55358
GO:1903859	regulation of dendrite extension	14/2132	27/18723	2.7999e-07	1.01023e-05	8.51595e-06	UNC13A/SYT4/SYT3/SYT2/SYT1/RNF157/RIMS2/RIMS1/NEDD4L/ITSN2/CPNE9/CPNE6/CPNE5/CACNG7	14	6.55286	4.55358
GO:0060291	long-term synaptic potentiation	30/2132	99/18723	3.06605e-07	1.09943e-05	9.26788e-06	VAMP2/TSHZ3/TNR/SYT12/STX3/SNCA/SNAP25/SLC8A2/SLC1A1/SHISA7/SHANK2/RASGRF2/PRKCZ/PRKCG/NSG1/NLGN1/MPP2/LRRTM2/GRIN2D/GRIN2A/GFAP/DRD2/CRTC1/CRHR2/CHRNA7/CALB2/CALB1/APOE/ADCY8/ADCY1	30	6.51342	2.66118
GO:0098810	neurotransmitter reuptake	16/2132	35/18723	3.66473e-07	1.30604e-05	1.10096e-05	SNCA/SLC6A2/SLC6A13/SLC6A12/SLC6A11/SLC6A1/SLC29A4/SLC22A1/SLC1A2/NOS1/KCNJ10/ITGB3/ITGB1/GPM6B/DRD4/DRD2	16	6.43596	4.01458
GO:0021766	hippocampus development	26/2132	80/18723	4.09145e-07	1.44922e-05	1.22166e-05	TMEM108/SRD5A1/SLC32A1/PTPRS/PLXNA3/NEUROD6/NEUROD1/NEFL/MFSD2A/LRP8/LHX5/KIRREL3/KCNA1/HTR5A/FGF13/FEZ1/DCLK2/CDK6/CDK5R2/CDK5R1/CDK5/BTG2/BCAN/ATAT1/ANXA3/ALK	26	6.38812	2.85412
GO:1905039	carboxylic acid transmembrane transport	39/2132	149/18723	4.21691e-07	1.48461e-05	1.25149e-05	SLC7A8/SLC7A4/SLC7A2/SLC7A14/SLC7A11/SLC6A9/SLC6A7/SLC6A5/SLC6A15/SLC6A13/SLC6A12/SLC38A8/SLC38A5/SLC38A3/SLC32A1/SLC27A5/SLC25A30/SLC25A29/SLC25A22/SLC25A1/SLC1A6/SLC1A3/SLC1A2/SLC1A1/SLC17A7/SLC17A6/SLC16A3/SLC16A2/SLC13A5/SLC13A3/PRAF2/LRRC8D/KCNJ10/ITGB1/IRS2/GRM1/GFAP/ACSL5/ACE2	39	6.37501	2.29862
GO:0043270	positive regulation of ion transport	60/2132	275/18723	4.72892e-07	1.65484e-05	1.39499e-05	SYT1/STXBP1/STRIT1/STC1/STAC2/SNCA/SLC6A9/SLC6A1/SLC38A3/SCN5A/SCN3B/RAMP3/PLA2G6/PLA2G4A/PIRT/PINK1/P2RX7/P2RX3/P2RX2/NPY2R/NOS1/NLGN3/LRRC55/LEP/KCNN4/KCNJ2/KCNC1/KCNA1/ITGB1/HTR3A/HCRT/GRIN1/G6PD/FXYD1/FHL1/FGF14/FGF12/F2/DRD4/DRD2/DMD/CRACR2A/CNTN1/CHRNB2/CDK5/CAV1/CALM3/CACNG4/CACNG3/CACNG2/CACNB3/CACNA1D/ATP1B2/ATP1B1/ANO6/ADRB2/ADCYAP1R1/ACE2/ABCC8/ABAT	60	6.32524	1.91605
GO:0031629	synaptic vesicle fusion to presynaptic active zone membrane	12/2132	21/18723	5.04293e-07	1.74371e-05	1.46991e-05	SYT1/STXBP1/STX3/STX1B/STX1A/STX11/SNAP25/RAB3A/PRRT2/GRIK5/CPLX2/CPLX1	12	6.29732	5.01823
GO:0099500	vesicle fusion to plasma membrane	12/2132	21/18723	5.04293e-07	1.74371e-05	1.46991e-05	SYT1/STXBP1/STX3/STX1B/STX1A/STX11/SNAP25/RAB3A/PRRT2/GRIK5/CPLX2/CPLX1	12	6.29732	5.01823
GO:0140029	exocytic process	25/2132	76/18723	5.25468e-07	1.80618e-05	1.52256e-05	UNC13A/SYT1/SV2A/STXBP1/STX3/STX1B/STX1A/STX11/SNPH/SNCA/SNAP25/SEPTIN5/RAB3C/RAB3A/RAB15/PRRT2/PPFIA3/OTOF/NLGN1/NAPB/NAPA/GRIK5/ERC2/CPLX2/CPLX1	25	6.27945	2.88878
GO:0021954	central nervous system neuron development	26/2132	81/18723	5.3777e-07	1.83759e-05	1.54904e-05	ZMIZ1/SPTBN4/SOX1/RAC3/PLXNA4/PLXNA3/NOVA2/NHLH2/MAPT/MAP2/LHX6/LEP/GBX2/GABRB1/FGF8/EPHB1/DRD2/DRAXIN/DCLK2/DCC/CNTN2/CHRNB2/CDK5/BTG2/ASCL1/AGBL4	26	6.2694	2.81888
GO:0048663	neuron fate commitment	22/2132	62/18723	5.74598e-07	1.95195e-05	1.64545e-05	WNT1/TLX3/SOX1/RBPJ/POU4F1/POU3F2/PAX6/OLIG2/OLIG1/NRG1/NKX2-2/MYT1L/MNX1/LHX3/ISL2/HOXD10/GSX2/GSX1/GBX1/EHMT2/DMRT3/ASCL1	22	6.24064	3.11616
GO:0010959	regulation of metal ion transport	80/2132	406/18723	5.93407e-07	2.00413e-05	1.68943e-05	VAMP2/STRIT1/STC1/STAC2/SPTBN4/SNCA/SLMAP/SLC6A9/SLC31A2/SCN5A/SCN3B/RAMP3/PLPP4/PLN/PLA2G6/PIK3CG/P2RX7/P2RX3/P2RX2/OPRL1/NOS1/NKAIN3/NKAIN1/NETO2/NETO1/NEDD4L/LRRC55/KCNS2/KCNN4/KCNJ2/KCNIP4/KCNIP3/KCNIP1/KCNC1/KCNAB2/KCNA1/JPH4/JPH3/JPH1/ITGB1/INPP5K/HPCA/HECW1/HCRT/GRIN1/GNAO1/GEM/G6PD/FXYD7/FXYD3/FXYD1/FKBP1B/FHL1/FGF14/FGF13/FGF12/F2/DRD4/DRD2/DPP6/DPP10/DMD/CRHR1/CRACR2A/CORO1A/CNTN1/CDK5/…	80	6.22665	1.73042
GO:0098877	neurotransmitter receptor transport to plasma membrane	11/2132	18/18723	6.03459e-07	2.0263e-05	1.70812e-05	VAMP2/STX3/STX1B/SNAP25/SLC1A1/NSG1/MAPK10/GRIP1/CPLX1/CLSTN1/ARHGAP44	11	6.21935	5.36671
GO:0099560	synaptic membrane adhesion	13/2132	25/18723	7.21347e-07	2.40822e-05	2.03007e-05	SLITRK3/SLITRK1/PTPRS/PCDH8/PCDH17/NTNG2/NLGN1/MDGA1/LRRC4B/LRRC4/LRFN4/LRFN3/CDH9	13	6.14186	4.56659
GO:0060047	heart contraction	54/2132	241/18723	7.27426e-07	2.41464e-05	2.03548e-05	VEGFB/TRPV1/TPM1/THRB/TH/TCAP/STC1/SPTBN4/SLC8A2/SLC1A1/SGCZ/SCN5A/SCN3B/POPDC2/PLN/PIK3CG/NOS1/NEDD4L/MYL3/KCNJ8/KCNJ5/KCNJ3/KCNJ2/KCNJ12/KCNH6/KCND3/HSPB7/HEY2/HCN4/GSN/GNAO1/GJC1/FXYD1/FKBP1B/FGF13/FGF12/DSC2/DRD2/DMD/CXADR/CSRP3/CORIN/CHGA/CAV1/CALM3/CACNA1D/ATP2B3/ATP2B2/ATP1B2/ATP1B1/ATP1A3/APELA/ACE2/ABCC9	54	6.13821	1.96773
GO:0006816	calcium ion transport	82/2132	422/18723	7.80316e-07	2.57549e-05	2.17107e-05	TRPV1/TRPC7/STRIT1/STC1/STAC2/SNCA/SLC8A2/RAMP3/PRKCB/PLPP4/PLN/PLA2G6/PIK3CG/P2RX7/P2RX3/P2RX2/ORAI2/OPRM1/OPRL1/NOS1/NCS1/NALF1/NALCN/MCOLN1/LETM1/KCNN4/JPH4/JPH3/JPH1/ITPR1/ITGAV/INPP5K/HPCA/HCRT/GRIN3A/GRIN2D/GRIN2A/GRIN1/GPM6A/GNAO1/GEM/G6PD/FKBP1B/FGF14/F2/DRD4/DRD2/DMD/CRHR1/CRACR2A/CORO1A/CHRNB2/CHRNA7/CHRNA4/CDK5/CCL19/CBARP/CAV1/CATSPER3/CALM3/CALCRL/CACNG8/CACNG7/CACNG4/CACNG3/CACNG2/C…	82	6.10773	1.70643
GO:0046942	carboxylic acid transport	59/2132	273/18723	8.19295e-07	2.68886e-05	2.26664e-05	TRPV1/SV2A/STXBP1/SNCA/SLCO1A2/SLC7A8/SLC7A2/SLC7A11/SLC6A9/SLC6A7/SLC6A5/SLC6A17/SLC6A15/SLC6A13/SLC6A12/SLC6A11/SLC6A1/SLC38A5/SLC38A3/SLC32A1/SLC27A5/SLC27A4/SLC25A30/SLC25A29/SLC25A22/SLC25A1/SLC1A6/SLC1A3/SLC1A2/SLC1A1/SLC17A7/SLC17A6/SLC16A3/SLC16A2/SLC13A5/SLC13A3/SLC10A4/SERINC5/PRAF2/PLA2G6/PLA2G4A/NPY5R/LRRC8D/LEP/KCNJ10/ITGB1/HTR1B/HRH3/GRM2/GRM1/GFAP/DRD4/DRD2/ATP8B1/ARG1/APBA1/ANXA1/…	59	6.08656	1.89792
GO:0007215	glutamate receptor signaling pathway	20/2132	54/18723	8.47805e-07	2.7668e-05	2.33234e-05	SSTR1/SLC1A1/NECAB2/GRM8/GRM5/GRM4/GRM3/GRM2/GRM1/GRIN3A/GRIN2D/GRIN2A/GRIN1/GRIK5/GRIK4/GRIK3/GRIK2/GRIA2/GRIA1/CDK5R1	20	6.0717	3.25255
GO:0048665	neuron fate specification	14/2132	29/18723	8.67381e-07	2.81487e-05	2.37287e-05	TLX3/SOX1/POU4F1/POU3F2/NKX2-2/MYT1L/MNX1/LHX3/ISL2/HOXD10/GSX2/EHMT2/DMRT3/ASCL1	14	6.06179	4.23954
GO:0007193	adenylate cyclase-inhibiting G protein-coupled receptor signaling pathway	25/2132	78/18723	9.1243e-07	2.94461e-05	2.48224e-05	SSTR2/PALM/OPRM1/OPRL1/NPY2R/HTR5A/HTR1D/HTR1B/HTR1A/HRH3/GRM8/GRM5/GRM4/GRM3/GRM2/GRM1/GRIK3/GPR37L1/GPR176/GNAZ/GABBR1/DRD4/DRD2/CHRM4/ADCY5	25	6.0398	2.81471
GO:0009306	protein secretion	72/2132	359/18723	1.08893e-06	3.49479e-05	2.94602e-05	VSNL1/VGF/TVP23A/TLR4/TLR2/SYT7/SYBU/STXBP5L/STX1A/SSTR5/SRCIN1/SNCG/SNAP25/SCG2/RIMS2/RAB3C/RAB3A/RAB15/RAB11B/PTPRN2/PTPRN/PTPN23/PLA2G6/PCLO/PARD6A/OPRM1/OLFM2/NR1D1/NNAT/NLGN2/NKX6-1/NEUROD1/NECAB3/MAFA/LEP/KRT20/KCNN4/IRS2/INHBB/IL1RN/IGF1/GPR68/GPR27/FKBP1B/FAM3B/DRD4/DRD2/DPP4/CPLX1/COMP/CNR1/CHGA/CD2AP/CBLN4/CBLN1/CAVIN1/CARTPT/CAPN10/CAMK2N1/BRSK2/BAIAP3/ATP13A2/ARFIP1/APOE/APBB1/ANXA1/A…	72	5.963	1.76127
GO:0042063	gliogenesis	63/2132	301/18723	1.13192e-06	3.58277e-05	3.02019e-05	ZMIZ1/UFL1/TTC21B/TTBK1/TLR4/TLR2/TENM4/SOX9/SOX1/SLC45A3/PTPRZ1/PRKCI/POU3F2/PAX6/PAX2/OLIG2/OLIG1/NRG1/NR1D1/NKX6-2/NKX6-1/NKX2-2/MT3/MMP24/MBOAT7/MAPT/LTA/LRP8/KCNJ10/HES5/GSX2/GPR37L1/GPR157/GPC1/GFAP/GAP43/FGF10/F2/ERBB3/DUSP15/DUSP10/DNER/CSPG5/CSK/CRB1/CNTN2/CNTF/CDKN2C/CDK6/CDK5R2/CDK5R1/CDK5/CDK1/CDH2/CD9/BOK/BMERB1/ATP1B2/ASCL1/ANXA1/ADGRG1/ABCC8/ABCA2	63	5.94618	1.83807
GO:0043112	receptor metabolic process	41/2132	166/18723	1.13205e-06	3.58277e-05	3.02019e-05	WDR54/SNX1/SNCA/SNAP25/SFRP4/RAMP3/RAB11B/NSG1/NRG1/NECAB2/MVB12A/MAGI2/LRRTM2/ITGB3/ITGB1/HTR1B/HPCA/GSG1L/GRIA1/DRD4/DRD2/DNM3/DNM1/DLG4/CNTN2/CDK5/CD9/CAV1/CALY/CALCRL/CACNG8/CACNG7/CACNG4/CACNG3/CACNG2/APOE/APELA/ANKRD13D/ANKRD13B/ACHE/ABCA2	41	5.94613	2.16902
GO:0003018	vascular process in circulatory system	57/2132	263/18723	1.13634e-06	3.58277e-05	3.02019e-05	UTS2B/SLC8A2/SLC7A8/SLC7A2/SLC6A9/SLC6A17/SLC6A13/SLC6A1/SLC4A8/SLC38A5/SLC38A3/SLC2A4/SLC29A4/SLC27A4/SLC22A8/SLC22A1/SLC1A3/SLC1A2/SLC1A1/SLC16A2/SLC13A3/SH3GL2/SCNN1B/ROCK2/ROCK1/PLA2G6/OCLN/NOS1/MFSD2A/LRP3/LEP/KCNMB2/KCNJ8/ITGA1/HTR7/HTR1D/HTR1B/HTR1A/GUCY1A1/FOXC2/FOXC1/FGFBP3/FERMT2/FABP5/DBH/COMP/CAV1/AVPR2/ATP1B2/APOE/AGTR1/ADRB2/ACTA2/ACE2/ABCC9/ABCC8/ABCA2	57	5.94449	1.9033
GO:0050805	negative regulation of synaptic transmission	23/2132	69/18723	1.14101e-06	3.58277e-05	3.02019e-05	TNR/SYT4/SYT11/STXBP1/SLC6A1/SHANK2/RAP1A/PLA2G6/PCDH17/NPY5R/NPY2R/MAPT/LRRK2/HTR1B/GRIK3/GRIA1/DRD2/CELF4/CBLN1/BCHE/ASIC1/ADCY8/ACHE	23	5.94271	2.9273
GO:0035592	establishment of protein localization to extracellular region	72/2132	360/18723	1.21247e-06	3.77035e-05	3.17831e-05	VSNL1/VGF/TVP23A/TLR4/TLR2/SYT7/SYBU/STXBP5L/STX1A/SSTR5/SRCIN1/SNCG/SNAP25/SCG2/RIMS2/RAB3C/RAB3A/RAB15/RAB11B/PTPRN2/PTPRN/PTPN23/PLA2G6/PCLO/PARD6A/OPRM1/OLFM2/NR1D1/NNAT/NLGN2/NKX6-1/NEUROD1/NECAB3/MAFA/LEP/KRT20/KCNN4/IRS2/INHBB/IL1RN/IGF1/GPR68/GPR27/FKBP1B/FAM3B/DRD4/DRD2/DPP4/CPLX1/COMP/CNR1/CHGA/CD2AP/CBLN4/CBLN1/CAVIN1/CARTPT/CAPN10/CAMK2N1/BRSK2/BAIAP3/ATP13A2/ARFIP1/APOE/APBB1/ANXA1/A…	72	5.91633	1.75638
GO:0003015	heart process	55/2132	251/18723	1.21373e-06	3.77035e-05	3.17831e-05	VEGFB/TRPV1/TPM1/THRB/TH/TCAP/STC1/SPTBN4/SLC8A2/SLC1A1/SGCZ/SCN5A/SCN3B/RAMP3/POPDC2/PLN/PIK3CG/NOS1/NEDD4L/MYL3/KCNJ8/KCNJ5/KCNJ3/KCNJ2/KCNJ12/KCNH6/KCND3/HSPB7/HEY2/HCN4/GSN/GNAO1/GJC1/FXYD1/FKBP1B/FGF13/FGF12/DSC2/DRD2/DMD/CXADR/CSRP3/CORIN/CHGA/CAV1/CALM3/CACNA1D/ATP2B3/ATP2B2/ATP1B2/ATP1B1/ATP1A3/APELA/ACE2/ABCC9	55	5.91588	1.92432
GO:1904861	excitatory synapse assembly	13/2132	26/18723	1.29207e-06	3.99235e-05	3.36545e-05	WNT7A/PTPRS/NRXN2/NRXN1/NLGN2/NLGN1/LRRTM2/LRRTM1/LRRC4B/LRRC4/LRFN4/LRFN1/CBLN1	13	5.88871	4.39095
GO:0016049	cell growth	90/2132	482/18723	1.37371e-06	4.22216e-05	3.55917e-05	WASF1/UNC13A/TRIM46/TNR/TMEM108/SYT4/SYT3/SYT2/SYT1/SPOCK1/SOX9/SOCS2/SMARCA4/SLIT1/SHTN1/SH3GL2/SEMA4F/RUFY3/RTN4R/RNF157/RND2/RIMS2/RIMS1/RGMA/PTPRS/PRKCZ/PPP2R1A/PPARA/POU4F3/POU4F2/POSTN/PLXNA4/PLXNA3/PDLIM5/PAK5/OLFM1/NRN1/NRG3/NRCAM/NLGN3/NKX6-1/NEDD4L/NDRG3/MT3/MFSD2A/MAPT/MAP2/MAP1B/MAD2L2/LIMK1/L1CAM/KIAA0319/KDM2B/ITSN2/ITGB1/ISLR2/IQGAP1/IGFBPL1/IGF1/GDI1/G6PD/FSTL4/FHL1/FGF13/F2/ENPP1…	90	5.86211	1.63977
GO:0072578	neurotransmitter-gated ion channel clustering	9/2132	13/18723	1.47484e-06	4.50914e-05	3.80109e-05	SLC7A11/SHISA7/SHISA6/NLGN1/LHFPL4/GPHN/GLRB/DLG4/APOE	9	5.83125	6.07977
GO:0098969	neurotransmitter receptor transport to postsynaptic membrane	10/2132	16/18723	1.5021e-06	4.56844e-05	3.85108e-05	VAMP2/STX3/STX1B/SNAP25/NSG1/MAPK10/GRIP1/CPLX1/CLSTN1/ARHGAP44	10	5.8233	5.48868
GO:0071277	cellular response to calcium ion	26/2132	85/18723	1.51828e-06	4.59359e-05	3.87228e-05	SYT7/SYT5/SYT4/SYT3/SYT2/SYT13/SYT12/SYT11/SYT10/SYT1/SCN5A/NLGN1/NEUROD2/MEF2C/MCOLN1/KCNH1/IQGAP1/HPCA/CPNE9/CPNE6/CPNE5/CPNE3/CLIC4/ALOX15/ADCY8/ADCY1	26	5.81865	2.68623
GO:0099590	neurotransmitter receptor internalization	12/2132	23/18723	1.86274e-06	5.60657e-05	4.7262e-05	SNAP25/ITGB3/HPCA/GSG1L/DRD4/DNM3/CALY/CACNG8/CACNG7/CACNG4/CACNG3/CACNG2	12	5.72985	4.58186
GO:0030100	regulation of endocytosis	48/2132	211/18723	1.87413e-06	5.61177e-05	4.73059e-05	WDR54/UNC119/SYT4/SYT11/STX1B/STON1/SNCA/SLC17A7/SH3GL2/SGIP1/SFRP4/SCAMP5/ROCK1/PACSIN1/NLGN1/NEDD4L/NECAB2/MAGI2/LRSAM1/LRRTM2/LRRK2/ITGB3/ITGAV/ITGA2/HPCA/GSG1L/EHD4/DRD4/DRD2/DNM1/DNAJC6/DLG4/DGKQ/CLIP3/CD2AP/CCL19/CAV1/CALY/CALM3/BICD1/APOE/APELA/AP2A1/ANO6/ANKRD13D/ANKRD13B/ALOX15/ABCA2	48	5.7272	1.99778
GO:0043090	amino acid import	19/2132	52/18723	2.0164e-06	6.0068e-05	5.06358e-05	SLC7A8/SLC7A2/SLC7A11/SLC6A9/SLC6A5/SLC6A13/SLC6A12/SLC6A11/SLC6A1/SLC1A6/SLC1A3/SLC1A2/SLC1A1/SLC16A2/KCNJ10/ITGB1/GRM1/GFAP/ACE2	19	5.69542	3.20877
GO:0008016	regulation of heart contraction	47/2132	206/18723	2.1909e-06	6.49335e-05	5.47373e-05	TRPV1/TPM1/THRB/TH/STC1/SPTBN4/SLC8A2/SLC1A1/SCN5A/SCN3B/POPDC2/PLN/PIK3CG/NOS1/MYL3/KCNJ5/KCNJ3/KCNJ2/KCNJ12/KCNH6/KCND3/HSPB7/HEY2/HCN4/GNAO1/GJC1/FXYD1/FKBP1B/FGF13/DSC2/DRD2/DMD/CXADR/CSRP3/CORIN/CHGA/CAV1/CALM3/CACNA1D/ATP2B3/ATP2B2/ATP1B2/ATP1B1/ATP1A3/APELA/ACE2/ABCC9	47	5.65938	2.00364
GO:0022037	metencephalon development	30/2132	108/18723	2.35414e-06	6.94172e-05	5.85169e-05	WNT7A/WNT1/WHRN/TTLL1/TTC21B/SSTR2/SSTR1/SEZ6/SCN5A/PTPRS/NEUROD2/NEUROD1/MYO16/LHX5/LHX1/KNDC1/KLHL1/KCNC1/KAT2A/GBX2/FOXC1/FAIM2/CNTN1/CEND1/CDK5R2/CDK5R1/CDK5/CBLN1/ASCL1/ABAT	30	5.62817	2.43942
GO:0097106	postsynaptic density organization	14/2132	31/18723	2.3767e-06	6.94296e-05	5.85274e-05	TMEM108/PTPRS/NRXN2/NRXN1/NLGN2/NLGN1/LRRTM2/LRRTM1/LRRC4B/LRRC4/LRFN4/LRFN1/CDH2/CBLN1	14	5.62403	3.96602
GO:0010001	glial cell differentiation	50/2132	225/18723	2.37846e-06	6.94296e-05	5.85274e-05	TTC21B/TTBK1/TLR4/TLR2/TENM4/SOX9/SOX1/SLC45A3/PTPRZ1/POU3F2/PAX6/PAX2/OLIG2/OLIG1/NRG1/NR1D1/NKX6-2/NKX6-1/NKX2-2/MT3/MMP24/MAPT/KCNJ10/HES5/GSX2/GPR37L1/GPR157/GPC1/GFAP/GAP43/FGF10/F2/ERBB3/DUSP15/DUSP10/DNER/CSPG5/CSK/CRB1/CNTN2/CNTF/CDKN2C/CDK6/CDK5/CDK1/CDH2/CD9/BOK/ASCL1/ABCA2	50	5.6237	1.95153
GO:0098739	import across plasma membrane	42/2132	177/18723	2.58477e-06	7.50746e-05	6.3286e-05	TRPV1/SLC9A7/SLC8A2/SLC7A8/SLC7A2/SLC7A11/SLC6A9/SLC6A5/SLC6A13/SLC6A1/SLC2A5/SLC27A5/SLC1A6/SLC1A3/SLC1A2/SLC1A1/SLC16A2/SLC12A9/SLC12A5/RAMP3/NALF1/KCNK9/KCNJ9/KCNJ8/KCNJ6/KCNJ5/KCNJ3/KCNJ2/KCNJ12/KCNJ10/ITGB1/IRS2/HCN4/HCN2/GRM1/GFAP/ATP1B2/ATP1B1/ATP1A3/ACSL5/ACE2/ABCC9	42	5.58758	2.08384
GO:0071692	protein localization to extracellular region	72/2132	368/18723	2.79542e-06	8.07889e-05	6.81031e-05	VSNL1/VGF/TVP23A/TLR4/TLR2/SYT7/SYBU/STXBP5L/STX1A/SSTR5/SRCIN1/SNCG/SNAP25/SCG2/RIMS2/RAB3C/RAB3A/RAB15/RAB11B/PTPRN2/PTPRN/PTPN23/PLA2G6/PCLO/PARD6A/OPRM1/OLFM2/NR1D1/NNAT/NLGN2/NKX6-1/NEUROD1/NECAB3/MAFA/LEP/KRT20/KCNN4/IRS2/INHBB/IL1RN/IGF1/GPR68/GPR27/FKBP1B/FAM3B/DRD4/DRD2/DPP4/CPLX1/COMP/CNR1/CHGA/CD2AP/CBLN4/CBLN1/CAVIN1/CARTPT/CAPN10/CAMK2N1/BRSK2/BAIAP3/ATP13A2/ARFIP1/APOE/APBB1/ANXA1/A…	72	5.55355	1.7182
GO:0043113	receptor clustering	19/2132	53/18723	2.80932e-06	8.07889e-05	6.81031e-05	SLC7A11/SHISA7/SHISA6/SAV1/NRXN2/NRXN1/NLGN1/MAGI2/LRRC7/LHFPL4/GSN/GRIK5/GPHN/GLRB/DLG4/CDK5/CDH2/APOE/AGRN	19	5.5514	3.14823
GO:0098656	anion transmembrane transport	53/2132	245/18723	2.82399e-06	8.08106e-05	6.81213e-05	XPR1/SLC9A7/SLC7A8/SLC7A2/SLC7A11/SLC6A9/SLC6A5/SLC6A13/SLC6A1/SLC4A8/SLC38A5/SLC38A3/SLC37A1/SLC26A11/SLC25A5/SLC25A30/SLC25A29/SLC25A22/SLC25A1/SLC22A8/SLC1A6/SLC1A3/SLC1A2/SLC1A1/SLC17A7/SLC17A6/SLC16A3/SLC13A5/SLC13A4/SLC13A3/SLC12A9/SLC12A5/PRAF2/LRRC8D/KCNJ10/ITGB1/GRM5/GRM1/GOPC/GLRB/GLRA2/GFAP/GABRG3/GABRG2/GABRB3/GABRB1/GABRA5/GABRA2/CLCN1/ANO6/ANO5/ANO4/ACE2	53	5.54914	1.89976
GO:0048791	calcium ion-regulated exocytosis of neurotransmitter	10/2132	17/18723	3.27404e-06	9.27752e-05	7.82072e-05	UNC13A/SYT7/SYT5/SYT2/SYT1/STXBP1/STX1B/RIMS3/RIMS2/RIMS1	10	5.48492	5.16582
GO:1903540	establishment of protein localization to postsynaptic membrane	10/2132	17/18723	3.27404e-06	9.27752e-05	7.82072e-05	VAMP2/STX3/STX1B/SNAP25/NSG1/MAPK10/GRIP1/CPLX1/CLSTN1/ARHGAP44	10	5.48492	5.16582
GO:0051932	synaptic transmission, GABAergic	18/2132	49/18723	3.41657e-06	9.6344e-05	8.12156e-05	SYN3/STXBP1/SLC6A1/RAC3/PHF24/NPY5R/NLGN2/NLGN1/HTR1B/GABRG3/GABRG2/GABRA5/GABRA2/DRD2/CNTNAP4/CNR1/CLSTN3/BAIAP3	18	5.46641	3.226
GO:0021549	cerebellum development	28/2132	99/18723	3.44088e-06	9.65608e-05	8.13984e-05	WNT7A/WNT1/WHRN/TTLL1/TTC21B/SSTR2/SSTR1/SEZ6/SCN5A/PTPRS/NEUROD2/NEUROD1/MYO16/LHX5/LHX1/KNDC1/KLHL1/KCNC1/GBX2/FOXC1/FAIM2/CNTN1/CEND1/CDK5R2/CDK5R1/CDK5/CBLN1/ABAT	28	5.46333	2.48377
GO:0007156	homophilic cell adhesion via plasma membrane adhesion molecules	40/2132	167/18723	3.46458e-06	9.67585e-05	8.1565e-05	VSTM2L/ROBO3/ROBO2/RET/PTPRT/PTPN23/PCDH9/PCDH8/PCDH19/PCDH17/PCDH11X/PCDH10/NEXN/MYOT/L1CAM/KIRREL3/ITGB1/IGSF21/FAT3/DSCAML1/DSCAM/DSC2/CNTN2/CLSTN3/CLSTN2/CLSTN1/CELSR3/CELSR2/CDH9/CDH8/CDH7/CDH4/CDH24/CDH22/CDH20/CDH2/CDH18/CDH12/CDH10/CADM3	40	5.46035	2.10345
GO:0003002	regionalization	66/2132	331/18723	3.69886e-06	0.000102135	8.60971e-05	WNT7A/WNT1/TTC21B/TCAP/SP8/SOX1/ROBO2/RIPPLY2/RFX4/RBPJ/PCDH8/PBX3/PAX8/PAX6/PAX2/NKX2-2/NEUROG1/NEUROD1/MESP1/MEF2C/LRP6/LMX1B/LHX3/LHX1/KDM2B/KAT2A/HOXD9/HOXD10/HOXC9/HOXC6/HOXC5/HOXB9/HOXB8/HOXB7/HOXB6/HOXB5/HOXB3/HOXB2/HOXA7/HOXA5/HEY2/HES6/HES5/HELT/GSX2/GBX2/FOXJ1/FOXD1/FOXC2/FOXC1/FOXB1/FGF8/FGF10/FGF1/FBXL15/DSCAML1/DMRT3/DLL3/CXXC4/CRB2/CELSR2/BTG2/BHLHE40/BASP1/ASCL1/ADGRG1	66	5.43193	1.75107
GO:0015812	gamma-aminobutyric acid transport	9/2132	14/18723	3.70984e-06	0.000102135	8.60971e-05	SV2A/SLC6A13/SLC6A12/SLC6A11/SLC6A1/SLC32A1/HTR1B/APBA1/ABAT	9	5.43065	5.6455
GO:0060080	inhibitory postsynaptic potential	9/2132	14/18723	3.70984e-06	0.000102135	8.60971e-05	RIMS2/RIMS1/NLGN3/NLGN2/INSYN2A/INSYN1/DRD4/CHRNA4/ABAT	9	5.43065	5.6455
GO:0019228	neuronal action potential	14/2132	32/18723	3.78288e-06	0.000103655	8.73782e-05	SCN9A/SCN8A/SCN5A/SCN4A/SCN2A/SCN11A/P2RX3/MYH14/KCNMB2/KCND2/KCNA2/KCNA1/FGF12/CACNA1I	14	5.42218	3.84208
GO:0055074	calcium ion homeostasis	85/2132	460/18723	4.10977e-06	0.000112083	9.44832e-05	TRPV1/TRPC7/SV2A/STC1/SNX10/SNCA/SLC8A2/SLC25A27/S100A14/RIC3/RAMP3/PTGIR/PRKCB/PLN/PLA2G6/PIK3CG/P2RX7/P2RX3/P2RX2/OPRL1/NPY2R/NOS1/NCS1/NALF1/MCOLN1/LRP6/LETM1/KCTD17/JPH4/JPH3/JPH1/ITPR1/ITGAV/HTR1B/HCRT/GRM5/GRM1/GRINA/GRIN2D/GRIN2A/GRIN1/GRIA1/GPR55/GPR20/GPR157/GPR12/GNG3/GLP1R/FKBP1B/F2RL2/F2/DRD4/DRD2/DMD/DLG4/CSRP3/CORO1A/CNR1/CHRNA7/CDK5/CD55/CD24/CCR6/CCR3/CCL19/CAV2/CAV1/CAMK2N1/CALM3…	85	5.38618	1.62274
GO:0006835	dicarboxylic acid transport	25/2132	84/18723	4.167e-06	0.000113113	9.53511e-05	TRPV1/STXBP1/SNCA/SLC7A11/SLC25A30/SLC25A22/SLC1A6/SLC1A3/SLC1A2/SLC1A1/SLC17A7/SLC17A6/SLC13A5/SLC13A3/PRAF2/NPY5R/LRRC8D/KCNJ10/ITGB1/HRH3/GRM2/GRM1/GFAP/APBA1/ABAT	25	5.38018	2.61366
GO:0050771	negative regulation of axonogenesis	21/2132	64/18723	4.39349e-06	0.000118706	0.000100066	TRIM46/TRAK2/TNR/SEMA4F/RUFY3/RTN4R/RGMA/PTPRS/PLXNA3/MT3/MCF2/MAP2/KIAA0319/GDI1/FSTL4/FGF13/EFNB3/DRAXIN/DCC/CDK5R1/CDK5	21	5.35719	2.88156
GO:0051480	regulation of cytosolic calcium ion concentration	69/2132	353/18723	4.62607e-06	0.000124411	0.000104876	TRPV1/TRPC7/SNCA/SLC8A2/RIC3/RAMP3/PTGIR/PLN/PLA2G6/PIK3CG/P2RX7/P2RX3/P2RX2/OPRL1/NPY2R/NOS1/NCS1/NALF1/MCOLN1/LRP6/LETM1/JPH4/JPH3/JPH1/ITPR1/ITGAV/HTR1B/HCRT/GRM5/GRM1/GRIN2D/GRIN2A/GRIN1/GRIA1/GPR55/GPR20/GPR157/GNG3/GLP1R/FKBP1B/F2RL2/F2/DRD2/DMD/DLG4/CORO1A/CNR1/CDK5/CD55/CD24/CCR6/CCR3/CCL19/CAV2/CAV1/CALM3/CALB2/CALB1/CACNB3/CACNA1A/C5AR2/BOK/ATP2B3/ATP2B2/AGTR1/ADCYAP1R1/ADCY8/ADCY5/ACKR4	69	5.33479	1.71657
GO:0008361	regulation of cell size	42/2132	181/18723	4.74219e-06	0.000126946	0.000107013	TRIM46/TNR/TMEM123/SLC12A9/SLC12A5/SHTN1/SEMA4F/RUFY3/RTN4R/RND2/RGMA/RET/PTPRS/POU4F2/PLXNA4/PLXNA3/P2RX7/OLFM1/NRCAM/NKX6-1/MT3/MAPT/MAP2/MAP1B/LIMK1/L1CAM/KIAA0319/KCNN4/ISLR2/GDI1/FSTL4/FGF13/DSCAM/DRAXIN/DPYSL2/DCC/CDK5R1/CDK5/CDH4/BARHL2/APOE/ANO6	42	5.32402	2.03779
GO:1903532	positive regulation of secretion by cell	58/2132	282/18723	5.25308e-06	0.000139978	0.000117998	VSNL1/TLR4/TLR2/SYT7/SYT4/SYT10/SYT1/SYBU/STXBP1/STX1B/STX1A/SNCA/SMPD3/SLC4A8/SDC4/SCAMP5/RASL10B/RAB3A/RAB15/PTPN23/PLA2G6/PLA2G4A/PINK1/PARD6A/NPY2R/NNAT/NLGN2/NLGN1/NKX6-1/NCS1/LEP/KCNN4/IRS2/INHBB/IL4R/IGF1/GRP/GPR68/GPR27/DRD2/CNR1/CLASP2/CHRNB2/CDK5R2/CDK5/CD2AP/CARTPT/CAPN10/CAMK2N1/CADPS/CACNA1I/BAIAP3/ATP13A2/APBB1/ANKRD1/ADCY8/ACHE/ABAT	58	5.27959	1.80621
GO:0042220	response to cocaine	19/2132	55/18723	5.29061e-06	0.000140334	0.000118298	SNCA/SLC6A1/SLC1A3/SLC1A2/SLC1A1/PPP1R1B/OPRM1/HTR3A/HTR1B/GRM2/ELAVL4/EHMT2/DRD4/DRD2/CNR1/CHRNB2/CDK5/CACNG4/ABAT	19	5.27649	3.03375
GO:0034764	positive regulation of transmembrane transport	48/2132	219/18723	5.60348e-06	0.000147957	0.000124724	TERT/STAC2/SNCA/SLC6A9/SLC1A2/RAP1A/RAMP3/PRKCI/POU4F2/PIRT/PINK1/P2RX7/OCLN/NR4A3/NOS1/NLGN3/LRRC55/KCNN4/KCNJ2/KCNC1/KCNA1/ITGB1/IRS2/IGF1/HTR3A/G6PD/FXYD1/FGF19/FGF14/F2/DRD4/DMD/CRACR2A/CLIP3/CDK5/CAPN10/CALM3/CACNG4/CACNG3/CACNG2/CACNB3/ATP1B2/ATP1B1/ANO6/ADRB2/ACSL5/ACE2/ABCC8	48	5.25154	1.9248
GO:0071868	cellular response to monoamine stimulus	29/2132	107/18723	5.87598e-06	0.00015256	0.000128604	SRD5A1/SNCA/SLC1A1/RGS8/PALM/NSG2/NSG1/NR4A3/LRRK2/HTR7/HTR5A/HTR3B/HTR3A/HTR1D/HTR1B/HTR1A/HRH3/HCN3/GNG2/GNAO1/GNAL/DRD4/DRD2/CHRM4/CAV2/CALY/APLP1/ALK/ADCY5	29	5.23092	2.38014
GO:0071870	cellular response to catecholamine stimulus	29/2132	107/18723	5.87598e-06	0.00015256	0.000128604	SRD5A1/SNCA/SLC1A1/RGS8/PALM/NSG2/NSG1/NR4A3/LRRK2/HTR7/HTR5A/HTR3B/HTR3A/HTR1D/HTR1B/HTR1A/HRH3/HCN3/GNG2/GNAO1/GNAL/DRD4/DRD2/CHRM4/CAV2/CALY/APLP1/ALK/ADCY5	29	5.23092	2.38014
GO:0099174	regulation of presynapse organization	14/2132	33/18723	5.88283e-06	0.00015256	0.000128604	WNT7A/SNCA/SLITRK5/SLITRK3/SLITRK1/NTNG2/NLGN1/MDGA1/LRRTM1/LRRC4B/LRFN4/LRFN3/CLSTN3/CBLN1	14	5.23041	3.72565
GO:1905606	regulation of presynapse assembly	14/2132	33/18723	5.88283e-06	0.00015256	0.000128604	WNT7A/SNCA/SLITRK5/SLITRK3/SLITRK1/NTNG2/NLGN1/MDGA1/LRRTM1/LRRC4B/LRFN4/LRFN3/CLSTN3/CBLN1	14	5.23041	3.72565
GO:0051047	positive regulation of secretion	62/2132	310/18723	6.51065e-06	0.000168091	0.000141696	VSNL1/TRPV1/TLR4/TLR2/SYT7/SYT4/SYT10/SYT1/SYBU/STXBP1/STX1B/STX1A/SNCA/SMPD3/SLC6A1/SLC4A8/SDC4/SCIN/SCAMP5/RASL10B/RAB3A/RAB15/PTPN23/PLA2G6/PLA2G4A/PINK1/PARD6A/OPRL1/NPY2R/NNAT/NLGN2/NLGN1/NKX6-1/NCS1/LEP/KCNN4/IRS2/INHBB/IL4R/IGF1/GRP/GPR68/GPR27/DRD2/CNR1/CLASP2/CHRNB2/CDK5R2/CDK5/CD2AP/CARTPT/CAPN10/CAMK2N1/CADPS/CACNA1I/BAIAP3/ATP13A2/APBB1/ANKRD1/ADCY8/ACHE/ABAT	62	5.18638	1.75638
GO:0001956	positive regulation of neurotransmitter secretion	10/2132	18/18723	6.61227e-06	0.000168299	0.000141872	SYT1/STXBP1/STX1B/STX1A/SNCA/SLC4A8/NLGN1/CNR1/CDK5/BAIAP3	10	5.17965	4.87883
GO:0045956	positive regulation of calcium ion-dependent exocytosis	10/2132	18/18723	6.61227e-06	0.000168299	0.000141872	SYT7/SYT4/SYT10/SYT1/STXBP1/STX1A/SCAMP5/CDK5R2/CDK5/CACNA1I	10	5.17965	4.87883
GO:0097107	postsynaptic density assembly	10/2132	18/18723	6.61227e-06	0.000168299	0.000141872	PTPRS/NRXN2/NRXN1/NLGN2/LRRTM2/LRRTM1/LRRC4B/LRFN4/LRFN1/CBLN1	10	5.17965	4.87883
GO:0045921	positive regulation of exocytosis	25/2132	86/18723	6.63463e-06	0.000168299	0.000141872	VSNL1/SYT7/SYT4/SYT10/SYT1/STXBP1/STX1A/SNCA/SMPD3/SLC4A8/SDC4/SCAMP5/RAB3A/RAB15/PLA2G6/NLGN1/NCS1/IL4R/CNR1/CLASP2/CDK5R2/CDK5/CADPS/CACNA1I/ATP13A2	25	5.17818	2.55288
GO:0045664	regulation of neuron differentiation	44/2132	196/18723	7.10758e-06	0.000179513	0.000151325	ZFHX3/ZFHX2/YWHAG/VWC2L/TLX3/SOX9/SOX3/SOCS2/S1PR5/ROCK1/RET/RAP1GAP/RAC3/POU4F2/PAX6/OLIG2/NRCAM/NLGN1/NKX6-1/NKX2-2/NEUROG3/NEUROG1/NEUROD2/NEUROD1/NAP1L2/MEF2C/MAP1B/LRRK2/ISL2/HEY2/HES5/GPRC5B/GPR37L1/FEZ1/DPYSL2/DISP3/CNTN2/CNTF/CDK5R1/BRINP2/BRINP1/BEND6/ASCL1/ALK	44	5.14828	1.97145
GO:0060997	dendritic spine morphogenesis	20/2132	61/18723	7.48427e-06	0.000187899	0.000158394	WNT7A/SRCIN1/SHANK1/PPFIA2/PDLIM5/PAK3/NLGN1/NGEF/LRRK2/LRP8/KIF1A/EPHB1/DNM3/DLG4/CUX2/CTNND2/CDK5R1/CDK5/ARHGAP44/ARHGAP33	20	5.12585	2.87931
GO:0008344	adult locomotory behavior	22/2132	71/18723	7.53665e-06	0.000187899	0.000158394	UCHL1/SPTBN4/SNCG/SNCA/SEZ6/PBX3/KLHL1/KCNJ10/HOXD9/HOXD10/HOXB8/GRIN2D/GLRB/GBX1/FGF12/EFNB3/DRD4/DRD2/DMRT3/CNTN2/CEND1/CCND2	22	5.12282	2.72115
GO:0050795	regulation of behavior	22/2132	71/18723	7.53665e-06	0.000187899	0.000158394	ZFHX3/TTC21B/STRA6/SGIP1/OPRL1/NR4A3/NR1D1/NPY2R/NLGN1/MEF2C/MC4R/KCNA2/HTR1D/HTR1B/HTR1A/DRD2/DLG4/CNTNAP4/CNR1/CHRNB2/ARRDC3/APOE	22	5.12282	2.72115
GO:0006941	striated muscle contraction	41/2132	179/18723	8.58589e-06	0.000213143	0.000179674	VEGFB/TPM1/TNNT3/TCAP/SYNM/STRIT1/STC1/STAC2/SMPX/SCN5A/SCN4A/SCN3B/RCSD1/PLN/PIK3CG/NOS1/NEDD4L/MYL3/MYH14/LMOD3/KCNJ8/KCNJ5/KCNJ3/KCNJ2/KCND3/HCN4/GSN/GJC1/FKBP1B/FGF13/FGF12/DSC2/DMD/CSRP3/CHGA/CAV1/CALM3/CACNA1D/ATP1B1/ARG2/ACE2	41	5.06621	2.0115
GO:0006874	cellular calcium ion homeostasis	82/2132	448/18723	8.74636e-06	0.000216203	0.000182253	TRPV1/TRPC7/SV2A/STC1/SNCA/SLC8A2/SLC25A27/RIC3/RAMP3/PTGIR/PRKCB/PLN/PLA2G6/PIK3CG/P2RX7/P2RX3/P2RX2/OPRL1/NPY2R/NOS1/NCS1/NALF1/MCOLN1/LRP6/LETM1/KCTD17/JPH4/JPH3/JPH1/ITPR1/ITGAV/HTR1B/HCRT/GRM5/GRM1/GRINA/GRIN2D/GRIN2A/GRIN1/GRIA1/GPR55/GPR20/GPR157/GPR12/GNG3/GLP1R/FKBP1B/F2RL2/F2/DRD4/DRD2/DMD/DLG4/CSRP3/CORO1A/CNR1/CHRNA7/CDK5/CD55/CD24/CCR6/CCR3/CCL19/CAV2/CAV1/CALM3/CALB2/CALB1/CACNB3/CA…	82	5.05817	1.6074
GO:0007616	long-term memory	14/2132	34/18723	8.95508e-06	0.000220424	0.000185812	SLC2A4/SHANK1/RASGRF1/PRKCZ/KAT2A/GRIA1/EHMT2/DRD2/CCND2/CAMK4/CALB1/APOE/ADCY8/ADCY1	14	5.04793	3.61607
GO:0021527	spinal cord association neuron differentiation	8/2132	12/18723	9.04705e-06	0.000221748	0.000186928	WNT1/MDGA1/LHX5/LHX3/LHX1/GSX2/GSX1/ASCL1	8	5.04349	5.8546
GO:0051968	positive regulation of synaptic transmission, glutamatergic	13/2132	30/18723	9.57911e-06	0.000233803	0.00019709	TSHZ3/TNR/STXBP1/NTRK1/NRXN1/NLGN3/NLGN2/NLGN1/CACNG8/CACNG7/CACNG4/CACNG3/CACNG2	13	5.01867	3.80549
GO:0007389	pattern specification process	80/2132	436/18723	1.02155e-05	0.000248292	0.000209304	ZIC1/WNT7A/WNT1/VANGL2/UNCX/TTC21B/TCAP/STC1/SP8/SOX1/ROBO2/RIPPLY2/RFX4/RBPJ/PCDH8/PBX3/PAX8/PAX6/PAX2/ODAD4/NRG3/NKX3-2/NKX2-2/NEUROG1/NEUROD1/NDRG4/MESP1/MEIS3/MEF2C/LRP6/LMX1B/LHX3/LHX1/KDM2B/KAT2A/HOXD9/HOXD10/HOXC9/HOXC6/HOXC5/HOXB9/HOXB8/HOXB7/HOXB6/HOXB5/HOXB3/HOXB2/HOXA7/HOXA5/HEY2/HES6/HES5/HELT/GSX2/GBX2/FST/FOXJ1/FOXD1/FOXC2/FOXC1/FOXB1/FGF8/FGF10/FGF1/FBXL15/DSCAML1/DRC1/DNAAF11/DMRT…	80	4.99074	1.61136
GO:0060996	dendritic spine development	27/2132	99/18723	1.0733e-05	0.000259784	0.000218991	WNT7A/SRCIN1/SLC12A5/SHANK1/PTPRS/PPFIA2/PDLIM5/PAK3/NLGN1/NGEF/MEF2C/LRRK2/LRP8/KIF1A/GRIN3A/FSTL4/FOXO6/EPHB1/DNM3/DLG4/CUX2/CTNND2/CDK5R1/CDK5/ARHGAP44/ARHGAP33/APOE	27	4.96928	2.39506
GO:1903522	regulation of blood circulation	53/2132	256/18723	1.08067e-05	0.000260481	0.000219579	TRPV1/TPM1/THRB/TH/STC1/SPTBN4/SLC8A2/SLC1A1/SCN5A/SCN3B/POPDC2/PLN/PIK3CG/NOS1/MYL3/LEP/KCNMB2/KCNJ5/KCNJ3/KCNJ2/KCNJ12/KCNH6/KCND3/HTR1A/HSPB7/HEY2/HCN4/GNAO1/GJC1/FXYD1/FKBP1B/FGF13/DSC2/DRD2/DMD/DBH/CXADR/CSRP3/CORIN/CHGA/CAV1/CALM3/CACNA1D/AVPR2/ATP2B3/ATP2B2/ATP1B2/ATP1B1/ATP1A3/APELA/AGTR1/ACE2/ABCC9	53	4.96631	1.81813
GO:0048678	response to axon injury	24/2132	83/18723	1.11373e-05	0.00026734	0.000225361	TNR/SLC1A1/SARM1/RTN4RL2/RTN4RL1/RTN4R/RGMA/RANGAP1/PTPRS/NTRK1/NEFL/MORN4/MAPK8IP3/MAP1B/KREMEN1/KIAA0319/GAP43/FKBP1B/DRD2/DPYSL3/CNTF/CHL1/CDK1/ARG1	24	4.95322	2.53934
GO:0050954	sensory perception of mechanical stimulus	40/2132	175/18723	1.15909e-05	0.000276639	0.0002332	WHRN/TRPV1/TPRN/TMIE/TMEM120A/THRB/TH/SRRM4/SPTBN4/SOBP/SLC1A3/RAB3A/POU4F3/POU4F2/POU3F4/PJVK/PHF24/P2RX2/OTOGL/OTOF/NTRK1/MYO7A/MYO1A/MYH14/LHFPL4/KCNK4/KCNA1/ITGA2/GABRA5/DRGX/COL4A3/COL2A1/COL11A2/CHRNB2/CACNB3/CACNA1D/BARHL1/ATP8B1/ATP2B2/ASIC3	40	4.93588	2.00729
GO:0001941	postsynaptic membrane organization	15/2132	39/18723	1.16199e-05	0.000276639	0.0002332	SLC7A11/SHISA7/SHISA6/NRXN2/NRXN1/NLGN3/NLGN2/NLGN1/LRRC4/LHFPL4/GPHN/GLRB/DLG4/CDH2/APOE	15	4.9348	3.37765
GO:0045216	cell-cell junction organization	44/2132	200/18723	1.22334e-05	0.000290056	0.00024451	WHRN/STRN/ROCK2/ROCK1/PTPRO/PTPN23/PRKCI/POF1B/PKN2/PIP5K1C/PARD6A/OCLN/NLGN2/GJC1/FERMT2/F11R/CXADR/CTNND2/CSK/CNTNAP2/CLDN6/CLDN23/CLDN16/CLDN11/CLDN1/CDH9/CDH8/CDH7/CDH24/CDH22/CDH20/CDH2/CDH18/CDH12/CDH10/CD9/CAV1/CAMSAP3/ARVCF/ARL2/AJM1/ACTG1/ACE2/ABCC8	44	4.91245	1.93202
GO:0071867	response to monoamine	29/2132	111/18723	1.27637e-05	0.00030018	0.000253045	SRD5A1/SNCA/SLC1A1/RGS8/PALM/NSG2/NSG1/NR4A3/LRRK2/HTR7/HTR5A/HTR3B/HTR3A/HTR1D/HTR1B/HTR1A/HRH3/HCN3/GNG2/GNAO1/GNAL/DRD4/DRD2/CHRM4/CAV2/CALY/APLP1/ALK/ADCY5	29	4.89402	2.29437
GO:0071869	response to catecholamine	29/2132	111/18723	1.27637e-05	0.00030018	0.000253045	SRD5A1/SNCA/SLC1A1/RGS8/PALM/NSG2/NSG1/NR4A3/LRRK2/HTR7/HTR5A/HTR3B/HTR3A/HTR1D/HTR1B/HTR1A/HRH3/HCN3/GNG2/GNAO1/GNAL/DRD4/DRD2/CHRM4/CAV2/CALY/APLP1/ALK/ADCY5	29	4.89402	2.29437
GO:0015833	peptide transport	54/2132	264/18723	1.28939e-05	0.000302019	0.000254594	VSNL1/VGF/TRPV1/TAP2/SYT7/SYBU/STX1A/SSTR5/SNAP25/SMPD3/SLC7A11/SLC13A3/RIMS2/RASL10B/RAB11B/PTPRN2/PTPRN/PLA2G6/PCLO/PAX8/NR1D1/NPY2R/NNAT/NLGN2/NKX6-1/NEUROD1/MGST1/MAFA/LEP/IRS2/INHBB/IL1RN/GRP/GPR68/GPR27/FKBP1B/FAM3B/DRD2/DPP4/CRHR1/CPLX1/CNR1/CHGA/CARTPT/CAPN10/CAMK2N1/BRSK2/BAIAP3/ANXA1/ADCY8/ADCY5/ABCC8/ABCB9/ABAT	54	4.88962	1.7963
GO:0050768	negative regulation of neurogenesis	34/2132	140/18723	1.32857e-05	0.000309947	0.000261278	WNT7A/TRIM46/TRAK2/TNR/TLX2/SEMA4F/RUFY3/RTN4R/RGMA/PTPRS/PLXNA3/PAX6/NR1D1/NKX6-2/NKX6-1/MT3/MCF2/MAP2/KIAA0319/HES5/GPR37L1/GDI1/FSTL4/FGF13/F2/EFNB3/DUSP10/DRAXIN/DLL3/DCC/CDK5R1/CDK5/BRINP1/ABCC8	34	4.87661	2.13275
GO:0034331	cell junction maintenance	14/2132	35/18723	1.33655e-05	0.000310561	0.000261795	WHRN/RAB3A/PCLO/PARD6A/NLGN2/FERMT2/ERC2/CLDN1/CHCHD10/CBLN1/CAMSAP3/C1QL1/BSN/ADGRB3	14	4.87402	3.51276
GO:0089718	amino acid import across plasma membrane	16/2132	44/18723	1.38021e-05	0.000319428	0.00026927	SLC7A8/SLC7A2/SLC7A11/SLC6A9/SLC6A5/SLC6A13/SLC1A6/SLC1A3/SLC1A2/SLC1A1/SLC16A2/KCNJ10/ITGB1/GRM1/GFAP/ACE2	16	4.86005	3.19342
GO:0048709	oligodendrocyte differentiation	26/2132	95/18723	1.45047e-05	0.000334356	0.000281854	TLR2/TENM4/SOX9/SOX1/SLC45A3/PTPRZ1/PAX6/OLIG2/OLIG1/NRG1/NKX6-2/NKX6-1/NKX2-2/KCNJ10/HES5/GSX2/DUSP15/DUSP10/CSK/CNTN2/CDKN2C/CDK5/CD9/BOK/ASCL1/ABCA2	26	4.83849	2.40347
GO:0042133	neurotransmitter metabolic process	13/2132	31/18723	1.47809e-05	0.000339375	0.000286085	TH/SLC5A7/PRIMA1/PAH/NOS1/GCHFR/GAD2/DBH/COMT/CHAT/BCHE/ACHE/ABAT	13	4.8303	3.68273
GO:0031338	regulation of vesicle fusion	11/2132	23/18723	1.48769e-05	0.000340237	0.000286811	SYT4/SYT1/STXBP1/SNCA/RAB3A/PRRT2/GRIK5/CPLX2/CPLX1/CORO1A/ANXA1	11	4.82749	4.20004
GO:0021515	cell differentiation in spinal cord	17/2132	49/18723	1.53924e-05	0.000349276	0.000294431	WNT1/SOX1/OLIG2/NKX2-2/MNX1/MDGA1/LHX5/LHX3/LHX1/ISL2/HOXD10/GSX2/GSX1/GBX1/DRAXIN/DMRT3/ASCL1	17	4.81269	3.04678
GO:1990573	potassium ion import across plasma membrane	17/2132	49/18723	1.53924e-05	0.000349276	0.000294431	SLC12A9/SLC12A5/KCNK9/KCNJ9/KCNJ8/KCNJ6/KCNJ5/KCNJ3/KCNJ2/KCNJ12/KCNJ10/HCN4/HCN2/ATP1B2/ATP1B1/ATP1A3/ABCC9	17	4.81269	3.04678
GO:0015813	L-glutamate transmembrane transport	12/2132	27/18723	1.54592e-05	0.000349425	0.000294557	SLC7A11/SLC25A22/SLC1A6/SLC1A3/SLC1A2/SLC1A1/SLC17A7/SLC17A6/PRAF2/KCNJ10/ITGB1/GRM1	12	4.81081	3.90306
GO:0002028	regulation of sodium ion transport	25/2132	90/18723	1.59187e-05	0.000358418	0.000302137	SPTBN4/SLMAP/SCN5A/SCN3B/P2RX7/NOS1/NKAIN3/NKAIN1/NETO2/NETO1/NEDD4L/HECW1/FXYD7/FXYD3/FXYD1/FGF14/FGF13/FGF12/DRD4/DRD2/DMD/CNTN1/ATP1B2/ATP1B1/ADRB2	25	4.79809	2.43942
GO:1904862	inhibitory synapse assembly	9/2132	16/18723	1.71157e-05	0.000383881	0.000323602	NLGN2/LHFPL4/LGI2/GABRG2/GABRB3/GABRA2/FGF13/CBLN4/CBLN1	9	4.76661	4.93982
GO:0007422	peripheral nervous system development	23/2132	80/18723	1.86897e-05	0.000417572	0.000352003	SERPINI1/SCN8A/RUNX3/POU4F1/POU3F2/PLXNA4/ONECUT2/NRG1/NHLH2/NFASC/NEUROG3/NEFH/ISL2/HOXD9/HOXD10/GPC1/GFRA3/ERBB3/CLDN1/CDK5/CDK1/ADGRB2/ADGRB1	23	4.7284	2.52479
GO:0051955	regulation of amino acid transport	14/2132	36/18723	1.95868e-05	0.000435938	0.000367485	SV2A/STXBP1/SNCA/SLC6A1/SLC38A3/NPY5R/LEP/ITGB1/HTR1B/HRH3/GRM2/ARG1/ACE2/ABAT	14	4.70804	3.41518
GO:0032252	secretory granule localization	8/2132	13/18723	2.11626e-05	0.000467427	0.00039403	TRIM46/SYT4/SYBU/PPFIA2/PIK3CG/MAP2/KIF5A/KIF1A	8	4.67443	5.40424
GO:0099150	regulation of postsynaptic specialization assembly	8/2132	13/18723	2.11626e-05	0.000467427	0.00039403	PTPRS/LRRTM2/LRRTM1/LRRC4B/LRFN4/LRFN1/GAP43/CBLN1	8	4.67443	5.40424
GO:0032253	dense core granule localization	7/2132	10/18723	2.15868e-05	0.00047142	0.000397395	TRIM46/SYT4/SYBU/PPFIA2/MAP2/KIF5A/KIF1A	7	4.66581	6.14733
GO:0099519	dense core granule cytoskeletal transport	7/2132	10/18723	2.15868e-05	0.00047142	0.000397395	TRIM46/SYT4/SYBU/PPFIA2/MAP2/KIF5A/KIF1A	7	4.66581	6.14733
GO:1901950	dense core granule transport	7/2132	10/18723	2.15868e-05	0.00047142	0.000397395	TRIM46/SYT4/SYBU/PPFIA2/MAP2/KIF5A/KIF1A	7	4.66581	6.14733
GO:1902475	L-alpha-amino acid transmembrane transport	20/2132	65/18723	2.17043e-05	0.00047221	0.000398061	SLC7A8/SLC7A2/SLC7A11/SLC6A9/SLC6A5/SLC38A5/SLC38A3/SLC25A29/SLC25A22/SLC1A6/SLC1A3/SLC1A2/SLC1A1/SLC17A7/SLC17A6/PRAF2/KCNJ10/ITGB1/GRM1/ACE2	20	4.66345	2.70212
GO:0021987	cerebral cortex development	29/2132	114/18723	2.20945e-05	0.000478907	0.000403707	ZMIZ1/TRAPPC9/TH/SRD5A1/PTPRS/POU3F3/POU3F2/PHACTR1/PAX6/PAX5/NEFL/MDGA1/MBOAT7/LRP8/LHX6/GNG12/FOXP2/FGF13/EFHC1/CNTNAP2/CDK5R2/CDK5R1/CDK5/CDH2/CCDC85C/CCDC141/BMERB1/ASCL1/ADGRG1	29	4.65572	2.23399
GO:0021799	cerebral cortex radially oriented cell migration	13/2132	32/18723	2.23058e-05	0.000481689	0.000406052	ZMIZ1/POU3F3/POU3F2/MDGA1/MBOAT7/LRP8/LHX6/CDK5R2/CDK5R1/CDK5/CCDC141/BMERB1/ADGRG1	13	4.65158	3.56764
GO:0006837	serotonin transport	10/2132	20/18723	2.25016e-05	0.000484118	0.000408099	SNCA/SLC29A4/SLC22A1/NOS1/ITGB3/HTR1B/HTR1A/HRH3/GPM6B/CNR1	10	4.64779	4.39095
GO:1901385	regulation of voltage-gated calcium channel activity	15/2132	41/18723	2.34945e-05	0.000503615	0.000424535	STAC2/OPRL1/HPCA/GEM/FGF14/DRD4/DRD2/DMD/CRHR1/CDK5/CBARP/CALM3/CACNB4/CACNB3/AHNAK	15	4.62903	3.21289
GO:0048639	positive regulation of developmental growth	39/2132	174/18723	2.38821e-05	0.000510041	0.000429952	UNC13A/TGFBR3/SYT4/SYT3/SYT2/SYT1/SPTBN4/SHTN1/RUFY3/RNF157/RND2/RIMS2/RIMS1/RBPJ/POU4F2/POU3F2/NEDD4L/MEF2C/MAPT/MAP1B/LIMK1/LEP/L1CAM/ITSN2/ISLR2/IGF1/HEY2/GDI1/FGF8/DSCAM/DRD2/CPNE9/CPNE6/CPNE5/CDK1/CDH4/CACNG7/BASP1/AGRN	39	4.62193	1.96836
GO:1903351	cellular response to dopamine	25/2132	92/18723	2.40351e-05	0.000511429	0.000431122	SLC1A1/RGS8/PALM/NSG2/NSG1/LRRK2/HTR7/HTR5A/HTR3B/HTR3A/HTR1D/HTR1B/HTR1A/HRH3/HCN3/GNG2/GNAO1/GNAL/DRD4/DRD2/CHRM4/CAV2/CALY/ALK/ADCY5	25	4.61915	2.38638
GO:0021697	cerebellar cortex formation	11/2132	24/18723	2.46399e-05	0.000522385	0.000440357	WNT7A/WHRN/TTLL1/TTC21B/LHX5/LHX1/KNDC1/FAIM2/CEND1/CDK5/CBLN1	11	4.60836	4.02504
GO:0061337	cardiac conduction	26/2132	98/18723	2.63325e-05	0.000556237	0.000468894	SPTBN4/SLC8A2/SCN5A/SCN3B/PLN/KCNJ5/KCNJ3/KCNJ2/KCNH6/KCND3/HCN4/GJC1/FKBP1B/DSC2/CXADR/CORIN/CAV1/CALM3/CACNA1D/ATP2B3/ATP2B2/ATP1B2/ATP1B1/ATP1A3/ACE2/ABCC9	26	4.57951	2.32989
GO:0072659	protein localization to plasma membrane	56/2132	284/18723	2.72518e-05	0.000573572	0.000483507	ZDHHC22/VAMP2/TSPAN14/TRARG1/TMBIM1/STXBP1/STX3/STAC2/SPTBN4/SLMAP/SCN3B/ROCK2/ROCK1/RAP1A/RAMP3/RAB3C/RAB3A/RAB26/RAB15/PRKCZ/PRKCI/PPP2R5A/PALM/PACSIN1/NSG1/NKD2/NFASC/MYO5A/LRRC15/LRP6/KCNIP4/KCNIP3/ITGB1/INPP5K/GRIP1/GPR158/GOPC/GAK/FGF13/FCHO2/F11R/EHD4/EFR3B/DPP6/DPP10/DENND4C/CSRP3/CSK/CLIP3/CLASP2/CDK5/CDH2/CACNB3/ATP1B1/ARHGAP44/AMN	56	4.5646	1.73164
GO:0051954	positive regulation of amine transport	14/2132	37/18723	2.82209e-05	0.000591824	0.000498893	SYT1/STXBP1/STX1A/SLC6A1/SLC38A3/PINK1/NPY2R/ITGB1/DRD4/DRD2/CHRNB2/CARTPT/ACE2/ABAT	14	4.54943	3.32288
GO:1901019	regulation of calcium ion transmembrane transporter activity	25/2132	93/18723	2.93567e-05	0.000611229	0.000515251	STRIT1/STAC2/PLN/PLA2G6/OPRL1/NOS1/JPH4/JPH3/JPH1/HPCA/GEM/FKBP1B/FGF14/DRD4/DRD2/DMD/CRHR1/CRACR2A/CDK5/CBARP/CALM3/CACNB4/CACNB3/ATP1B1/AHNAK	25	4.53229	2.36072
GO:1903350	response to dopamine	25/2132	93/18723	2.93567e-05	0.000611229	0.000515251	SLC1A1/RGS8/PALM/NSG2/NSG1/LRRK2/HTR7/HTR5A/HTR3B/HTR3A/HTR1D/HTR1B/HTR1A/HRH3/HCN3/GNG2/GNAO1/GNAL/DRD4/DRD2/CHRM4/CAV2/CALY/ALK/ADCY5	25	4.53229	2.36072
GO:0001558	regulation of cell growth	75/2132	414/18723	2.99091e-05	0.000620507	0.000523072	UNC13A/TRIM46/TNR/SYT4/SYT3/SYT2/SYT1/SPOCK1/SOCS2/SMARCA4/SHTN1/SEMA4F/RUFY3/RTN4R/RNF157/RND2/RIMS2/RIMS1/RGMA/PTPRS/PPP2R1A/PPARA/POU4F2/PLXNA4/PLXNA3/PAK5/OLFM1/NRG3/NRCAM/NKX6-1/NEDD4L/NDRG3/MT3/MFSD2A/MAPT/MAP2/MAP1B/MAD2L2/LIMK1/L1CAM/KIAA0319/KDM2B/ITSN2/ISLR2/IGFBPL1/IGF1/GDI1/G6PD/FSTL4/FHL1/FGF13/F2/ENPP1/DSCAM/DRAXIN/DPYSL2/DDR1/DCC/CXCL16/CPNE9/CPNE6/CPNE5/CLSTN3/CLSTN1/CISH/CDKN2C/C…	75	4.5242	1.59092
GO:0051260	protein homooligomerization	40/2132	182/18723	3.05364e-05	0.000631267	0.000532142	TRPV1/TMEM120A/SLC1A2/PRND/PRMT8/P2RX3/MPP2/MIF/MCOLN1/LETM1/KCTD9/KCTD8/KCTD4/KCTD17/KCTD16/KCTD13/KCNV1/KCNS2/KCNJ2/KCNJ12/KCNF1/KCND3/KCND2/KCNC4/KCNC3/KCNC1/KCNA7/KCNA4/KCNA2/KCNA1/GNMT/EVL/EHD4/CRTC1/BLM/ATL1/ASIC1/ALDH1A3/ADCY8/ABCA3	40	4.51518	1.93009
GO:0009952	anterior/posterior pattern specification	43/2132	201/18723	3.12723e-05	0.000643565	0.000542509	WNT1/TCAP/RIPPLY2/RBPJ/PCDH8/PBX3/PAX6/NEUROG1/NEUROD1/MESP1/LRP6/LHX1/KDM2B/KAT2A/HOXD9/HOXD10/HOXC9/HOXC6/HOXC5/HOXB9/HOXB8/HOXB7/HOXB6/HOXB5/HOXB3/HOXB2/HOXA7/HOXA5/HEY2/HES6/HES5/HELT/GBX2/FOXC2/FOXC1/FOXB1/FGF8/DLL3/CRB2/CELSR2/BTG2/BHLHE40/BASP1	43	4.50484	1.87871
GO:0021675	nerve development	22/2132	77/18723	3.13529e-05	0.000643565	0.000542509	SLC1A3/RET/PRKCG/POU4F3/POU4F1/PLXNA4/PLXNA3/PAX2/NTRK1/NPTX1/NKX2-2/NGFR/NEUROG1/KCNA2/HOXB3/HOXB2/GABRA5/ERBB3/EPHB1/DRGX/CHRNB2/ATP8B1	22	4.50372	2.50911
GO:0030073	insulin secretion	42/2132	195/18723	3.25092e-05	0.000659968	0.000556337	VSNL1/VGF/SYT7/SYBU/STX1A/SSTR5/SNAP25/RIMS2/RAB11B/PTPRN2/PTPRN/PLA2G6/PCLO/NR1D1/NNAT/NLGN2/NKX6-1/NEUROD1/MAFA/LEP/IRS2/INHBB/IL1RN/GPR68/GPR27/FKBP1B/FAM3B/DRD2/DPP4/CPLX1/CNR1/CHGA/CARTPT/CAPN10/CAMK2N1/BRSK2/BAIAP3/ANXA1/ADCY8/ADCY5/ABCC8/ABAT	42	4.48799	1.89149
GO:0007212	dopamine receptor signaling pathway	15/2132	42/18723	3.27201e-05	0.000659968	0.000556337	SLC1A1/RGS8/PALM/NSG2/NSG1/LRRK2/GNG2/GNAO1/GNAL/DRD4/DRD2/CAV2/CALY/ALK/ADCY5	15	4.48519	3.13639
GO:0021795	cerebral cortex cell migration	15/2132	42/18723	3.27201e-05	0.000659968	0.000556337	ZMIZ1/POU3F3/POU3F2/MDGA1/MBOAT7/LRP8/LHX6/FGF13/EFHC1/CDK5R2/CDK5R1/CDK5/CCDC141/BMERB1/ADGRG1	15	4.48519	3.13639
GO:0048489	synaptic vesicle transport	15/2132	42/18723	3.27201e-05	0.000659968	0.000556337	TRIM46/SNCA/SLC2A4/RAB3A/PINK1/NLGN1/MAP2/LRRK2/KIF5C/KIF5A/DNM1/CNIH2/CDK5/AP3M2/AP3B2	15	4.48519	3.13639
GO:2001222	regulation of neuron migration	15/2132	42/18723	3.27201e-05	0.000659968	0.000556337	UNC5D/SOX14/SHTN1/SCRT2/SCRT1/PHACTR1/NTNG2/NSMF/NRG3/NRG1/NKX6-1/NEXMIF/IGSF10/CTNNA2/ADGRG1	15	4.48519	3.13639
GO:0072503	cellular divalent inorganic cation homeostasis	85/2132	486/18723	3.4836e-05	0.000700215	0.000590264	TRPV1/TRPC7/SV2A/STC1/SNCA/SLC8A2/SLC30A3/SLC25A27/SLC1A1/RIC3/RAMP3/PTGIR/PRKCB/PLN/PLA2G6/PIK3CG/P2RX7/P2RX3/P2RX2/OPRL1/NPY2R/NOS1/NCS1/NALF1/MT3/MCOLN1/LRP6/LETM1/KCTD17/JPH4/JPH3/JPH1/ITPR1/ITGAV/HTR1B/HCRT/GRM5/GRM1/GRINA/GRIN2D/GRIN2A/GRIN1/GRIA1/GPR55/GPR20/GPR157/GPR12/GNG3/GLP1R/FKBP1B/F2RL2/F2/DRD4/DRD2/DMD/DLG4/CSRP3/CORO1A/CNR1/CHRNA7/CDK5/CD55/CD24/CCR6/CCR3/CCL19/CAV2/CAV1/CALM3/CA…	85	4.45797	1.53593
GO:0015711	organic anion transport	66/2132	354/18723	3.55044e-05	0.000711189	0.000599515	TRPV1/SV2A/STXBP1/SNCA/SLCO1A2/SLC7A8/SLC7A2/SLC7A11/SLC6A9/SLC6A7/SLC6A5/SLC6A17/SLC6A15/SLC6A13/SLC6A12/SLC6A11/SLC6A1/SLC52A2/SLC4A8/SLC38A5/SLC38A3/SLC32A1/SLC2A6/SLC27A5/SLC27A4/SLC25A5/SLC25A30/SLC25A29/SLC25A22/SLC25A1/SLC1A6/SLC1A3/SLC1A2/SLC1A1/SLC17A7/SLC17A6/SLC16A3/SLC16A2/SLC13A5/SLC13A3/SLC10A4/SERINC5/PRAF2/PLA2G6/PLA2G4A/NPY5R/MGST1/MFSD2A/LRRC8D/LEP/KCNJ10/ITGB1/HTR1B/HRH3/GRM2/G…	66	4.44972	1.6373
GO:0070997	neuron death	67/2132	361/18723	3.603e-05	0.000719238	0.000606299	XIAP/WNT1/VSTM2L/TOX3/TLR4/THRB/TERT/STXBP1/SNCG/SNCB/SNCA/SLC7A11/SLC25A27/SLC1A1/SCN2A/SARM1/RETREG1/REL/PTPRZ1/PRKCI/PRKCG/PPARA/POU4F3/POU4F1/PINK1/PAK3/NUPR1/NTRK1/NSMF/NR4A3/NGFR/NEFL/MT3/MEF2C/MAPT/LRRK2/KDM2B/ITGA1/GRM4/GRIK5/GABRA5/G6PD/FOXB1/FGF8/FAIM2/ERBB3/EPHB1/EGLN3/DRAXIN/DPYSL4/DCC/CORO1A/CNTF/CHRNA7/CHGA/CDK5R1/CDK5/CD34/CASP8/BTG2/BOK/BARHL1/ATP13A2/ATN1/ASCL1/APOE/AGAP2	67	4.44334	1.62988
GO:0021545	cranial nerve development	17/2132	52/18723	3.72145e-05	0.00074034	0.000624088	SLC1A3/POU4F3/POU4F1/PLXNA4/PLXNA3/PAX2/NTRK1/NKX2-2/NEUROG1/KCNA2/HOXB3/HOXB2/ERBB3/EPHB1/DRGX/CHRNB2/ATP8B1	17	4.42929	2.871
GO:0062149	detection of stimulus involved in sensory perception of pain	11/2132	25/18723	3.94781e-05	0.000782691	0.000659789	TRPV1/TMEM120A/PRDM12/PHF24/NTRK1/MMP24/KCNA1/ITGA2/EPHB1/CACNB3/ASIC3	11	4.40364	3.86403
GO:0042596	fear response	14/2132	38/18723	4.0023e-05	0.000790795	0.00066662	SLC1A1/NPY2R/NEUROD2/MEF2C/MAPK8IP2/HTR1A/GABRA5/DRD4/DPP4/DBH/BRINP1/ASIC4/ASIC1/APOE	14	4.39769	3.23543
GO:0032535	regulation of cellular component size	70/2132	383/18723	4.06512e-05	0.000800484	0.000674788	WNT7A/WASHC1/WASF1/TRIM46/TNR/TMEM123/SPTBN4/SPIRE2/SLC12A9/SLC12A5/SHTN1/SEMA4F/SCIN/RUFY3/RTN4R/RND2/RGMA/RET/PTPRS/PRKCD/POU4F2/PLXNA4/PLXNA3/PFN2/PDXP/PAK3/P2RX7/OLFM1/NRCAM/NKX6-1/NEFL/MT3/MAPT/MAP2/MAP1B/LMOD3/LMOD2/LIMK1/LIMA1/L1CAM/KIAA0319/KCNN4/KANK1/ISLR2/GSN/GDI1/FSTL4/FMN1/FGF13/EVL/DSCAM/DRAXIN/DPYSL2/DCC/CYFIP2/CTNNA2/CRACD/CORO1A/CNTN2/CDK5R1/CDK5/CDH4/CARMIL2/BARHL2/ATP13A2/ARFIP…	70	4.39093	1.60505
GO:0006906	vesicle fusion	27/2132	106/18723	4.07951e-05	0.000800604	0.000674889	YIPF7/VAMP2/VAMP1/TMEM175/SYT7/SYT4/SYT13/SYT11/SYT1/STXBP1/STX3/STX1B/STX1A/STX11/SNCA/SNAP25/RAB7B/RAB3A/PRRT2/NKD2/GRIK5/CPLX2/CPLX1/CORO1A/CAV2/ATP13A2/ANXA1	27	4.38939	2.2369
GO:0002790	peptide secretion	49/2132	242/18723	4.18038e-05	0.000815121	0.000687127	VSNL1/VGF/TRPV1/SYT7/SYBU/STX1A/SSTR5/SNAP25/SMPD3/RIMS2/RASL10B/RAB11B/PTPRN2/PTPRN/PLA2G6/PCLO/PAX8/NR1D1/NPY2R/NNAT/NLGN2/NKX6-1/NEUROD1/MAFA/LEP/IRS2/INHBB/IL1RN/GRP/GPR68/GPR27/FKBP1B/FAM3B/DRD2/DPP4/CRHR1/CPLX1/CNR1/CHGA/CARTPT/CAPN10/CAMK2N1/BRSK2/BAIAP3/ANXA1/ADCY8/ADCY5/ABCC8/ABAT	49	4.37878	1.77815
GO:0071248	cellular response to metal ion	42/2132	197/18723	4.18155e-05	0.000815121	0.000687127	XRCC4/TH/SYT7/SYT5/SYT4/SYT3/SYT2/SYT13/SYT12/SYT11/SYT10/SYT1/SNCA/SMPD3/SLC1A1/SLC13A5/SCN5A/NLGN1/NEUROD2/MT3/MEF2C/MCOLN1/MAP1LC3A/LRRK2/KCNH1/KCNA1/IQGAP1/HPCA/GLRA2/DLG4/CYBB/CPNE9/CPNE6/CPNE5/CPNE3/CLIC4/CLDN1/CEBPA/ATP13A2/ALOX15/ADCY8/ADCY1	42	4.37866	1.87228
GO:0097061	dendritic spine organization	23/2132	84/18723	4.40194e-05	0.000855213	0.000720923	ZNF804A/WNT7A/SRCIN1/SHANK1/PPFIA2/PDLIM5/PAK3/NLGN1/NGEF/LRRK2/LRP8/KIF1A/EPHB1/DNM3/DLG4/CUX2/CTNND2/CHRNA7/CDK5R1/CDK5/ARHGAP44/ARHGAP33/APOE	23	4.35636	2.40457
GO:0001662	behavioral fear response	13/2132	34/18723	4.78537e-05	0.000926607	0.000781107	SLC1A1/NPY2R/NEUROD2/MEF2C/MAPK8IP2/HTR1A/GABRA5/DRD4/DPP4/BRINP1/ASIC4/ASIC1/APOE	13	4.32008	3.35778
GO:0051051	negative regulation of transport	82/2132	470/18723	5.19085e-05	0.00100178	0.000844478	WDR54/VSNL1/UNC119/TLR2/SYT4/SYT11/STX1B/STC1/SRCIN1/SNCA/SLC6A9/SFRP4/SCAMP5/RAP1A/RANGAP1/PRRT2/PRKCB/PLN/PACSIN1/OPRM1/OPRL1/NRG1/NPY5R/NPY2R/NOS1/NEUROG1/NEDD4L/NECAB2/MDFIC/MAP1B/LRSAM1/LRRTM2/LRRK2/LMAN1/LEP/ITGB3/ITGAV/IRS2/INPP5K/INHBB/HTR1B/HRH3/HECW1/HCRT/GPM6B/GOPC/GNAO1/GEM/GDI1/FKBP1B/FGF12/FABP5/ERBB3/ENPP1/DRD4/DRD2/DLG4/CSK/CRHR1/CORO1A/COMT/CNR1/CNIH2/CHGA/CDK5/CBARP/CAV1/CARTPT/…	82	4.28476	1.53216
GO:0051592	response to calcium ion	34/2132	149/18723	5.27541e-05	0.00101473	0.000855393	TXNIP/SYT7/SYT5/SYT4/SYT3/SYT2/SYT13/SYT12/SYT11/SYT10/SYT1/SLC6A1/SCN5A/NLGN1/NEUROD2/MEF2C/MCOLN1/KCNMB2/KCNH1/IQGAP1/HPCA/GDI1/CPNE9/CPNE6/CPNE5/CPNE3/CLIC4/CAV1/CALM3/CACNG2/ANXA7/ALOX15/ADCY8/ADCY1	34	4.27774	2.00392
GO:0010721	negative regulation of cell development	39/2132	180/18723	5.32696e-05	0.00102126	0.0008609	WNT7A/TRPV1/TRIM46/TRAK2/TNR/TLX2/SEMA4F/RUFY3/RTN4R/RGMA/RFLNA/PTPRS/POSTN/PLXNA3/PAX6/NR1D1/NKX6-2/NKX6-1/MT3/MCF2/MAP2/KIAA0319/KANK1/IGF1/HES5/GPR37L1/GDI1/FSTL4/FGF13/F2/EFNB3/DUSP10/DRAXIN/DLL3/DCC/CDK5R1/CDK5/BRINP1/ABCC8	39	4.27352	1.90274
GO:0099566	regulation of postsynaptic cytosolic calcium ion concentration	7/2132	11/18723	5.34968e-05	0.00102225	0.000861728	SLC8A2/ITPR1/GRM5/GRM1/GRIA1/CALB1/ATP2B2	7	4.27167	5.58848
GO:0072384	organelle transport along microtubule	23/2132	85/18723	5.39201e-05	0.00102696	0.0008657	WASF1/UCHL1/TRIM46/TRAK2/SYBU/PRKCZ/NEFL/NEFH/MAPT/MAP2/MAP1B/KIFAP3/KIF5A/KIF3C/KIF1A/FEZ1/DYNC1I1/CNIH2/BICDL1/BICD1/AP3M2/AP3B2/AGBL4	23	4.26825	2.37628
GO:0015807	L-amino acid transport	20/2132	69/18723	5.65599e-05	0.00107371	0.000905114	SLC7A8/SLC7A2/SLC7A11/SLC38A5/SLC38A3/SLC25A29/SLC25A22/SLC1A6/SLC1A3/SLC1A2/SLC1A1/SLC17A7/SLC17A6/SERINC5/PRAF2/KCNJ10/ITGB1/GRM1/ARG1/ACE2	20	4.24749	2.54548
GO:0045165	cell fate commitment	51/2132	258/18723	5.69682e-05	0.00107794	0.000908679	WNT7A/WNT5B/WNT1/TNFSF18/TLX3/TENM4/SOX9/SOX12/SOX1/RBPJ/PPARG/POU6F2/POU4F1/POU3F2/PAX6/PAX2/ONECUT2/ONECUT1/OLIG2/OLIG1/NRG1/NKX6-2/NKX2-2/NEUROG1/NEUROD1/MYT1L/MNX1/MESP1/MEF2C/LHX3/ITGB1/ISL2/HOXD10/HEY2/HES5/GSX2/GSX1/GDF3/GBX1/GAP43/FOXC2/FGF8/FGF13/FGF10/EYA2/EHMT2/DSCAML1/DMRT3/BARHL2/ASCL1/APC2	51	4.24437	1.73596
GO:0098661	inorganic anion transmembrane transport	24/2132	91/18723	5.87987e-05	0.00110897	0.000934831	XPR1/SLC6A1/SLC4A8/SLC37A1/SLC26A11/SLC25A30/SLC1A3/SLC1A1/SLC13A4/SLC12A9/SLC12A5/GRM5/GLRB/GLRA2/GABRG3/GABRG2/GABRB3/GABRB1/GABRA5/GABRA2/CLCN1/ANO6/ANO5/ANO4	24	4.23063	2.3161
GO:0098930	axonal transport	19/2132	64/18723	6.00267e-05	0.00112846	0.000951265	UCHL1/TRIM46/TRAK2/TMEM108/SYBU/NEFL/MAPT/MAPK8IP3/MAP2/KIF5C/KIF5A/KIF1A/FEZ1/CNIH2/CALY/ARL8A/AP3M2/AP3B2/AGBL4	19	4.22166	2.60713
GO:0007214	gamma-aminobutyric acid signaling pathway	11/2132	26/18723	6.14031e-05	0.00115062	0.00096994	SHISA7/PHF24/HTR1A/GABRG3/GABRG2/GABRB3/GABRB1/GABRA5/GABRA2/GABBR2/GABBR1	11	4.21181	3.71542
GO:0008038	neuron recognition	16/2132	49/18723	6.36717e-05	0.00118808	0.00100153	VSTM2L/ROBO3/ROBO2/OPCML/NRCAM/NEXN/NCAM2/GAP43/EFNB3/DSCAML1/DSCAM/CRTAC1/CNTNAP2/CNTN2/CNR1/CDK5R1	16	4.19605	2.86756
GO:0006584	catecholamine metabolic process	17/2132	54/18723	6.40162e-05	0.00118808	0.00100153	TH/SNCB/SNCA/SLC1A1/RNF180/PNMT/PAH/LY6E/HTR1A/HDC/GRIN2A/DRD4/DRD2/DBH/COMT/CHRNB2/ABAT	17	4.19371	2.76467
GO:0009712	catechol-containing compound metabolic process	17/2132	54/18723	6.40162e-05	0.00118808	0.00100153	TH/SNCB/SNCA/SLC1A1/RNF180/PNMT/PAH/LY6E/HTR1A/HDC/GRIN2A/DRD4/DRD2/DBH/COMT/CHRNB2/ABAT	17	4.19371	2.76467
GO:0008088	axo-dendritic transport	21/2132	75/18723	6.52705e-05	0.0012075	0.0010179	WASF1/UCHL1/TRIM46/TRAK2/TMEM108/SYBU/NEFL/MAPT/MAPK8IP3/MAP2/KIF5C/KIF5A/KIF1A/FEZ1/CNIH2/CALY/ARL8A/APBA1/AP3M2/AP3B2/AGBL4	21	4.18528	2.45893
GO:0051494	negative regulation of cytoskeleton organization	36/2132	163/18723	6.68426e-05	0.00123266	0.0010391	TUBB4A/TRIM37/TMEFF2/STMN2/SPTBN4/SPEF1/SNCA/SHANK1/SCIN/PRKCD/PFN2/MET/MAP2/MAP1B/LMOD3/LMOD2/LIMA1/KAT2A/KANK1/INPP5K/GSN/FGF13/F11R/DLC1/CTNNA2/CRACD/CORO1A/CLIP3/CLASP2/CENATAC/CARMIL2/CAMSAP3/BRCA1/BMERB1/APC2/ADD2	36	4.17495	1.93956
GO:0002209	behavioral defense response	13/2132	35/18723	6.82331e-05	0.00125432	0.00105736	SLC1A1/NPY2R/NEUROD2/MEF2C/MAPK8IP2/HTR1A/GABRA5/DRD4/DPP4/BRINP1/ASIC4/ASIC1/APOE	13	4.166	3.26185
GO:0043266	regulation of potassium ion transport	27/2132	109/18723	6.885e-05	0.00126167	0.00106356	VAMP2/NOS1/NETO2/NETO1/NEDD4L/LRRC55/KCNS2/KCNN4/KCNJ2/KCNIP4/KCNIP3/KCNIP1/KCNC1/KCNAB2/KCNA1/ITGB1/HCRT/FHL1/DRD2/DPP6/DPP10/CAV1/CACNA1D/ATP1B2/ATP1B1/ANO6/ABCC8	27	4.1621	2.17533
GO:0001708	cell fate specification	24/2132	92/18723	7.10682e-05	0.00129822	0.00109437	TLX3/TENM4/SOX9/SOX1/RBPJ/POU4F1/POU3F2/PAX6/PAX2/OLIG2/NKX2-2/MYT1L/MNX1/MESP1/LHX3/ITGB1/ISL2/HOXD10/GSX2/EYA2/EHMT2/DMRT3/ASCL1/APC2	24	4.14832	2.29093
GO:0030705	cytoskeleton-dependent intracellular transport	41/2132	195/18723	7.13719e-05	0.00129968	0.0010956	WASF1/UCHL1/TUBB/TTC21B/TRIM46/TRAK2/TMEM108/SYT4/SYBU/PRKCZ/PPFIA2/NEFL/NEFH/MYO7A/MYO5A/MYO1A/MAPT/MAPK8IP3/MAP6/MAP2/MAP1B/KIFAP3/KIF5C/KIF5A/KIF3C/KIF1A/FEZ1/F8A1/DYNC1I1/CNIH2/CLIP3/CEP131/CAMSAP3/CALY/BICDL1/BICD1/ARL8A/APBA1/AP3M2/AP3B2/AGBL4	41	4.14647	1.84645
GO:0035270	endocrine system development	30/2132	127/18723	7.25204e-05	0.00131647	0.00110975	STRA6/SRD5A1/SOX9/SOX3/RBPJ/RAP1GAP/POU3F2/PAX8/PAX6/OTP/ONECUT2/ONECUT1/NKX6-2/NKX6-1/NKX2-2/NEUROG3/NEUROD1/MNX1/LY6E/LHX3/HOXB3/HOXA5/GSX1/FGF8/FGF10/DRD2/CDK6/CDH2/ASCL1/ANXA1	30	4.13954	2.07446
GO:0042886	amide transport	57/2132	301/18723	7.57022e-05	0.00136995	0.00115483	VSNL1/VGF/TRPV1/TAP2/SYT7/SYBU/STX1A/SSTR5/SNAP25/SMPD3/SLC7A11/SLC38A5/SLC13A3/RIMS2/RASL10B/RAB11B/PTPRN2/PTPRN/PLTP/PLA2G6/PCLO/PAX8/NR1D1/NPY2R/NNAT/NLGN2/NKX6-1/NEUROD1/MGST1/MAFA/LEP/IRS2/INHBB/IL1RN/GRP/GPR68/GPR27/FKBP1B/FAM3B/DRD2/DPP4/CRHR1/CPLX1/CNR1/CHGA/CARTPT/CAPN10/CAMK2N1/BRSK2/BAIAP3/ANXA1/ADCY8/ADCY5/ABCC8/ABCB9/ABCA2/ABAT	57	4.12089	1.66302
GO:0086001	cardiac muscle cell action potential	21/2132	76/18723	8.06224e-05	0.00145446	0.00122607	SLMAP/SCN5A/SCN3B/NEDD4L/KCNJ8/KCNJ5/KCNJ3/KCNJ2/KCND3/HCN4/HCN2/GJC1/FGF13/FGF12/DSC2/DMD/CXADR/CAV1/CALM3/CACNA1D/ATP1B1	21	4.09354	2.42658
GO:0090174	organelle membrane fusion	27/2132	110/18723	8.14824e-05	0.00146542	0.00123531	YIPF7/VAMP2/VAMP1/TMEM175/SYT7/SYT4/SYT13/SYT11/SYT1/STXBP1/STX3/STX1B/STX1A/STX11/SNCA/SNAP25/RAB7B/RAB3A/PRRT2/NKD2/GRIK5/CPLX2/CPLX1/CORO1A/CAV2/ATP13A2/ANXA1	27	4.08894	2.15556
GO:0042551	neuron maturation	15/2132	45/18723	8.21003e-05	0.00146933	0.00123861	SRRM4/SPTBN4/RND1/RET/RAC3/NRCAM/LRRK2/GLDN/EPHA8/CNTNAP2/CNTN2/C1QL1/AGRN/ADGRB3/ACTL6B	15	4.08566	2.9273
GO:0007043	cell-cell junction assembly	33/2132	146/18723	8.22057e-05	0.00146933	0.00123861	STRN/ROCK2/ROCK1/PTPRO/POF1B/PKN2/PIP5K1C/OCLN/GJC1/F11R/CTNND2/CNTNAP2/CLDN6/CLDN23/CLDN16/CLDN11/CLDN1/CDH9/CDH8/CDH7/CDH24/CDH22/CDH20/CDH2/CDH18/CDH12/CDH10/CD9/CAV1/ARVCF/ARL2/ACTG1/ACE2	33	4.0851	1.98495
GO:0051056	regulation of small GTPase mediated signal transduction	57/2132	302/18723	8.31679e-05	0.00148197	0.00124926	TRIM67/STMN3/STARD13/SRGAP3/SPATA13/SGSM3/RTN4R/RHOF/RASGRF2/RASGRF1/RAP1GAP/RALGPS2/PSD2/PSD/PIK3CG/OBSCN/NTRK1/NRG1/NGEF/MET/MCF2L/MCF2/MADD/KCTD13/KBTBD6/KANK1/ITGB1/ITGAV/IQSEC3/IGF1/GPR55/GPR20/GARNL3/FGF10/FGD3/FGD1/F2RL2/F11R/DOCK8/DOCK3/DLC1/DENND4C/DENND1A/CHN1/CDC42SE1/CD2AP/CADM4/BCR/AUTS2/ARHGEF4/ARHGAP44/ARHGAP30/ARHGAP27/ARHGAP22/APOE/ADGRG1/ADCYAP1R1	57	4.08004	1.65751
GO:0007632	visual behavior	16/2132	50/18723	8.3817e-05	0.00148443	0.00125134	TAFA2/SLC7A11/SLC1A2/PPP1R1B/NETO1/NDRG4/ITGB1/GRIN2A/GRIN1/FOXB1/DYNLRB1/DRD2/DBH/CHRNB2/CDK5/ABCC8	16	4.07667	2.81021
GO:0008089	anterograde axonal transport	16/2132	50/18723	8.3817e-05	0.00148443	0.00125134	TRIM46/TRAK2/SYBU/NEFL/MAPK8IP3/MAP2/KIF5C/KIF5A/KIF1A/FEZ1/CNIH2/CALY/ARL8A/AP3M2/AP3B2/AGBL4	16	4.07667	2.81021
GO:0008277	regulation of G protein-coupled receptor signaling pathway	31/2132	134/18723	8.4271e-05	0.00148793	0.00125429	SYP/SNCA/ROCK2/ROCK1/RNF157/RGS12/RGS11/RAMP3/PHF24/PDE6G/OPRM1/OPRL1/NECAB2/MET/KCTD8/KCTD16/HTR1B/GRP/GPR27/FGF8/F2/DRD2/DNM1/DGKQ/CNTN2/CHGA/BICD1/ARRDC3/APLP1/APELA/ADRB2	31	4.07432	2.03163
GO:0106027	neuron projection organization	24/2132	93/18723	8.55766e-05	0.00149481	0.00126009	ZNF804A/WNT7A/SRCIN1/SHANK1/PPFIA2/PDLIM5/PAK3/NLGN1/NGEF/LRRK2/LRP8/KIF1A/EPHB1/DNM3/DLG4/CUX2/CTNND2/CHRNA7/CDK5R1/CDK5/ATP1A3/ARHGAP44/ARHGAP33/APOE	24	4.06765	2.2663
GO:0051938	L-glutamate import	8/2132	15/18723	8.56899e-05	0.00149481	0.00126009	SLC7A11/SLC1A6/SLC1A3/SLC1A2/SLC1A1/KCNJ10/ITGB1/GRM1	8	4.06707	4.68368
GO:0098712	L-glutamate import across plasma membrane	8/2132	15/18723	8.56899e-05	0.00149481	0.00126009	SLC7A11/SLC1A6/SLC1A3/SLC1A2/SLC1A1/KCNJ10/ITGB1/GRM1	8	4.06707	4.68368
GO:1904889	regulation of excitatory synapse assembly	8/2132	15/18723	8.56899e-05	0.00149481	0.00126009	WNT7A/PTPRS/LRRTM2/LRRTM1/LRRC4B/LRFN4/LRFN1/CBLN1	8	4.06707	4.68368
GO:0030072	peptide hormone secretion	47/2132	236/18723	9.05147e-05	0.00157425	0.00132705	VSNL1/VGF/SYT7/SYBU/STX1A/SSTR5/SNAP25/SMPD3/RIMS2/RASL10B/RAB11B/PTPRN2/PTPRN/PLA2G6/PCLO/PAX8/NR1D1/NNAT/NLGN2/NKX6-1/NEUROD1/MAFA/LEP/IRS2/INHBB/IL1RN/GRP/GPR68/GPR27/FKBP1B/FAM3B/DRD2/DPP4/CRHR1/CPLX1/CNR1/CHGA/CARTPT/CAPN10/CAMK2N1/BRSK2/BAIAP3/ANXA1/ADCY8/ADCY5/ABCC8/ABAT	47	4.04328	1.74894
GO:0007628	adult walking behavior	11/2132	27/18723	9.29896e-05	0.0016029	0.0013512	UCHL1/SPTBN4/KLHL1/KCNJ10/GLRB/GBX1/EFNB3/DRD2/DMRT3/CNTN2/CEND1	11	4.03157	3.57781
GO:0035235	ionotropic glutamate receptor signaling pathway	11/2132	27/18723	9.29896e-05	0.0016029	0.0013512	GRIN3A/GRIN2D/GRIN2A/GRIN1/GRIK5/GRIK4/GRIK3/GRIK2/GRIA2/GRIA1/CDK5R1	11	4.03157	3.57781
GO:0051953	negative regulation of amine transport	11/2132	27/18723	9.29896e-05	0.0016029	0.0013512	SYT4/SYT11/SNCA/NPY5R/LEP/HTR1B/HRH3/DRD2/CNR1/CHGA/ABAT	11	4.03157	3.57781
GO:0086010	membrane depolarization during action potential	13/2132	36/18723	9.57288e-05	0.00164523	0.00138689	SLMAP/SCN9A/SCN8A/SCN5A/SCN4A/SCN3B/SCN2A/SCN11A/KCNJ2/HCN4/HCN2/CACNA1I/CACNA1D	13	4.01896	3.17124
GO:0035640	exploration behavior	10/2132	23/18723	0.000100913	0.00172595	0.00145493	TNR/NLGN2/LRRK2/JPH3/HTR1A/DPP4/DLG4/BRINP1/APOE/ABAT	10	3.99605	3.81822
GO:0010038	response to metal ion	67/2132	373/18723	0.000101019	0.00172595	0.00145493	XRCC4/TXNIP/TH/TERT/SYT7/SYT5/SYT4/SYT3/SYT2/SYT13/SYT12/SYT11/SYT10/SYT1/SNCA/SMPD3/SLC6A1/SLC30A3/SLC1A1/SLC13A5/SCN5A/PLN/NLGN1/NEUROD2/NEDD4L/MT3/MEF2C/MCOLN1/MAPT/MAP1LC3A/LRRK2/KCNMB2/KCNH1/KCNC1/KCNA1/IQGAP1/HPCA/GPHN/GLRA2/GDI1/G6PD/DRD2/DLG4/CYBB/CPNE9/CPNE6/CPNE5/CPNE3/CLIC4/CLDN1/CEBPA/CDK1/CAV1/CASP8/CALM3/CACNG2/ATP13A2/ATF1/ASCL1/ARG1/APBB1/ANXA7/ALOX15/ADCY8/ADCY1/ABCC8/ABAT	67	3.9956	1.57744
GO:0043954	cellular component maintenance	18/2132	61/18723	0.000101603	0.00173083	0.00145904	ZNF804A/WHRN/TPRN/RAB3A/PJVK/PCLO/PARD6A/NLGN2/FERMT2/ERC2/CLDN1/CHCHD10/CBLN1/CAMSAP3/C1QL1/BSN/APOE/ADGRB3	18	3.99309	2.59138
GO:1903307	positive regulation of regulated secretory pathway	16/2132	51/18723	0.000109335	0.00185709	0.00156548	SYT7/SYT4/SYT10/SYT1/STXBP1/STX1A/SLC4A8/SCAMP5/RAB3A/RAB15/NLGN1/IL4R/CNR1/CDK5R2/CDK5/CACNA1I	16	3.96124	2.7551
GO:0072006	nephron development	32/2132	142/18723	0.000111024	0.00188029	0.00158504	WNT1/SOX9/RET/PTPRO/POU3F3/PAX8/PAX2/NPNT/MEF2C/MAGI2/LHX1/KIRREL3/KIF26B/IQGAP1/HOXB7/HES5/FOXJ1/FOXD1/FOXC2/FOXC1/FMN1/FGF8/FGF1/ENPEP/COL4A3/CFLAR/CD34/CD24/CALB1/BASP1/ADAMTS16/ACTA2	32	3.95458	1.97902
GO:1901214	regulation of neuron death	59/2132	319/18723	0.000113056	0.00190913	0.00160935	WNT1/VSTM2L/TOX3/TLR4/TERT/STXBP1/SNCG/SNCB/SNCA/SLC7A11/SLC1A1/SARM1/RETREG1/REL/PTPRZ1/PRKCI/PRKCG/PPARA/POU4F1/PINK1/PAK3/NUPR1/NTRK1/NSMF/NR4A3/NEFL/MT3/MEF2C/MAPT/LRRK2/KDM2B/ITGA1/GRM4/GRIK5/GABRA5/G6PD/FOXB1/FGF8/FAIM2/ERBB3/EPHB1/EGLN3/DRAXIN/DCC/CORO1A/CNTF/CHRNA7/CHGA/CDK5R1/CDK5/CD34/CASP8/BTG2/BOK/BARHL1/ATP13A2/ASCL1/APOE/AGAP2	59	3.94671	1.62424
GO:0021781	glial cell fate commitment	7/2132	12/18723	0.000115726	0.00192623	0.00162377	SOX9/PAX6/OLIG2/NRG1/NKX2-2/HES5/ASCL1	7	3.93657	5.12277
GO:0031223	auditory behavior	7/2132	12/18723	0.000115726	0.00192623	0.00162377	STRA6/SLC1A3/NRXN2/NRXN1/NEUROG1/DRD2/CNTNAP2	7	3.93657	5.12277
GO:0048934	peripheral nervous system neuron differentiation	7/2132	12/18723	0.000115726	0.00192623	0.00162377	RUNX3/POU4F1/ONECUT2/NEFH/ISL2/HOXD9/HOXD10	7	3.93657	5.12277
GO:0048935	peripheral nervous system neuron development	7/2132	12/18723	0.000115726	0.00192623	0.00162377	RUNX3/POU4F1/ONECUT2/NEFH/ISL2/HOXD9/HOXD10	7	3.93657	5.12277
GO:0099151	regulation of postsynaptic density assembly	7/2132	12/18723	0.000115726	0.00192623	0.00162377	PTPRS/LRRTM2/LRRTM1/LRRC4B/LRFN4/LRFN1/CBLN1	7	3.93657	5.12277
GO:0032890	regulation of organic acid transport	19/2132	67/18723	0.000118936	0.00197399	0.00166402	SV2A/STXBP1/SNCA/SLC6A1/SLC38A3/PPARA/PLA2G6/PLA2G4A/NPY5R/LEP/ITGB1/IRS2/HTR1B/HRH3/GRM2/ARG1/ACSL5/ACE2/ABAT	19	3.92469	2.49039
GO:1901379	regulation of potassium ion transmembrane transport	24/2132	95/18723	0.000122742	0.00203136	0.00171239	VAMP2/NETO2/NETO1/NEDD4L/LRRC55/KCNS2/KCNN4/KCNJ2/KCNIP4/KCNIP3/KCNIP1/KCNC1/KCNAB2/KCNA1/ITGB1/FHL1/DPP6/DPP10/CAV1/CACNA1D/ATP1B2/ATP1B1/ANO6/ABCC8	24	3.91101	2.21858
GO:0071241	cellular response to inorganic substance	45/2132	226/18723	0.000126889	0.00209402	0.00176521	XRCC4/TH/SYT7/SYT5/SYT4/SYT3/SYT2/SYT13/SYT12/SYT11/SYT10/SYT1/SNCA/SMPD3/SLC1A1/SLC13A5/SCN5A/NLGN1/NEUROD2/MT3/MEF2C/MCOLN1/MAP1LC3A/LRRK2/KCNH1/KCNA1/IQGAP1/HPCA/GLRA2/DLG4/DDI2/CYBB/CPNE9/CPNE6/CPNE5/CPNE3/CLIC4/CLDN1/CFLAR/CEBPA/BLM/ATP13A2/ALOX15/ADCY8/ADCY1	45	3.89658	1.74861
GO:0032835	glomerulus development	18/2132	62/18723	0.000128088	0.00210782	0.00177684	RET/PTPRO/PAX2/MEF2C/MAGI2/LHX1/KIRREL3/IQGAP1/FOXJ1/FOXC2/FOXC1/ENPEP/COL4A3/CFLAR/CD34/CD24/BASP1/ACTA2	18	3.89249	2.54958
GO:0051402	neuron apoptotic process	48/2132	246/18723	0.000128801	0.00211358	0.00178169	XIAP/VSTM2L/TOX3/THRB/TERT/STXBP1/SNCB/SNCA/SLC1A1/SCN2A/RETREG1/PTPRZ1/PRKCI/PRKCG/POU4F3/POU4F1/PINK1/PAK3/NUPR1/NTRK1/NSMF/NGFR/NEFL/MT3/MEF2C/KDM2B/ITGA1/GRM4/GRIK5/GABRA5/G6PD/FOXB1/FGF8/FAIM2/ERBB3/EGLN3/DRAXIN/CORO1A/CNTF/CDK5R1/CDK5/BTG2/BOK/BARHL1/ATN1/ASCL1/APOE/AGAP2	48	3.89008	1.71354
GO:0060048	cardiac muscle contraction	31/2132	137/18723	0.00013024	0.00213117	0.00179653	VEGFB/TPM1/TCAP/STC1/SCN5A/SCN3B/PLN/PIK3CG/NOS1/NEDD4L/MYL3/KCNJ8/KCNJ5/KCNJ3/KCNJ2/KCND3/HCN4/GSN/GJC1/FKBP1B/FGF13/FGF12/DSC2/DMD/CSRP3/CHGA/CAV1/CALM3/CACNA1D/ATP1B1/ACE2	31	3.88525	1.98714
GO:0007271	synaptic transmission, cholinergic	11/2132	28/18723	0.000137465	0.00223054	0.00188029	SLC5A7/RIC3/CHRNB4/CHRNB3/CHRNB2/CHRNA7/CHRNA6/CHRNA4/APOE/ANXA9/ACHE	11	3.86181	3.45003
GO:0015740	C4-dicarboxylate transport	11/2132	28/18723	0.000137465	0.00223054	0.00188029	SLC25A30/SLC25A22/SLC1A6/SLC1A3/SLC1A2/SLC1A1/SLC13A5/SLC13A3/LRRC8D/GFAP/ABAT	11	3.86181	3.45003
GO:0090659	walking behavior	11/2132	28/18723	0.000137465	0.00223054	0.00188029	UCHL1/SPTBN4/KLHL1/KCNJ10/GLRB/GBX1/EFNB3/DRD2/DMRT3/CNTN2/CEND1	11	3.86181	3.45003
GO:0021575	hindbrain morphogenesis	14/2132	42/18723	0.000140944	0.00228062	0.00192251	WNT7A/WNT1/WHRN/TTLL1/TTC21B/LHX5/LHX1/KNDC1/GSX2/FAIM2/DLC1/CEND1/CDK5/CBLN1	14	3.85095	2.9273
GO:0034204	lipid translocation	16/2132	52/18723	0.000141388	0.00228145	0.00192321	XKR7/XKR6/XKR4/PRKCD/PLSCR4/P2RX7/MFSD2A/KCNN4/ATP9A/ATP8B4/ATP8B1/ANO6/ANO4/ABCA4/ABCA3/ABCA2	16	3.84959	2.70212
GO:0061001	regulation of dendritic spine morphogenesis	15/2132	47/18723	0.000143516	0.00230937	0.00194674	SRCIN1/PPFIA2/PDLIM5/PAK3/NLGN1/NGEF/LRRK2/LRP8/KIF1A/DNM3/CUX2/CDK5R1/CDK5/ARHGAP44/ARHGAP33	15	3.8431	2.80273
GO:0001823	mesonephros development	24/2132	96/18723	0.000146228	0.00234651	0.00197805	WNT1/SOX9/SDC4/ROBO2/RET/REN/PAX8/PAX2/NPNT/LHX1/KIF26B/HOXB7/FOXJ1/FOXD1/FOXC2/FOXC1/FMN1/FGF8/FGF10/FGF1/CALB1/BASP1/ARG2/ADAMTS16	24	3.83497	2.19547
GO:0099509	regulation of presynaptic cytosolic calcium ion concentration	8/2132	16/18723	0.000154264	0.00246088	0.00207446	NCS1/HTR1B/CNR1/CDK5/CALB2/CALB1/ATP2B3/ATP2B2	8	3.81174	4.39095
GO:1905874	regulation of postsynaptic density organization	8/2132	16/18723	0.000154264	0.00246088	0.00207446	PTPRS/LRRTM2/LRRTM1/LRRC4B/LRFN4/LRFN1/CDH2/CBLN1	8	3.81174	4.39095
GO:0007015	actin filament organization	76/2132	442/18723	0.000154626	0.00246088	0.00207446	XIRP1/WASHC1/WASF1/TPM4/TPM3/TPM1/TMEFF2/TESK1/TCAP/SYNPO2/SPTBN4/SPIRE2/SHTN1/SHANK1/SDC4/SCIN/SAMD14/RUFY3/ROCK2/ROCK1/RND2/RND1/RHOF/RHOBTB3/RFLNA/RAC3/PSTPIP2/PRKCI/PRKCD/PPM1E/PPARGC1B/POF1B/PHACTR1/PFN2/PDXP/PAK3/PACSIN1/NRAP/MYO7A/MYO5A/MYO1A/MET/MARCKSL1/MAD2L2/LMOD3/LMOD2/LIMK1/LIMA1/KCTD13/KANK1/INPP5K/GSN/GAS2L3/FMN2/FMN1/FERMT2/F11R/EVL/DPYSL3/DLC1/DIAPH3/CYFIP2/CTNNA2/CRACD/CORO6/COR…	76	3.81072	1.51001
GO:2000310	regulation of NMDA receptor activity	10/2132	24/18723	0.000155393	0.00246634	0.00207906	SLC6A9/RASGRF2/RASGRF1/PINK1/OPRM1/NLGN1/MEF2C/MAPK8IP2/DLG4/CNIH2	10	3.80857	3.65912
GO:0032228	regulation of synaptic transmission, GABAergic	12/2132	33/18723	0.000164102	0.00259746	0.00218959	SYN3/STXBP1/SLC6A1/PHF24/NPY5R/NLGN2/NLGN1/HTR1B/DRD2/CNTNAP4/CNR1/BAIAP3	12	3.78489	3.19342
GO:0098926	postsynaptic signal transduction	13/2132	38/18723	0.000180277	0.00283201	0.00238731	RGS8/PRR7/OPRM1/NRG1/LY6E/HRH3/CRTC1/CHRNB2/CHRNA7/CHRM4/CDK5R1/AGRN/ACHE	13	3.74406	3.00433
GO:0006821	chloride transport	26/2132	109/18723	0.000180502	0.00283201	0.00238731	TTYH1/SLC6A1/SLC4A8/SLC1A3/SLC1A1/SLC12A9/SLC12A5/GRM5/GLRB/GLRA2/GABRG3/GABRG2/GABRB3/GABRB1/GABRA5/GABRA2/FXYD3/FXYD1/CLIC4/CLCN4/CLCN1/ATP8B1/ANO8/ANO6/ANO5/ANO4	26	3.74352	2.09476
GO:0072009	nephron epithelium development	26/2132	109/18723	0.000180502	0.00283201	0.00238731	WNT1/SOX9/PTPRO/POU3F3/PAX8/PAX2/NPNT/MEF2C/MAGI2/LHX1/KIF26B/IQGAP1/HOXB7/HES5/FOXJ1/FOXD1/FOXC2/FOXC1/FMN1/FGF8/FGF1/CD34/CD24/CALB1/BASP1/ADAMTS16	26	3.74352	2.09476
GO:0045806	negative regulation of endocytosis	16/2132	53/18723	0.000181331	0.00283201	0.00238731	WDR54/UNC119/SYT11/STX1B/SCAMP5/PACSIN1/NECAB2/LRSAM1/LRRTM2/ITGB3/ITGAV/DLG4/CAV1/ANKRD13D/ANKRD13B/ABCA2	16	3.74153	2.65114
GO:0043279	response to alkaloid	27/2132	115/18723	0.000181358	0.00283201	0.00238731	TRPV1/TH/SNCA/SLC6A1/SLC1A3/SLC1A2/SLC1A1/PRKCG/PPP1R1B/OPRM1/MAP1LC3A/HTR3A/HTR1B/GRM2/GNAO1/ELAVL4/EHMT2/DRD4/DRD2/CNR1/CHRNB2/CDK5/CACNG4/BLM/BCHE/ADCY8/ABAT	27	3.74146	2.06184
GO:0048265	response to pain	11/2132	29/18723	0.0001988	0.00309606	0.0026099	TRPV1/SLC6A2/SCN9A/RET/PRKCG/PIRT/P2RX3/P2RX2/NTRK1/DBH/COMT	11	3.70158	3.33106
GO:0007204	positive regulation of cytosolic calcium ion concentration	58/2132	319/18723	0.000206077	0.00320081	0.0026982	TRPV1/SNCA/SLC8A2/RIC3/RAMP3/PTGIR/PLN/PLA2G6/PIK3CG/P2RX7/P2RX3/P2RX2/OPRL1/NPY2R/NOS1/NALF1/MCOLN1/LRP6/LETM1/JPH4/JPH3/JPH1/ITPR1/ITGAV/HCRT/GRM1/GRIN2D/GRIN2A/GRIN1/GPR55/GPR20/GPR157/GNG3/GLP1R/FKBP1B/F2RL2/F2/DRD2/DMD/DLG4/CORO1A/CNR1/CDK5/CD55/CD24/CCR6/CCR3/CCL19/CAV1/CALM3/CACNB3/CACNA1A/C5AR2/AGTR1/ADCYAP1R1/ADCY8/ADCY5/ACKR4	58	3.68597	1.59671
GO:0051259	protein complex oligomerization	46/2132	238/18723	0.000220776	0.00341997	0.00288295	TRPV1/TMEM120A/SYT1/SNCA/SLC1A2/PRND/PRMT8/P2RX3/MPP2/MIF/MCOLN1/LRRC8D/LETM1/KCTD9/KCTD8/KCTD4/KCTD17/KCTD16/KCTD13/KCNV1/KCNS2/KCNJ2/KCNJ12/KCNF1/KCND3/KCND2/KCNC4/KCNC3/KCNC1/KCNA7/KCNA4/KCNA2/KCNA1/GRIN1/GNMT/EVL/EHD4/CRTC1/CLDN1/BOK/BLM/ATL1/ASIC1/ALDH1A3/ADCY8/ABCA3	46	3.65605	1.69734
GO:0002087	regulation of respiratory gaseous exchange by nervous system process	7/2132	13/18723	0.000226051	0.00344653	0.00290534	TSHZ3/TLX3/PBX3/NLGN3/NLGN2/NLGN1/GSX2	7	3.64579	4.72871
GO:0021694	cerebellar Purkinje cell layer formation	7/2132	13/18723	0.000226051	0.00344653	0.00290534	WHRN/TTLL1/TTC21B/LHX5/LHX1/FAIM2/CEND1	7	3.64579	4.72871
GO:0021819	layer formation in cerebral cortex	7/2132	13/18723	0.000226051	0.00344653	0.00290534	MBOAT7/LRP8/CDK5R2/CDK5R1/CDK5/BMERB1/ADGRG1	7	3.64579	4.72871
GO:0098814	spontaneous synaptic transmission	7/2132	13/18723	0.000226051	0.00344653	0.00290534	SYT1/STX1B/RPH3A/RIMS2/NSG1/ITGB1/DOC2A	7	3.64579	4.72871
GO:0098840	protein transport along microtubule	7/2132	13/18723	0.000226051	0.00344653	0.00290534	MAPK8IP3/KIF5C/KIF5A/KIF1A/CLIP3/CEP131/CAMSAP3	7	3.64579	4.72871
GO:0099118	microtubule-based protein transport	7/2132	13/18723	0.000226051	0.00344653	0.00290534	MAPK8IP3/KIF5C/KIF5A/KIF1A/CLIP3/CEP131/CAMSAP3	7	3.64579	4.72871
GO:0044070	regulation of anion transport	22/2132	87/18723	0.000227888	0.00346545	0.00292129	SV2A/STXBP1/STC1/SNCA/SLC6A1/SLC38A3/SFRP4/RAB11B/PLA2G6/PLA2G4A/NPY5R/LEP/ITGB1/HTR1B/HRH3/GRM5/GRM2/GOPC/ATP8B1/ARG1/ACE2/ABAT	22	3.64228	2.22071
GO:0007274	neuromuscular synaptic transmission	10/2132	25/18723	0.00023267	0.0035106	0.00295935	STXBP1/SLC5A7/RIMBP2/RAB3A/P2RX3/P2RX2/ERC2/CHRNB4/CHRNB2/CHAT	10	3.63326	3.51276
GO:0035336	long-chain fatty-acyl-CoA metabolic process	10/2132	25/18723	0.00023267	0.0035106	0.00295935	TECR/HACD1/FAR2/ELOVL4/ELOVL2/DGAT1/ACSL6/ACSL5/ACSBG2/ACOT7	10	3.63326	3.51276
GO:0060074	synapse maturation	10/2132	25/18723	0.00023267	0.0035106	0.00295935	SYBU/SHANK1/SEZ6/PALM/NRXN1/NEUROD2/NEFL/IGSF21/CLSTN1/BCAN	10	3.63326	3.51276
GO:0043523	regulation of neuron apoptotic process	42/2132	212/18723	0.000234468	0.00352857	0.00297449	VSTM2L/TOX3/TERT/STXBP1/SNCB/SNCA/SLC1A1/RETREG1/PTPRZ1/PRKCI/PRKCG/POU4F1/PINK1/PAK3/NUPR1/NTRK1/NSMF/NEFL/MT3/MEF2C/KDM2B/ITGA1/GRM4/GRIK5/GABRA5/G6PD/FOXB1/FGF8/FAIM2/ERBB3/EGLN3/DRAXIN/CORO1A/CNTF/CDK5R1/CDK5/BTG2/BOK/BARHL1/ASCL1/APOE/AGAP2	42	3.62992	1.73981
GO:0014075	response to amine	15/2132	49/18723	0.000241372	0.00362308	0.00305417	TH/SLC1A1/RGS17/PPP1R1B/KCNC1/ITGA2/GRIN2A/GLDC/DRD4/DRD2/DBH/CDK1/CALM3/ASIC1/ARG1	15	3.61731	2.68834
GO:0021536	diencephalon development	20/2132	76/18723	0.000243749	0.00364932	0.00307629	WNT1/SRD5A1/SOX3/RBPJ/POU4F1/POU3F2/PAX6/OTP/OLIG2/NHLH2/LHX3/KCNC1/GSX1/GBX2/FOXB1/FGF8/FGF10/DRD2/CNTNAP2/CHRNB2	20	3.61306	2.31102
GO:0008542	visual learning	14/2132	44/18723	0.000246134	0.00367556	0.0030984	TAFA2/SLC7A11/PPP1R1B/NETO1/NDRG4/ITGB1/GRIN2A/GRIN1/FOXB1/DRD2/DBH/CHRNB2/CDK5/ABCC8	14	3.60883	2.79424
GO:0034767	positive regulation of ion transmembrane transport	35/2132	167/18723	0.00024853	0.00370183	0.00312055	STAC2/SNCA/SLC6A9/RAMP3/PIRT/PINK1/P2RX7/NOS1/NLGN3/LRRC55/KCNN4/KCNJ2/KCNC1/KCNA1/ITGB1/HTR3A/G6PD/FXYD1/FGF14/F2/DRD4/DMD/CRACR2A/CDK5/CALM3/CACNG4/CACNG3/CACNG2/CACNB3/ATP1B2/ATP1B1/ANO6/ADRB2/ACE2/ABCC8	35	3.60462	1.84052
GO:0015698	inorganic anion transport	37/2132	180/18723	0.000252594	0.00375273	0.00316346	XPR1/TTYH1/SLC6A1/SLC4A8/SLC37A1/SLC26A11/SLC25A30/SLC22A8/SLC1A3/SLC1A1/SLC17A7/SLC13A4/SLC12A9/SLC12A5/SFRP4/LRRC8D/GRM5/GLRB/GLRA2/GABRG3/GABRG2/GABRB3/GABRB1/GABRA5/GABRA2/FXYD3/FXYD1/ENPP1/CLIC4/CLCN4/CLCN1/ATP8B1/ANO8/ANO6/ANO5/ANO4/ABCC9	37	3.59758	1.80517
GO:0021533	cell differentiation in hindbrain	9/2132	21/18723	0.000258216	0.00382646	0.00322561	WNT7A/TTLL1/TTC21B/LHX5/LHX1/KNDC1/FAIM2/CEND1/CBLN1	9	3.58802	3.76367
GO:0030322	stabilization of membrane potential	8/2132	17/18723	0.000262332	0.00386773	0.0032604	KCNN4/KCNK9/KCNK6/KCNK4/KCNK13/KCNK12/KCNK10/CHCHD10	8	3.58115	4.13266
GO:0051580	regulation of neurotransmitter uptake	8/2132	17/18723	0.000262332	0.00386773	0.0032604	SNCA/NOS1/ITGB3/ITGB1/GPM6B/GFAP/DRD4/DRD2	8	3.58115	4.13266
GO:0072073	kidney epithelium development	30/2132	136/18723	0.00026632	0.00391659	0.00330159	WNT1/SOX9/SDC4/ROBO2/RET/PTPRO/POU3F3/PAX8/PAX2/NPNT/MEF2C/MAGI2/LHX1/KIF26B/IQGAP1/HOXB7/HES5/FOXJ1/FOXD1/FOXC2/FOXC1/FMN1/FGF8/FGF1/CD34/CD24/CALB1/BASP1/ARG2/ADAMTS16	30	3.5746	1.93718
GO:0031102	neuron projection regeneration	17/2132	60/18723	0.000270168	0.00396315	0.00334083	TNR/RTN4RL2/RTN4RL1/RTN4R/RGMA/PTPRS/OMG/NEFL/MAPK8IP3/MAP1B/KREMEN1/KIAA0319/GFAP/GAP43/FKBP1B/CNTF/CHL1	17	3.56837	2.4882
GO:0010970	transport along microtubule	33/2132	155/18723	0.000272045	0.00398062	0.00335557	WASF1/UCHL1/TTC21B/TRIM46/TRAK2/TMEM108/SYBU/PRKCZ/NEFL/NEFH/MAPT/MAPK8IP3/MAP2/MAP1B/KIFAP3/KIF5C/KIF5A/KIF3C/KIF1A/FEZ1/DYNC1I1/CNIH2/CLIP3/CEP131/CAMSAP3/CALY/BICDL1/BICD1/ARL8A/APBA1/AP3M2/AP3B2/AGBL4	33	3.56536	1.86969
GO:0050708	regulation of protein secretion	50/2132	268/18723	0.000293	0.00427648	0.00360497	VSNL1/TLR4/TLR2/SYT7/SYBU/STXBP5L/STX1A/SSTR5/SRCIN1/SNAP25/PTPN23/PLA2G6/PARD6A/OPRM1/NR1D1/NNAT/NLGN2/NKX6-1/NEUROD1/LEP/KRT20/KCNN4/IRS2/INHBB/IGF1/GPR68/GPR27/FKBP1B/DRD4/DRD2/DPP4/CNR1/CHGA/CD2AP/CARTPT/CAPN10/CAMK2N1/BRSK2/BAIAP3/ATP13A2/ARFIP1/APOE/APBB1/ANXA1/ANKRD1/ADCY8/ADCY5/ACHE/ABCC8/ABAT	50	3.53313	1.63841
GO:0030010	establishment of cell polarity	31/2132	143/18723	0.000294298	0.00428465	0.00361186	WWC1/WNT7A/SPDL1/SHTN1/RUFY3/ROCK2/ROCK1/PRKCZ/PRKCI/PAX6/PARD3B/MAP1B/LAMA1/KIF26B/KANK1/ITGB1/HES5/GSN/FOXJ1/FGF13/FGF10/FEZ1/FAM89B/EPHB1/DOCK8/CRB2/CRB1/CCL19/CAMSAP3/BRSK2/BRSK1	31	3.53121	1.90377
GO:0016081	synaptic vesicle docking	6/2132	10/18723	0.000302458	0.00437059	0.0036843	UNC13A/STX1B/STX1A/SNPH/SNAP25/PPFIA3	6	3.51934	5.26914
GO:0038007	netrin-activated signaling pathway	6/2132	10/18723	0.000302458	0.00437059	0.0036843	UNC5D/UNC5C/UNC5A/SHTN1/DSCAM/DCC	6	3.51934	5.26914
GO:0099171	presynaptic modulation of chemical synaptic transmission	6/2132	10/18723	0.000302458	0.00437059	0.0036843	RAB26/PRKCG/PRKCB/HTR1B/CNR1/CDK5	6	3.51934	5.26914
GO:1902476	chloride transmembrane transport	18/2132	66/18723	0.000304151	0.00438415	0.00369573	SLC6A1/SLC4A8/SLC1A3/SLC1A1/SLC12A9/SLC12A5/GLRB/GLRA2/GABRG3/GABRG2/GABRB3/GABRB1/GABRA5/GABRA2/CLCN1/ANO6/ANO5/ANO4	18	3.51691	2.39506
GO:1901215	negative regulation of neuron death	41/2132	208/18723	0.000308629	0.00443769	0.00374086	WNT1/VSTM2L/TOX3/TERT/STXBP1/SNCB/SNCA/SLC7A11/SLC1A1/RETREG1/REL/PTPRZ1/PRKCI/PRKCG/PPARA/POU4F1/PINK1/NTRK1/NR4A3/NEFL/MT3/MEF2C/LRRK2/KDM2B/GABRA5/FOXB1/FGF8/FAIM2/ERBB3/DRAXIN/CORO1A/CNTF/CHGA/CDK5/CD34/BTG2/BOK/BARHL1/ATP13A2/APOE/AGAP2	41	3.51056	1.73105
GO:1904064	positive regulation of cation transmembrane transport	32/2132	151/18723	0.000364348	0.00522592	0.00440532	STAC2/SNCA/SLC6A9/RAMP3/PIRT/PINK1/NOS1/NLGN3/LRRC55/KCNN4/KCNJ2/KCNC1/KCNA1/G6PD/FXYD1/FGF14/F2/DRD4/DMD/CRACR2A/CDK5/CALM3/CACNG4/CACNG3/CACNG2/CACNB3/ATP1B2/ATP1B1/ANO6/ADRB2/ACE2/ABCC8	32	3.43848	1.86106
GO:0007187	G protein-coupled receptor signaling pathway, coupled to cyclic nucleotide second messenger	18/2132	67/18723	0.000372189	0.00532449	0.00448841	SSTR5/SSTR2/SSTR1/PTGIR/OPRM1/MC5R/MC1R/HTR7/HTR5A/HTR1D/HTR1B/HTR1A/HRH3/DRD4/CNR1/CHRM4/CALCRL/ANXA1	18	3.42924	2.35932
GO:0099111	microtubule-based transport	38/2132	190/18723	0.000373053	0.00532449	0.00448841	WASF1/UCHL1/TTLL1/TTC21B/TRIM46/TRAK2/TMEM108/SYBU/PRKCZ/ODAD4/NME5/NEFL/NEFH/MAPT/MAPK8IP3/MAP2/MAP1B/KIFAP3/KIF5C/KIF5A/KIF3C/KIF1A/FEZ1/DYNC1I1/DNAAF11/CNIH2/CLIP3/CEP131/CCDC40/CAMSAP3/CALY/BICDL1/BICD1/ARL8A/APBA1/AP3M2/AP3B2/AGBL4	38	3.42823	1.75638
GO:0043524	negative regulation of neuron apoptotic process	31/2132	145/18723	0.000380266	0.00541412	0.00456397	VSTM2L/TOX3/TERT/STXBP1/SNCB/SNCA/SLC1A1/RETREG1/PTPRZ1/PRKCI/PRKCG/POU4F1/PINK1/NTRK1/NEFL/MT3/MEF2C/KDM2B/GABRA5/FOXB1/FGF8/FAIM2/ERBB3/DRAXIN/CORO1A/CNTF/BTG2/BOK/BARHL1/APOE/AGAP2	31	3.41991	1.87751
GO:0008645	hexose transmembrane transport	26/2132	114/18723	0.000384907	0.00546681	0.00460838	TRARG1/TERT/SLC45A3/SLC45A1/SLC2A6/SLC2A5/SLC2A4/SLC2A11/SLC27A4/SLC25A27/SLC1A2/RAP1A/PRKCI/PRKCB/POU4F2/OCLN/NR4A3/LEP/IRS2/INPP5K/IGF1/FGF19/FABP5/ENPP1/CLIP3/CAPN10	26	3.41464	2.00289
GO:0048562	embryonic organ morphogenesis	52/2132	285/18723	0.000391701	0.00551454	0.00464862	ZIC1/WNT1/WHRN/VANGL2/TPRN/TMIE/TH/TCAP/STRA6/SP3/SOX9/SOBP/PRKRA/POU4F3/POU3F4/PAX8/PAX6/PAX5/PAX2/NKX3-2/NEUROG1/NEUROD1/NDRG4/MYO7A/MESP1/MEF2C/LHX1/KDM2B/HOXD9/HOXD10/HOXC9/HOXB9/HOXB8/HOXB7/HOXB6/HOXB5/HOXB3/HOXB2/HOXA7/HOXA5/GBX2/FZD6/FZD3/FOXC2/FGF8/FGF10/DSCAML1/CRB2/COL2A1/CHST11/CCDC40/ALDH1A3	52	3.40705	1.60231
GO:0008045	motor neuron axon guidance	11/2132	31/18723	0.000392162	0.00551454	0.00464862	TMEFF1/SLIT1/PLXNA4/PLXNA3/NTN3/LHX3/LHX1/KIF5C/FGF8/CHN1/CDK5	11	3.40653	3.11616
GO:1905144	response to acetylcholine	11/2132	31/18723	0.000392162	0.00551454	0.00464862	ROCK2/RGS8/OPRM1/LY6E/HRH3/CHRNB2/CHRNA7/CHRM4/CDK5R1/AGRN/ACHE	11	3.40653	3.11616
GO:1905145	cellular response to acetylcholine	11/2132	31/18723	0.000392162	0.00551454	0.00464862	ROCK2/RGS8/OPRM1/LY6E/HRH3/CHRNB2/CHRNA7/CHRM4/CDK5R1/AGRN/ACHE	11	3.40653	3.11616
GO:0097164	ammonium ion metabolic process	9/2132	22/18723	0.000393014	0.00551454	0.00464862	SRD5A1/SLC29A4/RNF180/HTR1A/HDC/GRIN2A/CHKA/CHDH/BCHE	9	3.40559	3.59259
GO:0010639	negative regulation of organelle organization	61/2132	348/18723	0.000395506	0.00553613	0.00466682	XRN1/WAPL/TUBB4A/TTK/TRIM37/TMEFF2/TESK1/TBC1D30/SYT4/STMN2/SPTBN4/SPEF1/SPDL1/SNCA/SLC35F6/SLC25A5/SHANK1/SCIN/PRRT2/PRKCD/PPARG/PINK1/PFN2/NUPR1/NANOS2/MPV17L/MET/MAPT/MAP2/MAP1B/MAD2L2/LRRK2/LMOD3/LMOD2/LIMA1/KNTC1/KAT2A/KANK1/INPP5K/IGF1/GSN/GEN1/FGF13/FEZ1/F11R/EHMT2/DLC1/CTNNA2/CRACD/CORO1A/CLIP3/CLASP2/CENATAC/CARMIL2/CAMSAP3/BUB1B/BRCA1/BOK/BMERB1/APC2/ADD2	61	3.40285	1.53936
GO:0099518	vesicle cytoskeletal trafficking	19/2132	73/18723	0.000401788	0.00561054	0.00472954	TRIM46/TRAK2/SYT4/SYBU/PRKCZ/PPFIA2/MYO7A/MYO5A/MYO1A/MAP2/KIFAP3/KIF5A/KIF1A/F8A1/DYNC1I1/CNIH2/BICDL1/AP3M2/AP3B2	19	3.396	2.2857
GO:0007638	mechanosensory behavior	7/2132	14/18723	0.000407669	0.00562506	0.00474178	STRA6/SLC1A3/NRXN2/NRXN1/NEUROG1/DRD2/CNTNAP2	7	3.38969	4.39095
GO:0048148	behavioral response to cocaine	7/2132	14/18723	0.000407669	0.00562506	0.00474178	SNCA/PPP1R1B/EHMT2/DRD4/DRD2/CDK5/ABAT	7	3.38969	4.39095
GO:0048681	negative regulation of axon regeneration	7/2132	14/18723	0.000407669	0.00562506	0.00474178	TNR/RTN4RL1/RTN4R/RGMA/PTPRS/KREMEN1/KIAA0319	7	3.38969	4.39095
GO:0050966	detection of mechanical stimulus involved in sensory perception of pain	7/2132	14/18723	0.000407669	0.00562506	0.00474178	TMEM120A/PHF24/NTRK1/KCNA1/ITGA2/CACNB3/ASIC3	7	3.38969	4.39095
GO:0051589	negative regulation of neurotransmitter transport	7/2132	14/18723	0.000407669	0.00562506	0.00474178	SYT4/SYT11/SNCA/RAP1A/NOS1/GPM6B/ASIC1	7	3.38969	4.39095
GO:0035094	response to nicotine	14/2132	46/18723	0.000412575	0.00567926	0.00478748	TH/SLC7A11/PPP1R1B/PPARA/NTRK1/NKX6-1/GRM2/DRD2/CNR1/CHRNB3/CHRNB2/CHRNA7/CHRNA4/ABAT	14	3.3845	2.67275
GO:0031589	cell-substrate adhesion	63/2132	363/18723	0.000421693	0.00579105	0.00488171	WNT1/TNXB/TMEFF2/TESK1/SRCIN1/SPOCK2/SPOCK1/SLK/SGCE/SDC4/ROCK2/ROCK1/RELL2/RAC3/PTPRO/PRKCZ/PPFIA2/POSTN/PLAU/ONECUT2/ONECUT1/NTNG2/NPY2R/NPNT/NEXMIF/L1CAM/KANK1/ITGB6/ITGB3/ITGB1/ITGAV/ITGA7/ITGA6/ITGA2/ITGA1/IQGAP1/HOXA7/GPM6B/FMN1/FERMT2/EPHB1/EDIL3/ECM2/DMP1/DLC1/DDR1/CSPG5/CORO1A/COL8A1/COL26A1/CLASP2/CDK6/CDK5/CD44/CD34/CAMSAP3/BCR/ATP1B2/ARL2/ALOX15/AJAP1/ADAMTS12/ACTG1	63	3.375	1.52413
GO:0042136	neurotransmitter biosynthetic process	8/2132	18/18723	0.000425187	0.00579792	0.0048875	TH/SLC5A7/PAH/NOS1/GAD2/DBH/CHAT/ACHE	8	3.37142	3.90306
GO:0099558	maintenance of synapse structure	8/2132	18/18723	0.000425187	0.00579792	0.0048875	RAB3A/PCLO/ERC2/CHCHD10/CBLN1/C1QL1/BSN/ADGRB3	8	3.37142	3.90306
GO:1900242	regulation of synaptic vesicle endocytosis	8/2132	18/18723	0.000425187	0.00579792	0.0048875	SYT11/SLC17A7/ROCK1/NLGN1/LRRK2/DNM1/DGKQ/CALM3	8	3.37142	3.90306
GO:0007189	adenylate cyclase-activating G protein-coupled receptor signaling pathway	31/2132	146/18723	0.000431061	0.00586425	0.00494341	S1PR5/RAMP3/PTGIR/PLN/OPRM1/OPRL1/MC5R/MC4R/MC1R/GPR26/GPR12/GNG2/GNAL/GLP1R/DRD2/CRHR1/CNR1/CHGA/CALCRL/ARRDC3/APLP1/ADRB2/ADGRG1/ADGRF1/ADGRD2/ADGRB3/ADGRB2/ADGRB1/ADCY8/ADCY5/ADCY1	31	3.36546	1.86465
GO:0031099	regeneration	39/2132	198/18723	0.000433378	0.00587403	0.00495166	WNT7A/WNT1/TNR/TGFBR3/TEC/RTN4RL2/RTN4RL1/RTN4R/RGMA/RAP1A/PTPRU/PTPRS/PTGFRN/POSTN/OMG/NR4A3/NEFL/MYOZ1/MAPK8IP3/MAP1B/KREMEN1/KLF5/KIAA0319/IGF1/GFAP/GAP43/FLT3/FKBP1B/FGF10/ELAVL4/DUSP10/CNTF/CLDN1/CHL1/CFLAR/CDK1/CD9/ANXA3/ANXA1	39	3.36313	1.72977
GO:0007163	establishment or maintenance of cell polarity	42/2132	218/18723	0.000433802	0.00587403	0.00495166	WWC1/WNT7A/SPDL1/SHTN1/RUFY3/ROCK2/ROCK1/RND2/RND1/RHOF/RHOBTB3/RAC3/PRKCZ/PRKCI/PAX6/PARD6A/PARD3B/MAP1B/LRRC7/LIN7B/LAMA1/KIF26B/KANK1/ITGB1/HES5/GSN/FOXJ1/FGF13/FGF10/FEZ1/FAM89B/EPHB1/DOCK8/CRB2/CRB1/CLIC4/CLASP2/CCL19/CARMIL2/CAMSAP3/BRSK2/BRSK1	42	3.36271	1.69192
GO:0001657	ureteric bud development	22/2132	91/18723	0.000450134	0.006081	0.00512613	WNT1/SOX9/SDC4/ROBO2/RET/PAX8/PAX2/NPNT/LHX1/KIF26B/HOXB7/FOXJ1/FOXD1/FOXC2/FOXC1/FMN1/FGF8/FGF1/CALB1/BASP1/ARG2/ADAMTS16	22	3.34666	2.1231
GO:1902305	regulation of sodium ion transmembrane transport	18/2132	68/18723	0.000453029	0.0061059	0.00514712	SLMAP/SCN5A/SCN3B/NOS1/NETO2/NETO1/NEDD4L/HECW1/FXYD7/FXYD3/FXYD1/FGF14/FGF13/FGF12/DRD4/DMD/ATP1B2/ATP1B1	18	3.34387	2.32462
GO:0050773	regulation of dendrite development	24/2132	103/18723	0.000454964	0.00611779	0.00515714	TLX2/SS18L1/SEZ6/SARM1/PARP6/PAK3/PACSIN1/NSMF/NEUROG3/NEDD4L/MFSD2A/LRP8/KNDC1/KIAA0319/IQGAP1/HECW1/ELAVL4/DCC/CUX2/CSMD3/CRTC1/CHRNB2/ALK/ADGRB3	24	3.34202	2.04627
GO:0008217	regulation of blood pressure	37/2132	186/18723	0.000492625	0.00659241	0.00555724	UTS2B/TRPV1/TPM1/SLC2A5/REN/RASL10B/PTPRO/PPARG/PPARA/POSTN/P2RX2/OPRL1/NOS1/LVRN/LNPEP/LEP/KCNK6/GUCY1A1/GPR37L1/GLP1R/F11R/ERAP2/ENPEP/DRD2/CORIN/CNR1/CHGA/CD34/CARTPT/CAMK2N1/AVPR2/AGTR1/ADRB2/ADAMTS16/ACTA2/ACE2/ABAT	37	3.30748	1.74694
GO:0031103	axon regeneration	15/2132	52/18723	0.000493665	0.00659241	0.00555724	TNR/RTN4RL2/RTN4RL1/RTN4R/RGMA/PTPRS/NEFL/MAPK8IP3/MAP1B/KREMEN1/KIAA0319/GAP43/FKBP1B/CNTF/CHL1	15	3.30657	2.53324
GO:0035176	social behavior	15/2132	52/18723	0.000493665	0.00659241	0.00555724	TH/SHANK2/SHANK1/SEPTIN5/NRXN3/NRXN2/NRXN1/NLGN3/MAPK8IP2/GRP/DRD4/DLG4/CNTNAP2/CHRNB2/BRINP1	15	3.30657	2.53324
GO:0015749	monosaccharide transmembrane transport	26/2132	116/18723	0.000511753	0.00681829	0.00574765	TRARG1/TERT/SLC45A3/SLC45A1/SLC2A6/SLC2A5/SLC2A4/SLC2A11/SLC27A4/SLC25A27/SLC1A2/RAP1A/PRKCI/PRKCB/POU4F2/OCLN/NR4A3/LEP/IRS2/INPP5K/IGF1/FGF19/FABP5/ENPP1/CLIP3/CAPN10	26	3.29094	1.96836
GO:0006939	smooth muscle contraction	25/2132	110/18723	0.000521889	0.00690582	0.00582143	TRPV1/SSTR2/SCNN1B/ROCK2/ROCK1/PLA2G6/P2RX3/P2RX2/NPY2R/NPNT/NEUROG1/ITGA2/HTR7/HTR1D/GUCY1A1/FKBP1B/DRD2/COMP/CHRNB2/CAV1/CALCRL/APBB1/ADRB2/ACTA2/ABAT	25	3.28242	1.99589
GO:0048259	regulation of receptor-mediated endocytosis	25/2132	110/18723	0.000521889	0.00690582	0.00582143	WDR54/UNC119/SYT11/SH3GL2/SGIP1/SFRP4/NECAB2/MAGI2/LRRTM2/ITGB3/ITGAV/HPCA/GSG1L/DRD4/DRD2/DNAJC6/DLG4/CD2AP/CCL19/BICD1/APELA/AP2A1/ANKRD13D/ANKRD13B/ABCA2	25	3.28242	1.99589
GO:1904659	glucose transmembrane transport	25/2132	110/18723	0.000521889	0.00690582	0.00582143	TRARG1/TERT/SLC45A1/SLC2A6/SLC2A5/SLC2A4/SLC2A11/SLC27A4/SLC25A27/SLC1A2/RAP1A/PRKCI/PRKCB/POU4F2/OCLN/NR4A3/LEP/IRS2/INPP5K/IGF1/FGF19/FABP5/ENPP1/CLIP3/CAPN10	25	3.28242	1.99589
GO:0045332	phospholipid translocation	14/2132	47/18723	0.000526722	0.00692093	0.00583417	XKR7/XKR6/XKR4/PRKCD/PLSCR4/P2RX7/MFSD2A/KCNN4/ATP9A/ATP8B4/ATP8B1/ANO6/ANO4/ABCA4	14	3.27842	2.61588
GO:0048512	circadian behavior	14/2132	47/18723	0.000526722	0.00692093	0.00583417	ZFHX3/TH/SRD5A1/OPRL1/NR1D1/NPY2R/NLGN1/MTA1/KCND2/KCNA2/GPR176/GPR157/DRD2/CHRNB2	14	3.27842	2.61588
GO:1903034	regulation of response to wounding	34/2132	167/18723	0.000528365	0.00692093	0.00583417	TNR/TNFRSF12A/TAFA5/RTN4RL1/RTN4R/RGMA/PTPRS/PRKCD/PLAU/OCLN/MYOZ1/KREMEN1/KIAA0319/KANK1/ITGB1/FOXC2/FKBP1B/FERMT2/F2/CNTF/CLDN1/CLASP2/CD9/CD34/CD109/CAV1/CADM4/APOE/ANXA1/ANO6/AJAP1/ACTG1/ABCC8/ABAT	34	3.27707	1.78793
GO:0072163	mesonephric epithelium development	22/2132	92/18723	0.000528988	0.00692093	0.00583417	WNT1/SOX9/SDC4/ROBO2/RET/PAX8/PAX2/NPNT/LHX1/KIF26B/HOXB7/FOXJ1/FOXD1/FOXC2/FOXC1/FMN1/FGF8/FGF1/CALB1/BASP1/ARG2/ADAMTS16	22	3.27655	2.10002
GO:0072164	mesonephric tubule development	22/2132	92/18723	0.000528988	0.00692093	0.00583417	WNT1/SOX9/SDC4/ROBO2/RET/PAX8/PAX2/NPNT/LHX1/KIF26B/HOXB7/FOXJ1/FOXD1/FOXC2/FOXC1/FMN1/FGF8/FGF1/CALB1/BASP1/ARG2/ADAMTS16	22	3.27655	2.10002
GO:1901653	cellular response to peptide	62/2132	359/18723	0.000532022	0.00694498	0.00585445	ZBTB7B/YWHAG/WNT1/VAMP2/TRARG1/TLR4/SRD5A1/SP1/SOCS2/SMPD3/SLC2A4/SLC27A4/ROCK2/ROCK1/RANGAP1/RAB15/PRKCZ/PRKCI/PRKCD/PRKCB/PPARG/POU4F2/PIK3R3/NR4A3/NOD1/NKX6-1/NGFR/MYO5A/MAP1B/LEP/LDOC1/KLF5/KLF3/KANK1/IRS2/INSRR/INPP5K/INHBB/IGF1/GRM5/GPT/GLP1R/FOXC2/ENPP1/DENND4C/CYSLTR2/CSRP3/CSK/CRHR2/CRHR1/CFLAR/CDK5/CAV2/CAV1/CAPN10/CACNA1A/BCAR1/ATP1A3/ARG1/AGTR1/ADRB2/ADCY8	62	3.27407	1.51665
GO:0003338	metanephros morphogenesis	11/2132	32/18723	0.000536597	0.006989	0.00589155	SOX9/PAX8/PAX2/LHX1/KIF26B/HES5/FOXJ1/FMN1/FGF10/CALB1/BASP1	11	3.27035	3.01878
GO:0021879	forebrain neuron differentiation	13/2132	42/18723	0.000549321	0.00713871	0.00601776	ZMIZ1/SOX1/PLXNA3/PAX6/OTP/NHLH2/LHX6/LHX5/HES5/GBX2/FGF8/DCLK2/ASCL1	13	3.26017	2.71821
GO:0003016	respiratory system process	12/2132	37/18723	0.000555214	0.00719919	0.00606874	TTLL1/TSHZ3/TLX3/RAB3A/PBX3/ODAD4/NLGN3/NLGN2/NLGN1/HOXA5/GSX2/ECEL1	12	3.25554	2.84818
GO:0051650	establishment of vesicle localization	33/2132	161/18723	0.000558806	0.00722964	0.0060944	TRIM46/TRAK2/TESK1/SYT4/SYT11/SYBU/SNCA/SLC2A4/SEPTIN5/RAB3A/RAB11B/PRKCZ/PPFIA2/PINK1/NLGN1/MYO7A/MYO5A/MYO1A/MAP2/LRRK2/KIFAP3/KIF5C/KIF5A/KIF1A/F8A1/DYNC1I1/DNM1/CNIH2/CLASP2/CDK5/BICDL1/AP3M2/AP3B2	33	3.25274	1.80002
GO:0097035	regulation of membrane lipid distribution	16/2132	58/18723	0.000562567	0.00726211	0.00612178	XKR7/XKR6/XKR4/PRKCD/PLSCR4/P2RX7/MFSD2A/KCNN4/ATP9A/ATP8B4/ATP8B1/ANO6/ANO4/ABCA4/ABCA3/ABCA2	16	3.24983	2.42259
GO:0021544	subpallium development	9/2132	23/18723	0.000580794	0.00748078	0.00630611	SLC7A11/LRRK2/GSX2/FOXP2/FGF8/DRD2/CNTNAP2/ASCL1/ALDH1A3	9	3.23598	3.43639
GO:0007018	microtubule-based movement	65/2132	382/18723	0.000595903	0.00764209	0.00644209	ZMYND10/ZBBX/WASF1/UCHL1/TTLL1/TTC21B/TRIM46/TRAK2/TPGS1/TMEM108/TEKT1/TCTE1/SYBU/SPEM1/SPEF1/PRKCZ/PLTP/ODAD4/NME5/NEFL/NEFH/MAPT/MAPK8IP3/MAP2/MAP1B/KIFC2/KIFAP3/KIF5C/KIF5A/KIF3C/KIF21B/KIF21A/KIF1A/KIF15/KIF11/FMN2/FEZ1/ENO4/DYNLRB1/DYNC1I1/DRC1/DNAH7/DNAH1/DNAAF11/CNIH2/CLIP3/CFAP157/CFAP100/CEP131/CELSR2/CELF3/CCR6/CCDC40/CATSPERZ/CATSPER3/CAMSAP3/CALY/CACNA1I/BICDL1/BICD1/ARL8A/APBA1/AP3M2…	65	3.22482	1.4943
GO:0021702	cerebellar Purkinje cell differentiation	6/2132	11/18723	0.000601211	0.00764209	0.00644209	TTLL1/TTC21B/LHX5/LHX1/FAIM2/CEND1	6	3.22097	4.79012
GO:0045161	neuronal ion channel clustering	6/2132	11/18723	0.000601211	0.00764209	0.00644209	SPTBN4/NRCAM/GLDN/CNTNAP2/CNTN2/AGRN	6	3.22097	4.79012
GO:0051610	serotonin uptake	6/2132	11/18723	0.000601211	0.00764209	0.00644209	SNCA/SLC29A4/SLC22A1/NOS1/ITGB3/GPM6B	6	3.22097	4.79012
GO:0060159	regulation of dopamine receptor signaling pathway	6/2132	11/18723	0.000601211	0.00764209	0.00644209	RGS8/PALM/LRRK2/DRD2/CAV2/ALK	6	3.22097	4.79012
GO:0097104	postsynaptic membrane assembly	6/2132	11/18723	0.000601211	0.00764209	0.00644209	NRXN2/NRXN1/NLGN3/NLGN2/NLGN1/CDH2	6	3.22097	4.79012
GO:0007631	feeding behavior	23/2132	99/18723	0.000618728	0.00784758	0.00661532	UCHL1/TTC21B/TH/STRA6/SGIP1/REN/PRLHR/POU4F1/OPRM1/OPRL1/NR4A3/NPY5R/NPY2R/NEGR1/MC4R/LEP/HTR1B/HCRT/DRD2/DACH1/CNR1/CARTPT/ACE2	23	3.2085	2.04024
GO:0031290	retinal ganglion cell axon guidance	8/2132	19/18723	0.000661417	0.00837074	0.00705633	SLIT1/SEMA4F/ROBO2/PTPRO/POU4F3/POU4F2/ISL2/EPHB1	8	3.17952	3.69764
GO:0015804	neutral amino acid transport	14/2132	48/18723	0.000666618	0.00841822	0.00709635	SLC7A8/SLC6A9/SLC6A7/SLC6A5/SLC6A17/SLC6A15/SLC38A5/SLC38A3/SLC32A1/SLC1A2/SLC1A1/SERINC5/LEP/ACE2	14	3.17612	2.56139
GO:0009308	amine metabolic process	26/2132	118/18723	0.000673832	0.00847248	0.00714209	TH/SNCB/SNCA/SLC7A11/SLC29A4/SLC1A1/RNF180/PNMT/PAH/NAAA/LY6E/KYNU/HTR1A/HDC/GRIN2A/GDPD1/DRD4/DRD2/DBH/COMT/CHRNB2/CHKA/CHDH/ATCAY/AOC3/ABAT	26	3.17145	1.93499
GO:0034219	carbohydrate transmembrane transport	26/2132	118/18723	0.000673832	0.00847248	0.00714209	TRARG1/TERT/SLC45A3/SLC45A1/SLC2A6/SLC2A5/SLC2A4/SLC2A11/SLC27A4/SLC25A27/SLC1A2/RAP1A/PRKCI/PRKCB/POU4F2/OCLN/NR4A3/LEP/IRS2/INPP5K/IGF1/FGF19/FABP5/ENPP1/CLIP3/CAPN10	26	3.17145	1.93499
GO:0006684	sphingomyelin metabolic process	7/2132	15/18723	0.000689401	0.00861557	0.00726271	SMPD3/SGMS2/SGMS1/PRKCD/PEMT/ENPP7/ABCA2	7	3.16153	4.09822
GO:0007216	G protein-coupled glutamate receptor signaling pathway	7/2132	15/18723	0.000689401	0.00861557	0.00726271	GRM8/GRM5/GRM4/GRM3/GRM2/GRM1/GRIK3	7	3.16153	4.09822
GO:0048278	vesicle docking	16/2132	59/18723	0.000691409	0.00861557	0.00726271	UNC13A/SYT1/STXBP1/STX3/STX1B/STX1A/STX11/SNPH/SNAP25/RAB3C/RAB3A/RAB15/PPFIA3/NDRG4/CPLX2/CAV2	16	3.16026	2.38153
GO:0045685	regulation of glial cell differentiation	19/2132	76/18723	0.000691652	0.00861557	0.00726271	TTBK1/TLR2/TENM4/SOX1/SLC45A3/PTPRZ1/OLIG2/NR1D1/NKX6-2/NKX6-1/NKX2-2/HES5/GSX2/GPR37L1/F2/DUSP15/DUSP10/CNTN2/CDK1	19	3.16011	2.19547
GO:0048640	negative regulation of developmental growth	25/2132	112/18723	0.000692627	0.00861557	0.00726271	WWC1/TRIM46/TNR/SOCS2/SEMA4F/SAV1/RTN4R/RGMA/PTPRS/PPARA/PLXNA3/MYOZ1/MT3/MAPK11/MAP2/KIAA0319/G6PD/FSTL4/FGF13/DUSP10/DRAXIN/DCC/CDK5R1/CDK5/ADRB2	25	3.1595	1.96024
GO:0061025	membrane fusion	33/2132	163/18723	0.000701357	0.00869359	0.00732848	YIPF7/VAMP2/VAMP1/TMEM175/SYT7/SYT4/SYT13/SYT11/SYT1/STXBP1/STX3/STX1B/STX1A/STX18/STX11/SNCA/SNAP25/RIMS1/RAB7B/RAB3A/PRRT2/OTOF/NKD2/NAPA/GRIK5/CPLX2/CPLX1/CORO1A/CD9/CAV2/ATP13A2/ANXA7/ANXA1	33	3.15406	1.77793
GO:0009914	hormone transport	54/2132	306/18723	0.000701893	0.00869359	0.00732848	VSNL1/VGF/SYT7/SYBU/STX1A/SSTR5/SNAP25/SMPD3/SLC7A8/SLC16A2/SCG5/RIMS2/REN/RASL10B/RAB11B/PTPRN2/PTPRN/PLA2G6/PCLO/PAX8/NR1D1/NNAT/NLGN2/NKX6-1/NEUROD1/MAFA/LEP/IRS2/INHBB/IL1RN/HTR1A/GRP/GPR68/GPR27/FOXD1/FKBP1B/FAM3B/DRD2/DPP4/CRHR1/CPLX1/CNR1/CHGA/CARTPT/CAPN10/CAMK2N1/BRSK2/BAIAP3/ANXA1/AGTR1/ADCY8/ADCY5/ABCC8/ABAT	54	3.15373	1.54975
GO:0016339	calcium-dependent cell-cell adhesion via plasma membrane cell adhesion molecules	13/2132	43/18723	0.000706211	0.00872847	0.00735788	NLGN1/KIFAP3/CDH9/CDH8/CDH7/CDH24/CDH22/CDH20/CDH2/CDH18/CDH12/CDH10/ARVCF	13	3.15107	2.65499
GO:0031110	regulation of microtubule polymerization or depolymerization	21/2132	88/18723	0.000721445	0.0088962	0.00749928	TUBB4A/STMN4/STMN3/STMN2/SPEF1/SNCA/SLAIN2/OCLN/MET/MAPT/MAPRE3/MAP2/MAP1B/FGF13/CLIP3/CLASP2/CDK5R1/CAMSAP3/BMERB1/ARL2/APC2	21	3.1418	2.09568
GO:0021696	cerebellar cortex morphogenesis	11/2132	33/18723	0.000722845	0.0088962	0.00749928	WNT7A/WHRN/TTLL1/TTC21B/LHX5/LHX1/KNDC1/FAIM2/CEND1/CDK5/CBLN1	11	3.14095	2.9273
GO:0051703	biological process involved in intraspecies interaction between organisms	15/2132	54/18723	0.000765504	0.0094013	0.00792506	TH/SHANK2/SHANK1/SEPTIN5/NRXN3/NRXN2/NRXN1/NLGN3/MAPK8IP2/GRP/DRD4/DLG4/CNTNAP2/CHRNB2/BRINP1	15	3.11605	2.43942
GO:0042060	wound healing	70/2132	422/18723	0.000776835	0.00952033	0.0080254	WNT7A/WNT5B/TPM1/TNFRSF12A/TMEFF2/TLR4/TFPI2/TEC/TAFA5/SYT7/SYT11/STXBP1/SLC7A11/SDC4/SCUBE1/RAB3A/PROCR/PRKCD/PPARA/POSTN/PLAU/PLA2G4A/PIK3CG/OPRM1/OCLN/NRG1/MYOZ1/MCAM/LMAN1/KANK1/ITGB6/ITGB3/ITGB1/ITGA2/IGF1/GP1BB/FZD6/FOXC2/FGF10/FGF1/FERMT2/F8/F2RL2/F2/F13A1/F11R/ERBB3/DGKQ/DGKI/DDR1/DCN/COMP/CLDN1/CLASP2/CFLAR/CD9/CD44/CD34/CD109/CAV1/CARMIL2/CADM4/APOE/ANXA1/ANO6/ALOX15/AJAP1/ACTG1/ABCC8/A…	70	3.10967	1.45671
GO:0044106	cellular amine metabolic process	25/2132	113/18723	0.000794919	0.00972145	0.00819494	TH/SNCB/SNCA/SLC7A11/SLC29A4/SLC1A1/RNF180/PNMT/PAH/NAAA/LY6E/KYNU/HTR1A/HDC/GRIN2A/GDPD1/DRD4/DRD2/DBH/COMT/CHRNB2/CHKA/CHDH/ATCAY/ABAT	25	3.09968	1.9429
GO:0061351	neural precursor cell proliferation	30/2132	145/18723	0.000829208	0.010084	0.00850055	WNT7A/WNT1/SLC16A2/SHCBP1/PTPRZ1/POU3F3/POU3F2/PAX6/OTP/MELK/LRRK2/LHX5/LHX1/KIF1A/KDM2B/KCNA1/GPR37L1/GBX2/FZD6/FZD3/FGF8/FGF13/EPHB1/DRD2/DISP3/CEND1/CDH2/BTG2/ASCL1/ADGRG1	30	3.08134	1.81694
GO:0006576	cellular biogenic amine metabolic process	23/2132	101/18723	0.000831758	0.010084	0.00850055	TH/SNCB/SNCA/SLC29A4/SLC1A1/RNF180/PNMT/PAH/NAAA/LY6E/KYNU/HTR1A/HDC/GRIN2A/GDPD1/DRD4/DRD2/DBH/COMT/CHRNB2/CHKA/CHDH/ABAT	23	3.08	1.99984
GO:0016048	detection of temperature stimulus	9/2132	24/18723	0.000836034	0.010084	0.00850055	TRPV1/PRDM12/NTRK1/NGFR/MMP24/GRIK2/EPHB1/DRGX/ASIC3	9	3.07778	3.29321
GO:0072010	glomerular epithelium development	9/2132	24/18723	0.000836034	0.010084	0.00850055	PTPRO/MAGI2/IQGAP1/FOXJ1/FOXC2/FOXC1/CD34/CD24/BASP1	9	3.07778	3.29321
GO:0007622	rhythmic behavior	14/2132	49/18723	0.000836716	0.010084	0.00850055	ZFHX3/TH/SRD5A1/OPRL1/NR1D1/NPY2R/NLGN1/MTA1/KCND2/KCNA2/GPR176/GPR157/DRD2/CHRNB2	14	3.07742	2.50911
GO:0021695	cerebellar cortex development	14/2132	49/18723	0.000836716	0.010084	0.00850055	WNT7A/WHRN/TTLL1/TTC21B/SEZ6/NEUROD2/LHX5/LHX1/KNDC1/KLHL1/FAIM2/CEND1/CDK5/CBLN1	14	3.07742	2.50911
GO:0034332	adherens junction organization	14/2132	49/18723	0.000836716	0.010084	0.00850055	PTPN23/PIP5K1C/FERMT2/CSK/CDH9/CDH8/CDH7/CDH24/CDH22/CDH20/CDH18/CDH12/CDH10/CAMSAP3	14	3.07742	2.50911
GO:0050769	positive regulation of neurogenesis	42/2132	225/18723	0.000847198	0.0101892	0.00858922	UFL1/TTBK1/TLR2/TENM4/SS18L1/SLITRK1/SHTN1/RUFY3/ROBO2/RND2/PTPRZ1/PRKCI/POU4F2/PLXNA4/PLXNA3/PAX6/PARP6/PAK3/OTP/OPRM1/OLIG2/NKX6-2/NKX6-1/NKX2-2/NEFL/MAPT/MAP6/MAP1B/LTA/LRP8/LIMK1/L1CAM/ISLR2/GSX2/GFAP/GDI1/FZD3/DSCAM/DRD2/CUX2/CDH4/ASCL1	42	3.07202	1.63929
GO:0097305	response to alcohol	46/2132	253/18723	0.000886561	0.0106406	0.00896973	XRN1/TH/TGFBR3/SLC2A4/SETD7/SCNN1B/PPARA/PMVK/PEMT/OPRM1/NEFL/MLC1/LRP8/LRP6/LEP/HTR3A/HTR1B/GRIN3A/GRIN2A/GRIN1/GRAMD1A/GNG2/GLRA2/G6PD/EHMT2/DRD4/DRD2/DBH/CYBB/CSN1S1/CNR1/CLDN1/CHRNB2/CDK1/CCL19/CASP8/CALM3/BRCA1/BLM/AHR/ADCYAP1R1/ADCY8/ADCY5/ADCY1/ABCA2/ABAT	46	3.05229	1.59671
GO:0046879	hormone secretion	52/2132	295/18723	0.000894838	0.0107178	0.0090348	VSNL1/VGF/SYT7/SYBU/STX1A/SSTR5/SNAP25/SMPD3/SCG5/RIMS2/REN/RASL10B/RAB11B/PTPRN2/PTPRN/PLA2G6/PCLO/PAX8/NR1D1/NNAT/NLGN2/NKX6-1/NEUROD1/MAFA/LEP/IRS2/INHBB/IL1RN/HTR1A/GRP/GPR68/GPR27/FOXD1/FKBP1B/FAM3B/DRD2/DPP4/CRHR1/CPLX1/CNR1/CHGA/CARTPT/CAPN10/CAMK2N1/BRSK2/BAIAP3/ANXA1/AGTR1/ADCY8/ADCY5/ABCC8/ABAT	52	3.04826	1.548
GO:0021517	ventral spinal cord development	13/2132	44/18723	0.000899147	0.0107472	0.00905963	SOX1/PAX6/OLIG2/NKX2-2/MNX1/LRP8/LHX3/LHX1/ISL2/HOXD10/GBX1/DMRT3/ASCL1	13	3.04617	2.59465
GO:0021602	cranial nerve morphogenesis	10/2132	29/18723	0.000929953	0.0110699	0.00933163	PLXNA4/PLXNA3/PAX2/NEUROG1/KCNA2/HOXB3/HOXB2/EPHB1/CHRNB2/ATP8B1	10	3.03154	3.02824
GO:0095500	acetylcholine receptor signaling pathway	10/2132	29/18723	0.000929953	0.0110699	0.00933163	RGS8/OPRM1/LY6E/HRH3/CHRNB2/CHRNA7/CHRM4/CDK5R1/AGRN/ACHE	10	3.03154	3.02824
GO:0098659	inorganic cation import across plasma membrane	24/2132	108/18723	0.000937565	0.0111149	0.00936961	TRPV1/SLC9A7/SLC8A2/SLC6A9/SLC6A1/SLC12A9/SLC12A5/RAMP3/NALF1/KCNK9/KCNJ9/KCNJ8/KCNJ6/KCNJ5/KCNJ3/KCNJ2/KCNJ12/KCNJ10/HCN4/HCN2/ATP1B2/ATP1B1/ATP1A3/ABCC9	24	3.028	1.95153
GO:0099587	inorganic ion import across plasma membrane	24/2132	108/18723	0.000937565	0.0111149	0.00936961	TRPV1/SLC9A7/SLC8A2/SLC6A9/SLC6A1/SLC12A9/SLC12A5/RAMP3/NALF1/KCNK9/KCNJ9/KCNJ8/KCNJ6/KCNJ5/KCNJ3/KCNJ2/KCNJ12/KCNJ10/HCN4/HCN2/ATP1B2/ATP1B1/ATP1A3/ABCC9	24	3.028	1.95153
GO:0021587	cerebellum morphogenesis	12/2132	39/18723	0.000944177	0.0111478	0.00939733	WNT7A/WNT1/WHRN/TTLL1/TTC21B/LHX5/LHX1/KNDC1/FAIM2/CEND1/CDK5/CBLN1	12	3.02495	2.70212
GO:0042417	dopamine metabolic process	12/2132	39/18723	0.000944177	0.0111478	0.00939733	TH/SNCB/SNCA/SLC1A1/HTR1A/GRIN2A/DRD4/DRD2/DBH/COMT/CHRNB2/ABAT	12	3.02495	2.70212
GO:0032886	regulation of microtubule-based process	44/2132	240/18723	0.00095126	0.0112087	0.00944862	TUBB4A/TTC21B/TRIM46/TRIM37/STMN4/STMN3/STMN2/SPEF1/SNCA/SLAIN2/ROCK2/ROCK1/OCLN/NEFH/MET/MAPT/MAPRE3/MAP6/MAP2/MAP1B/KIF15/KAT2A/GEN1/FSD1/FGF13/FEZ1/DRC1/CNIH2/CLIP3/CLASP2/CEP76/CEP131/CENATAC/CDK5R1/CCR6/CCDC40/CAMSAP3/CALY/BRCA1/BMERB1/BICD1/ATAT1/ARL2/APC2	44	3.0217	1.61001
GO:0048261	negative regulation of receptor-mediated endocytosis	11/2132	34/18723	0.000959745	0.0112629	0.00949438	WDR54/UNC119/SYT11/NECAB2/LRRTM2/ITGB3/ITGAV/DLG4/ANKRD13D/ANKRD13B/ABCA2	11	3.01784	2.8412
GO:0070050	neuron cellular homeostasis	11/2132	34/18723	0.000959745	0.0112629	0.00949438	TMEM175/SLC8A2/SLC6A2/NCS1/HTR1B/CNR1/CDK5/CALB2/CALB1/ATP2B3/ATP2B2	11	3.01784	2.8412
GO:0060538	skeletal muscle organ development	33/2132	166/18723	0.000975079	0.0114198	0.00962663	STRA6/SAP30/RBFOX1/POPDC2/PAX5/P2RX2/NUPR1/MYOZ2/MYOZ1/MYL3/MYH14/MEF2C/LMOD3/KLF5/IGSF8/HOXD9/HOXD10/HIVEP3/GTF3C5/GPC1/FOXN2/EPHB1/DNER/DMD/DCN/CSRP3/CFLAR/CDK5/CAV2/CAV1/BTG2/BASP1/ANKRD1	33	3.01096	1.7458
GO:1901386	negative regulation of voltage-gated calcium channel activity	8/2132	20/18723	0.000992973	0.011606	0.00978357	OPRL1/GEM/DRD4/DRD2/CRHR1/CBARP/CALM3/CACNB3	8	3.00306	3.51276
GO:0090287	regulation of cellular response to growth factor stimulus	53/2132	304/18723	0.00104069	0.01213	0.0102253	ZEB2/XIAP/WNT1/WFIKKN1/WASF1/VWC2L/VEPH1/TSPAN12/TMEM108/TGFBR3L/TGFBR3/SPRED3/SKOR2/SKOR1/SFRP4/RGMA/RBPJ/PRKCB/PPP2R5B/PPARG/PPARA/ONECUT2/ONECUT1/NPNT/NGFR/MT3/ITGB3/HTRA3/HES5/GPC1/GDF3/FSTL1/FST/FOXD1/FGFBP3/FGF16/FGF10/FGF1/FBXL15/FAM89B/ELAPOR2/DCN/CYFIP2/CRB2/CHST11/CHRDL1/CFLAR/CD109/CAV2/CAV1/CADM4/ASPN/ADAMTS12	53	2.98268	1.53105
GO:1901570	fatty acid derivative biosynthetic process	14/2132	50/18723	0.00104198	0.01213	0.0102253	TECR/SLC27A5/SLC25A1/HMGCLL1/HACD1/GGTA1/GGT7/FAR2/ELOVL4/ELOVL2/ALOX15/ACSL6/ACSL5/ACSBG2	14	2.98214	2.45893
GO:1902904	negative regulation of supramolecular fiber organization	33/2132	167/18723	0.00108509	0.0126	0.0106215	TUBB4A/TMEFF2/STMN2/SPTBN4/SPEF1/SNCA/SHANK1/SCIN/PRKCD/PFN2/MET/MAP2/MAP1B/LMOD3/LMOD2/LIMA1/KANK1/INPP5K/GSN/FGF13/F11R/DLC1/CTNNA2/CRACD/CORO1A/CLIP3/CLASP2/CARMIL2/CAMSAP3/BMERB1/APOE/APC2/ADD2	33	2.96453	1.73534
GO:0007614	short-term memory	6/2132	12/18723	0.0010867	0.0126	0.0106215	SLC2A4/CUX2/COMT/CHRNA7/CALB1/BRINP1	6	2.96389	4.39095
GO:0010810	regulation of cell-substrate adhesion	41/2132	221/18723	0.0010977	0.0127023	0.0107077	WNT1/TESK1/SPOCK2/SPOCK1/SLK/SDC4/ROCK2/ROCK1/RELL2/RAC3/PTPRO/PRKCZ/POSTN/PLAU/ONECUT2/ONECUT1/NPY2R/NPNT/NEXMIF/KANK1/ITGA6/IQGAP1/HOXA7/GPM6B/FMN1/FERMT2/EDIL3/ECM2/DMP1/DLC1/DDR1/CSPG5/COL8A1/COL26A1/CLASP2/CDK6/CAMSAP3/ARL2/ALOX15/AJAP1/ACTG1	41	2.95952	1.62922
GO:0044065	regulation of respiratory system process	7/2132	16/18723	0.00110562	0.0127179	0.0107209	TSHZ3/TLX3/PBX3/NLGN3/NLGN2/NLGN1/GSX2	7	2.95639	3.84208
GO:0060004	reflex	7/2132	16/18723	0.00110562	0.0127179	0.0107209	SLC1A1/SHANK1/NPNT/GLRB/CACNG2/ASCL1/ALDH1A3	7	2.95639	3.84208
GO:0070571	negative regulation of neuron projection regeneration	7/2132	16/18723	0.00110562	0.0127179	0.0107209	TNR/RTN4RL1/RTN4R/RGMA/PTPRS/KREMEN1/KIAA0319	7	2.95639	3.84208
GO:0019932	second-messenger-mediated signaling	54/2132	312/18723	0.0011147	0.012797	0.0107876	SOX9/SLC8A2/SAMD14/RUNDC3A/RNF157/RIMS2/PPP2R1A/PLN/PDE7B/PDE11A/PDE10A/PCLO/P2RX7/P2RX3/P2RX2/OPRL1/NRG1/NPY2R/NOS1/NEUROD2/NEUROD1/MYOZ2/MYOZ1/MCTP2/MCOLN1/MAPT/MAFA/LRRK2/KSR2/ITPR1/IGF1/HTR5A/HPCA/GUCY1A2/GUCY1A1/GRM5/GRIN2D/GRIN2A/GRIN1/GLP1R/FKBP1B/DMD/DGKQ/CCR6/CCR3/CALM3/ATP1B1/APOE/AHR/AGTR1/ADGRB2/ADCYAP1R1/ADCY1/ACKR4	54	2.95284	1.51994
GO:0086003	cardiac muscle cell contraction	18/2132	73/18723	0.00112443	0.0128832	0.0108602	STC1/SCN5A/SCN3B/PLN/NEDD4L/KCNJ8/KCNJ5/KCNJ3/KCNJ2/KCND3/HCN4/GSN/GJC1/FGF13/FGF12/DSC2/CAV1/CACNA1D	18	2.94907	2.1654
GO:0001964	startle response	9/2132	25/18723	0.00117543	0.0134146	0.0113082	KCNH1/KCNA1/GRIN3A/GRIN2D/GRIN2A/GLRB/DRD2/CTNNA2/CSMD1	9	2.9298	3.16148
GO:0010996	response to auditory stimulus	9/2132	25/18723	0.00117543	0.0134146	0.0113082	STRA6/SLC1A3/NRXN2/NRXN1/NEUROG1/KIAA0319/KCNC1/DRD2/CNTNAP2	9	2.9298	3.16148
GO:0031111	negative regulation of microtubule polymerization or depolymerization	12/2132	40/18723	0.00121079	0.0137912	0.0116256	TUBB4A/STMN2/SPEF1/SNCA/MAP2/MAP1B/FGF13/CLIP3/CLASP2/CAMSAP3/BMERB1/APC2	12	2.91693	2.63457
GO:0071695	anatomical structure maturation	42/2132	229/18723	0.00121481	0.0138098	0.0116413	WNT1/TUT7/SRRM4/SPTBN4/SNX10/RND1/RFLNA/RET/REN/RBPJ/RAC3/PPARG/PHOSPHO1/PAX2/NRCAM/NKX6-1/LRRK2/LHX6/LEP/IGF1/HOXA5/HES5/GLDN/G6PD/EPHA8/CNTNAP2/CNTN2/CEND1/CEBPA/CDK5R2/CDK5R1/CCR6/CCL19/CATSPERZ/CATSPER3/C1QL1/BSPH1/BNC1/ASCL1/AGRN/ADGRB3/ACTL6B	42	2.91549	1.61065
GO:0007519	skeletal muscle tissue development	31/2132	155/18723	0.00123266	0.0139854	0.0117893	SAP30/RBFOX1/POPDC2/PAX5/P2RX2/NUPR1/MYOZ2/MYOZ1/MYL3/MYH14/MEF2C/LMOD3/KLF5/IGSF8/HOXD9/HOXD10/HIVEP3/GTF3C5/GPC1/FOXN2/EPHB1/DNER/DMD/DCN/CSRP3/CFLAR/CDK5/CAV2/CAV1/BTG2/ANKRD1	31	2.90916	1.75638
GO:1905475	regulation of protein localization to membrane	34/2132	175/18723	0.00124953	0.0141492	0.0119274	TMBIM1/STX3/STAC2/SLC7A11/SLC1A1/SHISA7/SHISA6/RAP1A/RAMP3/PRKCZ/PRKCI/PPP2R5A/NKD2/NECAB2/LRRC15/ITGB1/INPP5K/HPCA/GSN/GPC5/GPC2/GPC1/GOPC/GDI1/DPP10/CSRP3/CSK/CLIP3/CDK5R1/CDK5/CDH2/CACNG2/CACNB3/ARHGAP44	34	2.90325	1.7062
GO:0140058	neuron projection arborization	10/2132	30/18723	0.00125403	0.0141725	0.0119471	SULT4A1/ROCK1/PHACTR1/NTNG2/NLGN1/MFSD2A/LRRK2/GRIP1/DLG4/CHRNA7	10	2.90169	2.9273
GO:0009612	response to mechanical stimulus	40/2132	216/18723	0.00129793	0.0146401	0.0123413	WHRN/TXNIP/TMEM120A/TLR4/TCAP/STRA6/SOX9/SLC1A3/SCEL/POSTN/PJVK/PHF24/P2RX3/NTRK1/NRXN2/NRXN1/NFKBIA/NEUROG1/MAP3K1/MAP1B/KIAA0319/KCNK4/KCNJ2/KCNC1/KCNA1/ITGA2/GSN/F11R/DRD2/DMD/DCN/CSRP3/CNTNAP2/CDH2/CASP8/CASP1/CACNB3/BTG2/ASIC3/ANKRD1	40	2.88675	1.62628
GO:0046578	regulation of Ras protein signal transduction	36/2132	189/18723	0.00132326	0.0148969	0.0125577	TRIM67/STMN3/STARD13/SGSM3/RTN4R/RASGRF2/RASGRF1/RALGPS2/PSD2/PSD/PIK3CG/NTRK1/NRG1/MET/MADD/KCTD13/KBTBD6/KANK1/ITGB1/IQSEC3/IGF1/GPR55/GPR20/FGF10/F2RL2/F11R/DLC1/DENND4C/DENND1A/CDC42SE1/CADM4/BCR/AUTS2/ARHGAP44/APOE/ADGRG1	36	2.87836	1.67274
GO:0031032	actomyosin structure organization	37/2132	196/18723	0.00135352	0.0152082	0.0128201	TPM1/TNNT3/TMEFF2/TESK1/TCAP/SDC4/ROCK2/ROCK1/PPM1E/PHACTR1/PGM5/PFN2/OBSCN/NRAP/MYOZ2/MYOZ1/MYH14/MET/LMOD3/LMOD2/LIMK1/KCTD13/ITGB1/INPP5K/FRMD5/FERMT2/F11R/EVL/EPB41L1/DLC1/CSRP3/CLASP2/CFLAR/CDC42BPG/ANLN/ANKRD1/ACTG1	37	2.86853	1.65781
GO:0031018	endocrine pancreas development	13/2132	46/18723	0.00141867	0.0158787	0.0133854	SOX9/PAX6/ONECUT2/ONECUT1/NKX6-2/NKX6-1/NKX2-2/NEUROG3/NEUROD1/MNX1/CDK6/CDH2/ANXA1	13	2.84812	2.48184
GO:0050919	negative chemotaxis	13/2132	46/18723	0.00141867	0.0158787	0.0133854	UNC5C/SLIT1/SEMA4F/ROBO2/PLXNA4/PLXNA3/NRG3/NRG1/LRTM2/LRTM1/ITGB3/ITGAV/DPP4	13	2.84812	2.48184
GO:0032482	Rab protein signal transduction	8/2132	21/18723	0.00144513	0.0161128	0.0135827	SGSM3/RAB39B/RAB33A/RAB15/MADD/GDI1/DENND4C/DENND1A	8	2.84009	3.34548
GO:1902473	regulation of protein localization to synapse	8/2132	21/18723	0.00144513	0.0161128	0.0135827	WNT7A/RAP1A/PRKCZ/NLGN2/NLGN1/MAPT/CLSTN3/ARHGAP44	8	2.84009	3.34548
GO:0060537	muscle tissue development	66/2132	403/18723	0.00150435	0.016741	0.0141122	TPM1/TIPARP/TGFBR3/TENM4/TCAP/STRA6/SOX9/SGCZ/SCN5A/SAV1/SAP30/RBPJ/RBFOX1/PPARA/POU4F1/POPDC2/PLN/PGM5/PDLIM5/PAX5/P2RX2/NUPR1/NRG1/NRAP/NDRG4/MYOZ2/MYOZ1/MYL3/MYH14/MESP1/MEF2C/MAPK11/LY6E/LMOD3/KLF5/KAT2A/ITGB1/IGSF8/IGF1/HOXD9/HOXD10/HIVEP3/HEY2/HCN4/GTF3C5/GPC1/GJC1/G6PD/FOXN2/FOXC2/FOXC1/FGF8/EYA2/EPHB1/DNER/DMD/DCN/CXADR/CSRP3/CFLAR/CDK5/CDK1/CAV2/CAV1/BTG2/ANKRD1	66	2.82265	1.43823
GO:0001963	synaptic transmission, dopaminergic	9/2132	26/18723	0.00161786	0.0178333	0.0150331	TH/SNCA/SLC6A2/PINK1/DRD4/DRD2/CNTNAP4/CHRNB2/CDK5	9	2.79106	3.03989
GO:0021680	cerebellar Purkinje cell layer development	9/2132	26/18723	0.00161786	0.0178333	0.0150331	WHRN/TTLL1/TTC21B/SEZ6/LHX5/LHX1/KLHL1/FAIM2/CEND1	9	2.79106	3.03989
GO:0034643	establishment of mitochondrion localization, microtubule-mediated	9/2132	26/18723	0.00161786	0.0178333	0.0150331	WASF1/UCHL1/TRAK2/SYBU/NEFL/MAPT/MAP1B/FEZ1/AGBL4	9	2.79106	3.03989
GO:0045745	positive regulation of G protein-coupled receptor signaling pathway	9/2132	26/18723	0.00161786	0.0178333	0.0150331	PDE6G/NECAB2/GRP/GPR27/FGF8/F2/DRD2/CNTN2/CHGA	9	2.79106	3.03989
GO:0047497	mitochondrion transport along microtubule	9/2132	26/18723	0.00161786	0.0178333	0.0150331	WASF1/UCHL1/TRAK2/SYBU/NEFL/MAPT/MAP1B/FEZ1/AGBL4	9	2.79106	3.03989
GO:0021692	cerebellar Purkinje cell layer morphogenesis	7/2132	17/18723	0.00169592	0.0186166	0.0156933	WHRN/TTLL1/TTC21B/LHX5/LHX1/FAIM2/CEND1	7	2.7706	3.61607
GO:0086065	cell communication involved in cardiac conduction	15/2132	58/18723	0.00169853	0.0186166	0.0156933	SCN5A/SCN3B/KCNJ5/KCNJ3/HCN4/GJC1/FKBP1B/DSC2/CXADR/CAV1/CALM3/CACNA1D/ATP1B2/ATP1B1/ATP1A3	15	2.76993	2.27118
GO:2000649	regulation of sodium ion transmembrane transporter activity	15/2132	58/18723	0.00169853	0.0186166	0.0156933	SLMAP/SCN3B/NETO2/NETO1/NEDD4L/HECW1/FXYD7/FXYD3/FXYD1/FGF14/FGF13/FGF12/DRD4/DMD/ATP1B1	15	2.76993	2.27118
GO:0035850	epithelial cell differentiation involved in kidney development	13/2132	47/18723	0.00175971	0.0192146	0.0161974	PTPRO/PAX8/PAX2/MEF2C/MAGI2/LHX1/IQGAP1/FOXJ1/FOXC2/CD34/CD24/BASP1/ACTA2	13	2.75456	2.42903
GO:0047496	vesicle transport along microtubule	13/2132	47/18723	0.00175971	0.0192146	0.0161974	TRIM46/TRAK2/SYBU/PRKCZ/MAP2/KIFAP3/KIF5A/KIF1A/DYNC1I1/CNIH2/BICDL1/AP3M2/AP3B2	13	2.75456	2.42903
GO:0007219	Notch signaling pathway	33/2132	172/18723	0.00181314	0.0196987	0.0166055	ZMIZ1/YJEFN3/WNT1/TSPAN14/TCIM/SOX9/ROBO2/RIPPLY2/RBPJ/PRKCI/POSTN/PLN/ONECUT1/NFKBIA/NEURL1B/MESP1/HEY2/HES5/GSX2/FOXC2/FOXC1/FGF10/EPN1/DTX3/DNER/DLL3/CNTN1/CHAC1/CEBPA/BEND6/ASCL1/ANXA4/ANGPT4	33	2.74157	1.6849
GO:0014706	striated muscle tissue development	63/2132	384/18723	0.00181744	0.0196987	0.0166055	TPM1/TGFBR3/TENM4/TCAP/SGCZ/SCN5A/SAV1/SAP30/RBPJ/RBFOX1/PPARA/POU4F1/POPDC2/PLN/PGM5/PDLIM5/PAX5/P2RX2/NUPR1/NRG1/NRAP/NDRG4/MYOZ2/MYOZ1/MYL3/MYH14/MESP1/MEF2C/MAPK11/LY6E/LMOD3/KLF5/KAT2A/ITGB1/IGSF8/IGF1/HOXD9/HOXD10/HIVEP3/HEY2/HCN4/GTF3C5/GPC1/GJC1/G6PD/FOXN2/FOXC2/FOXC1/FGF8/EYA2/EPHB1/DNER/DMD/DCN/CXADR/CSRP3/CFLAR/CDK5/CDK1/CAV2/CAV1/BTG2/ANKRD1	63	2.74054	1.44078
GO:0015816	glycine transport	6/2132	13/18723	0.00182439	0.0196987	0.0166055	SLC7A8/SLC6A9/SLC6A5/SLC6A17/SLC38A5/SLC32A1	6	2.73888	4.05318
GO:0021794	thalamus development	6/2132	13/18723	0.00182439	0.0196987	0.0166055	SRD5A1/OLIG2/GBX2/FOXB1/CNTNAP2/CHRNB2	6	2.73888	4.05318
GO:0048266	behavioral response to pain	6/2132	13/18723	0.00182439	0.0196987	0.0166055	TRPV1/SCN9A/PIRT/P2RX3/P2RX2/NTRK1	6	2.73888	4.05318
GO:0061000	negative regulation of dendritic spine development	6/2132	13/18723	0.00182439	0.0196987	0.0166055	PTPRS/NLGN1/NGEF/GRIN3A/FSTL4/DNM3	6	2.73888	4.05318
GO:0043583	ear development	39/2132	213/18723	0.00183426	0.0197685	0.0166644	ZIC1/WNT1/WHRN/TPRN/TMIE/TCAP/STRA6/SOX9/SOBP/SLC25A27/SDC4/RBPJ/PVALB/PRKRA/POU4F3/POU3F4/PJVK/PAX8/PAX2/NKX3-2/NEUROG1/NEUROD1/MYO7A/LHX3/HPCA/HEY2/HES5/GBX2/GABRA5/FZD6/FZD3/FGF8/FGF10/DDR1/COL2A1/CEBPA/CALB1/ATP8B1/ALDH1A3	39	2.73654	1.60795
GO:0048705	skeletal system morphogenesis	40/2132	220/18723	0.00184893	0.0198897	0.0167665	WWOX/WNT7A/UNCX/TIPARP/STC1/SOX9/SMPD3/SFRP4/RIPPLY2/RFLNA/PRKRA/PPARGC1B/PHOSPHO1/PAX5/NKX3-2/NEUROG1/MEF2C/LHX1/HOXD9/HOXD10/HOXC9/HOXB9/HOXB8/HOXB7/HOXB6/HOXB5/HOXB3/HOXB2/HOXA7/HOXA5/FOXC2/FOXC1/FMN1/FGF8/FGF6/DSCAML1/COMP/COL2A1/CHST11/ALPL	40	2.73308	1.59671
GO:1903169	regulation of calcium ion transmembrane transport	31/2132	159/18723	0.00188576	0.0202484	0.0170689	STRIT1/STAC2/SNCA/RAMP3/PLN/PLA2G6/PIK3CG/OPRL1/NOS1/JPH4/JPH3/JPH1/HPCA/GEM/G6PD/FKBP1B/FGF14/F2/DRD4/DRD2/DMD/CRHR1/CRACR2A/CORO1A/CDK5/CBARP/CALM3/CACNB4/CACNB3/ATP1B1/AHNAK	31	2.72451	1.71219
GO:0045744	negative regulation of G protein-coupled receptor signaling pathway	14/2132	53/18723	0.00192641	0.0206135	0.0173767	SNCA/RNF157/OPRM1/OPRL1/NECAB2/MET/HTR1B/DRD2/DNM1/BICD1/ARRDC3/APLP1/APELA/ADRB2	14	2.71525	2.31975
GO:0010720	positive regulation of cell development	51/2132	298/18723	0.00192686	0.0206135	0.0173767	UFL1/TTBK1/TLR2/TESK1/TENM4/SS18L1/SLITRK1/SHTN1/RUFY3/ROBO2/RND2/RET/RAC3/PTPRZ1/PRKCI/POU4F2/PLXNA4/PLXNA3/PAX6/PARP6/PAK3/OTP/OPRM1/OLIG2/NKX6-2/NKX6-1/NKX2-2/NEFL/MAPT/MAP6/MAP1B/LTA/LRP8/LMOD3/LIMK1/L1CAM/ISLR2/GSX2/GPR68/GFAP/GDI1/FZD3/FERMT2/F11R/DSCAM/DRD2/CUX2/CSPG5/CDH4/BNC1/ASCL1	51	2.71515	1.50294
GO:0051602	response to electrical stimulus	12/2132	42/18723	0.00193181	0.0206284	0.0173892	TH/RAB3A/PALM/NTRK1/NSMF/NEUROD2/KCNJ3/HPCA/GRM1/FZD3/EEF1A2/BTG2	12	2.71404	2.50911
GO:0032411	positive regulation of transporter activity	25/2132	120/18723	0.00195224	0.0208084	0.017541	SYNGR3/STAC2/SLC6A9/PRKCD/PIRT/PINK1/NLGN3/LRRC55/KCNC1/KCNA1/HTR3A/FGF14/DRD4/DMD/CRACR2A/CDK5/CALM3/CACNG4/CACNG3/CACNG2/CACNB3/ATP1B2/ATP1B1/ADRB2/ABCC8	25	2.70947	1.82956
GO:0090596	sensory organ morphogenesis	45/2132	256/18723	0.00201844	0.0214746	0.0181025	ZIC1/WNT1/WHRN/TSPAN12/TPRN/TMIE/THRB/TH/TCAP/STRA6/SP3/SOX9/SOX1/SOBP/SLC1A1/PRKRA/PRKCI/POU4F3/POU3F4/PAX8/PAX6/PAX2/OLFM3/NKX3-2/NEUROG1/MYO7A/MFSD2A/MEGF11/LHX1/KDM2B/GBX2/FZD6/FZD3/FGF8/FGF10/EPHB1/DZANK1/DSCAM/CRB2/CRB1/COL8A1/COL2A1/CNTF/CALB1/ALDH1A3	45	2.69498	1.54369
GO:0048169	regulation of long-term neuronal synaptic plasticity	8/2132	22/18723	0.00204634	0.021692	0.0182858	SYP/SYNGR1/SNCA/NETO1/KCNJ10/GRM5/DRD2/DLG4	8	2.68902	3.19342
GO:0071467	cellular response to pH	8/2132	22/18723	0.00204634	0.021692	0.0182858	TRPV1/SLC38A3/RAB11B/MCOLN1/KCNK4/INSRR/GPR68/ASIC1	8	2.68902	3.19342
GO:0006904	vesicle docking involved in exocytosis	11/2132	37/18723	0.00207976	0.0219661	0.0185169	UNC13A/STXBP1/STX1B/STX1A/SNPH/SNAP25/RAB3C/RAB3A/RAB15/PPFIA3/CPLX2	11	2.68199	2.61083
GO:0031646	positive regulation of nervous system process	11/2132	37/18723	0.00207976	0.0219661	0.0185169	TNR/TENM4/RIMS2/RIMS1/P2RX3/OPRL1/NLGN2/ITGA2/HCRT/CARTPT/ABAT	11	2.68199	2.61083
GO:0043271	negative regulation of ion transport	31/2132	160/18723	0.0020894	0.0220278	0.0185689	SYT11/STC1/SNCA/SLC6A9/SFRP4/PLN/OPRL1/NPY5R/NOS1/NEDD4L/LEP/INPP5K/HTR1B/HRH3/HECW1/HCRT/GPM6B/GOPC/GNAO1/GEM/FKBP1B/FGF12/DRD4/DRD2/CRHR1/CNR1/CBARP/CAV1/CALM3/CACNB3/ABAT	31	2.67998	1.70149
GO:0010827	regulation of glucose transmembrane transport	18/2132	77/18723	0.00214965	0.0226219	0.0190697	TERT/SLC25A27/SLC1A2/RAP1A/PRKCI/PRKCB/POU4F2/OCLN/NR4A3/LEP/IRS2/INPP5K/IGF1/FGF19/FABP5/ENPP1/CLIP3/CAPN10	18	2.66763	2.05291
GO:0016050	vesicle organization	51/2132	300/18723	0.00222686	0.0233921	0.019719	ZEB2/YIPF7/WASHC4/VPS37D/VAMP2/VAMP1/UNC13A/TMEM9/TMEM175/SYT7/SYT4/SYT13/SYT11/SYT1/SYP/STXBP1/STX3/STX1B/STX1A/STX11/SRPX/SNX10/SNCA/SNAP25/SLC2A4/SDC4/SCAP/RAB7B/RAB3A/PTPRN/PRRT2/PRKCI/PI4K2B/NKD2/MYO7A/MVB12A/KNL1/GRIK5/DNM1/DLG4/CPLX2/CPLX1/CORO1A/CD34/CD2AP/CAV2/CAV1/BAIAP3/ATP13A2/AP1M1/ANXA1	51	2.65231	1.49292
GO:0016311	dephosphorylation	67/2132	417/18723	0.00226782	0.0237793	0.0200454	SBF1/ROCK2/ROCK1/PTPRZ1/PTPRU/PTPRT/PTPRS/PTPRR/PTPRQ/PTPRO/PTPRN2/PTPRB/PTPN5/PTPN23/PTPN21/PTPN18/PRKCD/PPP4R4/PPP2R5B/PPP2R5A/PPP2R2C/PPP2R2B/PPP2R1A/PPP1R3C/PPP1R3B/PPP1R1B/PPP1R17/PPP1R16A/PPP1R12A/PPM1K/PPM1E/PPARGC1B/PLPPR3/PLPPR1/PLPP4/PLPP1/PINK1/PHOSPHO1/PDXP/NT5M/NT5DC3/NT5DC2/NSMF/NPNT/MTMR11/MEF2C/MAGI2/LRRK2/LHPP/ITGA2/ITGA1/INPP5K/IMPA2/FKBP1B/EYA2/EPHX2/DUSP8/DUSP28/DUSP16/DUSP15/…	67	2.64439	1.411
GO:0048839	inner ear development	35/2132	188/18723	0.00228995	0.0239681	0.0202045	ZIC1/WNT1/WHRN/TPRN/TMIE/TCAP/SOX9/SOBP/SLC25A27/SDC4/RBPJ/PVALB/POU4F3/POU3F4/PJVK/PAX8/PAX2/NEUROG1/NEUROD1/MYO7A/LHX3/HPCA/HEY2/HES5/GBX2/GABRA5/FZD6/FZD3/FGF8/FGF10/COL2A1/CEBPA/CALB1/ATP8B1/ALDH1A3	35	2.64017	1.63493
GO:0048284	organelle fusion	28/2132	141/18723	0.0023043	0.024075	0.0202946	YIPF7/VAMP2/VAMP1/TMEM175/SYT7/SYT4/SYT13/SYT11/SYT1/STXBP1/STX3/STX1B/STX1A/STX11/SNCA/SNAP25/RAB7B/RAB3A/PRRT2/NKD2/GRIK5/CPLX2/CPLX1/CORO1A/CDK1/CAV2/ATP13A2/ANXA1	28	2.63746	1.74392
GO:0042472	inner ear morphogenesis	21/2132	96/18723	0.00232769	0.0242757	0.0204638	ZIC1/WNT1/WHRN/TPRN/TMIE/TCAP/SOX9/SOBP/POU4F3/POU3F4/PAX8/PAX2/NEUROG1/MYO7A/GBX2/FZD6/FZD3/FGF8/FGF10/COL2A1/ALDH1A3	21	2.63307	1.92104
GO:0009268	response to pH	12/2132	43/18723	0.00240623	0.025005	0.0210786	TRPV1/SST/SLC38A3/RAB11B/MCOLN1/KCNK4/INSRR/GPR68/ASIC3/ASIC1/ARSB/ABCC8	12	2.61866	2.45076
GO:0030517	negative regulation of axon extension	12/2132	43/18723	0.00240623	0.025005	0.0210786	TRIM46/TNR/SEMA4F/RTN4R/PTPRS/PLXNA3/MT3/MAP2/KIAA0319/DRAXIN/CDK5R1/CDK5	12	2.61866	2.45076
GO:0032414	positive regulation of ion transmembrane transporter activity	23/2132	109/18723	0.00243691	0.0252786	0.0213092	STAC2/SLC6A9/PIRT/PINK1/NLGN3/LRRC55/KCNC1/KCNA1/HTR3A/FGF14/DRD4/DMD/CRACR2A/CDK5/CALM3/CACNG4/CACNG3/CACNG2/CACNB3/ATP1B2/ATP1B1/ADRB2/ABCC8	23	2.61316	1.85306
GO:0009581	detection of external stimulus	27/2132	135/18723	0.00245658	0.0254373	0.021443	WHRN/UNC119/TRPV1/TMEM120A/TCAP/PRDM12/PLEKHB1/PJVK/PITPNM1/PHF24/NTRK1/NGFR/MMP24/KCNK4/KCNA1/ITGA2/GRIK2/GNGT2/EPHB1/ELOVL4/DRGX/CSRP3/CRB1/CDH2/CACNB3/ASIC3/ABCA4	27	2.60967	1.75638
GO:0006112	energy reserve metabolic process	19/2132	84/18723	0.00246251	0.0254532	0.0214564	UGP2/STBD1/PYGB/PPP1R3G/PPP1R3C/PPP1R3B/PPP1R3A/PPP1R1A/PHLDA2/NR1D1/MT3/MC4R/LEP/IRS2/INPP5K/IGF1/GNMT/ENPP1/AGL	19	2.60862	1.98638
GO:0006665	sphingolipid metabolic process	30/2132	155/18723	0.00248154	0.0256044	0.0215839	TLCD3B/TH/TECR/ST8SIA3/ST8SIA1/ST6GALNAC5/SPTLC1/SMPD3/SGMS2/SGMS1/SERINC5/SERINC2/PRKD3/PRKCD/PPP2R1A/PLPP1/PLA2G6/PEMT/NAAA/HACD1/ENPP7/ELOVL4/ELOVL2/DEGS2/CERS4/CERK/B4GALNT1/B3GALT4/B3GALT1/ABCA2	30	2.60528	1.69972
GO:0019896	axonal transport of mitochondrion	7/2132	18/18723	0.00250457	0.0257961	0.0217455	UCHL1/TRAK2/SYBU/NEFL/MAPT/FEZ1/AGBL4	7	2.60127	3.41518
GO:1901880	negative regulation of protein depolymerization	17/2132	72/18723	0.00251755	0.025884	0.0218196	STMN2/SPTBN4/SPEF1/SCIN/MAP1B/LMOD3/LMOD2/LIMA1/GSN/FGF13/CRACD/CLASP2/CARMIL2/CAMSAP3/BMERB1/APC2/ADD2	17	2.59902	2.0735
GO:0022604	regulation of cell morphogenesis	52/2132	309/18723	0.00252933	0.0259592	0.0218829	UNC13A/TPM1/TESK1/SYT4/SYT3/SYT2/SYT1/SS18L1/SH3D19/RNF157/RND2/RND1/RIMS2/RIMS1/RHOF/RHOBTB3/RAC3/POSTN/PLXNA4/PLXNA3/PARP6/PALMD/PALM2AKAP2/PALM/PAK3/NTNG2/NEDD4L/MYH14/MFSD2A/LRP8/KANK1/ITSN2/ITGA7/GRIP1/FGD3/FGD1/FERMT2/F2/F11R/DLG4/DLC1/CUX2/CSPG5/CPNE9/CPNE6/CPNE5/CORO1A/CNTN2/CDC42SE1/CD44/CACNG7/ANXA1	52	2.59699	1.47786
GO:0002027	regulation of heart rate	22/2132	103/18723	0.00255101	0.0260894	0.0219928	TRPV1/TPM1/SPTBN4/SLC1A1/SCN5A/SCN3B/POPDC2/PLN/KCNJ5/KCNJ3/KCNJ2/KCNH6/KCND3/HEY2/HCN4/FKBP1B/DSC2/DRD2/DMD/CAV1/CALM3/CACNA1D	22	2.59329	1.87574
GO:0030148	sphingolipid biosynthetic process	22/2132	103/18723	0.00255101	0.0260894	0.0219928	TLCD3B/ST8SIA3/ST8SIA1/ST6GALNAC5/SPTLC1/SGMS2/SGMS1/PRKD3/PRKCD/PLPP1/PLA2G6/PEMT/HACD1/ENPP7/ELOVL4/ELOVL2/DEGS2/CERS4/B4GALNT1/B3GALT4/B3GALT1/ABCA2	22	2.59329	1.87574
GO:0035337	fatty-acyl-CoA metabolic process	11/2132	38/18723	0.00263037	0.0268067	0.0225974	TECR/SLC25A1/HACD1/FAR2/ELOVL4/ELOVL2/DGAT1/ACSL6/ACSL5/ACSBG2/ACOT7	11	2.57998	2.54213
GO:0048713	regulation of oligodendrocyte differentiation	11/2132	38/18723	0.00263037	0.0268067	0.0225974	TLR2/TENM4/SOX1/SLC45A3/PTPRZ1/OLIG2/NKX2-2/HES5/GSX2/DUSP15/DUSP10	11	2.57998	2.54213
GO:0070252	actin-mediated cell contraction	21/2132	97/18723	0.00265867	0.0270477	0.0228005	TPM1/STC1/SHTN1/SCN5A/SCN3B/PLN/NEDD4L/MYH2/KCNJ8/KCNJ5/KCNJ3/KCNJ2/KCND3/HCN4/GSN/GJC1/FGF13/FGF12/DSC2/CAV1/CACNA1D	21	2.57533	1.90123
GO:0018958	phenol-containing compound metabolic process	23/2132	110/18723	0.00275619	0.0279907	0.0235955	ZEB2/TH/SRD5A1/SNCB/SNCA/SLC7A11/SLC1A1/SLC16A2/RNF180/PNMT/PAX8/PAH/MC1R/LY6E/HTR1A/HDC/GRIN2A/DRD4/DRD2/DBH/COMT/CHRNB2/ABAT	23	2.55969	1.83621
GO:0031113	regulation of microtubule polymerization	14/2132	55/18723	0.00280716	0.0283329	0.0238839	TUBB4A/STMN2/SNCA/SLAIN2/OCLN/MET/MAPT/MAPRE3/MAP2/MAP1B/CLIP3/CDK5R1/CAMSAP3/ARL2	14	2.55173	2.23539
GO:0098900	regulation of action potential	14/2132	55/18723	0.00280716	0.0283329	0.0238839	SLC8A2/SCN5A/KCNJ2/KCNAB2/HCN4/FGF13/FGF12/DSC2/CXADR/CNR1/CHRNB2/CAV1/CALM3/CACNB3	14	2.55173	2.23539
GO:0001975	response to amphetamine	10/2132	33/18723	0.00280939	0.0283329	0.0238839	TH/SLC1A1/RGS17/PPP1R1B/GRIN2A/DRD4/DRD2/DBH/CALM3/ASIC1	10	2.55139	2.66118
GO:0050974	detection of mechanical stimulus involved in sensory perception	10/2132	33/18723	0.00280939	0.0283329	0.0238839	WHRN/TMEM120A/PJVK/PHF24/NTRK1/KCNK4/KCNA1/ITGA2/CACNB3/ASIC3	10	2.55139	2.66118
GO:0021884	forebrain neuron development	8/2132	23/18723	0.00282797	0.0284216	0.0239587	ZMIZ1/SOX1/PLXNA3/NHLH2/LHX6/GBX2/FGF8/DCLK2	8	2.54853	3.05457
GO:0060487	lung epithelial cell differentiation	8/2132	23/18723	0.00282797	0.0284216	0.0239587	THRB/SOX9/SAV1/RBPJ/HOXA5/FOXJ1/FGF10/ASCL1	8	2.54853	3.05457
GO:0002091	negative regulation of receptor internalization	6/2132	14/18723	0.00288693	0.0287589	0.024243	WDR54/NECAB2/LRRTM2/DLG4/ANKRD13D/ANKRD13B	6	2.53956	3.76367
GO:0033604	negative regulation of catecholamine secretion	6/2132	14/18723	0.00288693	0.0287589	0.024243	SYT4/SYT11/DRD2/CNR1/CHGA/ABAT	6	2.53956	3.76367
GO:0033605	positive regulation of catecholamine secretion	6/2132	14/18723	0.00288693	0.0287589	0.024243	SYT1/STX1A/PINK1/NPY2R/CHRNB2/CARTPT	6	2.53956	3.76367
GO:0035641	locomotory exploration behavior	6/2132	14/18723	0.00288693	0.0287589	0.024243	TNR/NLGN2/LRRK2/DPP4/DLG4/APOE	6	2.53956	3.76367
GO:0060081	membrane hyperpolarization	6/2132	14/18723	0.00288693	0.0287589	0.024243	PRKCZ/KCNQ3/CRTC1/CASP1/CACNG2/CACNB3	6	2.53956	3.76367
GO:0060998	regulation of dendritic spine development	15/2132	61/18723	0.00290247	0.0287589	0.024243	SHANK1/PTPRS/PPFIA2/PAK3/NLGN1/NGEF/MEF2C/LRP8/KIF1A/GRIN3A/FSTL4/FOXO6/DNM3/CUX2/APOE	15	2.53723	2.15948
GO:0050772	positive regulation of axonogenesis	18/2132	79/18723	0.00290328	0.0287589	0.024243	SLITRK1/SHTN1/RUFY3/ROBO2/RND2/POU4F2/PLXNA4/PLXNA3/NEFL/MAPT/MAP6/MAP1B/LIMK1/L1CAM/ISLR2/GDI1/DSCAM/CDH4	18	2.53711	2.00094
GO:0021562	vestibulocochlear nerve development	5/2132	10/18723	0.00293084	0.0287589	0.024243	POU4F3/PAX2/NEUROG1/CHRNB2/ATP8B1	5	2.53301	4.39095
GO:0021903	rostrocaudal neural tube patterning	5/2132	10/18723	0.00293084	0.0287589	0.024243	WNT1/PAX6/KDM2B/GBX2/FGF8	5	2.53301	4.39095
GO:0038003	G protein-coupled opioid receptor signaling pathway	5/2132	10/18723	0.00293084	0.0287589	0.024243	SYP/OPRM1/OPRL1/NPBWR2/ADCY8	5	2.53301	4.39095
GO:0048671	negative regulation of collateral sprouting	5/2132	10/18723	0.00293084	0.0287589	0.024243	RGMA/PTPRS/FSTL4/FGF13/DCC	5	2.53301	4.39095
GO:0098917	retrograde trans-synaptic signaling	5/2132	10/18723	0.00293084	0.0287589	0.024243	NOS1/NLGN1/GUCY1A1/FABP5/CNR1	5	2.53301	4.39095
GO:1902513	regulation of organelle transport along microtubule	5/2132	10/18723	0.00293084	0.0287589	0.024243	TRIM46/NEFH/MAP2/FEZ1/CNIH2	5	2.53301	4.39095
GO:1905809	negative regulation of synapse organization	5/2132	10/18723	0.00293084	0.0287589	0.024243	TLR2/SLIT1/ROBO2/NEUROD2/CBLN1	5	2.53301	4.39095
GO:0043434	response to peptide hormone	66/2132	414/18723	0.00294658	0.0288646	0.0243321	ZBTB7B/YWHAG/WNT1/VGF/VAMP2/TRPV1/TRARG1/TLR2/TH/TGFBR3/SRD5A1/SP1/SOCS2/SLC2A4/SLC27A4/SCAP/ROCK2/ROCK1/RANGAP1/RAB15/PTPRN/PRKCZ/PRKCI/PRKCD/PRKCB/PPARG/PPARA/POU4F2/PLN/PIK3R3/NR4A3/NKX6-1/NEFL/MYO5A/MC4R/MAP1B/LRP6/LEP/KANK1/IRS2/IQGAP1/INSRR/INPP5K/INHBB/GPT/GLP1R/FOXC2/ENPP1/DENND4C/CYSLTR2/CYBB/CSRP3/CSK/CRHR2/CRHR1/CFLAR/CAV2/CAV1/CAPN10/BTG2/BCAR1/ARG1/ANXA1/AGTR1/ADCY8/ABCC8	66	2.53068	1.40001
GO:0071375	cellular response to peptide hormone stimulus	49/2132	290/18723	0.00304085	0.0297378	0.0250683	ZBTB7B/YWHAG/WNT1/VAMP2/TRARG1/SRD5A1/SP1/SOCS2/SLC2A4/SLC27A4/ROCK2/ROCK1/RANGAP1/RAB15/PRKCZ/PRKCI/PRKCD/PRKCB/PPARG/POU4F2/PIK3R3/NR4A3/NKX6-1/MYO5A/MAP1B/LEP/KANK1/IRS2/INSRR/INPP5K/INHBB/GPT/GLP1R/FOXC2/ENPP1/DENND4C/CYSLTR2/CSRP3/CSK/CRHR2/CRHR1/CFLAR/CAV2/CAV1/CAPN10/BCAR1/ARG1/AGTR1/ADCY8	49	2.51701	1.48384
GO:0033674	positive regulation of kinase activity	73/2132	467/18723	0.00306907	0.0299634	0.0252584	VAC14/UNC119/TTBK1/TNFSF15/TLR4/TCIM/SRCIN1/SNCA/SLC8A2/SLC1A1/SDC4/SASH1/RET/RAP1A/PRKCZ/PRKCD/PINK1/PIK3CG/NTRK1/NRG3/NRG1/MT3/MOB1B/MET/MAPT/MAPRE3/MAP3K10/MAP2K2/MADD/LRRK2/LRP8/LEP/ITGB3/IQGAP1/INSRR/IL18/IGF1/GRM5/GPRC5B/FLT3/FGF13/FGF1/FERMT2/F2/ERBB3/EPHB1/EPHA8/EPHA6/EPHA10/EEF1A2/DRD4/DRD2/DOCK3/DLG4/DGKQ/DDR2/DDR1/CSK/CDK5R2/CDK5R1/CDK5/CD86/CD24/CCND2/CCL19/CARTPT/CALM3/BTC/ANGPT4/ALK…	73	2.51299	1.37276
GO:0007517	muscle organ development	54/2132	327/18723	0.00320406	0.0312288	0.0263251	ZFHX3/TPM1/TGFBR3/TCAP/STRA6/SGCE/SAP30/RBPJ/RBFOX1/POU4F1/POPDC2/PAX5/P2RX2/NUPR1/NRG1/NEUROG1/MYOZ2/MYOZ1/MYL3/MYH14/MEF2C/LY6E/LMOD3/KLF5/JPH1/ITGA7/IGSF8/IGF1/HOXD9/HOXD10/HIVEP3/HEY2/GTF3C5/GPC1/FOXN2/FOXC2/FOXC1/FHL1/FGF8/EPHB1/DNER/DMD/DCN/CSRP3/CNTF/CFLAR/CDK5/CD164/CAV2/CAV1/BTG2/BASP1/ANKRD1/ADGRB1	54	2.4943	1.45022
GO:0051931	regulation of sensory perception	11/2132	39/18723	0.00329281	0.0319865	0.0269638	ZFHX2/SCN11A/P2RX3/OPRM1/OPRL1/NPY2R/GRM1/GRIN2D/FABP5/COMT/CACNB3	11	2.48243	2.47694
GO:0086091	regulation of heart rate by cardiac conduction	11/2132	39/18723	0.00329281	0.0319865	0.0269638	SCN5A/SCN3B/KCNJ5/KCNJ3/KCNJ2/KCNH6/KCND3/HCN4/DSC2/CAV1/CACNA1D	11	2.48243	2.47694
GO:0002090	regulation of receptor internalization	14/2132	56/18723	0.00335795	0.0325648	0.0274513	WDR54/SFRP4/NECAB2/MAGI2/LRRTM2/ITGB3/HPCA/GSG1L/DRD4/DRD2/DLG4/APELA/ANKRD13D/ANKRD13B	14	2.47393	2.19547
GO:0009582	detection of abiotic stimulus	27/2132	138/18723	0.00339038	0.0328245	0.0276702	WHRN/UNC119/TRPV1/TMEM120A/TCAP/PRDM12/PLEKHB1/PJVK/PITPNM1/PHF24/NTRK1/NGFR/MMP24/KCNK4/KCNA1/ITGA2/GRIK2/GNGT2/EPHB1/ELOVL4/DRGX/CSRP3/CRB1/CDH2/CACNB3/ASIC3/ABCA4	27	2.46975	1.7182
GO:0050796	regulation of insulin secretion	31/2132	165/18723	0.0034151	0.0330089	0.0278257	VSNL1/SYT7/SYBU/STX1A/SSTR5/SNAP25/PLA2G6/NR1D1/NNAT/NLGN2/NKX6-1/NEUROD1/LEP/IRS2/INHBB/GPR68/GPR27/FKBP1B/DRD2/DPP4/CNR1/CHGA/CARTPT/CAPN10/CAMK2N1/BRSK2/BAIAP3/ADCY8/ADCY5/ABCC8/ABAT	31	2.4666	1.64993
GO:0035338	long-chain fatty-acyl-CoA biosynthetic process	7/2132	19/18723	0.00357973	0.0344316	0.029025	TECR/HACD1/ELOVL4/ELOVL2/ACSL6/ACSL5/ACSBG2	7	2.44615	3.23543
GO:0050961	detection of temperature stimulus involved in sensory perception	7/2132	19/18723	0.00357973	0.0344316	0.029025	TRPV1/PRDM12/NTRK1/MMP24/GRIK2/EPHB1/ASIC3	7	2.44615	3.23543
GO:0000038	very long-chain fatty acid metabolic process	10/2132	34/18723	0.00358008	0.0344316	0.029025	TECRL/TECR/SLC27A5/SLC27A4/SLC27A2/HACD1/ELOVL4/ELOVL2/ACSL6/ACOX2	10	2.44611	2.58291
GO:0008643	carbohydrate transport	29/2132	152/18723	0.00360193	0.0345845	0.0291539	TRARG1/TERT/SMPD3/SLC45A3/SLC45A1/SLC37A1/SLC2A6/SLC2A5/SLC2A4/SLC2A11/SLC27A4/SLC25A27/SLC1A2/RAP1A/PRKCI/PRKCB/POU4F2/OCLN/NR4A3/MFSD2A/LEP/IRS2/INPP5K/IGF1/FGF19/FABP5/ENPP1/CLIP3/CAPN10	29	2.44346	1.67549
GO:0030307	positive regulation of cell growth	31/2132	166/18723	0.00375217	0.0359676	0.0303198	UNC13A/SYT4/SYT3/SYT2/SYT1/SHTN1/RUFY3/RNF157/RND2/RIMS2/RIMS1/POU4F2/NEDD4L/MFSD2A/MAPT/MAP1B/LIMK1/L1CAM/KDM2B/ITSN2/ISLR2/IGF1/GDI1/F2/DSCAM/CXCL16/CPNE9/CPNE6/CPNE5/CDH4/CACNG7	31	2.42572	1.63999
GO:0021591	ventricular system development	9/2132	29/18723	0.00378362	0.0360904	0.0304233	TTC21B/SLC7A11/PAX5/NME5/MBOAT7/KDM2B/CELSR2/CDK6/ATP1B2	9	2.42209	2.72542
GO:0048679	regulation of axon regeneration	9/2132	29/18723	0.00378362	0.0360904	0.0304233	TNR/RTN4RL1/RTN4R/RGMA/PTPRS/KREMEN1/KIAA0319/FKBP1B/CNTF	9	2.42209	2.72542
GO:0051654	establishment of mitochondrion localization	9/2132	29/18723	0.00378362	0.0360904	0.0304233	WASF1/UCHL1/TRAK2/SYBU/NEFL/MAPT/MAP1B/FEZ1/AGBL4	9	2.42209	2.72542
GO:0002021	response to dietary excess	8/2132	24/18723	0.00382393	0.0362369	0.0305468	VGF/TRPV1/SGIP1/PCSK1N/MC4R/LEP/APOE/ADRB2	8	2.41749	2.9273
GO:0021801	cerebral cortex radial glia-guided migration	8/2132	24/18723	0.00382393	0.0362369	0.0305468	ZMIZ1/MBOAT7/LRP8/CDK5R2/CDK5R1/CDK5/BMERB1/ADGRG1	8	2.41749	2.9273
GO:0022030	telencephalon glial cell migration	8/2132	24/18723	0.00382393	0.0362369	0.0305468	ZMIZ1/MBOAT7/LRP8/CDK5R2/CDK5R1/CDK5/BMERB1/ADGRG1	8	2.41749	2.9273
GO:0060479	lung cell differentiation	8/2132	24/18723	0.00382393	0.0362369	0.0305468	THRB/SOX9/SAV1/RBPJ/HOXA5/FOXJ1/FGF10/ASCL1	8	2.41749	2.9273
GO:0021872	forebrain generation of neurons	13/2132	51/18723	0.00386632	0.0364601	0.030735	ZMIZ1/SOX1/PLXNA3/PAX6/OTP/NHLH2/LHX6/LHX5/HES5/GBX2/FGF8/DCLK2/ASCL1	13	2.4127	2.23852
GO:0048013	ephrin receptor signaling pathway	13/2132	51/18723	0.00386632	0.0364601	0.030735	RBPJ/PAK3/NTRK1/NGEF/EPHB1/EPHA8/EPHA6/EPHA10/EFNB3/EFNA3/CHN1/CDK5R1/ANKS1B	13	2.4127	2.23852
GO:0050982	detection of mechanical stimulus	13/2132	51/18723	0.00386632	0.0364601	0.030735	WHRN/TMEM120A/TCAP/PJVK/PHF24/NTRK1/KCNK4/KCNA1/ITGA2/CSRP3/CDH2/CACNB3/ASIC3	13	2.4127	2.23852
GO:2001259	positive regulation of cation channel activity	17/2132	75/18723	0.00396386	0.0373194	0.0314593	STAC2/PIRT/PINK1/NLGN3/LRRC55/KCNC1/KCNA1/FGF14/CRACR2A/CDK5/CALM3/CACNG4/CACNG3/CACNG2/CACNB3/ADRB2/ABCC8	17	2.40188	1.99056
GO:0061005	cell differentiation involved in kidney development	14/2132	57/18723	0.00399388	0.0375411	0.0316463	PTPRO/POU3F3/PAX8/PAX2/MEF2C/MAGI2/LHX1/IQGAP1/FOXJ1/FOXC2/CD34/CD24/BASP1/ACTA2	14	2.39861	2.15696
GO:0030239	myofibril assembly	15/2132	63/18723	0.00404161	0.0379284	0.0319727	TPM1/TNNT3/TCAP/PGM5/OBSCN/NRAP/MYOZ2/MYOZ1/LMOD3/LMOD2/ITGB1/CSRP3/CFLAR/ANKRD1/ACTG1	15	2.39345	2.09093
GO:1903035	negative regulation of response to wounding	20/2132	94/18723	0.00408993	0.03832	0.0323028	TNR/TAFA5/RTN4RL1/RTN4R/RGMA/PTPRS/PRKCD/PLAU/MYOZ1/KREMEN1/KIAA0319/F2/CLASP2/CD9/CD34/CD109/APOE/AJAP1/ABCC8/ABAT	20	2.38828	1.86849
GO:0010927	cellular component assembly involved in morphogenesis	22/2132	107/18723	0.00416855	0.0389937	0.0328707	TPM1/TNNT3/TLR2/TENM4/TCAP/PGM5/OBSCN/NRAP/MYOZ2/MYOZ1/LMOD3/LMOD2/KNL1/ITGB1/GPC1/CSRP3/CLASP2/CFLAR/CD9/ANKRD1/ACTG1/ABCA2	22	2.38002	1.80562
GO:0030048	actin filament-based movement	25/2132	127/18723	0.00431967	0.0403424	0.0340076	TPM1/STC1/SHTN1/SCN5A/SCN3B/PLN/NEDD4L/MYO7A/MYO5A/MYO1A/MYH2/MYH14/KCNJ8/KCNJ5/KCNJ3/KCNJ2/KCND3/HCN4/GSN/GJC1/FGF13/FGF12/DSC2/CAV1/CACNA1D	25	2.36455	1.72872
GO:0021542	dentate gyrus development	6/2132	15/18723	0.00435196	0.0404488	0.0340974	TMEM108/NEUROD6/NEUROD1/CDK6/BTG2/ATAT1	6	2.36132	3.51276
GO:0035493	SNARE complex assembly	6/2132	15/18723	0.00435196	0.0404488	0.0340974	VAMP2/VAMP1/STXBP1/STX1A/SNCA/PRRT2	6	2.36132	3.51276
GO:0071599	otic vesicle development	6/2132	15/18723	0.00435196	0.0404488	0.0340974	TCAP/SOX9/PAX8/FGF8/FGF10/COL2A1	6	2.36132	3.51276
GO:0007605	sensory perception of sound	29/2132	154/18723	0.00437415	0.0405901	0.0342165	WHRN/TPRN/TMIE/THRB/TH/SRRM4/SPTBN4/SOBP/SLC1A3/POU4F3/POU4F2/POU3F4/PJVK/P2RX2/OTOGL/OTOF/MYO7A/MYO1A/MYH14/LHFPL4/GABRA5/COL4A3/COL2A1/COL11A2/CHRNB2/CACNA1D/BARHL1/ATP8B1/ATP2B2	29	2.35911	1.65373
GO:0007157	heterophilic cell-cell adhesion via plasma membrane cell adhesion molecules	12/2132	46/18723	0.00442319	0.0409145	0.0344899	TENM4/NLGN1/IGSF21/CXADR/CRB2/CRB1/CDH4/CDH2/CD164/CBLN1/CADM3/AMIGO3	12	2.35426	2.29093
GO:0010828	positive regulation of glucose transmembrane transport	12/2132	46/18723	0.00442319	0.0409145	0.0344899	TERT/SLC1A2/RAP1A/PRKCI/POU4F2/OCLN/NR4A3/IRS2/IGF1/FGF19/CLIP3/CAPN10	12	2.35426	2.29093
GO:0043242	negative regulation of protein-containing complex disassembly	18/2132	82/18723	0.00443645	0.0409719	0.0345383	STMN2/SPTBN4/SPEF1/SCIN/MAP1B/LMOD3/LMOD2/LIMA1/IRAK3/GSN/FGF13/CRACD/CLASP2/CARMIL2/CAMSAP3/BMERB1/APC2/ADD2	18	2.35296	1.92773
GO:0061572	actin filament bundle organization	30/2132	161/18723	0.00445087	0.0410398	0.0345955	TPM1/TMEFF2/TESK1/SYNPO2/SPIRE2/SHTN1/SHANK1/SDC4/ROCK2/ROCK1/RFLNA/PPM1E/PHACTR1/PFN2/PDXP/MET/LIMK1/LIMA1/KCTD13/INPP5K/FMN2/FERMT2/F11R/EVL/DPYSL3/DLC1/CLASP2/CALD1/ADD2/ACTG1	30	2.35156	1.63638
GO:0010765	positive regulation of sodium ion transport	10/2132	35/18723	0.00450921	0.0414462	0.0349381	SCN5A/SCN3B/NOS1/FXYD1/FGF12/DRD4/DMD/CNTN1/ATP1B2/ATP1B1	10	2.3459	2.50911
GO:0035633	maintenance of blood-brain barrier	10/2132	35/18723	0.00450921	0.0414462	0.0349381	SLC1A1/SH3GL2/OCLN/MFSD2A/ITGB1/F11R/DMD/CLDN1/ACTG1/ABCC8	10	2.3459	2.50911
GO:0006942	regulation of striated muscle contraction	20/2132	95/18723	0.00463866	0.0425687	0.0358844	TNNT3/STRIT1/STC1/SCN5A/SCN4A/PLN/PIK3CG/NOS1/MYL3/KCNJ2/HCN4/FKBP1B/FGF13/DSC2/DMD/CHGA/CAV1/CALM3/ATP1B1/ACE2	20	2.33361	1.84882
GO:0003407	neural retina development	16/2132	70/18723	0.00467989	0.0428793	0.0361462	TSPAN12/THRB/SOX9/SMARCA4/SLC1A1/SLC17A7/POU4F2/NEUROD4/NEUROD1/MEGF11/LHX1/GPM6A/DSCAM/CRB2/CRB1/CALB1	16	2.32976	2.00729
GO:0048857	neural nucleus development	15/2132	64/18723	0.00473475	0.0432456	0.0364549	TTBK1/SYNGR3/KIRREL3/KCNC1/INA/HOXB2/G6PD/FOXP2/CHRNB2/CDK5R2/CDK5R1/CALM3/BASP1/ASCL1/ALDH1A3	15	2.3247	2.05826
GO:0055002	striated muscle cell development	15/2132	64/18723	0.00473475	0.0432456	0.0364549	TPM1/TNNT3/TCAP/PGM5/OBSCN/NRAP/MYOZ2/MYOZ1/LMOD3/LMOD2/ITGB1/CSRP3/CFLAR/ANKRD1/ACTG1	15	2.3247	2.05826
GO:0045229	external encapsulating structure organization	50/2132	304/18723	0.0048091	0.0436096	0.0367618	WASHC1/TNXB/TNR/TGM3/SPOCK2/SOX9/SMPD3/POSTN/NTNG2/NPNT/MMP25/MMP24/MMP23B/MMP19/MMP17/MMP11/MIA/LUM/KLK4/ITGB1/GPM6B/GFAP/FOXC2/FOXC1/ECM2/DPT/DPP4/DMP1/DDR2/DDR1/COMP/COL9A3/COL9A2/COL9A1/COL8A1/COL6A6/COL4A3/COL2A1/COL24A1/COL11A2/CLASP2/CFLAR/CAV2/CAV1/CARMIL2/APLP1/ADAMTS2/ADAMTS19/ADAMTS16/ADAMTS12	50	2.31794	1.44439
GO:0010739	positive regulation of protein kinase A signaling	5/2132	11/18723	0.0048722	0.0436096	0.0367618	TCIM/RAMP3/MIF/MC1R/ADRB2	5	2.31227	3.99177
GO:0021604	cranial nerve structural organization	5/2132	11/18723	0.0048722	0.0436096	0.0367618	PLXNA4/PLXNA3/PAX2/KCNA2/HOXB2	5	2.31227	3.99177
GO:0021892	cerebral cortex GABAergic interneuron differentiation	5/2132	11/18723	0.0048722	0.0436096	0.0367618	RAC3/LHX6/DRD2/CNTN2/ASCL1	5	2.31227	3.99177
GO:0030432	peristalsis	5/2132	11/18723	0.0048722	0.0436096	0.0367618	SSTR2/P2RX3/P2RX2/NEUROG1/DRD2	5	2.31227	3.99177
GO:0034776	response to histamine	5/2132	11/18723	0.0048722	0.0436096	0.0367618	GABRG2/GABRB3/GABRB1/DRD4/DRD2	5	2.31227	3.99177
GO:0042135	neurotransmitter catabolic process	5/2132	11/18723	0.0048722	0.0436096	0.0367618	PRIMA1/COMT/BCHE/ACHE/ABAT	5	2.31227	3.99177
GO:0045628	regulation of T-helper 2 cell differentiation	5/2132	11/18723	0.0048722	0.0436096	0.0367618	PRKCZ/IL4R/IL18/CD86/ANXA1	5	2.31227	3.99177
GO:0060579	ventral spinal cord interneuron fate commitment	5/2132	11/18723	0.0048722	0.0436096	0.0367618	SOX1/NKX2-2/LHX3/DMRT3/ASCL1	5	2.31227	3.99177
GO:0060581	cell fate commitment involved in pattern specification	5/2132	11/18723	0.0048722	0.0436096	0.0367618	SOX1/NKX2-2/LHX3/DMRT3/ASCL1	5	2.31227	3.99177
GO:0070778	L-aspartate transmembrane transport	5/2132	11/18723	0.0048722	0.0436096	0.0367618	SLC25A22/SLC1A6/SLC1A3/SLC1A2/SLC1A1	5	2.31227	3.99177
GO:0086070	SA node cell to atrial cardiac muscle cell communication	5/2132	11/18723	0.0048722	0.0436096	0.0367618	SCN5A/SCN3B/HCN4/GJC1/CACNA1D	5	2.31227	3.99177
GO:0099550	trans-synaptic signaling, modulating synaptic transmission	5/2132	11/18723	0.0048722	0.0436096	0.0367618	GUCY1A1/GRM5/EFNB3/CSPG5/CNR1	5	2.31227	3.99177
GO:0042471	ear morphogenesis	23/2132	115/18723	0.00493105	0.0440684	0.0371486	ZIC1/WNT1/WHRN/TPRN/TMIE/TCAP/SOX9/SOBP/PRKRA/POU4F3/POU3F4/PAX8/PAX2/NKX3-2/NEUROG1/MYO7A/GBX2/FZD6/FZD3/FGF8/FGF10/COL2A1/ALDH1A3	23	2.30706	1.75638
GO:0014047	glutamate secretion	7/2132	20/18723	0.00497261	0.0443035	0.0373467	TRPV1/STXBP1/SNCA/NPY5R/HRH3/GRM2/APBA1	7	2.30342	3.07366
GO:0017121	plasma membrane phospholipid scrambling	7/2132	20/18723	0.00497261	0.0443035	0.0373467	XKR7/XKR6/XKR4/PLSCR4/P2RX7/ANO6/ANO4	7	2.30342	3.07366
GO:0046949	fatty-acyl-CoA biosynthetic process	8/2132	25/18723	0.00507029	0.0448983	0.0378482	TECR/SLC25A1/HACD1/ELOVL4/ELOVL2/ACSL6/ACSL5/ACSBG2	8	2.29497	2.81021
GO:0050951	sensory perception of temperature stimulus	8/2132	25/18723	0.00507029	0.0448983	0.0378482	TRPV1/PRDM12/NTRK1/MMP24/KCNK4/GRIK2/EPHB1/ASIC3	8	2.29497	2.81021
GO:0090382	phagosome maturation	8/2132	25/18723	0.00507029	0.0448983	0.0378482	TMEM175/SYT7/SYT11/SRPX/RAB7B/MYO7A/MCOLN1/CORO1A	8	2.29497	2.81021
GO:0140448	signaling receptor ligand precursor processing	8/2132	25/18723	0.00507029	0.0448983	0.0378482	SCG5/REN/PCSK1N/ENPEP/ECE2/CORIN/CASP1/ACE2	8	2.29497	2.81021
GO:0007160	cell-matrix adhesion	40/2132	233/18723	0.00525773	0.0464677	0.0391712	TNXB/SLK/SGCE/SDC4/ROCK2/ROCK1/PRKCZ/PPFIA2/POSTN/PLAU/ONECUT2/ONECUT1/NPNT/NEXMIF/L1CAM/ITGB6/ITGB3/ITGB1/ITGAV/ITGA7/ITGA2/ITGA1/IQGAP1/HOXA7/GPM6B/FMN1/FERMT2/ECM2/DLC1/DDR1/CLASP2/CDK6/CDK5/CD44/CD34/CAMSAP3/BCR/AJAP1/ADAMTS12/ACTG1	40	2.2792	1.50762
GO:0031016	pancreas development	17/2132	77/18723	0.00526352	0.0464677	0.0391712	SOX9/PAX6/ONECUT2/ONECUT1/NKX6-2/NKX6-1/NKX3-2/NKX2-2/NEUROG3/NEUROD1/MNX1/MET/FGF10/CDK6/CDH2/CCDC40/ANXA1	17	2.27872	1.93886
GO:0072583	clathrin-dependent endocytosis	12/2132	47/18723	0.00533638	0.0470395	0.0396532	UNC119/SYT11/SH3GL2/SGIP1/PIP5K1C/ITSN2/GAK/FCHO2/FCHO1/DNAJC6/AP2A2/AP2A1	12	2.27275	2.24219
GO:0051924	regulation of calcium ion transport	43/2132	255/18723	0.00544068	0.0478863	0.0403669	STRIT1/STC1/STAC2/SNCA/RAMP3/PLPP4/PLN/PLA2G6/PIK3CG/P2RX7/P2RX3/P2RX2/OPRL1/NOS1/JPH4/JPH3/JPH1/INPP5K/HPCA/HCRT/GRIN1/GNAO1/GEM/G6PD/FKBP1B/FGF14/F2/DRD4/DRD2/DMD/CRHR1/CRACR2A/CORO1A/CDK5/CBARP/CAV1/CALM3/CACNB4/CACNB3/CACNA1D/ATP1B1/AHNAK/ADCYAP1R1	43	2.26435	1.48087
GO:0098876	vesicle-mediated transport to the plasma membrane	26/2132	136/18723	0.00548101	0.0481682	0.0406046	WASHC1/VAMP2/TRARG1/STX3/STX1B/SNAP25/SLC1A1/RAB26/RAB11FIP4/RAB11B/PTPN23/NSG1/NDRG4/MAPK10/GRIP1/GOPC/EHD4/DENND1C/DENND1A/CSK/CPLX1/CLSTN1/ATP9A/ARHGAP44/ANKRD50/AMN	26	2.26114	1.67889
GO:0021782	glial cell development	23/2132	116/18723	0.00550378	0.0482953	0.0407117	TTBK1/TLR4/TLR2/TENM4/POU3F2/OLIG1/NRG1/NR1D1/NKX6-2/NKX2-2/MT3/MAPT/KCNJ10/HES5/GFAP/CSPG5/CNTN2/CNTF/CDK6/CDK5/CD9/ASCL1/ABCA2	23	2.25934	1.74124
GO:0060249	anatomical structure homeostasis	51/2132	314/18723	0.00570699	0.0500029	0.0421512	WHRN/TMEM175/TLR4/SOX9/SNX10/SLC8A2/SLC6A2/SLC1A1/SH3GL2/SGCZ/RAC3/PPARGC1B/P2RX7/OCLN/NEUROD1/NCS1/NCDN/MFSD2A/MC4R/ITGB6/ITGB3/ITGB1/HTR1B/GPR55/GPR137/FOXC1/F11R/DMD/CXADR/CSK/CROCC/CRB2/CRB1/CRACD/CORO1A/COL2A1/CNR1/CLDN1/CDK5/CD34/CARTPT/CALB2/CALB1/ATP2B3/ATP2B2/ATP1B2/ADRB2/ACTG1/ABCC8/ABCA4/ABCA3	51	2.24359	1.42636
GO:0009953	dorsal/ventral pattern formation	18/2132	84/18723	0.00578832	0.0506391	0.0426875	WNT7A/TTC21B/SP8/SOX1/RFX4/PAX6/NKX2-2/LMX1B/LHX3/LHX1/HOXB2/GSX2/FGF8/FBXL15/DSCAML1/DMRT3/CXXC4/ASCL1	18	2.23745	1.88183
GO:0090092	regulation of transmembrane receptor protein serine/threonine kinase signaling pathway	43/2132	256/18723	0.00583727	0.0509905	0.0429837	ZEB2/XIAP/WNT1/WFIKKN1/VWC2L/VEPH1/TTK/TGFBR3L/TGFBR3/SPRED3/SKOR2/SKOR1/SFRP4/RGMA/RBPJ/PPARG/PPARA/ONECUT2/ONECUT1/NPNT/MAGI2/KIAA0319/INHBB/IGSF1/HTRA3/HES5/GDF3/GDF1/FSTL1/FST/FOXD1/FGF10/FBXL15/FAM89B/ELAPOR2/DACT2/CRB2/CHST11/CHRDL1/CD109/CAV2/CAV1/ASPN	43	2.23379	1.47508
GO:0048469	cell maturation	31/2132	171/18723	0.00589044	0.0513007	0.0432452	TUT7/SRRM4/SPTBN4/RND1/RET/REN/RAC3/PPARG/NRCAM/NKX6-1/LRRK2/LHX6/HOXA5/HES5/GLDN/G6PD/EPHA8/CNTNAP2/CNTN2/CEBPA/CCR6/CCL19/CATSPERZ/CATSPER3/C1QL1/BSPH1/BNC1/ASCL1/AGRN/ADGRB3/ACTL6B	31	2.22985	1.59204
GO:0051048	negative regulation of secretion	31/2132	171/18723	0.00589044	0.0513007	0.0432452	VSNL1/SYT4/SYT11/SRCIN1/SNCA/RAP1A/OPRM1/NRG1/NPY5R/NPY2R/NEUROG1/LEP/INHBB/HTR1B/HRH3/FKBP1B/ERBB3/DRD4/DRD2/COMT/CNR1/CHGA/CBARP/CARTPT/AVPR2/ATP9A/ASIC1/APOE/ANXA1/ABCC8/ABAT	31	2.22985	1.59204
GO:0009266	response to temperature stimulus	32/2132	178/18723	0.00591392	0.0514281	0.0433526	VGF/TRPV1/TFEC/TCIM/ST8SIA1/SST/SLC25A27/SLC12A5/PRDM12/PIRT/PCSK1N/P2RX3/NTRK1/NOS1/NGFR/NFKBIA/MMP24/MAPT/KCNK4/IGF1/HTR1B/GRIK2/FGF16/FGF1/EPHB1/DRGX/DNAJB4/CDH8/CD34/CASP8/ASIC3/ADRB2	32	2.22812	1.57877
GO:0045471	response to ethanol	26/2132	137/18723	0.00605032	0.0525356	0.0442862	TH/SLC2A4/SETD7/PPARA/PEMT/OPRM1/LEP/HTR3A/HTR1B/GRIN3A/GRIN2A/GRIN1/GLRA2/G6PD/EHMT2/DRD4/DRD2/DBH/CYBB/CNR1/CLDN1/CHRNB2/CDK1/CASP8/ADCYAP1R1/ABAT	26	2.21822	1.66664
GO:0014003	oligodendrocyte development	11/2132	42/18723	0.00611036	0.0527415	0.0444598	TLR2/TENM4/OLIG1/NKX6-2/NKX2-2/KCNJ10/HES5/CNTN2/CD9/ASCL1/ABCA2	11	2.21393	2.30002
GO:0045214	sarcomere organization	11/2132	42/18723	0.00611036	0.0527415	0.0444598	TPM1/TNNT3/TCAP/OBSCN/MYOZ2/MYOZ1/LMOD2/ITGB1/CSRP3/ANKRD1/ACTG1	11	2.21393	2.30002
GO:0045773	positive regulation of axon extension	11/2132	42/18723	0.00611036	0.0527415	0.0444598	SHTN1/RUFY3/POU4F2/MAPT/MAP1B/LIMK1/L1CAM/ISLR2/GDI1/DSCAM/CDH4	11	2.21393	2.30002
GO:0071312	cellular response to alkaloid	11/2132	42/18723	0.00611036	0.0527415	0.0444598	TRPV1/TH/SLC1A3/SLC1A2/SLC1A1/PPP1R1B/OPRM1/HTR1B/EHMT2/BLM/ADCY8	11	2.21393	2.30002
GO:0070528	protein kinase C signaling	9/2132	31/18723	0.00617816	0.0532477	0.0448865	SEZ6/PRSS33/PRKCZ/PLA2G6/MC1R/DGKQ/CSRP3/ANKRD1/ADGRG1	9	2.20914	2.54958
GO:0005977	glycogen metabolic process	16/2132	72/18723	0.00624523	0.053511	0.0451084	UGP2/STBD1/PYGB/PPP1R3G/PPP1R3C/PPP1R3B/PPP1R3A/PPP1R1A/PHLDA2/NR1D1/IRS2/INPP5K/IGF1/GNMT/ENPP1/AGL	16	2.20445	1.95153
GO:0001845	phagolysosome assembly	6/2132	16/18723	0.00629976	0.053511	0.0451084	TMEM175/SYT7/SRPX/RAB7B/MYO7A/CORO1A	6	2.20068	3.29321
GO:0021535	cell migration in hindbrain	6/2132	16/18723	0.00629976	0.053511	0.0451084	POU4F1/NHLH2/ITGB1/CTNNA2/CEND1/ATP1B2	6	2.20068	3.29321
GO:0036159	inner dynein arm assembly	6/2132	16/18723	0.00629976	0.053511	0.0451084	ZMYND10/DNAH7/DNAH1/DNAAF11/CFAP100/CCDC40	6	2.20068	3.29321
GO:0050965	detection of temperature stimulus involved in sensory perception of pain	6/2132	16/18723	0.00629976	0.053511	0.0451084	TRPV1/PRDM12/NTRK1/MMP24/EPHB1/ASIC3	6	2.20068	3.29321
GO:0098884	postsynaptic neurotransmitter receptor internalization	6/2132	16/18723	0.00629976	0.053511	0.0451084	ITGB3/HPCA/GSG1L/DRD4/DNM3/CALY	6	2.20068	3.29321
GO:0099633	protein localization to postsynaptic specialization membrane	6/2132	16/18723	0.00629976	0.053511	0.0451084	RAP1A/PRKCZ/DLG4/CACNG7/CACNG3/CACNG2	6	2.20068	3.29321
GO:0099645	neurotransmitter receptor localization to postsynaptic specialization membrane	6/2132	16/18723	0.00629976	0.053511	0.0451084	RAP1A/PRKCZ/DLG4/CACNG7/CACNG3/CACNG2	6	2.20068	3.29321
GO:0140239	postsynaptic endocytosis	6/2132	16/18723	0.00629976	0.053511	0.0451084	ITGB3/HPCA/GSG1L/DRD4/DNM3/CALY	6	2.20068	3.29321
GO:0051656	establishment of organelle localization	61/2132	390/18723	0.00630083	0.053511	0.0451084	WASF1/UCHL1/TRIM46/TRAK2/TESK1/SYT4/SYT11/SYBU/STXBP1/SPIRE2/SPDL1/SNCA/SLIT1/SLC2A4/SEPTIN5/RAB3A/RAB11B/PRKCZ/PPFIA2/PINK1/PIK3CG/PIK3CD/PAX6/PARD3B/NR4A3/NLGN1/NEFL/NEFH/MYO7A/MYO5A/MYO1A/MAPT/MAP2/MAP1B/LRRK2/KIFAP3/KIF5C/KIF5A/KIF3C/KIF1A/ITGB1/IL4R/GEM/FMN2/FGF10/FEZ1/F8A1/DYNC1I1/DNM1/CROCC/CPLX2/CNIH2/CLASP2/CHGA/CENPQ/CDK5/BICDL1/BICD1/AP3M2/AP3B2/AGBL4	61	2.2006	1.37358
GO:0030198	extracellular matrix organization	49/2132	301/18723	0.00635463	0.0538891	0.0454272	WASHC1/TNXB/TNR/SPOCK2/SOX9/SMPD3/POSTN/NTNG2/NPNT/MMP25/MMP24/MMP23B/MMP19/MMP17/MMP11/MIA/LUM/KLK4/ITGB1/GPM6B/GFAP/FOXC2/FOXC1/ECM2/DPT/DPP4/DMP1/DDR2/DDR1/COMP/COL9A3/COL9A2/COL9A1/COL8A1/COL6A6/COL4A3/COL2A1/COL24A1/COL11A2/CLASP2/CFLAR/CAV2/CAV1/CARMIL2/APLP1/ADAMTS2/ADAMTS19/ADAMTS16/ADAMTS12	49	2.19691	1.42961
GO:0002791	regulation of peptide secretion	35/2132	200/18723	0.00638649	0.0540804	0.0455884	VSNL1/SYT7/SYBU/STX1A/SSTR5/SNAP25/RASL10B/PLA2G6/PAX8/NR1D1/NPY2R/NNAT/NLGN2/NKX6-1/NEUROD1/LEP/IRS2/INHBB/GRP/GPR68/GPR27/FKBP1B/DRD2/DPP4/CNR1/CHGA/CARTPT/CAPN10/CAMK2N1/BRSK2/BAIAP3/ADCY8/ADCY5/ABCC8/ABAT	35	2.19474	1.53683
GO:0006644	phospholipid metabolic process	60/2132	383/18723	0.00647834	0.0546987	0.0461096	VAC14/TMEM86B/SOCS2/SNCA/SMPD3/SLC44A5/SGMS2/SGMS1/SERINC5/SERINC2/PTDSS2/PRKCD/PNPLA6/PMVK/PLPPR3/PLPPR1/PLPP4/PLPP1/PLBD1/PLAAT3/PLA2G6/PLA2G4A/PLA1A/PITPNM1/PISD/PIP5KL1/PIP5K1C/PIK3R3/PIK3CG/PIK3CD/PI4KA/PI4K2B/PEMT/PCYT1B/NAAA/MTMR11/MFSD2A/MBOAT7/LPCAT4/LIPH/LIPG/IP6K3/INPP5K/IMPA2/GDPD1/FABP5/ETNK2/ENPP7/EFR3B/DGKQ/CISH/CHKA/CHAT/ALOX15/AGPAT1/ACHE/ABHD8/ABHD5/ABCA3/ABCA2	60	2.18854	1.37575
GO:1902903	regulation of supramolecular fiber organization	60/2132	383/18723	0.00647834	0.0546987	0.0461096	WASHC1/WASF1/TUBB4A/TPM1/TMEFF2/TESK1/SYNPO2/STMN2/SPTBN4/SPIRE2/SPEF1/SNCA/SLAIN2/SHANK1/SDC4/SCIN/ROCK2/ROCK1/PRKCD/PPM1E/PFN2/PDXP/PAK3/OCLN/MET/MAPT/MAPRE3/MAP2/MAP1B/LMOD3/LMOD2/LIMK1/LIMA1/KANK1/INPP5K/GSN/FMN1/FGF13/FERMT2/F11R/EVL/DLC1/CYFIP2/CTNNA2/CRACD/CORO1A/CLIP3/CLASP2/CHRNA7/CDK5R1/CARMIL2/CAMSAP3/BMERB1/ARL2/ARFIP1/APOE/APC2/ALOX15/ADD2/ACTG1	60	2.18854	1.37575
GO:0086002	cardiac muscle cell action potential involved in contraction	13/2132	54/18723	0.00651263	0.0549083	0.0462864	SCN5A/SCN3B/NEDD4L/KCNJ8/KCNJ5/KCNJ3/KCNJ2/KCND3/GJC1/FGF12/DSC2/CAV1/CACNA1D	13	2.18624	2.11416
GO:0090101	negative regulation of transmembrane receptor protein serine/threonine kinase signaling pathway	25/2132	131/18723	0.0065226	0.0549127	0.0462901	WNT1/WFIKKN1/VWC2L/VEPH1/TGFBR3/SPRED3/SKOR2/SKOR1/PPARG/PPARA/ONECUT2/ONECUT1/MAGI2/IGSF1/HTRA3/GDF3/FST/FAM89B/DACT2/CHST11/CHRDL1/CD109/CAV2/CAV1/ASPN	25	2.18558	1.67593
GO:0001656	metanephros development	18/2132	85/18723	0.00658048	0.0553198	0.0466332	SOX9/ROBO2/RET/POU3F3/PAX8/PAX2/LHX1/KIF26B/HES5/FOXJ1/FOXD1/FOXC2/FMN1/FGF8/FGF10/CD34/CALB1/BASP1	18	2.18174	1.8597
GO:0060314	regulation of ryanodine-sensitive calcium-release channel activity	8/2132	26/18723	0.0066047	0.0554432	0.0467372	PLN/NOS1/JPH4/JPH3/JPH1/FKBP1B/DMD/CALM3	8	2.18015	2.70212
GO:0022010	central nervous system myelination	7/2132	21/18723	0.00673634	0.0561426	0.0473268	TLR2/TENM4/NKX6-2/KCNJ10/HES5/CNTN2/ABCA2	7	2.17158	2.9273
GO:0032291	axon ensheathment in central nervous system	7/2132	21/18723	0.00673634	0.0561426	0.0473268	TLR2/TENM4/NKX6-2/KCNJ10/HES5/CNTN2/ABCA2	7	2.17158	2.9273
GO:0035020	regulation of Rac protein signal transduction	7/2132	21/18723	0.00673634	0.0561426	0.0473268	STMN3/RASGRF1/PIK3CG/KBTBD6/CADM4/AUTS2/ARHGAP44	7	2.17158	2.9273
GO:0043576	regulation of respiratory gaseous exchange	7/2132	21/18723	0.00673634	0.0561426	0.0473268	TSHZ3/TLX3/PBX3/NLGN3/NLGN2/NLGN1/GSX2	7	2.17158	2.9273
GO:0072311	glomerular epithelial cell differentiation	7/2132	21/18723	0.00673634	0.0561426	0.0473268	PTPRO/MAGI2/IQGAP1/FOXJ1/FOXC2/CD24/BASP1	7	2.17158	2.9273
GO:0043062	extracellular structure organization	49/2132	302/18723	0.0067691	0.0563348	0.0474889	WASHC1/TNXB/TNR/SPOCK2/SOX9/SMPD3/POSTN/NTNG2/NPNT/MMP25/MMP24/MMP23B/MMP19/MMP17/MMP11/MIA/LUM/KLK4/ITGB1/GPM6B/GFAP/FOXC2/FOXC1/ECM2/DPT/DPP4/DMP1/DDR2/DDR1/COMP/COL9A3/COL9A2/COL9A1/COL8A1/COL6A6/COL4A3/COL2A1/COL24A1/COL11A2/CLASP2/CFLAR/CAV2/CAV1/CARMIL2/APLP1/ADAMTS2/ADAMTS19/ADAMTS16/ADAMTS12	49	2.16947	1.42488
GO:0032885	regulation of polysaccharide biosynthetic process	10/2132	37/18723	0.00692836	0.0575778	0.0485366	SMPD3/PPP1R3G/PPP1R3C/PPP1R3B/PPP1R3A/IRS2/INPP5K/IGF1/ENPP1/AP2A1	10	2.15937	2.37349
GO:0006073	cellular glucan metabolic process	16/2132	73/18723	0.00717288	0.0593857	0.0500606	UGP2/STBD1/PYGB/PPP1R3G/PPP1R3C/PPP1R3B/PPP1R3A/PPP1R1A/PHLDA2/NR1D1/IRS2/INPP5K/IGF1/GNMT/ENPP1/AGL	16	2.14431	1.9248
GO:0044042	glucan metabolic process	16/2132	73/18723	0.00717288	0.0593857	0.0500606	UGP2/STBD1/PYGB/PPP1R3G/PPP1R3C/PPP1R3B/PPP1R3A/PPP1R1A/PHLDA2/NR1D1/IRS2/INPP5K/IGF1/GNMT/ENPP1/AGL	16	2.14431	1.9248
GO:0045927	positive regulation of growth	43/2132	259/18723	0.00717658	0.0593857	0.0500606	UNC13A/TGFBR3/SYT4/SYT3/SYT2/SYT1/SPTBN4/SHTN1/RUFY3/RNF157/RND2/RIMS2/RIMS1/RBPJ/POU4F2/POU3F2/NEDD4L/MFSD2A/MEF2C/MAPT/MAP1B/LIMK1/LEP/L1CAM/KDM2B/ITSN2/ISLR2/IGF1/HEY2/GDI1/FGF8/F2/DSCAM/DRD2/CXCL16/CPNE9/CPNE6/CPNE5/CDK1/CDH4/CACNG7/BASP1/AGRN	43	2.14408	1.458
GO:0006470	protein dephosphorylation	46/2132	281/18723	0.00722722	0.0597196	0.0503422	SBF1/ROCK2/ROCK1/PTPRZ1/PTPRU/PTPRT/PTPRS/PTPRR/PTPRQ/PTPRO/PTPRN2/PTPRB/PTPN5/PTPN23/PTPN21/PTPN18/PRKCD/PPP4R4/PPP2R5B/PPP2R5A/PPP2R2C/PPP2R2B/PPP2R1A/PPP1R3C/PPP1R3B/PPP1R1B/PPP1R16A/PPP1R12A/PPM1K/PPM1E/PINK1/PDXP/NSMF/MAGI2/LRRK2/ITGA1/FKBP1B/EYA2/DUSP28/DUSP15/DUSP10/DRD2/DNAJC6/DLC1/CDC25C/CALM3	46	2.14103	1.43761
GO:0001709	cell fate determination	11/2132	43/18723	0.00738365	0.0608392	0.0512859	WNT7A/WNT1/POU6F2/PAX6/PAX2/NKX2-2/MESP1/MEF2C/DSCAML1/BARHL2/ASCL1	11	2.13173	2.24653
GO:0021983	pituitary gland development	11/2132	43/18723	0.00738365	0.0608392	0.0512859	SRD5A1/SOX3/RBPJ/POU3F2/PAX6/OTP/LHX3/GSX1/FGF8/FGF10/DRD2	11	2.13173	2.24653
GO:0090087	regulation of peptide transport	35/2132	202/18723	0.00746546	0.0614261	0.0517807	VSNL1/SYT7/SYBU/STX1A/SSTR5/SNAP25/RASL10B/PLA2G6/PAX8/NR1D1/NPY2R/NNAT/NLGN2/NKX6-1/NEUROD1/LEP/IRS2/INHBB/GRP/GPR68/GPR27/FKBP1B/DRD2/DPP4/CNR1/CHGA/CARTPT/CAPN10/CAMK2N1/BRSK2/BAIAP3/ADCY8/ADCY5/ABCC8/ABAT	35	2.12694	1.52162
GO:0060402	calcium ion transport into cytosol	29/2132	160/18723	0.00757074	0.0619856	0.0522523	TRPV1/SNCA/SLC8A2/RAMP3/PLN/P2RX7/P2RX3/P2RX2/NOS1/NALF1/MCOLN1/LETM1/JPH4/JPH3/JPH1/ITPR1/GRIN2D/GRIN2A/GRIN1/FKBP1B/F2/DRD2/DMD/CORO1A/CCL19/CAV1/CALM3/CACNB3/ADCYAP1R1	29	2.12086	1.59172
GO:0016188	synaptic vesicle maturation	5/2132	12/18723	0.00757613	0.0619856	0.0522523	UNC13A/SYP/STXBP1/RAB3A/DLG4	5	2.12055	3.65912
GO:0021559	trigeminal nerve development	5/2132	12/18723	0.00757613	0.0619856	0.0522523	POU4F1/PLXNA4/PLXNA3/NEUROG1/DRGX	5	2.12055	3.65912
GO:0071257	cellular response to electrical stimulus	5/2132	12/18723	0.00757613	0.0619856	0.0522523	PALM/NSMF/NEUROD2/HPCA/GRM1	5	2.12055	3.65912
GO:0086009	membrane repolarization	12/2132	49/18723	0.00760873	0.0621647	0.0524033	SCN5A/NEDD4L/KCNJ8/KCNJ5/KCNJ3/KCNJ2/KCND3/CAV1/CACNB3/CACNA1D/ATP1B2/ATP1B1	12	2.11869	2.15067
GO:0001654	eye development	58/2132	371/18723	0.00765555	0.0624594	0.0526517	WNT7A/WNT5B/TSPAN12/THRB/TH/STRA6/SPRED3/SP3/SOX9/SOX1/SMARCA4/SLC7A11/SLC1A1/SLC17A7/SLC17A6/SALL2/RET/PRKCI/POU4F2/PLAAT3/PBX3/PAX6/PAX2/OLFM3/NEUROD4/NEUROD1/MYO7A/MFSD2A/MEIS3/MEGF11/MAB21L2/MAB21L1/LHX1/LAMA1/KDM2B/HPCA/HES5/GPM6A/GDF3/FOXC2/FOXC1/FGF10/EPHB1/DZANK1/DSCAM/DRD2/CRYBG3/CRYBB2/CRB2/CRB1/COL8A1/CNTF/CLIC4/CHRDL1/CELF4/CALB1/ALDH1A3/ACHE	58	2.11602	1.37291
GO:0030431	sleep	9/2132	32/18723	0.00774379	0.0630024	0.0531094	SRD5A1/NPY2R/KCNA2/IL18/HCRT/GRIN2A/DRD2/CHRNB2/CACNA1I	9	2.11105	2.46991
GO:0045761	regulation of adenylate cyclase activity	9/2132	32/18723	0.00774379	0.0630024	0.0531094	PALM/P2RY13/HPCA/GRM3/GRM2/GABBR2/DRD2/CRHR1/CACNA1D	9	2.11105	2.46991
GO:0008654	phospholipid biosynthetic process	42/2132	253/18723	0.00782208	0.0635209	0.0535465	VAC14/SOCS2/SLC44A5/SGMS2/SGMS1/SERINC5/PTDSS2/PMVK/PLAAT3/PLA2G6/PLA2G4A/PITPNM1/PISD/PIP5KL1/PIP5K1C/PIK3R3/PIK3CG/PIK3CD/PI4KA/PI4K2B/PEMT/PCYT1B/MFSD2A/MBOAT7/LPCAT4/LIPH/IP6K3/INPP5K/IMPA2/FABP5/ETNK2/EFR3B/DGKQ/CISH/CHKA/CHAT/ALOX15/AGPAT1/ACHE/ABHD8/ABHD5/ABCA2	42	2.10668	1.45786
GO:0007218	neuropeptide signaling pathway	21/2132	106/18723	0.0078294	0.0635209	0.0535465	SSTR5/SSTR2/SSTR1/SCG5/PRLHR/PCSK1N/OPRM1/OPRL1/NXPH4/NXPH2/NTS/NPY5R/NPY2R/NPBWR2/HCRT/GRP/GLRB/GLRA2/ECEL1/CYSLTR2/CARTPT	21	2.10627	1.73981
GO:0060993	kidney morphogenesis	19/2132	93/18723	0.00794991	0.0644087	0.0542949	WNT1/SOX9/PAX8/PAX2/NPNT/LRRK2/LHX1/KIF26B/HOXB7/HES5/FOXJ1/FOXD1/FMN1/FGF8/FGF10/FGF1/CALB1/BASP1/ADAMTS16	19	2.09964	1.79415
GO:0090276	regulation of peptide hormone secretion	34/2132	196/18723	0.00813151	0.0657882	0.0554578	VSNL1/SYT7/SYBU/STX1A/SSTR5/SNAP25/RASL10B/PLA2G6/PAX8/NR1D1/NNAT/NLGN2/NKX6-1/NEUROD1/LEP/IRS2/INHBB/GRP/GPR68/GPR27/FKBP1B/DRD2/DPP4/CNR1/CHGA/CARTPT/CAPN10/CAMK2N1/BRSK2/BAIAP3/ADCY8/ADCY5/ABCC8/ABAT	34	2.08983	1.52339
GO:0046323	glucose import	16/2132	74/18723	0.00820798	0.0661306	0.0557464	TRARG1/TERT/SLC2A4/SLC27A4/SLC25A27/SLC1A2/RAP1A/PRKCI/POU4F2/OCLN/LEP/IRS2/IGF1/FGF19/ENPP1/CAPN10	16	2.08576	1.89879
GO:0046470	phosphatidylcholine metabolic process	16/2132	74/18723	0.00820798	0.0661306	0.0557464	TMEM86B/SLC44A5/PNPLA6/PLAAT3/PLA2G6/PLA2G4A/PEMT/PCYT1B/MFSD2A/MBOAT7/LPCAT4/FABP5/CHKA/CHAT/ACHE/ABCA3	16	2.08576	1.89879
GO:1901568	fatty acid derivative metabolic process	16/2132	74/18723	0.00820798	0.0661306	0.0557464	TECR/SLC27A5/SLC25A1/HMGCLL1/HACD1/GGTA1/GGT7/FAR2/ELOVL4/ELOVL2/DGAT1/ALOX15/ACSL6/ACSL5/ACSBG2/ACOT7	16	2.08576	1.89879
GO:1901879	regulation of protein depolymerization	18/2132	87/18723	0.00842843	0.0676456	0.0570236	STMN2/SPTBN4/SPEF1/SCIN/PDXP/MAP1B/LMOD3/LMOD2/LIMA1/GSN/FGF13/CRACD/CLASP2/CARMIL2/CAMSAP3/BMERB1/APC2/ADD2	18	2.07425	1.81694
GO:2000177	regulation of neural precursor cell proliferation	18/2132	87/18723	0.00842843	0.0676456	0.0570236	SLC16A2/SHCBP1/PTPRZ1/PAX6/OTP/LRRK2/LHX5/LHX1/KDM2B/GPR37L1/FZD3/DRD2/DISP3/CEND1/CDH2/BTG2/ASCL1/ADGRG1	18	2.07425	1.81694
GO:0051930	regulation of sensory perception of pain	10/2132	38/18723	0.00846336	0.0676456	0.0570236	ZFHX2/SCN11A/P2RX3/OPRM1/OPRL1/NPY2R/GRM1/GRIN2D/FABP5/COMT	10	2.07246	2.31102
GO:0007026	negative regulation of microtubule depolymerization	8/2132	27/18723	0.00846589	0.0676456	0.0570236	STMN2/SPEF1/MAP1B/FGF13/CLASP2/CAMSAP3/BMERB1/APC2	8	2.07233	2.60204
GO:0042745	circadian sleep/wake cycle	8/2132	27/18723	0.00846589	0.0676456	0.0570236	TH/SRD5A1/NR1D1/NPY2R/NLGN1/KCNA2/DRD2/CHRNB2	8	2.07233	2.60204
GO:0046337	phosphatidylethanolamine metabolic process	8/2132	27/18723	0.00846589	0.0676456	0.0570236	PLAAT3/PLA2G6/PISD/NAAA/MFSD2A/ETNK2/CHKA/ALOX15	8	2.07233	2.60204
GO:0007585	respiratory gaseous exchange by respiratory system	15/2132	68/18723	0.00853079	0.0679772	0.0573031	TTLL1/TSHZ3/TLX3/SFTPC/RAB3A/PBX3/ODAD4/NLGN3/NLGN2/NLGN1/HOXA5/GSX2/ECEL1/DACH1/CHST11	15	2.06901	1.93718
GO:1901016	regulation of potassium ion transmembrane transporter activity	15/2132	68/18723	0.00853079	0.0679772	0.0573031	VAMP2/NETO2/NETO1/NEDD4L/LRRC55/KCNS2/KCNC1/KCNA1/ITGB1/FHL1/CAV1/CACNA1D/ATP1B2/ATP1B1/ABCC8	15	2.06901	1.93718
GO:0046474	glycerophospholipid biosynthetic process	36/2132	211/18723	0.00859111	0.0683641	0.0576292	VAC14/SOCS2/SLC44A5/PTDSS2/PLA2G6/PLA2G4A/PITPNM1/PISD/PIP5KL1/PIP5K1C/PIK3R3/PIK3CG/PIK3CD/PI4KA/PI4K2B/PEMT/PCYT1B/MFSD2A/MBOAT7/LPCAT4/LIPH/IP6K3/INPP5K/IMPA2/FABP5/ETNK2/EFR3B/DGKQ/CISH/CHKA/CHAT/ALOX15/AGPAT1/ACHE/ABHD8/ABHD5	36	2.06595	1.49833
GO:0061041	regulation of wound healing	25/2132	134/18723	0.00872393	0.0687818	0.0579813	TNFRSF12A/TAFA5/PRKCD/PLAU/OCLN/MYOZ1/KANK1/ITGB1/FOXC2/FERMT2/F2/CLDN1/CLASP2/CD9/CD34/CD109/CAV1/CADM4/APOE/ANXA1/ANO6/AJAP1/ACTG1/ABCC8/ABAT	25	2.05929	1.63841
GO:0048880	sensory system development	59/2132	381/18723	0.00876459	0.0687818	0.0579813	WNT7A/WNT5B/TSPAN12/THRB/TH/STRA6/SPRED3/SP3/SOX9/SOX1/SMARCA4/SLC7A11/SLC1A1/SLC17A7/SLC17A6/SALL2/RET/PRKCI/POU4F2/POU4F1/PLAAT3/PBX3/PAX6/PAX2/OLFM3/NEUROD4/NEUROD1/MYO7A/MFSD2A/MEIS3/MEGF11/MAB21L2/MAB21L1/LHX1/LAMA1/KDM2B/HPCA/HES5/GPM6A/GDF3/FOXC2/FOXC1/FGF10/EPHB1/DZANK1/DSCAM/DRD2/CRYBG3/CRYBB2/CRB2/CRB1/COL8A1/CNTF/CLIC4/CHRDL1/CELF4/CALB1/ALDH1A3/ACHE	59	2.05727	1.35993
GO:0007588	excretion	14/2132	62/18723	0.0087913	0.0687818	0.0579813	TRPV1/STC1/SCNN1B/POU3F3/NEDD4L/DRD2/CORIN/COMT/CLDN16/CHRNB4/CHRNB2/AVPR2/AMN/AGTR1	14	2.05595	1.98301
GO:0019933	cAMP-mediated signaling	14/2132	62/18723	0.0087913	0.0687818	0.0579813	SOX9/RNF157/RIMS2/PDE7B/PDE11A/PCLO/OPRL1/NPY2R/HTR5A/GLP1R/DGKQ/AHR/ADCYAP1R1/ADCY1	14	2.05595	1.98301
GO:0046847	filopodium assembly	14/2132	62/18723	0.0087913	0.0687818	0.0579813	SPEF1/SPATA13/PRKCD/PALM/NLGN1/GPM6A/GAP43/FGD3/FGD1/DPYSL3/DNM3/ARHGEF4/ARHGAP44/AGRN	14	2.05595	1.98301
GO:0007625	grooming behavior	6/2132	17/18723	0.00881095	0.0687818	0.0579813	SLC1A1/MC4R/HOXB8/DRD2/DLG4/CNTNAP4	6	2.05498	3.09949
GO:0021513	spinal cord dorsal/ventral patterning	6/2132	17/18723	0.00881095	0.0687818	0.0579813	SOX1/RFX4/NKX2-2/LHX3/DMRT3/ASCL1	6	2.05498	3.09949
GO:0021756	striatum development	6/2132	17/18723	0.00881095	0.0687818	0.0579813	SLC7A11/LRRK2/FOXP2/DRD2/CNTNAP2/ALDH1A3	6	2.05498	3.09949
GO:0042053	regulation of dopamine metabolic process	6/2132	17/18723	0.00881095	0.0687818	0.0579813	SNCA/HTR1A/DRD4/COMT/CHRNB2/ABAT	6	2.05498	3.09949
GO:0042069	regulation of catecholamine metabolic process	6/2132	17/18723	0.00881095	0.0687818	0.0579813	SNCA/HTR1A/DRD4/COMT/CHRNB2/ABAT	6	2.05498	3.09949
GO:0070593	dendrite self-avoidance	6/2132	17/18723	0.00881095	0.0687818	0.0579813	VSTM2L/ROBO3/NEXN/DSCAML1/DSCAM/CNTN2	6	2.05498	3.09949
GO:0090494	dopamine uptake	6/2132	17/18723	0.00881095	0.0687818	0.0579813	SNCA/SLC6A2/SLC29A4/SLC22A1/DRD4/DRD2	6	2.05498	3.09949
GO:0032355	response to estradiol	26/2132	141/18723	0.00883965	0.0687818	0.0579813	WNT7A/TXNIP/TH/STXBP1/SSTR2/SSTR1/SRD5A1/SOCS2/SLC6A1/RAMP3/POU4F2/POU4F1/POSTN/OPRL1/MAP1B/LEP/ITGA2/HTR5A/GGT7/FGF10/CSN1S1/CFLAR/CASP8/ARNT2/ANXA1/ADCYAP1R1	26	2.05356	1.61936
GO:0005978	glycogen biosynthetic process	11/2132	44/18723	0.00885441	0.0687818	0.0579813	UGP2/PPP1R3G/PPP1R3C/PPP1R3B/PPP1R3A/NR1D1/IRS2/INPP5K/IGF1/ENPP1/AGL	11	2.05284	2.19547
GO:0009250	glucan biosynthetic process	11/2132	44/18723	0.00885441	0.0687818	0.0579813	UGP2/PPP1R3G/PPP1R3C/PPP1R3B/PPP1R3A/NR1D1/IRS2/INPP5K/IGF1/ENPP1/AGL	11	2.05284	2.19547
GO:0032881	regulation of polysaccharide metabolic process	11/2132	44/18723	0.00885441	0.0687818	0.0579813	SMPD3/PPP1R3G/PPP1R3C/PPP1R3B/PPP1R3A/PHLDA2/IRS2/INPP5K/IGF1/ENPP1/AP2A1	11	2.05284	2.19547
GO:0150076	neuroinflammatory response	11/2132	44/18723	0.00885441	0.0687818	0.0579813	TTBK1/SYT11/NUPR1/NR1D1/LRRK2/ITGB1/IL33/IL18/IGF1/ADCY8/ADCY1	11	2.05284	2.19547
GO:0030512	negative regulation of transforming growth factor beta receptor signaling pathway	17/2132	81/18723	0.00890218	0.0687818	0.0579813	WNT1/WFIKKN1/VEPH1/TGFBR3/SPRED3/SKOR2/PPARG/PPARA/ONECUT2/ONECUT1/HTRA3/FAM89B/CHST11/CD109/CAV2/CAV1/ASPN	17	2.0505	1.84311
GO:0048708	astrocyte differentiation	17/2132	81/18723	0.00890218	0.0687818	0.0579813	TTC21B/TTBK1/TLR4/SOX9/POU3F2/PAX6/NR1D1/NKX2-2/MT3/MAPT/HES5/GPR37L1/GFAP/F2/CNTN2/CNTF/CDK6	17	2.0505	1.84311
GO:0070507	regulation of microtubule cytoskeleton organization	27/2132	148/18723	0.0089205	0.0687818	0.0579813	TUBB4A/STMN4/STMN3/STMN2/SPEF1/SNCA/SLAIN2/ROCK1/OCLN/MET/MAPT/MAPRE3/MAP6/MAP2/MAP1B/KIF15/FSD1/FGF13/CLIP3/CLASP2/CDK5R1/CAMSAP3/BMERB1/BICD1/ATAT1/ARL2/APC2	27	2.04961	1.6021
GO:0021854	hypothalamus development	7/2132	22/18723	0.00892501	0.0687818	0.0579813	SRD5A1/SOX3/POU3F2/OTP/NHLH2/GSX1/FOXB1	7	2.04939	2.79424
GO:0086012	membrane depolarization during cardiac muscle cell action potential	7/2132	22/18723	0.00892501	0.0687818	0.0579813	SLMAP/SCN5A/SCN3B/KCNJ2/HCN4/HCN2/CACNA1D	7	2.04939	2.79424
GO:2000114	regulation of establishment of cell polarity	7/2132	22/18723	0.00892501	0.0687818	0.0579813	SHTN1/RUFY3/ROCK2/ROCK1/KANK1/GSN/DOCK8	7	2.04939	2.79424
GO:0048704	embryonic skeletal system morphogenesis	19/2132	94/18723	0.00892778	0.0687818	0.0579813	PAX5/LHX1/HOXD9/HOXD10/HOXC9/HOXB9/HOXB8/HOXB7/HOXB6/HOXB5/HOXB3/HOXB2/HOXA7/HOXA5/FOXC2/FGF8/DSCAML1/COL2A1/CHST11	19	2.04926	1.77506
GO:1990089	response to nerve growth factor	13/2132	56/18723	0.00896004	0.0689389	0.0581138	WASF1/TRPV1/TMEM108/STMN2/SH3GL2/RAP1A/NTRK1/MAPT/MAGI2/KCNC1/KAT2A/ELAVL4/CORO1A	13	2.04769	2.03865
GO:0006937	regulation of muscle contraction	30/2132	169/18723	0.00898889	0.0690487	0.0582064	TPM1/TNNT3/STRIT1/STC1/SSTR2/SCN5A/SCN4A/PLN/PIK3CG/NPY2R/NPNT/NOS1/MYL3/KCNJ2/KCNA1/ITGA2/HCN4/GUCY1A1/FKBP1B/FGF13/DSC2/DMD/CHGA/CAV1/CALM3/CALCRL/ATP1B1/ADRB2/ACE2/ABAT	30	2.04629	1.55892
GO:0051646	mitochondrion localization	12/2132	50/18723	0.00899809	0.0690487	0.0582064	WASF1/UCHL1/TRAK2/SYBU/NEFL/MAPT/MAP1B/LRRK2/KAT2A/FEZ1/ATCAY/AGBL4	12	2.04585	2.10765
GO:0051261	protein depolymerization	22/2132	114/18723	0.0090157	0.0690926	0.0582433	STMN4/STMN3/STMN2/SPTBN4/SPEF1/SCIN/PDXP/MAP1B/LMOD3/LMOD2/LIMA1/GSN/GAK/FGF13/DNAJC6/CRACD/CLASP2/CARMIL2/CAMSAP3/BMERB1/APC2/ADD2	22	2.045	1.69475
GO:0032970	regulation of actin filament-based process	61/2132	397/18723	0.00918528	0.0702995	0.0592607	WASHC1/WASF1/TPM1/TMEFF2/TESK1/SYNPO2/STC1/SPTBN4/SPIRE2/SHANK1/SDC4/SCN5A/SCIN/ROCK2/ROCK1/RND2/RND1/RHOF/RHOBTB3/RAC3/PRKCD/PPM1E/PLN/PFN2/PDXP/PAK3/MET/LMOD3/LMOD2/LIMK1/LIMA1/KCNJ2/KANK1/IQGAP1/INPP5K/HCN4/GSN/GPM6B/FMN1/FGF13/FERMT2/F11R/EVL/DSC2/DLC1/CYFIP2/CTNNA2/CRACD/CORO1A/CLASP2/CDK5R1/CDK5/CD2AP/CCL27/CAV1/CARMIL2/ARHGAP44/ARFIP1/ALOX15/ADD2/ACTG1	61	2.03691	1.34936
GO:0150063	visual system development	58/2132	375/18723	0.00952252	0.0727846	0.0613556	WNT7A/WNT5B/TSPAN12/THRB/TH/STRA6/SPRED3/SP3/SOX9/SOX1/SMARCA4/SLC7A11/SLC1A1/SLC17A7/SLC17A6/SALL2/RET/PRKCI/POU4F2/PLAAT3/PBX3/PAX6/PAX2/OLFM3/NEUROD4/NEUROD1/MYO7A/MFSD2A/MEIS3/MEGF11/MAB21L2/MAB21L1/LHX1/LAMA1/KDM2B/HPCA/HES5/GPM6A/GDF3/FOXC2/FOXC1/FGF10/EPHB1/DZANK1/DSCAM/DRD2/CRYBG3/CRYBB2/CRB2/CRB1/COL8A1/CNTF/CLIC4/CHRDL1/CELF4/CALB1/ALDH1A3/ACHE	58	2.02125	1.35827
GO:0033198	response to ATP	9/2132	33/18723	0.00959419	0.07314	0.0616552	TRPV1/PDXP/P2RX7/P2RX6/P2RX3/P2RX2/DGKQ/CASP1/ABCC9	9	2.01799	2.39506
GO:0070570	regulation of neuron projection regeneration	9/2132	33/18723	0.00959419	0.07314	0.0616552	TNR/RTN4RL1/RTN4R/RGMA/PTPRS/KREMEN1/KIAA0319/FKBP1B/CNTF	9	2.01799	2.39506
GO:0046777	protein autophosphorylation	38/2132	227/18723	0.00963157	0.0733287	0.0618143	TTK/TRIM28/TESK1/TEC/STK33/STK17B/SLK/PRKCG/PPP2R5B/PINK1/PIM2/NTRK1/MOB1B/MELK/MAP3K9/MAP3K10/MAP2K2/LRRK2/IRAK3/IQGAP1/INSRR/HTATIP2/GFRA2/FLT3/EPHB1/EPHA8/ENPP1/DDR2/DDR1/CSK/CDK5/CAV1/CAMK4/CALM3/BCR/ATP13A2/ALK/AATK	38	2.0163	1.4701
GO:0045665	negative regulation of neuron differentiation	15/2132	69/18723	0.00978191	0.0743377	0.0626648	TLX3/SOX9/SOX3/RAP1GAP/POU4F2/PAX6/OLIG2/NKX2-2/ISL2/HES5/GPR37L1/DISP3/CNTN2/CNTF/ASCL1	15	2.00958	1.90911
GO:0031503	protein-containing complex localization	37/2132	220/18723	0.00978969	0.0743377	0.0626648	VAMP2/TTC21B/STX3/STX1B/SNAP25/SLC1A1/SHISA6/RAP1A/PRKCZ/NSG1/NLGN1/NETO1/MAPK10/LRRC7/KIF5C/KIF5A/ITGB3/HPCA/GSG1L/GRIP1/GPHN/DRD4/DNM3/DLG4/DDX25/CPLX1/CNIH2/CLSTN1/CEP131/CALY/CACNG8/CACNG7/CACNG4/CACNG3/CACNG2/ARHGAP44/ANKS1B	37	2.00923	1.47696
GO:0007210	serotonin receptor signaling pathway	10/2132	39/18723	0.0102463	0.0776021	0.0654166	HTR7/HTR5A/HTR3B/HTR3A/HTR1D/HTR1B/HTR1A/HRH3/DRD4/CHRM4	10	1.98943	2.25177
GO:0046326	positive regulation of glucose import	10/2132	39/18723	0.0102463	0.0776021	0.0654166	TERT/SLC1A2/RAP1A/PRKCI/POU4F2/OCLN/IRS2/IGF1/FGF19/CAPN10	10	1.98943	2.25177
GO:0050879	multicellular organismal movement	13/2132	57/18723	0.0104273	0.0787676	0.0663991	TNNT3/TCAP/SYNM/STRIT1/STAC2/SCN4A/RCSD1/MYH14/KCNJ2/ITPR1/DMD/COMP/ASCL1	13	1.98183	2.00289
GO:0050881	musculoskeletal movement	13/2132	57/18723	0.0104273	0.0787676	0.0663991	TNNT3/TCAP/SYNM/STRIT1/STAC2/SCN4A/RCSD1/MYH14/KCNJ2/ITPR1/DMD/COMP/ASCL1	13	1.98183	2.00289
GO:0003254	regulation of membrane depolarization	11/2132	45/18723	0.0105416	0.0795276	0.0670398	SLMAP/SCN5A/SCN3B/NEDD4L/MLLT11/LRRK2/HCN4/FHL1/FGF12/DCN/BOK	11	1.97709	2.14669
GO:0051017	actin filament bundle assembly	28/2132	157/18723	0.0106423	0.0801834	0.0675926	TPM1/TMEFF2/TESK1/SYNPO2/SPIRE2/SHANK1/SDC4/ROCK2/ROCK1/PPM1E/PHACTR1/PFN2/PDXP/MET/LIMK1/LIMA1/KCTD13/INPP5K/FMN2/FERMT2/F11R/EVL/DPYSL3/DLC1/CLASP2/CALD1/ADD2/ACTG1	28	1.97296	1.5662
GO:0007205	protein kinase C-activating G protein-coupled receptor signaling pathway	8/2132	28/18723	0.010693	0.0803569	0.0677389	PRKD3/PLPP1/HTR1B/HCRT/GAP43/DGKQ/DGKI/CISH	8	1.9709	2.50911
GO:0086011	membrane repolarization during action potential	8/2132	28/18723	0.010693	0.0803569	0.0677389	KCNJ8/KCNJ5/KCNJ3/KCNJ2/KCND3/CAV1/CACNB3/ATP1B1	8	1.9709	2.50911
GO:0010745	negative regulation of macrophage derived foam cell differentiation	5/2132	13/18723	0.011171	0.0825745	0.0696083	PPARG/PPARA/NFKBIA/ITGB3/ITGAV	5	1.95191	3.37765
GO:0010917	negative regulation of mitochondrial membrane potential	5/2132	13/18723	0.011171	0.0825745	0.0696083	TRPV1/SLC25A27/PIP5KL1/MAPT/HEBP2	5	1.95191	3.37765
GO:0015801	aromatic amino acid transport	5/2132	13/18723	0.011171	0.0825745	0.0696083	SLC7A8/SLC38A5/SLC38A3/SLC25A29/ACE2	5	1.95191	3.37765
GO:0021514	ventral spinal cord interneuron differentiation	5/2132	13/18723	0.011171	0.0825745	0.0696083	SOX1/NKX2-2/LHX3/DMRT3/ASCL1	5	1.95191	3.37765
GO:0021554	optic nerve development	5/2132	13/18723	0.011171	0.0825745	0.0696083	PAX2/NKX2-2/KCNA2/EPHB1/CHRNB2	5	1.95191	3.37765
GO:0021681	cerebellar granular layer development	5/2132	13/18723	0.011171	0.0825745	0.0696083	WNT7A/KNDC1/FAIM2/CEND1/CBLN1	5	1.95191	3.37765
GO:0042761	very long-chain fatty acid biosynthetic process	5/2132	13/18723	0.011171	0.0825745	0.0696083	TECRL/TECR/HACD1/ELOVL4/ELOVL2	5	1.95191	3.37765
GO:0051956	negative regulation of amino acid transport	5/2132	13/18723	0.011171	0.0825745	0.0696083	NPY5R/LEP/HTR1B/HRH3/ABAT	5	1.95191	3.37765
GO:0061744	motor behavior	5/2132	13/18723	0.011171	0.0825745	0.0696083	SLC1A1/MFSD2A/GRP/DPP4/ATP1B2	5	1.95191	3.37765
GO:0097154	GABAergic neuron differentiation	5/2132	13/18723	0.011171	0.0825745	0.0696083	RAC3/LHX6/DRD2/CNTN2/ASCL1	5	1.95191	3.37765
GO:1901160	primary amino compound metabolic process	5/2132	13/18723	0.011171	0.0825745	0.0696083	SRD5A1/RNF180/HTR1A/GRIN2A/CHKA	5	1.95191	3.37765
GO:0003073	regulation of systemic arterial blood pressure	19/2132	96/18723	0.0111729	0.0825745	0.0696083	TRPV1/TPM1/SLC2A5/REN/RASL10B/PTPRO/POSTN/P2RX2/KCNK6/GPR37L1/ENPEP/DRD2/CORIN/CAMK2N1/AVPR2/AGTR1/ADRB2/ADAMTS16/ACE2	19	1.95183	1.73808
GO:0030510	regulation of BMP signaling pathway	19/2132	96/18723	0.0111729	0.0825745	0.0696083	XIAP/WNT1/VWC2L/SKOR2/SKOR1/SFRP4/RGMA/RBPJ/PPARG/HTRA3/HES5/GDF3/FSTL1/FST/FOXD1/FBXL15/ELAPOR2/CRB2/CHRDL1	19	1.95183	1.73808
GO:0007266	Rho protein signal transduction	25/2132	137/18723	0.0114972	0.0847556	0.0714468	STARD13/SHTN1/RTN4R/ROCK2/ROCK1/RASGRF2/RASGRF1/PLEKHG7/NGFR/MET/LIMK1/KCTD13/KANK1/ITGB1/GPR55/GPR20/F2RL2/F11R/DLC1/CDC42SE1/BCR/ARHGDIG/APOE/AGTR1/ADGRG1	25	1.93941	1.60254
GO:0050714	positive regulation of protein secretion	25/2132	137/18723	0.0114972	0.0847556	0.0714468	VSNL1/TLR4/TLR2/SYBU/PTPN23/PLA2G6/PARD6A/NNAT/NLGN2/NKX6-1/KCNN4/IRS2/IGF1/GPR68/GPR27/CD2AP/CAPN10/CAMK2N1/BAIAP3/ATP13A2/APBB1/ANKRD1/ADCY8/ACHE/ABAT	25	1.93941	1.60254
GO:0046718	viral entry into host cell	26/2132	144/18723	0.011558	0.0848119	0.0714943	XPR1/TRIM62/SLC52A2/MRC1/LY6E/ITGB6/ITGB3/ITGB1/ITGAV/ITGA2/HS3ST5/GSN/FCN3/F11R/EFNB3/DPP4/CXADR/CLDN6/CLDN1/CDK1/CD86/CD55/CAV2/CAV1/AGTR1/ACE2	26	1.93712	1.58562
GO:0010888	negative regulation of lipid storage	7/2132	23/18723	0.0115925	0.0848119	0.0714943	PPARG/PPARA/NFKBIA/LEP/ITGB3/ITGAV/ABHD5	7	1.93582	2.67275
GO:0021871	forebrain regionalization	7/2132	23/18723	0.0115925	0.0848119	0.0714943	WNT1/TTC21B/PAX6/LHX1/GSX2/FGF8/ADGRG1	7	1.93582	2.67275
GO:0021895	cerebral cortex neuron differentiation	7/2132	23/18723	0.0115925	0.0848119	0.0714943	RAC3/LHX6/ELAVL4/DRD2/CNTN2/CHD5/ASCL1	7	1.93582	2.67275
GO:0031280	negative regulation of cyclase activity	7/2132	23/18723	0.0115925	0.0848119	0.0714943	PALM/P2RY13/HPCA/GRM3/GRM2/GABBR2/DRD2	7	1.93582	2.67275
GO:0035994	response to muscle stretch	7/2132	23/18723	0.0115925	0.0848119	0.0714943	TCAP/NFKBIA/GSN/DMD/CSRP3/CDH2/ANKRD1	7	1.93582	2.67275
GO:0014072	response to isoquinoline alkaloid	9/2132	34/18723	0.0117593	0.0857084	0.0722501	SLC1A1/PRKCG/PPP1R1B/OPRM1/MAP1LC3A/GNAO1/DRD2/CNR1/ADCY8	9	1.92962	2.32462
GO:0035590	purinergic nucleotide receptor signaling pathway	9/2132	34/18723	0.0117593	0.0857084	0.0722501	P2RY13/P2RX7/P2RX6/P2RX3/P2RX2/NECAB2/CNTN2/ANO6/ADCY5	9	1.92962	2.32462
GO:0043278	response to morphine	9/2132	34/18723	0.0117593	0.0857084	0.0722501	SLC1A1/PRKCG/PPP1R1B/OPRM1/MAP1LC3A/GNAO1/DRD2/CNR1/ADCY8	9	1.92962	2.32462
GO:0021511	spinal cord patterning	6/2132	18/18723	0.0119641	0.08655	0.0729595	SOX1/RFX4/NKX2-2/LHX3/DMRT3/ASCL1	6	1.92212	2.9273
GO:0032095	regulation of response to food	6/2132	18/18723	0.0119641	0.08655	0.0729595	PRKCG/PPARA/OPRM1/MT3/LEP/CARTPT	6	1.92212	2.9273
GO:0048268	clathrin coat assembly	6/2132	18/18723	0.0119641	0.08655	0.0729595	SGIP1/NSG2/NSG1/FCHO2/FCHO1/CALY	6	1.92212	2.9273
GO:0072234	metanephric nephron tubule development	6/2132	18/18723	0.0119641	0.08655	0.0729595	SOX9/POU3F3/PAX8/PAX2/HES5/CALB1	6	1.92212	2.9273
GO:0090493	catecholamine uptake	6/2132	18/18723	0.0119641	0.08655	0.0729595	SNCA/SLC6A2/SLC29A4/SLC22A1/DRD4/DRD2	6	1.92212	2.9273
GO:1900006	positive regulation of dendrite development	6/2132	18/18723	0.0119641	0.08655	0.0729595	PACSIN1/LRP8/IQGAP1/ELAVL4/CRTC1/ALK	6	1.92212	2.9273
GO:0055117	regulation of cardiac muscle contraction	16/2132	77/18723	0.0120431	0.0869048	0.0732586	STC1/SCN5A/PLN/PIK3CG/NOS1/KCNJ2/HCN4/FKBP1B/FGF13/DSC2/DMD/CHGA/CAV1/CALM3/ATP1B1/ACE2	16	1.91926	1.82481
GO:0140056	organelle localization by membrane tethering	16/2132	77/18723	0.0120431	0.0869048	0.0732586	UNC13A/SYT1/STXBP1/STX3/STX1B/STX1A/STX11/SNPH/SNAP25/RAB3C/RAB3A/RAB15/PPFIA3/NDRG4/CPLX2/CAV2	16	1.91926	1.82481
GO:0032387	negative regulation of intracellular transport	13/2132	58/18723	0.0120749	0.0870261	0.0733608	RANGAP1/PLN/MDFIC/MAP1B/LRRK2/LMAN1/INPP5K/GDI1/CNIH2/CDK5/CABP1/ARFIP1/ABCA2	13	1.91812	1.96836
GO:1903828	negative regulation of cellular protein localization	22/2132	117/18723	0.0121647	0.0875647	0.0738148	TMBIM1/ROCK2/RANGAP1/PPP2R5A/OTUD7B/NEDD4L/MDFIC/MAPT/LRRK2/LRRC15/LMAN1/INPP5K/GPM6B/GOPC/GDI1/DCLK2/CSK/CDK5/CABP1/ASTN2/ABHD17C/ABHD17A	22	1.9149	1.6513
GO:0072210	metanephric nephron development	10/2132	40/18723	0.0123009	0.0883262	0.0744568	SOX9/RET/PAX8/PAX2/LHX1/KIF26B/HES5/FOXD1/FMN1/CD34	10	1.91006	2.19547
GO:1901020	negative regulation of calcium ion transmembrane transporter activity	10/2132	40/18723	0.0123009	0.0883262	0.0744568	PLN/OPRL1/GEM/FKBP1B/DRD4/DRD2/CRHR1/CBARP/CALM3/CACNB3	10	1.91006	2.19547
GO:0051091	positive regulation of DNA-binding transcription factor activity	42/2132	260/18723	0.0123501	0.0885443	0.0746406	ZIC2/WNT1/TRIM62/TRIM37/TRAPPC9/TRAF1/TNFSF18/TLR4/TLR2/SMARCB1/SMARCA4/SAV1/RAB7B/PRKCZ/PRKCI/PRKCB/PPP2R5B/PPARGC1B/PPARG/PINK1/NTRK1/NOD1/NKX6-1/NHLH2/NEUROG2/NEUROG1/NEUROD2/NEUROD1/LRP8/LRP6/IRAK3/IL18/EDA2R/DDR2/CRTC1/CFLAR/CAV1/ANXA3/ALK/ADGRF1/ADCY8/ADCY1	42	1.90833	1.41861
GO:0045010	actin nucleation	12/2132	52/18723	0.0123617	0.0885443	0.0746406	WASHC1/WASF1/SPIRE2/SCIN/LMOD3/LMOD2/GSN/FMN1/EVL/CTNNA2/CORO1A/ARFIP1	12	1.90792	2.02659
GO:0035335	peptidyl-tyrosine dephosphorylation	19/2132	97/18723	0.0124527	0.089086	0.0750973	PTPRZ1/PTPRU/PTPRT/PTPRS/PTPRR/PTPRQ/PTPRO/PTPRN2/PTPRB/PTPN5/PTPN23/PTPN21/PTPN18/EYA2/DUSP28/DUSP15/DUSP10/DNAJC6/CDC25C	19	1.90474	1.72016
GO:0032273	positive regulation of protein polymerization	25/2132	138/18723	0.0125657	0.0897836	0.0756853	WASHC1/WASF1/TTBK1/SPIRE2/SLAIN2/SCIN/PINK1/PFN2/OCLN/MET/MAPT/MAP1B/LMOD3/LMOD2/GSN/FMN1/EVL/CTNNA2/CRACD/CORO1A/CDK5R1/CARMIL2/ARL2/ARFIP1/ALOX15	25	1.90081	1.59092
GO:0005979	regulation of glycogen biosynthetic process	8/2132	29/18723	0.0133252	0.0948011	0.079915	PPP1R3G/PPP1R3C/PPP1R3B/PPP1R3A/IRS2/INPP5K/IGF1/ENPP1	8	1.87533	2.42259
GO:0006656	phosphatidylcholine biosynthetic process	8/2132	29/18723	0.0133252	0.0948011	0.079915	SLC44A5/PEMT/PCYT1B/MFSD2A/FABP5/CHKA/CHAT/ACHE	8	1.87533	2.42259
GO:0010962	regulation of glucan biosynthetic process	8/2132	29/18723	0.0133252	0.0948011	0.079915	PPP1R3G/PPP1R3C/PPP1R3B/PPP1R3A/IRS2/INPP5K/IGF1/ENPP1	8	1.87533	2.42259
GO:0015909	long-chain fatty acid transport	14/2132	65/18723	0.0133504	0.0948011	0.079915	SLC27A5/SLC27A4/SLC27A2/PPARG/PLA2G6/PLA2G4A/MFSD2A/IRS2/FABP5/DRD4/DRD2/APOE/ANXA1/ACSL5	14	1.8745	1.89149
GO:0046513	ceramide biosynthetic process	14/2132	65/18723	0.0133504	0.0948011	0.079915	TLCD3B/ST8SIA3/ST6GALNAC5/SPTLC1/SGMS2/SGMS1/PRKCD/PLA2G6/ENPP7/DEGS2/CERS4/B4GALNT1/B3GALT4/B3GALT1	14	1.8745	1.89149
GO:0072080	nephron tubule development	18/2132	91/18723	0.0133658	0.0948011	0.079915	WNT1/SOX9/POU3F3/PAX8/PAX2/NPNT/MEF2C/LHX1/KIF26B/HOXB7/HES5/FOXD1/FMN1/FGF8/FGF1/CD24/CALB1/ADAMTS16	18	1.874	1.73708
GO:2000027	regulation of animal organ morphogenesis	23/2132	125/18723	0.0135552	0.0960271	0.0809484	WNT7A/VANGL2/SPEF1/SOX9/ROBO2/PAX8/PAX2/NGFR/MESP1/MAGI2/LHX1/HOXB7/FZD6/FZD3/FGF8/FGF10/FGF1/DMRT3/CELSR3/CELSR2/CD34/ANKRD6/AJAP1	23	1.86789	1.61587
GO:0035306	positive regulation of dephosphorylation	13/2132	59/18723	0.0139164	0.098346	0.0829032	PRKCD/PPP2R5A/PPP1R12A/PPARGC1B/PINK1/NSMF/NPNT/MEF2C/MAGI2/ITGA2/ITGA1/DLC1/CALM3	13	1.85647	1.93499
GO:0046324	regulation of glucose import	13/2132	59/18723	0.0139164	0.098346	0.0829032	TERT/SLC25A27/SLC1A2/RAP1A/PRKCI/POU4F2/OCLN/LEP/IRS2/IGF1/FGF19/ENPP1/CAPN10	13	1.85647	1.93499
GO:0007265	Ras protein signal transduction	52/2132	337/18723	0.0140921	0.0994669	0.0838481	WASF1/TRIM67/TRIM28/STMN3/STARD13/SHTN1/SGSM3/RTN4R/ROCK2/ROCK1/RASGRF2/RASGRF1/RAP1A/RALGPS2/RAB39B/RAB33A/RAB15/PSD2/PSD/PLEKHG7/PIK3CG/NTRK1/NRG1/NGFR/MET/MADD/LIMK1/KSR2/KCTD13/KBTBD6/KANK1/ITGB1/IQSEC3/IGF1/GPR55/GPR20/GDI1/FGF10/F2RL2/F11R/DLC1/DENND4C/DENND1A/CDC42SE1/CADM4/BCR/AUTS2/ARHGDIG/ARHGAP44/APOE/AGTR1/ADGRG1	52	1.85102	1.35507
GO:0018108	peptidyl-tyrosine phosphorylation	57/2132	375/18723	0.0141397	0.0996816	0.0840291	ZFYVE28/UNC119/TTK/TTBK1/TNFSF18/TESK1/TEC/SUZ12/SRCIN1/RET/PRKCZ/PRKCD/PPP2R5B/PPP2R1A/NTRK1/NRG1/MIF/MET/MELK/MAP2K2/LRP8/LEP/ITGB3/IQGAP1/INSRR/IL18/IGF1/HIPK3/HES5/GRM5/GPRC5B/FLT3/FGF8/FGF10/ERBB3/EPHB1/EPHA8/EPHA6/EPHA10/EHD4/DOCK3/DLG4/DGKQ/DDR2/DDR1/CSK/CNTN1/CNTF/CD44/CD24/CAV1/CADM4/BTC/BCR/ANGPT4/ALK/AATK	57	1.84956	1.33485
GO:0042462	eye photoreceptor cell development	9/2132	35/18723	0.0142689	0.100349	0.0845916	THRB/TH/PRKCI/PAX6/OLFM3/MYO7A/DZANK1/CRB2/CRB1	9	1.84561	2.2582
GO:0086005	ventricular cardiac muscle cell action potential	9/2132	35/18723	0.0142689	0.100349	0.0845916	SCN5A/SCN3B/NEDD4L/KCNJ8/KCNJ5/KCNJ3/KCND3/DSC2/CAV1	9	1.84561	2.2582
GO:1990090	cellular response to nerve growth factor stimulus	12/2132	53/18723	0.0143682	0.100925	0.0850772	WASF1/TRPV1/TMEM108/STMN2/SH3GL2/RAP1A/NTRK1/MAPT/MAGI2/KAT2A/ELAVL4/CORO1A	12	1.8426	1.98835
GO:0051057	positive regulation of small GTPase mediated signal transduction	15/2132	72/18723	0.014418	0.101127	0.0852477	RTN4R/RASGRF1/PIK3CG/NTRK1/NRG1/ITGAV/IGF1/GPR55/GPR20/FGF10/F2RL2/F11R/AUTS2/ADGRG1/ADCYAP1R1	15	1.8411	1.82956
GO:0032271	regulation of protein polymerization	38/2132	233/18723	0.0144318	0.101127	0.0852477	WASHC1/WASF1/TUBB4A/TTBK1/STMN2/SPTBN4/SPIRE2/SNCA/SLAIN2/SCIN/PRKCD/PINK1/PFN2/PAK3/OCLN/MET/MAPT/MAPRE3/MAP2/MAP1B/LMOD3/LMOD2/KANK1/GSN/FMN1/EVL/CYFIP2/CTNNA2/CRACD/CORO1A/CLIP3/CDK5R1/CARMIL2/CAMSAP3/ARL2/ARFIP1/ALOX15/ADD2	38	1.84068	1.43224
GO:0001754	eye photoreceptor cell differentiation	11/2132	47/18723	0.0146426	0.102415	0.0863333	THRB/TH/SOX9/PRKCI/PAX6/OLFM3/MYO7A/DZANK1/DSCAM/CRB2/CRB1	11	1.83438	2.05534
GO:1902116	negative regulation of organelle assembly	10/2132	41/18723	0.0146509	0.102415	0.0863333	TRIM37/TESK1/TBC1D30/PINK1/NUPR1/LRRK2/KAT2A/FEZ1/EHMT2/BRCA1	10	1.83414	2.14193
GO:0051495	positive regulation of cytoskeleton organization	37/2132	226/18723	0.0147512	0.102992	0.08682	WASHC1/WASF1/TPM1/TESK1/SYNPO2/STMN2/SPIRE2/SLAIN2/SDC4/SCIN/ROCK2/PPM1E/PLXNA3/PFN2/PDXP/P2RX7/OCLN/MET/MAPT/MAP1B/LMOD3/LMOD2/LIMK1/GSN/FMN1/FERMT2/EVL/CTNNA2/CRACD/CORO1A/CDK5R1/CDK5/CCL27/CARMIL2/ARL2/ARFIP1/ALOX15	37	1.83117	1.43774
GO:0007035	vacuolar acidification	7/2132	24/18723	0.0147913	0.103025	0.0868472	TMEM9/DMXL2/CLIC4/ATP6V1H/ATP6V0E2/ATP6V0D1/ATP6V0A1	7	1.82999	2.56139
GO:0016486	peptide hormone processing	7/2132	24/18723	0.0147913	0.103025	0.0868472	SCG5/REN/PCSK1N/ENPEP/ECE2/CORIN/ACE2	7	1.82999	2.56139
GO:0006029	proteoglycan metabolic process	16/2132	79/18723	0.0152965	0.106416	0.0897061	SPOCK2/IGF1/HS6ST1/HS3ST5/GPC1/GLCE/GAL3ST3/DSEL/DCN/COL2A1/CHST9/CHST8/CHST11/B3GAT2/B3GAT1/ADAMTS12	16	1.81541	1.77861
GO:0046883	regulation of hormone secretion	40/2132	249/18723	0.0156294	0.108594	0.0915418	VSNL1/SYT7/SYBU/STX1A/SSTR5/SNAP25/SCG5/REN/RASL10B/PLA2G6/PAX8/NR1D1/NNAT/NLGN2/NKX6-1/NEUROD1/LEP/IRS2/INHBB/HTR1A/GRP/GPR68/GPR27/FKBP1B/DRD2/DPP4/CRHR1/CNR1/CHGA/CARTPT/CAPN10/CAMK2N1/BRSK2/BAIAP3/ANXA1/AGTR1/ADCY8/ADCY5/ABCC8/ABAT	40	1.80606	1.41075
GO:0007171	activation of transmembrane receptor protein tyrosine kinase activity	5/2132	14/18723	0.0157732	0.108594	0.0915418	NRG3/NRG1/DGKQ/ANGPT4/ADRB2	5	1.80208	3.13639
GO:0031115	negative regulation of microtubule polymerization	5/2132	14/18723	0.0157732	0.108594	0.0915418	TUBB4A/STMN2/SNCA/MAP2/CLIP3	5	1.80208	3.13639
GO:0035630	bone mineralization involved in bone maturation	5/2132	14/18723	0.0157732	0.108594	0.0915418	SNX10/RFLNA/PHOSPHO1/LEP/IGF1	5	1.80208	3.13639
GO:0045837	negative regulation of membrane potential	5/2132	14/18723	0.0157732	0.108594	0.0915418	TRPV1/SLC25A27/PIP5KL1/MAPT/HEBP2	5	1.80208	3.13639
GO:0072160	nephron tubule epithelial cell differentiation	5/2132	14/18723	0.0157732	0.108594	0.0915418	PAX8/PAX2/MEF2C/LHX1/CD24	5	1.80208	3.13639
GO:0007213	G protein-coupled acetylcholine receptor signaling pathway	6/2132	19/18723	0.0158339	0.108594	0.0915418	RGS8/OPRM1/HRH3/CHRM4/CDK5R1/AGRN	6	1.80041	2.77323
GO:0010738	regulation of protein kinase A signaling	6/2132	19/18723	0.0158339	0.108594	0.0915418	TCIM/RAMP3/MIF/MC1R/LRRK2/ADRB2	6	1.80041	2.77323
GO:0034501	protein localization to kinetochore	6/2132	19/18723	0.0158339	0.108594	0.0915418	TTK/SPDL1/KNTC1/KNL1/CENPQ/CDK1	6	1.80041	2.77323
GO:0051957	positive regulation of amino acid transport	6/2132	19/18723	0.0158339	0.108594	0.0915418	STXBP1/SLC6A1/SLC38A3/ITGB1/ACE2/ABAT	6	1.80041	2.77323
GO:0072077	renal vesicle morphogenesis	6/2132	19/18723	0.0158339	0.108594	0.0915418	SOX9/PAX8/PAX2/LHX1/KIF26B/FMN1	6	1.80041	2.77323
GO:1903083	protein localization to condensed chromosome	6/2132	19/18723	0.0158339	0.108594	0.0915418	TTK/SPDL1/KNTC1/KNL1/CENPQ/CDK1	6	1.80041	2.77323
GO:0001578	microtubule bundle formation	21/2132	113/18723	0.0159645	0.10936	0.092188	ZMYND10/TTLL1/TRIM46/TPGS1/SPEF1/RSPH1/PRC1/ODAD4/NAV1/MAP2/MAP1B/LRRC49/FOXJ1/DRC1/DNAH7/DNAH1/DNAAF11/CFAP157/CFAP100/CEP131/CCDC40	21	1.79685	1.63203
GO:0022406	membrane docking	17/2132	86/18723	0.0160064	0.10939	0.0922128	UNC13A/SYT1/STXBP1/STX3/STX1B/STX1A/STX11/SNPH/SNAP25/ROCK1/RAB3C/RAB3A/RAB15/PPFIA3/NDRG4/CPLX2/CAV2	17	1.79571	1.73596
GO:0035023	regulation of Rho protein signal transduction	17/2132	86/18723	0.0160064	0.10939	0.0922128	STARD13/RTN4R/RASGRF2/RASGRF1/MET/KCTD13/KANK1/ITGB1/GPR55/GPR20/F2RL2/F11R/DLC1/CDC42SE1/BCR/APOE/ADGRG1	17	1.79571	1.73596
GO:0035296	regulation of tube diameter	25/2132	141/18723	0.0162564	0.110818	0.0934166	UTS2B/SCNN1B/ROCK2/ROCK1/PLA2G6/NOS1/LEP/KCNMB2/ITGA1/HTR7/HTR1D/HTR1B/HTR1A/GUCY1A1/FOXC2/FOXC1/DBH/COMP/CAV1/AVPR2/APOE/AGTR1/ADRB2/ACTA2/ACE2	25	1.78898	1.55707
GO:0097746	blood vessel diameter maintenance	25/2132	141/18723	0.0162564	0.110818	0.0934166	UTS2B/SCNN1B/ROCK2/ROCK1/PLA2G6/NOS1/LEP/KCNMB2/ITGA1/HTR7/HTR1D/HTR1B/HTR1A/GUCY1A1/FOXC2/FOXC1/DBH/COMP/CAV1/AVPR2/APOE/AGTR1/ADRB2/ACTA2/ACE2	25	1.78898	1.55707
GO:0032147	activation of protein kinase activity	24/2132	134/18723	0.0162735	0.110818	0.0934166	TNFSF15/SLC1A1/PRKCZ/PRKCD/PINK1/NRG3/NRG1/MT3/MADD/LEP/ITGB3/IL18/IGF1/GPRC5B/FGF13/FGF1/DRD2/DGKQ/CDK5R1/CD86/ANGPT4/AGAP2/ADRB2/ADCY8	24	1.78852	1.57288
GO:0035773	insulin secretion involved in cellular response to glucose stimulus	15/2132	73/18723	0.0162917	0.110818	0.0934166	VSNL1/SYBU/RAB11B/PTPRN2/PTPRN/PLA2G6/NR1D1/GPR68/GPR27/FKBP1B/CAMK2N1/BRSK2/BAIAP3/ADCY8/ADCY5	15	1.78803	1.8045
GO:0018212	peptidyl-tyrosine modification	57/2132	378/18723	0.0164282	0.111616	0.0940894	ZFYVE28/UNC119/TTK/TTBK1/TNFSF18/TESK1/TEC/SUZ12/SRCIN1/RET/PRKCZ/PRKCD/PPP2R5B/PPP2R1A/NTRK1/NRG1/MIF/MET/MELK/MAP2K2/LRP8/LEP/ITGB3/IQGAP1/INSRR/IL18/IGF1/HIPK3/HES5/GRM5/GPRC5B/FLT3/FGF8/FGF10/ERBB3/EPHB1/EPHA8/EPHA6/EPHA10/EHD4/DOCK3/DLG4/DGKQ/DDR2/DDR1/CSK/CNTN1/CNTF/CD44/CD24/CAV1/CADM4/BTC/BCR/ANGPT4/ALK/AATK	57	1.78441	1.32425
GO:0045860	positive regulation of protein kinase activity	58/2132	386/18723	0.0167083	0.113386	0.0955819	UNC119/TTBK1/TNFSF15/TLR4/TCIM/SRCIN1/SNCA/SLC8A2/SLC1A1/SDC4/SASH1/RAP1A/PRKCZ/PRKCD/PINK1/PIK3CG/NRG3/NRG1/MT3/MAPRE3/MAP3K10/MAP2K2/MADD/LRRK2/LRP8/LEP/ITGB3/IQGAP1/IL18/IGF1/GRM5/GPRC5B/FLT3/FGF13/FGF1/FERMT2/ERBB3/DRD4/DRD2/DOCK3/DLG4/DGKQ/DDR2/CSK/CDK5R2/CDK5R1/CDK5/CD86/CD24/CCND2/CCL19/CARTPT/CALM3/BTC/ANGPT4/AGAP2/ADRB2/ADCY8	58	1.77707	1.31956
GO:0010092	specification of animal organ identity	9/2132	36/18723	0.0171526	0.115771	0.0975921	ROBO2/RBPJ/PAX8/PAX2/MESP1/MEF2C/FGF8/FGF10/FGF1	9	1.76567	2.19547
GO:0038179	neurotrophin signaling pathway	9/2132	36/18723	0.0171526	0.115771	0.0975921	WASF1/TMEM108/RAP1A/PPP2R5B/NTRK1/MAGI2/CYFIP2/CORO1A/BCAR1	9	1.76567	2.19547
GO:0042755	eating behavior	9/2132	36/18723	0.0171526	0.115771	0.0975921	UCHL1/TTC21B/TH/OPRM1/OPRL1/NPY5R/MC4R/LEP/HCRT	9	1.76567	2.19547
GO:0070873	regulation of glycogen metabolic process	9/2132	36/18723	0.0171526	0.115771	0.0975921	PPP1R3G/PPP1R3C/PPP1R3B/PPP1R3A/PHLDA2/IRS2/INPP5K/IGF1/ENPP1	9	1.76567	2.19547
GO:0032272	negative regulation of protein polymerization	16/2132	80/18723	0.0171594	0.115771	0.0975921	TUBB4A/STMN2/SPTBN4/SNCA/SCIN/PRKCD/PFN2/MAP2/LMOD3/LMOD2/KANK1/GSN/CRACD/CLIP3/CARMIL2/ADD2	16	1.7655	1.75638
GO:0042593	glucose homeostasis	41/2132	258/18723	0.0172061	0.115951	0.0977441	VSNL1/VGF/TH/SYBU/SSTR5/SMARCB1/SMARCA4/SLC2A4/RAB11B/PTPRN2/PTPRN/PPP1R3G/PPARG/PLA2G6/PAX6/PAX2/NR1D1/NGFR/NEUROD1/LRRC8D/LEP/IRS2/INPP5K/GRIK5/GPR68/GPR27/FKBP1B/FAM3B/FABP5/DBH/CSRP3/CSMD1/CNR1/CEBPA/CARTPT/CAMK2N1/BRSK2/BAIAP3/ADCY8/ADCY5/ABCC8	41	1.76432	1.39557
GO:0048814	regulation of dendrite morphogenesis	14/2132	67/18723	0.0172817	0.116326	0.0980601	TLX2/SS18L1/SARM1/PARP6/PAK3/NSMF/NEUROG3/NEDD4L/LRP8/KNDC1/HECW1/CUX2/CHRNB2/ADGRB3	14	1.76241	1.83502
GO:0005976	polysaccharide metabolic process	20/2132	107/18723	0.0173152	0.116417	0.0981365	UGP2/STBD1/SMPD3/PYGB/PPP1R3G/PPP1R3C/PPP1R3B/PPP1R3A/PPP1R1A/PHLDA2/NR1D1/IRS2/INPP5K/IGF1/GNMT/GAL3ST3/FUT9/ENPP1/AP2A1/AGL	20	1.76157	1.64148
GO:0035150	regulation of tube size	25/2132	142/18723	0.0176615	0.118503	0.0998954	UTS2B/SCNN1B/ROCK2/ROCK1/PLA2G6/NOS1/LEP/KCNMB2/ITGA1/HTR7/HTR1D/HTR1B/HTR1A/GUCY1A1/FOXC2/FOXC1/DBH/COMP/CAV1/AVPR2/APOE/AGTR1/ADRB2/ACTA2/ACE2	25	1.75297	1.54611
GO:0048706	embryonic skeletal system development	22/2132	121/18723	0.0176664	0.118503	0.0998954	SP3/PAX5/NKX3-2/LHX1/HOXD9/HOXD10/HOXC9/HOXB9/HOXB8/HOXB7/HOXB6/HOXB5/HOXB3/HOXB2/HOXA7/HOXA5/FOXC2/FGF8/DSCAML1/DEAF1/COL2A1/CHST11	22	1.75285	1.59671
GO:0033500	carbohydrate homeostasis	41/2132	259/18723	0.0182613	0.122353	0.103141	VSNL1/VGF/TH/SYBU/SSTR5/SMARCB1/SMARCA4/SLC2A4/RAB11B/PTPRN2/PTPRN/PPP1R3G/PPARG/PLA2G6/PAX6/PAX2/NR1D1/NGFR/NEUROD1/LRRC8D/LEP/IRS2/INPP5K/GRIK5/GPR68/GPR27/FKBP1B/FAM3B/FABP5/DBH/CSRP3/CSMD1/CNR1/CEBPA/CARTPT/CAMK2N1/BRSK2/BAIAP3/ADCY8/ADCY5/ABCC8	41	1.73847	1.39018
GO:0061326	renal tubule development	18/2132	94/18723	0.0183769	0.122986	0.103674	WNT1/SOX9/POU3F3/PAX8/PAX2/NPNT/MEF2C/LHX1/KIF26B/HOXB7/HES5/FOXD1/FMN1/FGF8/FGF1/CD24/CALB1/ADAMTS16	18	1.73573	1.68164
GO:0010842	retina layer formation	7/2132	25/18723	0.0185717	0.123436	0.104053	TSPAN12/SLC1A1/MEGF11/LHX1/DSCAM/CRB1/CALB1	7	1.73115	2.45893
GO:0032878	regulation of establishment or maintenance of cell polarity	7/2132	25/18723	0.0185717	0.123436	0.104053	SHTN1/RUFY3/ROCK2/ROCK1/KANK1/GSN/DOCK8	7	1.73115	2.45893
GO:0048596	embryonic camera-type eye morphogenesis	7/2132	25/18723	0.0185717	0.123436	0.104053	TH/STRA6/SP3/PAX6/PAX2/KDM2B/ALDH1A3	7	1.73115	2.45893
GO:0071459	protein localization to chromosome, centromeric region	7/2132	25/18723	0.0185717	0.123436	0.104053	TTK/SPDL1/KNTC1/KNL1/CENPQ/CDK1/BUB1B	7	1.73115	2.45893
GO:0086064	cell communication by electrical coupling involved in cardiac conduction	7/2132	25/18723	0.0185717	0.123436	0.104053	GJC1/FKBP1B/CAV1/CALM3/ATP1B2/ATP1B1/ATP1A3	7	1.73115	2.45893
GO:1903792	negative regulation of anion transport	7/2132	25/18723	0.0185717	0.123436	0.104053	SFRP4/NPY5R/LEP/HTR1B/HRH3/GOPC/ABAT	7	1.73115	2.45893
GO:0048568	embryonic organ development	63/2132	427/18723	0.0187928	0.124763	0.105172	ZIC1/WNT1/WHRN/VANGL2/TUBB2B/TRIM28/TPRN/TMIE/TH/TCAP/STRA6/SP3/SOX9/SOBP/RBPJ/PRKRA/POU4F3/POU3F4/PHLDA2/PBX3/PAX8/PAX6/PAX5/PAX2/NKX3-2/NEUROG1/NEUROD1/NDRG4/MYO7A/MESP1/MEF2C/LHX1/KDM2B/HOXD9/HOXD10/HOXC9/HOXB9/HOXB8/HOXB7/HOXB6/HOXB5/HOXB3/HOXB2/HOXA7/HOXA5/HEY2/GBX2/FZD6/FZD3/FOXC2/FOXC1/FGF8/FGF10/EPN1/DSCAML1/CRB2/COL2A1/CHST11/CEBPA/CCDC40/CASP8/APELA/ALDH1A3	63	1.72601	1.29569
GO:1990845	adaptive thermogenesis	27/2132	157/18723	0.0188146	0.124765	0.105173	ZBTB7B/TRPV1/TLR4/SLC25A5/RBPJ/PPARGC1B/PEMT/NR1D1/NOVA2/NOVA1/MC4R/LNPEP/LEP/KSR2/IL4R/IL18/HCRT/G0S2/FOXC2/FABP5/DBH/CAV1/BSCL2/ARRDC3/ADRB2/ACHE/ACADL	27	1.72551	1.51026
GO:0043624	cellular protein complex disassembly	24/2132	136/18723	0.0192674	0.127622	0.107582	STMN4/STMN3/STMN2/SPTBN4/SPEF1/SCIN/PDXP/NAPB/NAPA/MAP1B/LMOD3/LMOD2/LIMA1/GSN/GAK/FGF13/DNAJC6/CRACD/CLASP2/CARMIL2/CAMSAP3/BMERB1/APC2/ADD2	24	1.71518	1.54975
GO:0051926	negative regulation of calcium ion transport	14/2132	68/18723	0.0195505	0.129349	0.109038	STC1/PLN/OPRL1/NOS1/INPP5K/GNAO1/GEM/FKBP1B/DRD4/DRD2/CRHR1/CBARP/CALM3/CACNB3	14	1.70884	1.80804
GO:0031114	regulation of microtubule depolymerization	8/2132	31/18723	0.0199563	0.129725	0.109355	STMN2/SPEF1/MAP1B/FGF13/CLASP2/CAMSAP3/BMERB1/APC2	8	1.69992	2.2663
GO:0032148	activation of protein kinase B activity	8/2132	31/18723	0.0199563	0.129725	0.109355	SLC1A1/PRKCZ/PINK1/NRG1/MT3/IL18/IGF1/FGF1	8	1.69992	2.2663
GO:0033238	regulation of cellular amine metabolic process	8/2132	31/18723	0.0199563	0.129725	0.109355	SNCA/SLC7A11/HTR1A/DRD4/COMT/CHRNB2/ATCAY/ABAT	8	1.69992	2.2663
GO:0055075	potassium ion homeostasis	8/2132	31/18723	0.0199563	0.129725	0.109355	SLC12A9/SLC12A5/SCNN1B/KCNJ2/KCNJ10/ATP1B2/ATP1B1/ATP1A3	8	1.69992	2.2663
GO:0090183	regulation of kidney development	8/2132	31/18723	0.0199563	0.129725	0.109355	SOX9/RET/PAX8/PAX2/LHX1/HOXB7/FOXD1/BASP1	8	1.69992	2.2663
GO:0001820	serotonin secretion	4/2132	10/18723	0.0200026	0.129725	0.109355	HTR1B/HTR1A/HRH3/CNR1	4	1.69891	3.51276
GO:0006646	phosphatidylethanolamine biosynthetic process	4/2132	10/18723	0.0200026	0.129725	0.109355	PISD/ETNK2/CHKA/ALOX15	4	1.69891	3.51276
GO:0015824	proline transport	4/2132	10/18723	0.0200026	0.129725	0.109355	SLC6A7/SLC6A17/SLC6A15/ACE2	4	1.69891	3.51276
GO:0021932	hindbrain radial glia guided cell migration	4/2132	10/18723	0.0200026	0.129725	0.109355	ITGB1/CTNNA2/CEND1/ATP1B2	4	1.69891	3.51276
GO:0031340	positive regulation of vesicle fusion	4/2132	10/18723	0.0200026	0.129725	0.109355	SYT1/SNCA/PRRT2/ANXA1	4	1.69891	3.51276
GO:0031915	positive regulation of synaptic plasticity	4/2132	10/18723	0.0200026	0.129725	0.109355	NEUROD2/MAP1B/CPLX2/ADCY8	4	1.69891	3.51276
GO:0042756	drinking behavior	4/2132	10/18723	0.0200026	0.129725	0.109355	REN/HTR1B/DRD2/ACE2	4	1.69891	3.51276
GO:0048241	epinephrine transport	4/2132	10/18723	0.0200026	0.129725	0.109355	SLC29A4/SLC22A1/LY6E/CARTPT	4	1.69891	3.51276
GO:0071600	otic vesicle morphogenesis	4/2132	10/18723	0.0200026	0.129725	0.109355	TCAP/SOX9/FGF8/FGF10	4	1.69891	3.51276
GO:1905383	protein localization to presynapse	4/2132	10/18723	0.0200026	0.129725	0.109355	WNT7A/MAPK8IP3/KIF5C/KIF5A	4	1.69891	3.51276
GO:1990416	cellular response to brain-derived neurotrophic factor stimulus	4/2132	10/18723	0.0200026	0.129725	0.109355	WASF1/TMEM108/SH3GL2/MAPT	4	1.69891	3.51276
GO:2001223	negative regulation of neuron migration	4/2132	10/18723	0.0200026	0.129725	0.109355	NRG3/NRG1/NEXMIF/ADGRG1	4	1.69891	3.51276
GO:0071772	response to BMP	28/2132	165/18723	0.0200316	0.129725	0.109355	XIAP/WNT1/VWC2L/VSTM2A/TGFBR3/SOX9/SMPD3/SKOR2/SKOR1/SFRP4/RGMA/RBPJ/PPARG/PDCD4/HTRA3/HES5/GDF3/GDF1/FSTL1/FST/FOXD1/FBXL15/ELAPOR2/CRB2/COMP/COL2A1/CHRDL1/ADAMTS12	28	1.69828	1.49026
GO:0071773	cellular response to BMP stimulus	28/2132	165/18723	0.0200316	0.129725	0.109355	XIAP/WNT1/VWC2L/VSTM2A/TGFBR3/SOX9/SMPD3/SKOR2/SKOR1/SFRP4/RGMA/RBPJ/PPARG/PDCD4/HTRA3/HES5/GDF3/GDF1/FSTL1/FST/FOXD1/FBXL15/ELAPOR2/CRB2/COMP/COL2A1/CHRDL1/ADAMTS12	28	1.69828	1.49026
GO:0045776	negative regulation of blood pressure	10/2132	43/18723	0.0203307	0.130907	0.110351	TRPV1/PPARA/OPRL1/NOS1/KCNK6/GPR37L1/DRD2/CNR1/ADRB2/ABAT	10	1.69185	2.0423
GO:0045666	positive regulation of neuron differentiation	18/2132	95/18723	0.0203351	0.130907	0.110351	VWC2L/SOCS2/NRCAM/NKX6-1/NKX2-2/NEUROG3/NEUROG1/NEUROD2/NEUROD1/NAP1L2/MEF2C/MAP1B/GPRC5B/FEZ1/BRINP2/BRINP1/BEND6/ASCL1	18	1.69175	1.66394
GO:0060428	lung epithelium development	9/2132	37/18723	0.0204389	0.130907	0.110351	THRB/STRA6/SOX9/SAV1/RBPJ/HOXA5/FOXJ1/FGF10/ASCL1	9	1.68954	2.13614
GO:0070286	axonemal dynein complex assembly	9/2132	37/18723	0.0204389	0.130907	0.110351	ZMYND10/ODAD4/LRRC49/DRC1/DNAH7/DNAH1/DNAAF11/CFAP100/CCDC40	9	1.68954	2.13614
GO:0007194	negative regulation of adenylate cyclase activity	6/2132	20/18723	0.0204887	0.130907	0.110351	PALM/P2RY13/GRM3/GRM2/GABBR2/DRD2	6	1.68849	2.63457
GO:0009713	catechol-containing compound biosynthetic process	6/2132	20/18723	0.0204887	0.130907	0.110351	TH/SNCA/PNMT/PAH/HDC/DBH	6	1.68849	2.63457
GO:0042423	catecholamine biosynthetic process	6/2132	20/18723	0.0204887	0.130907	0.110351	TH/SNCA/PNMT/PAH/HDC/DBH	6	1.68849	2.63457
GO:0048670	regulation of collateral sprouting	6/2132	20/18723	0.0204887	0.130907	0.110351	RND2/RGMA/PTPRS/FSTL4/FGF13/DCC	6	1.68849	2.63457
GO:0061318	renal filtration cell differentiation	6/2132	20/18723	0.0204887	0.130907	0.110351	PTPRO/MAGI2/IQGAP1/FOXC2/CD24/BASP1	6	1.68849	2.63457
GO:0072087	renal vesicle development	6/2132	20/18723	0.0204887	0.130907	0.110351	SOX9/PAX8/PAX2/LHX1/KIF26B/FMN1	6	1.68849	2.63457
GO:0072112	glomerular visceral epithelial cell differentiation	6/2132	20/18723	0.0204887	0.130907	0.110351	PTPRO/MAGI2/IQGAP1/FOXC2/CD24/BASP1	6	1.68849	2.63457
GO:1902905	positive regulation of supramolecular fiber organization	34/2132	209/18723	0.0204916	0.130907	0.110351	WASHC1/WASF1/TPM1/TESK1/SYNPO2/STMN2/SPIRE2/SLAIN2/SDC4/SCIN/ROCK2/PPM1E/PFN2/PDXP/OCLN/MET/MAPT/MAP1B/LMOD3/LMOD2/LIMK1/GSN/FMN1/FERMT2/EVL/CTNNA2/CRACD/CORO1A/CDK5R1/CARMIL2/ARL2/ARFIP1/APOE/ALOX15	34	1.68843	1.42863
GO:0044409	entry into host	26/2132	151/18723	0.0205521	0.130907	0.110351	XPR1/TRIM62/SLC52A2/MRC1/LY6E/ITGB6/ITGB3/ITGB1/ITGAV/ITGA2/HS3ST5/GSN/FCN3/F11R/EFNB3/DPP4/CXADR/CLDN6/CLDN1/CDK1/CD86/CD55/CAV2/CAV1/AGTR1/ACE2	26	1.68714	1.51211
GO:0048592	eye morphogenesis	26/2132	151/18723	0.0205521	0.130907	0.110351	TSPAN12/THRB/TH/STRA6/SP3/SOX9/SOX1/SLC1A1/PRKCI/PAX6/PAX2/OLFM3/MYO7A/MFSD2A/MEGF11/LHX1/KDM2B/EPHB1/DZANK1/DSCAM/CRB2/CRB1/COL8A1/CNTF/CALB1/ALDH1A3	26	1.68714	1.51211
GO:0055067	monovalent inorganic cation homeostasis	26/2132	151/18723	0.0205521	0.130907	0.110351	TMEM9/TMEM175/SLC9A7/SLC4A8/SLC1A3/SLC12A9/SLC12A5/SCNN1B/NEDD4L/LRRK2/KCNJ2/KCNJ10/DRD2/DMXL2/CORIN/COMT/CLIC4/AVPR2/ATP6V1H/ATP6V0E2/ATP6V0D1/ATP6V0A1/ATP1B2/ATP1B1/ATP1A3/AGTR1	26	1.68714	1.51211
GO:0061333	renal tubule morphogenesis	15/2132	75/18723	0.0205938	0.131029	0.110454	WNT1/SOX9/PAX8/PAX2/NPNT/MEF2C/LHX1/KIF26B/HOXB7/HES5/FOXD1/FMN1/FGF8/FGF1/ADAMTS16	15	1.68626	1.75638
GO:0006672	ceramide metabolic process	19/2132	102/18723	0.0206827	0.13145	0.110809	TLCD3B/ST8SIA3/ST6GALNAC5/SPTLC1/SMPD3/SGMS2/SGMS1/PRKCD/PPP2R1A/PLPP1/PLA2G6/ENPP7/DEGS2/CERS4/CERK/B4GALNT1/B3GALT4/B3GALT1/ABCA2	19	1.68439	1.63584
GO:0060675	ureteric bud morphogenesis	13/2132	62/18723	0.0207422	0.131685	0.111007	WNT1/SOX9/PAX8/PAX2/NPNT/LHX1/KIF26B/HOXB7/FOXD1/FMN1/FGF8/FGF1/ADAMTS16	13	1.68315	1.84137
GO:0010811	positive regulation of cell-substrate adhesion	22/2132	123/18723	0.0210649	0.133588	0.112611	TESK1/SPOCK2/SDC4/ROCK1/RELL2/RAC3/PRKCZ/NPY2R/NPNT/ITGA6/IQGAP1/FMN1/FERMT2/EDIL3/ECM2/DMP1/CSPG5/COL8A1/COL26A1/CDK6/ARL2/ALOX15	22	1.67644	1.57075
GO:0036293	response to decreased oxygen levels	49/2132	322/18723	0.0211817	0.134182	0.113112	VEGFD/VEGFB/TLR2/TH/TGFBR3/TERT/STC1/SLC2A4/SLC1A1/SCN2A/SCAP/ROCK2/RBPJ/PPARA/POSTN/PLAU/PINK1/P2RX3/P2RX2/NOS1/MT3/LTA/LEP/KCND2/ITPR1/ITGA2/HILPDA/FMN2/EGLN3/DRD2/DPP4/CYBB/CHRNB2/CHRNA7/CHRNA4/CFLAR/CD34/CD24/CAV1/CASP1/CACNB3/BNIP2/B3GAT1/ATP1B1/ARNT2/ANKRD1/ANGPT4/AK4/ABAT	49	1.67404	1.33638
GO:0035082	axoneme assembly	16/2132	82/18723	0.0214033	0.135064	0.113856	ZMYND10/TTLL1/TPGS1/SPEF1/RSPH1/ODAD4/LRRC49/FOXJ1/DRC1/DNAH7/DNAH1/DNAAF11/CFAP157/CFAP100/CEP131/CCDC40	16	1.66952	1.71354
GO:0014048	regulation of glutamate secretion	5/2132	15/18723	0.0214838	0.135064	0.113856	STXBP1/SNCA/NPY5R/HRH3/GRM2	5	1.66789	2.9273
GO:0045064	T-helper 2 cell differentiation	5/2132	15/18723	0.0214838	0.135064	0.113856	PRKCZ/IL4R/IL18/CD86/ANXA1	5	1.66789	2.9273
GO:0045217	cell-cell junction maintenance	5/2132	15/18723	0.0214838	0.135064	0.113856	WHRN/PARD6A/NLGN2/FERMT2/CAMSAP3	5	1.66789	2.9273
GO:0050746	regulation of lipoprotein metabolic process	5/2132	15/18723	0.0214838	0.135064	0.113856	PEMT/LIPG/LEP/ITGB3/ITGAV	5	1.66789	2.9273
GO:1902902	negative regulation of autophagosome assembly	5/2132	15/18723	0.0214838	0.135064	0.113856	PINK1/NUPR1/LRRK2/FEZ1/EHMT2	5	1.66789	2.9273
GO:1903729	regulation of plasma membrane organization	5/2132	15/18723	0.0214838	0.135064	0.113856	SH3GL2/RAB3A/PRKCD/GSN/ATP8B1	5	1.66789	2.9273
GO:1904645	response to amyloid-beta	12/2132	56/18723	0.0218797	0.137404	0.115829	TLR4/RAMP3/NGFR/IGF1/GRM5/DNM1/CHRNA7/CDK5/CACNA1B/CACNA1A/ATP1A3/ADRB2	12	1.65996	1.88183
GO:0015914	phospholipid transport	18/2132	96/18723	0.0224495	0.140679	0.118589	XKR7/XKR6/XKR4/PRKCD/PLTP/PLSCR4/PITPNM1/P2RX7/MFSD2A/KCNN4/ATP9A/ATP8B4/ATP8B1/APOE/ANO6/ANO4/ABCA4/ABCA3	18	1.64879	1.64661
GO:0044264	cellular polysaccharide metabolic process	18/2132	96/18723	0.0224495	0.140679	0.118589	UGP2/STBD1/PYGB/PPP1R3G/PPP1R3C/PPP1R3B/PPP1R3A/PPP1R1A/PHLDA2/NR1D1/IRS2/INPP5K/IGF1/GNMT/GAL3ST3/FUT9/ENPP1/AGL	18	1.64879	1.64661
GO:0014013	regulation of gliogenesis	19/2132	103/18723	0.022741	0.142352	0.119999	UFL1/TTBK1/TLR2/TENM4/PTPRZ1/PRKCI/OLIG2/NR1D1/NKX6-2/NKX6-1/NKX2-2/LTA/HES5/GSX2/GPR37L1/GFAP/F2/DUSP10/ABCC8	19	1.64319	1.61996
GO:0001822	kidney development	45/2132	293/18723	0.0227708	0.142385	0.120027	WNT1/VANGL2/TIPARP/STRA6/SOX9/SDC4/ROBO2/RET/REN/PTPRO/POU3F3/PAX8/PAX2/NPNT/MEF2C/MAGI2/LRRK2/LHX1/KIRREL3/KIF26B/KCNJ8/IQGAP1/HOXB7/HES5/FOXJ1/FOXD1/FOXC2/FOXC1/FMN1/FGF8/FGF10/FGF1/ENPEP/DCN/DACT2/COL4A3/CFLAR/CD34/CD24/CALB1/BASP1/ARG2/AGTR1/ADAMTS16/ACTA2	45	1.64262	1.34876
GO:0042326	negative regulation of phosphorylation	57/2132	385/18723	0.0229562	0.143234	0.120743	ZFYVE28/YWHAG/WASHC1/UCHL1/TRIB2/TESK1/SUZ12/SRCIN1/SNCA/SH3GL2/ROCK1/PTPRT/PTPRQ/PTPRO/PTPRB/PRKCZ/PRKCD/PRKAR1B/PPP2R5A/PPP2R1A/PPP1R1B/PPM1E/PPARG/PPARA/PIP5KL1/PIK3IP1/PDCD4/PAX6/PARD6A/OCLN/NUPR1/MAPT/MAPK8IP1/LRRK2/LRP6/KIRREL2/IRS2/IRAK3/INPP5K/HIPK3/GFRA2/ENPP1/DUSP10/DRD2/DMD/DGKQ/DBNDD1/CSK/CEBPA/CDKN2C/CD109/CAV1/CAMK2N2/CAMK2N1/CALM3/CADM4/APOE	57	1.6391	1.30018
GO:0051350	negative regulation of lyase activity	7/2132	26/18723	0.0229805	0.143234	0.120743	PALM/P2RY13/HPCA/GRM3/GRM2/GABBR2/DRD2	7	1.63864	2.36436
GO:0072273	metanephric nephron morphogenesis	7/2132	26/18723	0.0229805	0.143234	0.120743	SOX9/PAX8/PAX2/LHX1/KIF26B/HES5/FMN1	7	1.63864	2.36436
GO:0001756	somitogenesis	13/2132	63/18723	0.0234966	0.146137	0.12319	TCAP/RIPPLY2/RBPJ/PCDH8/MESP1/LRP6/LHX1/KAT2A/FOXC2/FOXC1/FOXB1/DLL3/CRB2	13	1.62899	1.81214
GO:0072171	mesonephric tubule morphogenesis	13/2132	63/18723	0.0234966	0.146137	0.12319	WNT1/SOX9/PAX8/PAX2/NPNT/LHX1/KIF26B/HOXB7/FOXD1/FMN1/FGF8/FGF1/ADAMTS16	13	1.62899	1.81214
GO:0046785	microtubule polymerization	16/2132	83/18723	0.0238025	0.147881	0.12466	TUBB4A/STMN2/SNCA/SLAIN2/OCLN/MET/MAPT/MAPRE3/MAP2/MAP1B/FGF13/CLIP3/CLASP2/CDK5R1/CAMSAP3/ARL2	16	1.62338	1.6929
GO:0060401	cytosolic calcium ion transport	30/2132	182/18723	0.0239232	0.148472	0.125158	TRPV1/SNCA/SLC8A2/RAMP3/PLN/P2RX7/P2RX3/P2RX2/NOS1/NALF1/MCOLN1/LETM1/JPH4/JPH3/JPH1/ITPR1/GRIN2D/GRIN2A/GRIN1/FKBP1B/F2/DRD2/DMD/CORO1A/CCL19/CAV1/CALM3/CACNB3/ATP2B3/ADCYAP1R1	30	1.62118	1.44757
GO:0010644	cell communication by electrical coupling	8/2132	32/18723	0.0240271	0.148799	0.125434	KCNA1/GJC1/FKBP1B/CAV1/CALM3/ATP1B2/ATP1B1/ATP1A3	8	1.6193	2.19547
GO:1901889	negative regulation of cell junction assembly	8/2132	32/18723	0.0240271	0.148799	0.125434	TLR2/SLIT1/ROCK2/ROCK1/ROBO2/DLC1/CLASP2/CBLN1	8	1.6193	2.19547
GO:0048771	tissue remodeling	29/2132	175/18723	0.0244168	0.151052	0.127333	TMBIM1/SYT7/SNX10/ROCK2/ROCK1/RBPJ/PPARGC1B/P2RX7/NCDN/MEF2C/MC4R/LEP/ITGB3/IL18/HTR1B/GPR55/GPR137/FOXC2/FOXC1/FGF8/FGF10/DDR2/DBH/CSK/CRB1/CAV1/CARTPT/ARG1/ADRB2	29	1.61231	1.45529
GO:0043255	regulation of carbohydrate biosynthetic process	18/2132	97/18723	0.0247272	0.152647	0.128677	SNCA/SMPD3/PPP1R3G/PPP1R3C/PPP1R3B/PPP1R3A/PPARA/LEP/KAT2A/IRS2/INPP5K/IGF1/GPT/GNMT/ENPP1/DGKQ/AP2A1/ADCYAP1R1	18	1.60682	1.62963
GO:0070167	regulation of biomineral tissue development	18/2132	97/18723	0.0247272	0.152647	0.128677	SOX9/SGMS2/ROCK2/ROCK1/RFLNA/PHOSPHO1/P2RX7/NELL1/MEF2C/HEY2/GPM6B/ENPP1/DMP1/DDR2/COMP/ASPN/ANO6/ADRB2	18	1.60682	1.62963
GO:0008090	retrograde axonal transport	6/2132	21/18723	0.0259896	0.159423	0.13439	TMEM108/NEFL/KIF5A/KIF1A/CALY/AGBL4	6	1.5852	2.50911
GO:0038083	peptidyl-tyrosine autophosphorylation	6/2132	21/18723	0.0259896	0.159423	0.13439	TEC/NTRK1/IQGAP1/DDR1/CAV1/AATK	6	1.5852	2.50911
GO:0048714	positive regulation of oligodendrocyte differentiation	6/2132	21/18723	0.0259896	0.159423	0.13439	TLR2/TENM4/PTPRZ1/OLIG2/NKX2-2/GSX2	6	1.5852	2.50911
GO:0072170	metanephric tubule development	6/2132	21/18723	0.0259896	0.159423	0.13439	SOX9/POU3F3/PAX8/PAX2/HES5/CALB1	6	1.5852	2.50911
GO:0072243	metanephric nephron epithelium development	6/2132	21/18723	0.0259896	0.159423	0.13439	SOX9/POU3F3/PAX8/PAX2/HES5/CALB1	6	1.5852	2.50911
GO:1902307	positive regulation of sodium ion transmembrane transport	6/2132	21/18723	0.0259896	0.159423	0.13439	NOS1/FXYD1/DRD4/DMD/ATP1B2/ATP1B1	6	1.5852	2.50911
GO:0060041	retina development in camera-type eye	25/2132	147/18723	0.0261778	0.160239	0.135078	TSPAN12/THRB/SOX9/SMARCA4/SLC1A1/SLC17A7/RET/POU4F2/PAX6/PAX2/NEUROD4/NEUROD1/MFSD2A/MEGF11/LHX1/LAMA1/HPCA/GPM6A/DSCAM/CRB2/CRB1/CLIC4/CELF4/CALB1/ACHE	25	1.58207	1.49352
GO:1903531	negative regulation of secretion by cell	25/2132	147/18723	0.0261778	0.160239	0.135078	VSNL1/SYT4/SYT11/SRCIN1/SNCA/RAP1A/OPRM1/NPY5R/LEP/INHBB/HTR1B/HRH3/FKBP1B/DRD4/DRD2/CNR1/CHGA/CBARP/CARTPT/ATP9A/ASIC1/APOE/ANXA1/ABCC8/ABAT	25	1.58207	1.49352
GO:0062012	regulation of small molecule metabolic process	50/2132	334/18723	0.0263421	0.161075	0.135782	SOX9/SNCA/SLC7A11/SLC45A3/SLC2A6/SLC27A4/SEC14L2/SCAP/PPP1R3G/PPP1R3C/PPP1R3B/PPP1R3A/PPARG/PPARA/PINK1/PHLDA2/P2RX7/NUPR1/NR4A3/NR1D1/NOS1/NKX1-1/MFSD2A/LEP/KAT2A/IRS2/INPP5K/IGF1/HPCA/GPT/GNMT/FGF19/FGF1/FABP5/EPHX2/ENPP1/DHCR7/DGKQ/COMT/CNR1/CDA/CAV1/BRCA1/ATCAY/ARL2/APOE/ANXA1/AK4/ADCYAP1R1/ACADL	50	1.57935	1.31465
GO:0046530	photoreceptor cell differentiation	13/2132	64/18723	0.0265127	0.161778	0.136375	THRB/TH/SOX9/PRKCI/PAX6/OLFM3/MYO7A/MFSD2A/DZANK1/DSCAM/CRB2/CRB1/CNTF	13	1.57655	1.78382
GO:0046579	positive regulation of Ras protein signal transduction	13/2132	64/18723	0.0265127	0.161778	0.136375	RTN4R/RASGRF1/PIK3CG/NTRK1/NRG1/IGF1/GPR55/GPR20/FGF10/F2RL2/F11R/AUTS2/ADGRG1	13	1.57655	1.78382
GO:0031214	biomineral tissue development	28/2132	169/18723	0.0267041	0.162774	0.137215	SOX9/SNX10/SMPD3/SGMS2/ROCK2/ROCK1/RFLNA/PPARA/PHOSPHO1/P2RX7/NELL1/MEF2C/LEP/KLK4/ITGB6/IGF1/HEY2/GPM6B/FBXL15/ENPP1/DMP1/DDR2/COMP/ASPN/ANO6/ALPL/ALOX15/ADRB2	28	1.57342	1.45499
GO:0019935	cyclic-nucleotide-mediated signaling	17/2132	91/18723	0.0268773	0.163487	0.137816	SOX9/RUNDC3A/RNF157/RIMS2/PDE7B/PDE11A/PDE10A/PCLO/OPRL1/NPY2R/HTR5A/GLP1R/DGKQ/APOE/AHR/ADCYAP1R1/ADCY1	17	1.57061	1.64057
GO:0051492	regulation of stress fiber assembly	17/2132	91/18723	0.0268773	0.163487	0.137816	TPM1/TMEFF2/TESK1/SDC4/ROCK2/ROCK1/PPM1E/PFN2/MET/LIMK1/INPP5K/FERMT2/F11R/EVL/DLC1/CLASP2/ACTG1	17	1.57061	1.64057
GO:0032231	regulation of actin filament bundle assembly	19/2132	105/18723	0.0273226	0.166022	0.139953	TPM1/TMEFF2/TESK1/SYNPO2/SHANK1/SDC4/ROCK2/ROCK1/PPM1E/PFN2/MET/LIMK1/INPP5K/FERMT2/F11R/EVL/DLC1/CLASP2/ACTG1	19	1.56348	1.5891
GO:0055001	muscle cell development	30/2132	184/18723	0.0273659	0.166111	0.140028	WFIKKN1/UCHL1/TPM1/TNNT3/TCAP/SGCZ/PPARA/PGM5/PDLIM5/P2RX2/OBSCN/NRAP/MYOZ2/MYOZ1/LMOD3/LMOD2/ITGB1/IGF1/HEY2/G6PD/DNER/DMD/CXADR/CSRP3/COMP/CFLAR/CDK1/CAV2/ANKRD1/ACTG1	30	1.56279	1.43183
GO:0003009	skeletal muscle contraction	10/2132	45/18723	0.0274674	0.166549	0.140396	TNNT3/TCAP/SYNM/STRIT1/STAC2/SCN4A/RCSD1/MYH14/KCNJ2/DMD	10	1.56118	1.95153
GO:0032956	regulation of actin cytoskeleton organization	53/2132	358/18723	0.0274953	0.166549	0.140396	WASHC1/WASF1/TPM1/TMEFF2/TESK1/SYNPO2/SPTBN4/SPIRE2/SHANK1/SDC4/SCIN/ROCK2/ROCK1/RND2/RND1/RHOF/RHOBTB3/RAC3/PRKCD/PPM1E/PFN2/PDXP/PAK3/MET/LMOD3/LMOD2/LIMK1/LIMA1/KANK1/IQGAP1/INPP5K/GSN/GPM6B/FMN1/FERMT2/F11R/EVL/DLC1/CYFIP2/CTNNA2/CRACD/CORO1A/CLASP2/CDK5R1/CDK5/CD2AP/CCL27/CARMIL2/ARHGAP44/ARFIP1/ALOX15/ADD2/ACTG1	53	1.56074	1.30011
GO:0003208	cardiac ventricle morphogenesis	14/2132	71/18723	0.0277096	0.167424	0.141134	TPM1/TGFBR3/RBPJ/POU4F1/NRG1/NPY5R/NPY2R/MYL3/MESP1/MEF2C/LY6E/HEY2/FOXC2/FOXC1	14	1.55737	1.73164
GO:0072078	nephron tubule morphogenesis	14/2132	71/18723	0.0277096	0.167424	0.141134	WNT1/SOX9/PAX8/PAX2/NPNT/LHX1/KIF26B/HOXB7/HES5/FOXD1/FMN1/FGF8/FGF1/ADAMTS16	14	1.55737	1.73164
GO:0001835	blastocyst hatching	7/2132	27/18723	0.0280607	0.167424	0.141134	STMN3/SMARCB1/PPP4R4/PLPP4/PEMT/FBLL1/ARHGDIG	7	1.5519	2.27679
GO:0007263	nitric oxide mediated signal transduction	7/2132	27/18723	0.0280607	0.167424	0.141134	NPY2R/NOS1/NEUROD1/MAFA/GUCY1A2/GUCY1A1/APOE	7	1.5519	2.27679
GO:0032781	positive regulation of ATPase activity	7/2132	27/18723	0.0280607	0.167424	0.141134	TPM1/PFN2/NAPA/MYL3/FGF10/ATP1B2/ATP1B1	7	1.5519	2.27679
GO:0035188	hatching	7/2132	27/18723	0.0280607	0.167424	0.141134	STMN3/SMARCB1/PPP4R4/PLPP4/PEMT/FBLL1/ARHGDIG	7	1.5519	2.27679
GO:0071684	organism emergence from protective structure	7/2132	27/18723	0.0280607	0.167424	0.141134	STMN3/SMARCB1/PPP4R4/PLPP4/PEMT/FBLL1/ARHGDIG	7	1.5519	2.27679
GO:0006750	glutathione biosynthetic process	5/2132	16/18723	0.0283857	0.167424	0.141134	SLC7A11/SLC1A2/SLC1A1/GGT7/CHAC1	5	1.5469	2.74434
GO:0007635	chemosensory behavior	5/2132	16/18723	0.0283857	0.167424	0.141134	TRPV1/SHANK1/PRKCG/P2RX3/NTRK1	5	1.5469	2.74434
GO:0048311	mitochondrion distribution	5/2132	16/18723	0.0283857	0.167424	0.141134	TRAK2/MAPT/LRRK2/KAT2A/ATCAY	5	1.5469	2.74434
GO:0051969	regulation of transmission of nerve impulse	5/2132	16/18723	0.0283857	0.167424	0.141134	TNR/ITGA2/HCRT/FGF12/CARTPT	5	1.5469	2.74434
GO:0061684	chaperone-mediated autophagy	5/2132	16/18723	0.0283857	0.167424	0.141134	SYNPO2/SNCA/GFAP/EEF1A2/ATP13A2	5	1.5469	2.74434
GO:0072283	metanephric renal vesicle morphogenesis	5/2132	16/18723	0.0283857	0.167424	0.141134	PAX8/PAX2/LHX1/KIF26B/FMN1	5	1.5469	2.74434
GO:0016241	regulation of macroautophagy	24/2132	141/18723	0.0286421	0.167424	0.141134	UCHL1/SPTLC1/SNX32/SLC25A5/PINK1/NUPR1/NOD1/LRSAM1/LRRK2/HSPB8/GPSM1/FEZ1/EHMT2/DCN/CDK5R1/CDK5/ATP6V1H/ATP6V1G2/ATP6V0E2/ATP6V0D1/ATP6V0C/ATP6V0A1/ATP13A2/ADRB2	24	1.54299	1.49479
GO:0110110	positive regulation of animal organ morphogenesis	8/2132	33/18723	0.0286457	0.167424	0.141134	SOX9/ROBO2/NGFR/MESP1/FGF8/FGF10/FGF1/CD34	8	1.54294	2.12894
GO:0120033	negative regulation of plasma membrane bounded cell projection assembly	8/2132	33/18723	0.0286457	0.167424	0.141134	TESK1/TBC1D30/RAP1GAP/PRKCD/PFN2/KANK1/EVL/ARHGAP44	8	1.54294	2.12894
GO:0046929	negative regulation of neurotransmitter secretion	4/2132	11/18723	0.0286485	0.167424	0.141134	SYT4/SYT11/RAP1A/ASIC1	4	1.5429	3.19342
GO:0051386	regulation of neurotrophin TRK receptor signaling pathway	4/2132	11/18723	0.0286485	0.167424	0.141134	WASF1/TMEM108/PPP2R5B/CYFIP2	4	1.5429	3.19342
GO:0071377	cellular response to glucagon stimulus	4/2132	11/18723	0.0286485	0.167424	0.141134	GLP1R/CYSLTR2/ARG1/ADCY8	4	1.5429	3.19342
GO:0072017	distal tubule development	4/2132	11/18723	0.0286485	0.167424	0.141134	POU3F3/PAX8/PAX2/CALB1	4	1.5429	3.19342
GO:0072173	metanephric tubule morphogenesis	4/2132	11/18723	0.0286485	0.167424	0.141134	SOX9/PAX8/PAX2/HES5	4	1.5429	3.19342
GO:0090394	negative regulation of excitatory postsynaptic potential	4/2132	11/18723	0.0286485	0.167424	0.141134	NPY2R/LRRK2/CELF4/CBLN1	4	1.5429	3.19342
GO:0097090	presynaptic membrane organization	4/2132	11/18723	0.0286485	0.167424	0.141134	NLGN3/NLGN2/NLGN1/CNTN2	4	1.5429	3.19342
GO:0098935	dendritic transport	4/2132	11/18723	0.0286485	0.167424	0.141134	WASF1/TRAK2/KIF5C/KIF5A	4	1.5429	3.19342
GO:0099149	regulation of postsynaptic neurotransmitter receptor internalization	4/2132	11/18723	0.0286485	0.167424	0.141134	ITGB3/HPCA/GSG1L/DRD4	4	1.5429	3.19342
GO:0099624	atrial cardiac muscle cell membrane repolarization	4/2132	11/18723	0.0286485	0.167424	0.141134	SCN5A/KCNJ5/KCNJ3/CACNA1D	4	1.5429	3.19342
GO:0106072	negative regulation of adenylate cyclase-activating G protein-coupled receptor signaling pathway	4/2132	11/18723	0.0286485	0.167424	0.141134	OPRM1/OPRL1/ARRDC3/APLP1	4	1.5429	3.19342
GO:1902337	regulation of apoptotic process involved in morphogenesis	4/2132	11/18723	0.0286485	0.167424	0.141134	PAX8/PAX2/FOXC2/FOXC1	4	1.5429	3.19342
GO:1902667	regulation of axon guidance	4/2132	11/18723	0.0286485	0.167424	0.141134	TUBB2B/PTPRO/POU4F2/NOVA2	4	1.5429	3.19342
GO:1903423	positive regulation of synaptic vesicle recycling	4/2132	11/18723	0.0286485	0.167424	0.141134	NLGN1/LRRK2/DNM3/DNM1	4	1.5429	3.19342
GO:1904321	response to forskolin	4/2132	11/18723	0.0286485	0.167424	0.141134	AHR/ADCY8/ADCY5/ADCY1	4	1.5429	3.19342
GO:1904322	cellular response to forskolin	4/2132	11/18723	0.0286485	0.167424	0.141134	AHR/ADCY8/ADCY5/ADCY1	4	1.5429	3.19342
GO:1905150	regulation of voltage-gated sodium channel activity	4/2132	11/18723	0.0286485	0.167424	0.141134	SLMAP/FGF14/FGF13/FGF12	4	1.5429	3.19342
GO:1905668	positive regulation of protein localization to endosome	4/2132	11/18723	0.0286485	0.167424	0.141134	ROCK2/MGAT3/ABHD17C/ABHD17A	4	1.5429	3.19342
GO:2001053	regulation of mesenchymal cell apoptotic process	4/2132	11/18723	0.0286485	0.167424	0.141134	SOX9/POU3F4/PAX8/PAX2	4	1.5429	3.19342
GO:0090257	regulation of muscle system process	39/2132	252/18723	0.0288972	0.168707	0.142216	TPM1/TNNT3/STRIT1/STC1/SSTR2/SCN5A/SCN4A/ROCK2/ROCK1/PPARA/PLN/PIK3CG/NR4A3/NPY2R/NPNT/NOS1/NEUROG1/MYL3/MLIP/KCNJ2/KCNA1/ITGA2/IGF1/HCN4/GUCY1A1/G6PD/FKBP1B/FGF13/DSC2/DMD/CHGA/CAV1/CALM3/CALCRL/ATP1B1/ADRB2/ACE2/ABCC8/ABAT	39	1.53914	1.3591
GO:0048593	camera-type eye morphogenesis	21/2132	120/18723	0.0296178	0.172741	0.145616	TSPAN12/THRB/TH/STRA6/SP3/SOX9/SOX1/SLC1A1/PAX6/PAX2/MFSD2A/MEGF11/LHX1/KDM2B/EPHB1/DSCAM/CRB2/CRB1/COL8A1/CALB1/ALDH1A3	21	1.52845	1.53683
GO:0110149	regulation of biomineralization	18/2132	99/18723	0.0298015	0.173624	0.146361	SOX9/SGMS2/ROCK2/ROCK1/RFLNA/PHOSPHO1/P2RX7/NELL1/MEF2C/HEY2/GPM6B/ENPP1/DMP1/DDR2/COMP/ASPN/ANO6/ADRB2	18	1.52576	1.59671
GO:0030038	contractile actin filament bundle assembly	19/2132	106/18723	0.0298589	0.173624	0.146361	TPM1/TMEFF2/TESK1/SDC4/ROCK2/ROCK1/PPM1E/PHACTR1/PFN2/MET/LIMK1/KCTD13/INPP5K/FERMT2/F11R/EVL/DLC1/CLASP2/ACTG1	19	1.52493	1.57411
GO:0043149	stress fiber assembly	19/2132	106/18723	0.0298589	0.173624	0.146361	TPM1/TMEFF2/TESK1/SDC4/ROCK2/ROCK1/PPM1E/PHACTR1/PFN2/MET/LIMK1/KCTD13/INPP5K/FERMT2/F11R/EVL/DLC1/CLASP2/ACTG1	19	1.52493	1.57411
GO:0035265	organ growth	29/2132	178/18723	0.0299293	0.173859	0.146559	WWC1/TGFBR3/TENM4/STC1/SOX9/SMPD3/SAV1/RBPJ/PPARA/PDLIM5/NDRG4/MESP1/MEF2C/MAPK11/LY6E/LEP/IGF1/HEY2/G6PD/FOXC2/FOXC1/FGF8/FGF10/EHMT2/DUSP9/DDR2/COMP/CDK1/BASP1	29	1.5239	1.43076
GO:0006650	glycerophospholipid metabolic process	46/2132	306/18723	0.0300534	0.174406	0.14702	VAC14/TMEM86B/SOCS2/SLC44A5/SERINC5/SERINC2/PTDSS2/PNPLA6/PLAAT3/PLA2G6/PLA2G4A/PLA1A/PITPNM1/PISD/PIP5KL1/PIP5K1C/PIK3R3/PIK3CG/PIK3CD/PI4KA/PI4K2B/PEMT/PCYT1B/NAAA/MTMR11/MFSD2A/MBOAT7/LPCAT4/LIPH/IP6K3/INPP5K/IMPA2/GDPD1/FABP5/ETNK2/EFR3B/DGKQ/CISH/CHKA/CHAT/ALOX15/AGPAT1/ACHE/ABHD8/ABHD5/ABCA3	46	1.52211	1.32015
GO:0009743	response to carbohydrate	39/2132	253/18723	0.0305353	0.177026	0.149228	VSNL1/VAMP2/TXNIP/TH/SYBU/SMARCB1/SMARCA4/SLC6A1/SLC2A5/SARM1/RAP1A/RAB11B/PTPRN2/PTPRN/PRKCB/PLA2G6/PAX2/P2RX3/P2RX2/NR1D1/NKX6-1/NKX2-2/NEUROD1/MAP1B/MAFA/LEP/ITGA2/IRS2/GRIK5/GPR68/GPR27/FKBP1B/COL4A3/CAMK2N1/CALCRL/BRSK2/BAIAP3/ADCY8/ADCY5	39	1.5152	1.35373
GO:0110148	biomineralization	28/2132	171/18723	0.0306263	0.177376	0.149524	SOX9/SNX10/SMPD3/SGMS2/ROCK2/ROCK1/RFLNA/PPARA/PHOSPHO1/P2RX7/NELL1/MEF2C/LEP/KLK4/ITGB6/IGF1/HEY2/GPM6B/FBXL15/ENPP1/DMP1/DDR2/COMP/ASPN/ANO6/ALPL/ALOX15/ADRB2	28	1.5139	1.43797
GO:0000271	polysaccharide biosynthetic process	14/2132	72/18723	0.0309179	0.178708	0.150647	UGP2/SMPD3/PPP1R3G/PPP1R3C/PPP1R3B/PPP1R3A/NR1D1/IRS2/INPP5K/IGF1/FUT9/ENPP1/AP2A1/AGL	14	1.50979	1.70759
GO:0033627	cell adhesion mediated by integrin	14/2132	72/18723	0.0309179	0.178708	0.150647	RET/RAC3/PLAU/PIK3CG/NPNT/NEXMIF/ITGB6/ITGB3/ITGB1/ITGAV/ITGA2/FOXC2/EPHA8/DPP4	14	1.50979	1.70759
GO:0043010	camera-type eye development	48/2132	322/18723	0.0310139	0.179085	0.150965	WNT7A/WNT5B/TSPAN12/THRB/TH/STRA6/SPRED3/SP3/SOX9/SOX1/SMARCA4/SLC7A11/SLC1A1/SLC17A7/SLC17A6/RET/POU4F2/PLAAT3/PAX6/PAX2/NEUROD4/NEUROD1/MFSD2A/MEGF11/MAB21L2/MAB21L1/LHX1/LAMA1/KDM2B/HPCA/HES5/GPM6A/FOXC2/FOXC1/FGF10/EPHB1/DSCAM/DRD2/CRYBG3/CRYBB2/CRB2/CRB1/COL8A1/CLIC4/CELF4/CALB1/ALDH1A3/ACHE	48	1.50844	1.3091
GO:0120032	regulation of plasma membrane bounded cell projection assembly	30/2132	186/18723	0.0311795	0.179863	0.15162	ZMYND10/WNT1/WASHC1/TESK1/TBC1D30/RAP1GAP/PRKCD/PFN2/PALM/P2RX7/OCLN/NLGN1/KLF5/KCTD17/KANK1/GPM6A/GAP43/EVL/DPYSL3/DNM3/CROCC/CCL19/CAV1/CARMIL2/AUTS2/ATP8B1/ARHGAP44/ANLN/AGRN/ADAMTS16	30	1.50613	1.41643
GO:0001666	response to hypoxia	46/2132	307/18723	0.0315776	0.181588	0.153074	VEGFD/VEGFB/TLR2/TH/TGFBR3/TERT/STC1/SLC2A4/SCN2A/SCAP/ROCK2/RBPJ/PPARA/POSTN/PLAU/PINK1/P2RX3/P2RX2/NOS1/MT3/LTA/LEP/KCND2/ITPR1/ITGA2/HILPDA/FMN2/EGLN3/DRD2/DPP4/CYBB/CHRNB2/CHRNA7/CHRNA4/CFLAR/CD34/CD24/CAV1/CASP1/B3GAT1/ATP1B1/ARNT2/ANKRD1/ANGPT4/AK4/ABAT	46	1.50062	1.31585
GO:0007019	microtubule depolymerization	10/2132	46/18723	0.0316349	0.181588	0.153074	STMN4/STMN3/STMN2/SPEF1/MAP1B/FGF13/CLASP2/CAMSAP3/BMERB1/APC2	10	1.49983	1.90911
GO:0043462	regulation of ATPase activity	10/2132	46/18723	0.0316349	0.181588	0.153074	TPM1/TNNT3/PLN/PFN2/NAPA/MYL3/FGF10/BRSK2/ATP1B2/ATP1B1	10	1.49983	1.90911
GO:0055010	ventricular cardiac muscle tissue morphogenesis	10/2132	46/18723	0.0316349	0.181588	0.153074	TPM1/TGFBR3/RBPJ/POU4F1/NRG1/MYL3/LY6E/HEY2/FOXC2/FOXC1	10	1.49983	1.90911
GO:1900271	regulation of long-term synaptic potentiation	10/2132	46/18723	0.0316349	0.181588	0.153074	SHISA7/NSG1/DRD2/CRTC1/CHRNA7/CALB2/CALB1/APOE/ADCY8/ADCY1	10	1.49983	1.90911
GO:0001952	regulation of cell-matrix adhesion	22/2132	128/18723	0.0317737	0.182025	0.153443	SLK/SDC4/ROCK2/ROCK1/PRKCZ/POSTN/PLAU/ONECUT2/ONECUT1/NEXMIF/IQGAP1/HOXA7/GPM6B/FMN1/FERMT2/DLC1/DDR1/CLASP2/CDK6/CAMSAP3/AJAP1/ACTG1	22	1.49793	1.50939
GO:0035303	regulation of dephosphorylation	22/2132	128/18723	0.0317737	0.182025	0.153443	ROCK2/ROCK1/PRKCD/PPP4R4/PPP2R5A/PPP1R1B/PPP1R17/PPP1R16A/PPP1R12A/PPARGC1B/PINK1/NSMF/NPNT/MEF2C/MAGI2/ITGA2/ITGA1/INPP5K/FKBP1B/DRD2/DLC1/CALM3	22	1.49793	1.50939
GO:2001258	negative regulation of cation channel activity	12/2132	59/18723	0.0319575	0.182898	0.154178	SLC6A9/OPRL1/GEM/FKBP1B/FGF12/DRD4/DRD2/CRHR1/CBARP/CAV1/CALM3/CACNB3	12	1.49543	1.78615
GO:0015908	fatty acid transport	16/2132	86/18723	0.0322158	0.183433	0.154629	SLC27A5/SLC27A4/SLC27A2/PPARG/PPARA/PLA2G6/PLA2G4A/MFSD2A/IRS2/FABP5/DRD4/DRD2/CROT/APOE/ANXA1/ACSL5	16	1.49193	1.63384
GO:0032413	negative regulation of ion transmembrane transporter activity	16/2132	86/18723	0.0322158	0.183433	0.154629	SLC6A9/PLN/OPRL1/NEDD4L/HECW1/GOPC/GEM/FKBP1B/FGF12/DRD4/DRD2/CRHR1/CBARP/CAV1/CALM3/CACNB3	16	1.49193	1.63384
GO:0002029	desensitization of G protein-coupled receptor signaling pathway	6/2132	22/18723	0.0323888	0.183433	0.154629	NECAB2/HTR1B/DRD2/DNM1/APELA/ADRB2	6	1.4896	2.39506
GO:0007413	axonal fasciculation	6/2132	22/18723	0.0323888	0.183433	0.154629	NRCAM/NCAM2/CRTAC1/CNTN2/CNR1/CDK5R1	6	1.4896	2.39506
GO:0014821	phasic smooth muscle contraction	6/2132	22/18723	0.0323888	0.183433	0.154629	SSTR2/P2RX3/P2RX2/NEUROG1/HTR1D/DRD2	6	1.4896	2.39506
GO:0022401	negative adaptation of signaling pathway	6/2132	22/18723	0.0323888	0.183433	0.154629	NECAB2/HTR1B/DRD2/DNM1/APELA/ADRB2	6	1.4896	2.39506
GO:0032891	negative regulation of organic acid transport	6/2132	22/18723	0.0323888	0.183433	0.154629	NPY5R/LEP/IRS2/HTR1B/HRH3/ABAT	6	1.4896	2.39506
GO:0042749	regulation of circadian sleep/wake cycle	6/2132	22/18723	0.0323888	0.183433	0.154629	NR1D1/NPY2R/NLGN1/KCNA2/DRD2/CHRNB2	6	1.4896	2.39506
GO:0045624	positive regulation of T-helper cell differentiation	6/2132	22/18723	0.0323888	0.183433	0.154629	PRKCZ/IL4R/IL18/CD86/CCL19/ANXA1	6	1.4896	2.39506
GO:0106030	neuron projection fasciculation	6/2132	22/18723	0.0323888	0.183433	0.154629	NRCAM/NCAM2/CRTAC1/CNTN2/CNR1/CDK5R1	6	1.4896	2.39506
GO:0046660	female sex differentiation	20/2132	114/18723	0.0323983	0.183433	0.154629	VGF/TIPARP/STRA6/SRD5A1/ROBO2/PTPRN/PCYT1B/NUPR1/LHX9/LHX1/LEP/INHBB/IMMP2L/FST/FOXC1/FGF10/DACH1/CSMD1/COL9A3/ADCYAP1R1	20	1.48948	1.54068
GO:0045807	positive regulation of endocytosis	18/2132	100/18723	0.032612	0.184462	0.155497	SNCA/SGIP1/SFRP4/NLGN1/NEDD4L/MAGI2/LRRK2/ITGA2/DRD2/DNM1/CLIP3/CCL19/CALY/BICD1/APOE/APELA/AP2A1/ANO6	18	1.48662	1.58074
GO:0010543	regulation of platelet activation	9/2132	40/18723	0.0329813	0.185828	0.156648	TLR4/TEC/PRKCD/PLA2G4A/F2/F11R/CD9/APOE/ABAT	9	1.48173	1.97593
GO:0032892	positive regulation of organic acid transport	9/2132	40/18723	0.0329813	0.185828	0.156648	STXBP1/SLC6A1/SLC38A3/PLA2G6/PLA2G4A/ITGB1/ACSL5/ACE2/ABAT	9	1.48173	1.97593
GO:0055081	anion homeostasis	9/2132	40/18723	0.0329813	0.185828	0.156648	XPR1/SLC7A11/SLC1A1/SLC12A9/SLC12A5/SFRP4/GRM2/ENPP1/CYB561	9	1.48173	1.97593
GO:1901998	toxin transport	9/2132	40/18723	0.0329813	0.185828	0.156648	TRIP4/SLC7A8/SLC29A4/SLC22A1/LRP6/DNM1/CASP1/ATP6V0A1/ANTXR2	9	1.48173	1.97593
GO:0014015	positive regulation of gliogenesis	13/2132	66/18723	0.0333806	0.187895	0.158391	UFL1/TTBK1/TLR2/TENM4/PTPRZ1/PRKCI/OLIG2/NKX6-2/NKX6-1/NKX2-2/LTA/GSX2/GFAP	13	1.47651	1.72977
GO:0043410	positive regulation of MAPK cascade	68/2132	480/18723	0.0336326	0.188166	0.15862	WWC1/WNT7A/TRAF1/TLR4/SASH1/ROCK2/ROCK1/RET/RELL2/RELL1/RAP1A/RAMP3/PRKCZ/PIK3CG/PDE6G/OPRM1/NTRK1/NRG1/NPY5R/NPNT/NOD1/NECAB2/NDRG4/MT3/MIF/MAPK8IP3/MAPK8IP2/MAPK8IP1/MAP3K10/MAP2K2/MADD/LRRK2/LEP/IQGAP1/IGF1/GRM4/GRM1/GPR55/GPR37L1/FLT3/FGF8/FGF19/FGF10/FGF1/FERMT2/EPHA8/EDA2R/DUSP15/DRD4/DRD2/DOK4/CSK/CRACR2A/CHRNA7/CFLAR/CDH2/CD44/CD24/CCL19/CAV2/CARTPT/C5AR2/APOE/APELA/ANKRD6/ALOX15/ALK/ADRB2	68	1.47324	1.2441
GO:0070482	response to oxygen levels	51/2132	347/18723	0.0337888	0.188166	0.15862	VEGFD/VEGFB/TLR2/TH/TGFBR3/TERT/STC1/SLC2A4/SLC1A1/SCN2A/SCAP/ROCK2/RBPJ/PPARA/POU4F2/POSTN/PLAU/PINK1/P2RX3/P2RX2/NOS1/MT3/LTA/LEP/KCND2/ITPR1/ITGA2/HILPDA/FMN2/EGLN3/DRD2/DPP4/CYBB/CHRNB2/CHRNA7/CHRNA4/CFLAR/CD34/CD24/CAV1/CASP1/CACNB3/BNIP2/B3GAT1/ATP6V0D1/ATP1B1/ARNT2/ANKRD1/ANGPT4/AK4/ABAT	51	1.47123	1.29071
GO:0010922	positive regulation of phosphatase activity	8/2132	34/18723	0.0338415	0.188166	0.15862	PPP1R12A/PPARGC1B/NPNT/MEF2C/MAGI2/ITGA2/ITGA1/CALM3	8	1.47055	2.06633
GO:0048854	brain morphogenesis	8/2132	34/18723	0.0338415	0.188166	0.15862	SLIT1/PAX2/GSX2/FZD6/FZD3/FGF8/CTNNA2/CDH2	8	1.47055	2.06633
GO:0051482	positive regulation of cytosolic calcium ion concentration involved in phospholipase C-activating G protein-coupled signaling pathway	8/2132	34/18723	0.0338415	0.188166	0.15862	OPRL1/GRM1/GPR55/GPR20/GPR157/F2RL2/DRD2/AGTR1	8	1.47055	2.06633
GO:0086004	regulation of cardiac muscle cell contraction	8/2132	34/18723	0.0338415	0.188166	0.15862	STC1/SCN5A/PLN/KCNJ2/HCN4/FGF13/DSC2/CAV1	8	1.47055	2.06633
GO:0086019	cell-cell signaling involved in cardiac conduction	8/2132	34/18723	0.0338415	0.188166	0.15862	SCN5A/SCN3B/KCNJ5/KCNJ3/HCN4/GJC1/CXADR/CACNA1D	8	1.47055	2.06633
GO:0090075	relaxation of muscle	8/2132	34/18723	0.0338415	0.188166	0.15862	PLN/NEUROG1/KCNJ2/GUCY1A1/GSN/CHGA/ATP1B1/ABCC8	8	1.47055	2.06633
GO:0098664	G protein-coupled serotonin receptor signaling pathway	8/2132	34/18723	0.0338415	0.188166	0.15862	HTR7/HTR5A/HTR1D/HTR1B/HTR1A/HRH3/DRD4/CHRM4	8	1.47055	2.06633
GO:0019098	reproductive behavior	7/2132	28/18723	0.0338499	0.188166	0.15862	THRB/TH/PPP1R1B/NHLH2/MAPK8IP2/DBH/BRINP1	7	1.47044	2.19547
GO:0045686	negative regulation of glial cell differentiation	7/2132	28/18723	0.0338499	0.188166	0.15862	NR1D1/NKX6-2/NKX6-1/HES5/GPR37L1/F2/DUSP10	7	1.47044	2.19547
GO:1903649	regulation of cytoplasmic transport	7/2132	28/18723	0.0338499	0.188166	0.15862	TRIM46/PTPN23/MAP2K2/MAP2/LRRK2/ATP9A/ARFIP1	7	1.47044	2.19547
GO:1990776	response to angiotensin	7/2132	28/18723	0.0338499	0.188166	0.15862	ROCK2/ROCK1/PRKCD/IQGAP1/CYBB/CAV1/AGTR1	7	1.47044	2.19547
GO:0031279	regulation of cyclase activity	11/2132	53/18723	0.0341249	0.189514	0.159755	PALM/P2RY13/NOS1/HPCA/GRM3/GRM2/GABBR2/DRD2/CRHR1/CALM3/CACNA1D	11	1.46693	1.82266
GO:0045936	negative regulation of phosphate metabolic process	63/2132	441/18723	0.0341798	0.189637	0.15986	ZFYVE28/YWHAG/WASHC1/UCHL1/TRIB2/TESK1/SUZ12/SRCIN1/SNCA/SH3GL2/ROCK2/ROCK1/PTPRT/PTPRQ/PTPRO/PTPRB/PRKCZ/PRKCD/PRKAR1B/PPP4R4/PPP2R5A/PPP2R1A/PPP1R1B/PPM1E/PPARG/PPARA/PIP5KL1/PIK3IP1/PDCD4/PAX6/PARD6A/OCLN/NUPR1/MAPT/MAPK8IP1/LRRK2/LRP6/KIRREL2/IRS2/IRAK3/INPP5K/HPCA/HIPK3/GFRA2/FKBP1B/ENPP1/DUSP10/DRD2/DMD/DGKQ/DBNDD1/CSK/CEBPA/CDKN2C/CDA/CD109/CAV1/CAMK2N2/CAMK2N1/CALM3/CADM4/APOE/ABCA2	63	1.46623	1.25456
GO:0032456	endocytic recycling	14/2132	73/18723	0.0343885	0.190432	0.160529	WASHC1/TRARG1/RAB11FIP4/RAB11B/PTPN23/NSG1/NDRG4/GRIP1/EHD4/DENND1C/DENND1A/ATP9A/ARHGAP44/ANKRD50	14	1.46359	1.6842
GO:0072088	nephron epithelium morphogenesis	14/2132	73/18723	0.0343885	0.190432	0.160529	WNT1/SOX9/PAX8/PAX2/NPNT/LHX1/KIF26B/HOXB7/HES5/FOXD1/FMN1/FGF8/FGF1/ADAMTS16	14	1.46359	1.6842
GO:0031109	microtubule polymerization or depolymerization	21/2132	122/18723	0.0347932	0.192306	0.162109	TUBB4A/STMN4/STMN3/STMN2/SPEF1/SNCA/SLAIN2/OCLN/MET/MAPT/MAPRE3/MAP2/MAP1B/FGF13/CLIP3/CLASP2/CDK5R1/CAMSAP3/BMERB1/ARL2/APC2	21	1.45851	1.51164
GO:0051928	positive regulation of calcium ion transport	21/2132	122/18723	0.0347932	0.192306	0.162109	STRIT1/STC1/STAC2/SNCA/RAMP3/P2RX7/P2RX3/P2RX2/HCRT/GRIN1/G6PD/FGF14/F2/CRACR2A/CDK5/CAV1/CALM3/CACNB3/CACNA1D/ATP1B1/ADCYAP1R1	21	1.45851	1.51164
GO:0060491	regulation of cell projection assembly	30/2132	188/18723	0.035387	0.195402	0.164719	ZMYND10/WNT1/WASHC1/TESK1/TBC1D30/RAP1GAP/PRKCD/PFN2/PALM/P2RX7/OCLN/NLGN1/KLF5/KCTD17/KANK1/GPM6A/GAP43/EVL/DPYSL3/DNM3/CROCC/CCL19/CAV1/CARMIL2/AUTS2/ATP8B1/ARHGAP44/ANLN/AGRN/ADAMTS16	30	1.45116	1.40137
GO:0032869	cellular response to insulin stimulus	32/2132	203/18723	0.0355702	0.196068	0.16528	ZBTB7B/YWHAG/VAMP2/TRARG1/SRD5A1/SP1/SLC2A4/SLC27A4/RAB15/PRKCZ/PRKCI/PRKCD/PRKCB/PPARG/POU4F2/PIK3R3/MYO5A/LEP/KANK1/IRS2/INSRR/INPP5K/INHBB/GPT/FOXC2/ENPP1/DENND4C/CSRP3/CFLAR/CAV2/CAPN10/BCAR1	32	1.44891	1.38434
GO:0010563	negative regulation of phosphorus metabolic process	63/2132	442/18723	0.035575	0.196068	0.16528	ZFYVE28/YWHAG/WASHC1/UCHL1/TRIB2/TESK1/SUZ12/SRCIN1/SNCA/SH3GL2/ROCK2/ROCK1/PTPRT/PTPRQ/PTPRO/PTPRB/PRKCZ/PRKCD/PRKAR1B/PPP4R4/PPP2R5A/PPP2R1A/PPP1R1B/PPM1E/PPARG/PPARA/PIP5KL1/PIK3IP1/PDCD4/PAX6/PARD6A/OCLN/NUPR1/MAPT/MAPK8IP1/LRRK2/LRP6/KIRREL2/IRS2/IRAK3/INPP5K/HPCA/HIPK3/GFRA2/FKBP1B/ENPP1/DUSP10/DRD2/DMD/DGKQ/DBNDD1/CSK/CEBPA/CDKN2C/CDA/CD109/CAV1/CAMK2N2/CAMK2N1/CALM3/CADM4/APOE/ABCA2	63	1.44885	1.25172
GO:0106106	cold-induced thermogenesis	24/2132	144/18723	0.0357343	0.196572	0.165705	ZBTB7B/TLR4/RBPJ/PPARGC1B/PEMT/NR1D1/NOVA2/NOVA1/LNPEP/LEP/KSR2/IL4R/IL18/HCRT/G0S2/FOXC2/FABP5/DBH/CAV1/BSCL2/ARRDC3/ADRB2/ACHE/ACADL	24	1.44692	1.46365
GO:0120161	regulation of cold-induced thermogenesis	24/2132	144/18723	0.0357343	0.196572	0.165705	ZBTB7B/TLR4/RBPJ/PPARGC1B/PEMT/NR1D1/NOVA2/NOVA1/LNPEP/LEP/KSR2/IL4R/IL18/HCRT/G0S2/FOXC2/FABP5/DBH/CAV1/BSCL2/ARRDC3/ADRB2/ACHE/ACADL	24	1.44692	1.46365
GO:0071559	response to transforming growth factor beta	39/2132	256/18723	0.0358835	0.197207	0.16624	ZMIZ1/ZFHX3/ZEB2/WWOX/WNT7A/WNT1/WFIKKN1/VEPH1/TGFBR3L/TGFBR3/SPRED3/SOX9/SKOR2/RUNX3/ROCK2/ROCK1/PPARG/PPARA/POSTN/ONECUT2/ONECUT1/NR3C1/NPNT/MEF2C/ITGB6/HTRA3/FNDC4/FERMT2/FAM89B/DUSP15/CLDN1/CHST11/CFLAR/CD109/CAV2/CAV1/ASPN/ARG1/ANKRD1	39	1.4451	1.33787
GO:0000381	regulation of alternative mRNA splicing, via spliceosome	12/2132	60/18723	0.0359555	0.197229	0.166259	SRRM4/RBFOX3/RBFOX1/NOVA2/NOVA1/MBNL1/KHDRBS3/KHDRBS2/CELF6/CELF5/CELF4/CELF3	12	1.44424	1.75638
GO:0055008	cardiac muscle tissue morphogenesis	12/2132	60/18723	0.0359555	0.197229	0.166259	TPM1/TGFBR3/TCAP/RBPJ/POU4F1/NRG1/MYL3/LY6E/HEY2/FOXC2/FOXC1/ANKRD1	12	1.44424	1.75638
GO:0072001	renal system development	45/2132	302/18723	0.0360007	0.197291	0.166311	WNT1/VANGL2/TIPARP/STRA6/SOX9/SDC4/ROBO2/RET/REN/PTPRO/POU3F3/PAX8/PAX2/NPNT/MEF2C/MAGI2/LRRK2/LHX1/KIRREL3/KIF26B/KCNJ8/IQGAP1/HOXB7/HES5/FOXJ1/FOXD1/FOXC2/FOXC1/FMN1/FGF8/FGF10/FGF1/ENPEP/DCN/DACT2/COL4A3/CFLAR/CD34/CD24/CALB1/BASP1/ARG2/AGTR1/ADAMTS16/ACTA2	45	1.44369	1.30856
GO:0003044	regulation of systemic arterial blood pressure mediated by a chemical signal	10/2132	47/18723	0.0362274	0.197787	0.166729	TPM1/SLC2A5/REN/RASL10B/ENPEP/CORIN/AVPR2/AGTR1/ADRB2/ACE2	10	1.44096	1.86849
GO:0045747	positive regulation of Notch signaling pathway	10/2132	47/18723	0.0362274	0.197787	0.166729	ZMIZ1/WNT1/TSPAN14/ROBO2/PRKCI/MESP1/HES5/GSX2/FGF10/ASCL1	10	1.44096	1.86849
GO:0048483	autonomic nervous system development	10/2132	47/18723	0.0362274	0.197787	0.166729	TLX2/RET/PLXNA4/PLXNA3/NTRK1/HOXB2/GFRA3/GBX2/FZD3/ASCL1	10	1.44096	1.86849
GO:1903170	negative regulation of calcium ion transmembrane transport	10/2132	47/18723	0.0362274	0.197787	0.166729	PLN/OPRL1/GEM/FKBP1B/DRD4/DRD2/CRHR1/CBARP/CALM3/CACNB3	10	1.44096	1.86849
GO:0002031	G protein-coupled receptor internalization	5/2132	17/18723	0.0365418	0.19783	0.166766	NECAB2/HTR1B/DRD2/DNM1/APELA	5	1.43721	2.58291
GO:0010715	regulation of extracellular matrix disassembly	5/2132	17/18723	0.0365418	0.19783	0.166766	DPP4/DDR2/DDR1/CLASP2/CARMIL2	5	1.43721	2.58291
GO:0021924	cell proliferation in external granule layer	5/2132	17/18723	0.0365418	0.19783	0.166766	LHX5/LHX1/GPR37L1/GBX2/CEND1	5	1.43721	2.58291
GO:0021930	cerebellar granule cell precursor proliferation	5/2132	17/18723	0.0365418	0.19783	0.166766	LHX5/LHX1/GPR37L1/GBX2/CEND1	5	1.43721	2.58291
GO:0044539	long-chain fatty acid import into cell	5/2132	17/18723	0.0365418	0.19783	0.166766	SLC27A5/SLC27A4/SLC27A2/IRS2/ACSL5	5	1.43721	2.58291
GO:0048521	negative regulation of behavior	5/2132	17/18723	0.0365418	0.19783	0.166766	TTC21B/NPY2R/MC4R/DRD2/ARRDC3	5	1.43721	2.58291
GO:0048532	anatomical structure arrangement	5/2132	17/18723	0.0365418	0.19783	0.166766	PLXNA4/PLXNA3/PAX2/KCNA2/HOXB2	5	1.43721	2.58291
GO:0055119	relaxation of cardiac muscle	5/2132	17/18723	0.0365418	0.19783	0.166766	PLN/KCNJ2/GSN/CHGA/ATP1B1	5	1.43721	2.58291
GO:0140354	lipid import into cell	5/2132	17/18723	0.0365418	0.19783	0.166766	SLC27A5/SLC27A4/SLC27A2/IRS2/ACSL5	5	1.43721	2.58291
GO:0035914	skeletal muscle cell differentiation	13/2132	67/18723	0.0372562	0.20151	0.169868	SAP30/RBFOX1/PAX5/NUPR1/MEF2C/KLF5/HIVEP3/GTF3C5/GPC1/FOXN2/EPHB1/BTG2/ANKRD1	13	1.4288	1.70395
GO:0001659	temperature homeostasis	28/2132	174/18723	0.0373149	0.20164	0.169977	ZBTB7B/TRPV1/TLR4/RBPJ/PPARGC1B/PEMT/NR1D1/NOVA2/NOVA1/LNPEP/LEP/KSR2/IL4R/IL18/HCRT/G0S2/FOXC2/FABP5/DRD2/DBH/CNR1/CAV1/BSCL2/ARRDC3/ADRB2/ACHE/ACADL/ABAT	28	1.42812	1.41318
GO:2000008	regulation of protein localization to cell surface	9/2132	41/18723	0.0381368	0.205889	0.173559	STX3/RIC3/RAB11B/NEDD4L/KCNAB2/GPM6B/GOPC/ASTN2/ABCA2	9	1.41866	1.92773
GO:0070839	metal ion export	11/2132	54/18723	0.0386048	0.206931	0.174437	SLC8A2/LETM1/KCND3/KCNA2/FXYD1/CALM3/ATP2B3/ATP1B2/ATP1B1/ATP1A3/ANO6	11	1.41336	1.7889
GO:0010522	regulation of calcium ion transport into cytosol	18/2132	102/18723	0.0388132	0.206931	0.174437	SNCA/RAMP3/PLN/P2RX7/P2RX3/P2RX2/NOS1/JPH4/JPH3/JPH1/GRIN1/FKBP1B/F2/DMD/CORO1A/CAV1/CALM3/ADCYAP1R1	18	1.41102	1.54975
GO:0008593	regulation of Notch signaling pathway	17/2132	95/18723	0.0389575	0.206931	0.174437	ZMIZ1/YJEFN3/WNT1/TSPAN14/TCIM/ROBO2/PRKCI/POSTN/NFKBIA/MESP1/HEY2/HES5/GSX2/FGF10/CHAC1/BEND6/ASCL1	17	1.40941	1.5715
GO:0010459	negative regulation of heart rate	4/2132	12/18723	0.0391847	0.206931	0.174437	TRPV1/SPTBN4/PLN/FKBP1B	4	1.40688	2.9273
GO:0010826	negative regulation of centrosome duplication	4/2132	12/18723	0.0391847	0.206931	0.174437	TRIM37/KAT2A/CENATAC/BRCA1	4	1.40688	2.9273
GO:0021670	lateral ventricle development	4/2132	12/18723	0.0391847	0.206931	0.174437	PAX5/KDM2B/CDK6/ATP1B2	4	1.40688	2.9273
GO:0021936	regulation of cerebellar granule cell precursor proliferation	4/2132	12/18723	0.0391847	0.206931	0.174437	LHX5/LHX1/GPR37L1/CEND1	4	1.40688	2.9273
GO:0031953	negative regulation of protein autophosphorylation	4/2132	12/18723	0.0391847	0.206931	0.174437	TESK1/GFRA2/ENPP1/CAV1	4	1.40688	2.9273
GO:0032926	negative regulation of activin receptor signaling pathway	4/2132	12/18723	0.0391847	0.206931	0.174437	MAGI2/IGSF1/FST/DACT2	4	1.40688	2.9273
GO:0038180	nerve growth factor signaling pathway	4/2132	12/18723	0.0391847	0.206931	0.174437	RAP1A/NTRK1/MAGI2/CORO1A	4	1.40688	2.9273
GO:0042762	regulation of sulfur metabolic process	4/2132	12/18723	0.0391847	0.206931	0.174437	SP1/SNCA/SLC7A11/COMT	4	1.40688	2.9273
GO:0046322	negative regulation of fatty acid oxidation	4/2132	12/18723	0.0391847	0.206931	0.174437	SOX9/MFSD2A/CNR1/ACADL	4	1.40688	2.9273
GO:0046606	negative regulation of centrosome cycle	4/2132	12/18723	0.0391847	0.206931	0.174437	TRIM37/KAT2A/CENATAC/BRCA1	4	1.40688	2.9273
GO:0051583	dopamine uptake involved in synaptic transmission	4/2132	12/18723	0.0391847	0.206931	0.174437	SNCA/SLC6A2/DRD4/DRD2	4	1.40688	2.9273
GO:0051934	catecholamine uptake involved in synaptic transmission	4/2132	12/18723	0.0391847	0.206931	0.174437	SNCA/SLC6A2/DRD4/DRD2	4	1.40688	2.9273
GO:0060019	radial glial cell differentiation	4/2132	12/18723	0.0391847	0.206931	0.174437	HES5/GPR157/FGF10/CDH2	4	1.40688	2.9273
GO:0070493	thrombin-activated receptor signaling pathway	4/2132	12/18723	0.0391847	0.206931	0.174437	SNCA/MET/F2RL2/DGKQ	4	1.40688	2.9273
GO:0072182	regulation of nephron tubule epithelial cell differentiation	4/2132	12/18723	0.0391847	0.206931	0.174437	PAX8/PAX2/LHX1/CD24	4	1.40688	2.9273
GO:0072584	caveolin-mediated endocytosis	4/2132	12/18723	0.0391847	0.206931	0.174437	UNC119/NEDD4L/MLC1/CAV1	4	1.40688	2.9273
GO:0097152	mesenchymal cell apoptotic process	4/2132	12/18723	0.0391847	0.206931	0.174437	SOX9/POU3F4/PAX8/PAX2	4	1.40688	2.9273
GO:1903909	regulation of receptor clustering	4/2132	12/18723	0.0391847	0.206931	0.174437	SLC7A11/SHISA7/SHISA6/GSN	4	1.40688	2.9273
GO:1904748	regulation of apoptotic process involved in development	4/2132	12/18723	0.0391847	0.206931	0.174437	PAX8/PAX2/FOXC2/FOXC1	4	1.40688	2.9273
GO:1905666	regulation of protein localization to endosome	4/2132	12/18723	0.0391847	0.206931	0.174437	ROCK2/MGAT3/ABHD17C/ABHD17A	4	1.40688	2.9273
GO:2000009	negative regulation of protein localization to cell surface	4/2132	12/18723	0.0391847	0.206931	0.174437	NEDD4L/GPM6B/GOPC/ASTN2	4	1.40688	2.9273
GO:0031076	embryonic camera-type eye development	8/2132	35/18723	0.0396408	0.208666	0.1759	TH/STRA6/SP3/PAX6/PAX2/KDM2B/FGF10/ALDH1A3	8	1.40186	2.00729
GO:0090181	regulation of cholesterol metabolic process	8/2132	35/18723	0.0396408	0.208666	0.1759	SEC14L2/SCAP/FGF1/EPHX2/DHCR7/DGKQ/APOE/ACADL	8	1.40186	2.00729
GO:0098801	regulation of renal system process	8/2132	35/18723	0.0396408	0.208666	0.1759	STC1/PTPRO/INPP5K/DRD2/CORIN/COMT/AVPR2/AGTR1	8	1.40186	2.00729
GO:0023058	adaptation of signaling pathway	6/2132	23/18723	0.0397287	0.208666	0.1759	NECAB2/HTR1B/DRD2/DNM1/APELA/ADRB2	6	1.4009	2.29093
GO:0060384	innervation	6/2132	23/18723	0.0397287	0.208666	0.1759	RET/PRKCG/POU4F1/NTRK1/NPTX1/GABRA5	6	1.4009	2.29093
GO:1900273	positive regulation of long-term synaptic potentiation	6/2132	23/18723	0.0397287	0.208666	0.1759	SHISA7/DRD2/CRTC1/CHRNA7/ADCY8/ADCY1	6	1.4009	2.29093
GO:0046683	response to organophosphorus	22/2132	131/18723	0.0399128	0.209254	0.176396	VGF/TRPV1/STC1/SRD5A1/REN/RAP1A/PTPRN/PPARGC1B/PIK3CG/PDXP/P2RX7/P2RX6/P2RX3/P2RX2/INPP5K/HCN4/HCN2/DGKQ/CASP1/AQP8/AHR/ABCC9	22	1.39889	1.47482
GO:1904950	negative regulation of establishment of protein localization	22/2132	131/18723	0.0399128	0.209254	0.176396	VSNL1/SRCIN1/RANGAP1/OPRM1/MDFIC/MAPT/LRRK2/LMAN1/INPP5K/INHBB/GOPC/GDI1/FKBP1B/DRD4/DRD2/CSK/CHGA/CDK5/CABP1/APOE/ANXA1/ABCC8	22	1.39889	1.47482
GO:0021522	spinal cord motor neuron differentiation	7/2132	29/18723	0.0403805	0.211515	0.178302	OLIG2/NKX2-2/MNX1/LHX3/ISL2/HOXD10/GBX1	7	1.39383	2.11977
GO:0051258	protein polymerization	44/2132	297/18723	0.0409989	0.214561	0.180869	WASHC1/WASF1/TUBB4A/TTBK1/STMN2/SPTBN4/SPIRE2/SNCA/SLAIN2/SCIN/PSTPIP2/PRKCD/PINK1/PFN2/PAK3/OCLN/NEFL/MET/MAPT/MAPRE3/MAP2/MAP1B/LMOD3/LMOD2/KANK1/GSN/FMN1/FGF13/EVL/DIAPH3/CYFIP2/CTNNA2/CRACD/CORO1A/CLIP3/CLASP2/CDK5R1/CATIP/CARMIL2/CAMSAP3/ARL2/ARFIP1/ALOX15/ADD2	44	1.38723	1.30102
GO:0048146	positive regulation of fibroblast proliferation	10/2132	48/18723	0.0412622	0.21555	0.181704	ZMIZ1/WNT1/WAPL/NGFR/MIF/IGF1/FGF10/DDR2/CDK6/BTC	10	1.38445	1.82956
GO:1902003	regulation of amyloid-beta formation	10/2132	48/18723	0.0412622	0.21555	0.181704	SP1/RTN3/RTN1/ROCK2/ROCK1/LRRTM3/IGF1/CHRNA7/APOE/ABCA2	10	1.38445	1.82956
GO:0003014	renal system process	19/2132	110/18723	0.0417847	0.218084	0.183839	TRPV1/TMEM63C/TBC1D8B/STC1/REN/PTPRO/OPRL1/MCAM/INPP5K/GSN/DRD2/CORIN/COMT/CHRNB4/CHRNB2/CD34/BTC/AVPR2/AGTR1	19	1.37898	1.51687
GO:0000768	syncytium formation by plasma membrane fusion	11/2132	55/18723	0.0434781	0.225907	0.190434	WNT1/SH3PXD2A/PTGFRN/NOS1/KCNH1/IL4R/CFLAR/CD9/CD109/ADGRB3/ADGRB1	11	1.36173	1.75638
GO:0044091	membrane biogenesis	11/2132	55/18723	0.0434781	0.225907	0.190434	SYT11/NRXN2/NRXN1/NLGN3/NLGN2/NLGN1/GAK/CLIP3/CDH2/CAV2/CAV1	11	1.36173	1.75638
GO:0061098	positive regulation of protein tyrosine kinase activity	11/2132	55/18723	0.0434781	0.225907	0.190434	UNC119/SRCIN1/NRG1/LRP8/GRM5/GPRC5B/ERBB3/DOCK3/DLG4/CD24/BTC	11	1.36173	1.75638
GO:0140253	cell-cell fusion	11/2132	55/18723	0.0434781	0.225907	0.190434	WNT1/SH3PXD2A/PTGFRN/NOS1/KCNH1/IL4R/CFLAR/CD9/CD109/ADGRB3/ADGRB1	11	1.36173	1.75638
GO:1902991	regulation of amyloid precursor protein catabolic process	11/2132	55/18723	0.0434781	0.225907	0.190434	SP1/RTN3/RTN1/ROCK2/ROCK1/LRRTM3/IGF1/EFNA3/CHRNA7/APOE/ABCA2	11	1.36173	1.75638
GO:0007520	myoblast fusion	9/2132	42/18723	0.0438142	0.227044	0.191392	WNT1/PTGFRN/NOS1/KCNH1/IL4R/CFLAR/CD9/ADGRB3/ADGRB1	9	1.35839	1.88183
GO:0010939	regulation of necrotic cell death	9/2132	42/18723	0.0438142	0.227044	0.191392	ZBP1/SLC6A13/NUPR1/MT3/HEBP2/CFLAR/CAV1/CASP8/BOK	9	1.35839	1.88183
GO:0045687	positive regulation of glial cell differentiation	9/2132	42/18723	0.0438142	0.227044	0.191392	TTBK1/TLR2/TENM4/PTPRZ1/OLIG2/NKX6-2/NKX6-1/NKX2-2/GSX2	9	1.35839	1.88183
GO:0051146	striated muscle cell differentiation	42/2132	283/18723	0.0439137	0.227357	0.191656	WNT1/TPM1/TNNT3/TCAP/RBPJ/PTGFRN/PPARA/POPDC2/PLD3/PGM5/PDLIM5/P2RX2/OBSCN/NRG1/NRAP/NOS1/MYOZ2/MYOZ1/MESP1/MEF2C/LMOD3/LMOD2/KLF5/KCNH1/KAT2A/ITGB1/IL4R/IGF1/HEY2/G6PD/DNER/CXADR/CSRP3/CFLAR/CDK1/CDH2/CD9/CAV2/ANKRD1/ADGRB3/ADGRB1/ACTG1	42	1.3574	1.30332
GO:0033673	negative regulation of kinase activity	36/2132	237/18723	0.0439782	0.227488	0.191767	ZFYVE28/YWHAG/WASHC1/UCHL1/TRIB2/TESK1/SRCIN1/SNCA/PTPRT/PTPRQ/PTPRO/PTPRB/PRKCD/PRKAR1B/PPP2R5A/PPP1R1B/PPM1E/PPARG/PIK3IP1/PDCD4/MAPT/MAPK8IP1/LRP6/IRS2/IRAK3/INPP5K/HIPK3/DUSP10/DBNDD1/CSK/CEBPA/CDKN2C/CAV1/CAMK2N2/CAMK2N1/APOE	36	1.35676	1.33396
GO:0010876	lipid localization	63/2132	448/18723	0.0448988	0.232044	0.195607	YJEFN3/XKR7/XKR6/XKR4/VSTM2A/SYT7/STRA6/SLCO1A2/SLC27A5/SLC27A4/SLC27A2/SLC10A4/REN/PRKCD/PPARG/PPARA/PLTP/PLSCR4/PLA2G6/PLA2G4A/PITPNM1/P2RX7/OSBP2/NFKBIA/MFSD2A/LRP6/LIPG/LIMA1/LEP/KCNN4/ITGB3/ITGAV/IRS2/HILPDA/GULP1/GRAMD1A/FABP5/ENPP7/ENPP1/DRD4/DRD2/DISP3/DGAT1/CROT/CRHR1/CHKA/CAV1/BSCL2/B4GALNT1/ATP9A/ATP8B4/ATP8B1/APOE/ANXA1/ANO6/ANO4/AGTR1/ACSL5/ABHD5/ABCG4/ABCA4/ABCA3/ABCA2	63	1.34777	1.23495
GO:0018209	peptidyl-serine modification	49/2132	338/18723	0.0452632	0.233719	0.197019	TTK/TTBK1/STK32C/STK32B/STK32A/SPTBN4/SPOCK2/SNCA/SLC1A1/SBK1/ROCK2/ROCK1/RET/RAMP3/PRKCZ/PRKCI/PRKCG/PRKCD/PRKCB/POGLUT3/PNCK/PKN2/PINK1/PFN2/NOS1/MIF/MGAT5B/MAST1/MAP3K10/MAP2K2/MAD2L2/LRRK2/INPP5K/HIPK3/GALNT13/DMD/DGKQ/DCN/DCLK2/CDK5R1/CDK5/CDK1/CD44/CAV1/CAMKV/CAMK4/CAMK1G/BRSK2/BRSK1	49	1.34426	1.27311
GO:0060419	heart growth	18/2132	104/18723	0.0458303	0.235769	0.198747	TGFBR3/TENM4/SAV1/RBPJ/PPARA/PDLIM5/NDRG4/MESP1/MEF2C/MAPK11/IGF1/HEY2/G6PD/FOXC2/FOXC1/DUSP9/CDK1/BASP1	18	1.33885	1.51994
GO:0015693	magnesium ion transport	5/2132	18/18723	0.0459948	0.235769	0.198747	TUSC3/NIPAL2/MAGT1/KCNJ2/CLDN16	5	1.33729	2.43942
GO:0019184	nonribosomal peptide biosynthetic process	5/2132	18/18723	0.0459948	0.235769	0.198747	SLC7A11/SLC1A2/SLC1A1/GGT7/CHAC1	5	1.33729	2.43942
GO:0021534	cell proliferation in hindbrain	5/2132	18/18723	0.0459948	0.235769	0.198747	LHX5/LHX1/GPR37L1/GBX2/CEND1	5	1.33729	2.43942
GO:0030728	ovulation	5/2132	18/18723	0.0459948	0.235769	0.198747	TNFAIP6/LEP/INHBB/IMMP2L/IL4R	5	1.33729	2.43942
GO:0031649	heat generation	5/2132	18/18723	0.0459948	0.235769	0.198747	TRPV1/CNR1/ARRDC3/ADRB2/ABAT	5	1.33729	2.43942
GO:0090190	positive regulation of branching involved in ureteric bud morphogenesis	5/2132	18/18723	0.0459948	0.235769	0.198747	SOX9/PAX8/PAX2/LHX1/HOXB7	5	1.33729	2.43942
GO:0150078	positive regulation of neuroinflammatory response	5/2132	18/18723	0.0459948	0.235769	0.198747	TTBK1/NUPR1/LRRK2/IL33/IL18	5	1.33729	2.43942
GO:0035774	positive regulation of insulin secretion involved in cellular response to glucose stimulus	8/2132	36/18723	0.046066	0.235769	0.198747	VSNL1/SYBU/PLA2G6/GPR68/GPR27/CAMK2N1/BAIAP3/ADCY8	8	1.33662	1.95153
GO:0042092	type 2 immune response	8/2132	36/18723	0.046066	0.235769	0.198747	PRKCZ/IL4R/IL18/CD86/BCL6B/ARG2/ARG1/ANXA1	8	1.33662	1.95153
GO:0072028	nephron morphogenesis	14/2132	76/18723	0.0464726	0.23764	0.200325	WNT1/SOX9/PAX8/PAX2/NPNT/LHX1/KIF26B/HOXB7/HES5/FOXD1/FMN1/FGF8/FGF1/ADAMTS16	14	1.3328	1.61772
GO:0035304	regulation of protein dephosphorylation	16/2132	90/18723	0.04658	0.23798	0.200611	ROCK2/ROCK1/PRKCD/PPP4R4/PPP2R5A/PPP1R1B/PPP1R16A/PPP1R12A/PINK1/NSMF/MAGI2/ITGA1/FKBP1B/DRD2/DLC1/CALM3	16	1.3318	1.56123
GO:0035088	establishment or maintenance of apical/basal cell polarity	10/2132	49/18723	0.0467548	0.238244	0.200834	PRKCI/PARD3B/LRRC7/LIN7B/LAMA1/FOXJ1/CRB2/CRB1/CLIC4/CAMSAP3	10	1.33017	1.79222
GO:0042461	photoreceptor cell development	10/2132	49/18723	0.0467548	0.238244	0.200834	THRB/TH/PRKCI/PAX6/OLFM3/MYO7A/MFSD2A/DZANK1/CRB2/CRB1	10	1.33017	1.79222
GO:0061245	establishment or maintenance of bipolar cell polarity	10/2132	49/18723	0.0467548	0.238244	0.200834	PRKCI/PARD3B/LRRC7/LIN7B/LAMA1/FOXJ1/CRB2/CRB1/CLIC4/CAMSAP3	10	1.33017	1.79222
GO:0014074	response to purine-containing compound	24/2132	148/18723	0.0471313	0.239952	0.202274	XRN1/VGF/TRPV1/STC1/SRD5A1/SLC6A1/REN/RAP1A/PTPRN/PPARGC1B/PIK3CG/PDXP/P2RX7/P2RX6/P2RX3/P2RX2/INPP5K/HCN4/HCN2/DGKQ/CASP1/AQP8/AHR/ABCC9	24	1.32669	1.42409
GO:0071322	cellular response to carbohydrate stimulus	26/2132	163/18723	0.047677	0.24168	0.20373	VSNL1/TH/SYBU/SMARCB1/SMARCA4/SLC2A5/RAB11B/PTPRN2/PTPRN/PRKCB/PLA2G6/PAX2/NR1D1/NEUROD1/LEP/IRS2/GRIK5/GPR68/GPR27/FKBP1B/CAMK2N1/CALCRL/BRSK2/BAIAP3/ADCY8/ADCY5	26	1.32169	1.40079
GO:0043032	positive regulation of macrophage activation	7/2132	30/18723	0.0476787	0.24168	0.20373	TTBK1/TLR4/PLA2G4A/LRRK2/IL4R/IL33/CEBPA	7	1.32168	2.04911
GO:0048799	animal organ maturation	7/2132	30/18723	0.0476787	0.24168	0.20373	SNX10/RFLNA/RET/PHOSPHO1/PAX2/LEP/IGF1	7	1.32168	2.04911
GO:0051125	regulation of actin nucleation	7/2132	30/18723	0.0476787	0.24168	0.20373	WASF1/SCIN/GSN/FMN1/CTNNA2/CORO1A/ARFIP1	7	1.32168	2.04911
GO:0070168	negative regulation of biomineral tissue development	7/2132	30/18723	0.0476787	0.24168	0.20373	SOX9/ROCK2/ROCK1/RFLNA/HEY2/ENPP1/ASPN	7	1.32168	2.04911
GO:0030282	bone mineralization	20/2132	119/18723	0.0480403	0.24204	0.204033	SOX9/SNX10/SMPD3/SGMS2/RFLNA/PHOSPHO1/P2RX7/NELL1/MEF2C/LEP/IGF1/GPM6B/FBXL15/ENPP1/DDR2/COMP/ASPN/ANO6/ALOX15/ADRB2	20	1.31839	1.47595
GO:0022410	circadian sleep/wake cycle process	6/2132	24/18723	0.0480412	0.24204	0.204033	SRD5A1/NPY2R/NLGN1/KCNA2/DRD2/CHRNB2	6	1.31839	2.19547
GO:0030878	thyroid gland development	6/2132	24/18723	0.0480412	0.24204	0.204033	RAP1GAP/PAX8/HOXB3/HOXA5/FGF8/FGF10	6	1.31839	2.19547
GO:0044062	regulation of excretion	6/2132	24/18723	0.0480412	0.24204	0.204033	STC1/DRD2/CORIN/COMT/AVPR2/AGTR1	6	1.31839	2.19547
GO:0048011	neurotrophin TRK receptor signaling pathway	6/2132	24/18723	0.0480412	0.24204	0.204033	WASF1/TMEM108/PPP2R5B/NTRK1/CYFIP2/BCAR1	6	1.31839	2.19547
GO:0051570	regulation of histone H3-K9 methylation	6/2132	24/18723	0.0480412	0.24204	0.204033	SMARCB1/SETD7/PRDM12/PAX5/EHMT2/BRCA1	6	1.31839	2.19547
GO:2000679	positive regulation of transcription regulatory region DNA binding	6/2132	24/18723	0.0480412	0.24204	0.204033	POU4F2/POU4F1/PAX6/NEUROD1/IGF1/FOXC1	6	1.31839	2.19547
GO:0001658	branching involved in ureteric bud morphogenesis	11/2132	56/18723	0.0487578	0.245012	0.206539	WNT1/SOX9/PAX8/PAX2/NPNT/LHX1/HOXB7/FOXD1/FGF8/FGF1/ADAMTS16	11	1.31196	1.72502
GO:0030166	proteoglycan biosynthetic process	11/2132	56/18723	0.0487578	0.245012	0.206539	IGF1/HS6ST1/HS3ST5/GLCE/GAL3ST3/DSEL/CHST9/CHST8/CHST11/B3GAT2/B3GAT1	11	1.31196	1.72502
GO:0055078	sodium ion homeostasis	11/2132	56/18723	0.0487578	0.245012	0.206539	SLC1A3/SCNN1B/NEDD4L/DRD2/CORIN/COMT/AVPR2/ATP1B2/ATP1B1/ATP1A3/AGTR1	11	1.31196	1.72502
GO:1902115	regulation of organelle assembly	29/2132	186/18723	0.0492766	0.247405	0.208556	ZMYND10/TRIM37/TESK1/TBC1D30/STX18/SDC4/PTPRS/PINK1/NUPR1/LRSAM1/LRRTM2/LRRTM1/LRRK2/LRRC4B/LRFN4/LRFN1/KIF15/KCTD17/KAT2A/GSN/GAP43/FEZ1/EHMT2/CROCC/CNOT6L/CEP76/CBLN1/BRCA1/ADAMTS16	29	1.30736	1.36922
GO:0097060	synaptic membrane	171/2242	384/19550	2.33983e-61	1.47176e-58	1.08618e-58	UNC13A/TRPV1/TMEM240/SYT7/SYT11/SYT1/SYP/SYNDIG1/STXBP1/STX3/STX1B/STX1A/STX11/STRN/SSPN/SRPX2/SNPH/SNAP25/SLITRK3/SLITRK1/SLC6A9/SLC6A5/SLC6A2/SLC6A11/SLC6A1/SLC4A8/SLC1A2/SLC16A3/SHISA9/SHISA8/SHISA7/SHISA6/SHANK2/SHANK1/SEMA4F/SCN2A/RPH3A/RIMS4/RIMS3/RIMS2/RIMS1/PTPRS/PTPRO/PRRT2/PRR7/PRKCG/PCDH8/PCDH17/PALM/P2RX6/P2RX3/OTOF/OPRM1/NTNG2/NSG1/NRXN1/NLGN3/NLGN2/NLGN1/NIPSNAP1/NETO1/LRRTM4/LRRTM3…	171	60.6308	3.88308
GO:0098984	neuron to neuron synapse	143/2242	361/19550	6.40417e-44	2.01411e-41	1.48644e-41	TMEM108/SYT7/SYT12/SYT11/SYT1/SYNDIG1/SYN3/SYN2/SYN1/STX1A/STRN/SRCIN1/SPOCK1/SLITRK3/SLITRK1/SLC8A2/SLC6A9/SLC4A8/SLC30A3/SLC1A1/SLC16A3/SHISA9/SHISA8/SHISA7/SHISA6/SHARPIN/SHANK2/SHANK1/SH3GL2/SEMA4F/SAMD14/RUSC1/PTPRS/PTPRO/PSD/PRRT2/PRR7/PRKCZ/PRKCG/PRKAR1B/PDLIM5/PCLO/PALM/PAK3/P2RX6/P2RX3/NSMF/NOS1/NLGN3/NLGN2/NLGN1/NGFR/NETO2/NETO1/NEFH/NCS1/MT3/MPP2/MAPK8IP2/MAP1B/MAGI2/LRRTM4/LRRTM3/LRRT…	143	43.1935	3.45414
GO:0045211	postsynaptic membrane	120/2242	277/19550	1.09374e-41	2.29321e-39	1.69242e-39	TRPV1/SYNDIG1/STRN/SSPN/SLITRK3/SLITRK1/SLC6A9/SLC6A11/SLC6A1/SLC16A3/SHISA9/SHISA8/SHISA7/SHISA6/SHANK2/SHANK1/SEMA4F/RPH3A/PTPRS/PTPRO/PRRT2/PRR7/PCDH8/PCDH17/P2RX6/OPRM1/NSG1/NLGN3/NLGN2/NLGN1/NETO1/LRRTM4/LRRTM3/LRRTM2/LRRTM1/LRRC4B/LRRC4/LRFN4/LRFN3/LRFN2/LRFN1/LIN7B/LHFPL4/KCTD8/KCTD16/KCNH1/KCND3/KCND2/KCNC3/KCNC1/KCNA1/ITGB3/IGSF9B/IGSF21/HTR5A/HTR3B/HTR3A/GSG1L/GRM5/GRM3/GRM2/GRM1/GRIP1/…	120	40.9611	3.77757
GO:0099572	postsynaptic specialization	137/2242	356/19550	1.96533e-40	3.09048e-38	2.28082e-38	TMEM108/SYT11/SYNDIG1/SYN3/SYN2/SYN1/STX1A/STRN/SRCIN1/SPOCK1/SLITRK3/SLITRK1/SLC8A2/SLC6A9/SLC16A3/SHISA9/SHISA8/SHISA7/SHISA6/SHARPIN/SHANK2/SHANK1/SEMA4F/SAMD14/RUSC1/PTPRS/PTPRO/PSD/PRRT2/PRR7/PRKCZ/PRKCG/PDLIM5/PCLO/PALM/PAK3/P2RX6/NSMF/NOS1/NLGN3/NLGN2/NLGN1/NGFR/NETO2/NETO1/NEFH/NCS1/MT3/MPP2/MAPK8IP2/MAP1B/MAGI2/LRRTM4/LRRTM3/LRRTM2/LRRTM1/LRRC7/LRRC4B/LRRC4/LRP8/LRFN4/LRFN3/LRFN2/LRFN1/L…	137	39.7066	3.35569
GO:0032279	asymmetric synapse	131/2242	335/19550	1.41761e-39	1.78335e-37	1.31614e-37	TMEM108/SYT11/SYNDIG1/SYN3/SYN2/SYN1/STX1A/STRN/SRCIN1/SPOCK1/SLITRK3/SLITRK1/SLC8A2/SLC6A9/SLC4A8/SLC1A1/SLC16A3/SHISA9/SHISA8/SHISA7/SHISA6/SHARPIN/SHANK2/SHANK1/SEMA4F/SAMD14/RUSC1/PTPRS/PTPRO/PSD/PRRT2/PRR7/PRKCZ/PRKCG/PDLIM5/PCLO/PALM/PAK3/P2RX6/NSMF/NOS1/NLGN3/NLGN1/NGFR/NETO2/NETO1/NEFH/NCS1/MT3/MPP2/MAPK8IP2/MAP1B/MAGI2/LRRTM4/LRRTM3/LRRTM2/LRRC7/LRRC4B/LRRC4/LRP8/LRFN4/LRFN3/LRFN2/LRFN1/…	131	38.8484	3.40987
GO:0098978	glutamatergic synapse	131/2242	338/19550	4.3927e-39	4.60501e-37	3.39856e-37	WNT7A/TNR/SYT1/SYN3/SYN2/SV2A/STXBP1/STX3/STX1A/SNAP25/SLITRK1/SLC6A17/SLC4A8/SLC30A3/SLC1A2/SHISA9/SHISA7/SHISA6/SHANK1/SH3GL2/SCN2A/RTN4R/RAP1A/PTPRS/PTPRO/PSD2/PRRT2/PRR7/PRKCZ/PRKCI/PRKAR1B/PPP1R1B/PPFIA3/PPFIA2/PCLO/PCDH8/PCDH17/PAK3/P2RX6/NTNG2/NSG1/NRG3/NRG1/NPTXR/NPTX1/NLGN3/NLGN1/NETO1/NCS1/NAPB/NAPA/MAPK10/LRRTM4/LRRTM3/LRRTM2/LRRTM1/LRRK2/LRRC4B/LRRC4/LRFN4/LRFN3/KCND2/KCNA1/ITGB3/ITGB…	131	38.3573	3.3796
GO:0014069	postsynaptic density	128/2242	330/19550	3.00145e-38	2.69702e-36	1.99044e-36	TMEM108/SYT11/SYNDIG1/SYN3/SYN2/SYN1/STX1A/STRN/SRCIN1/SPOCK1/SLITRK3/SLITRK1/SLC8A2/SLC6A9/SLC16A3/SHISA9/SHISA8/SHISA7/SHISA6/SHARPIN/SHANK2/SHANK1/SEMA4F/SAMD14/RUSC1/PTPRS/PTPRO/PSD/PRRT2/PRR7/PRKCZ/PRKCG/PDLIM5/PCLO/PALM/PAK3/P2RX6/NSMF/NOS1/NLGN1/NGFR/NETO2/NETO1/NEFH/NCS1/MT3/MPP2/MAPK8IP2/MAP1B/MAGI2/LRRTM4/LRRTM3/LRRTM2/LRRC7/LRRC4B/LRRC4/LRP8/LRFN4/LRFN3/LRFN2/LRFN1/LIN7B/KLHL17/KCNH1/K…	128	37.5227	3.38226
GO:0099240	intrinsic component of synaptic membrane	85/2242	163/19550	1.99046e-37	1.565e-35	1.15499e-35	SYT7/SYT11/STX1A/SLITRK3/SLITRK1/SLC6A9/SLC6A5/SLC6A11/SLC6A1/SLC1A2/SLC16A3/SHISA9/SHISA7/SHISA6/SCN2A/PTPRS/PTPRO/PRRT2/PCDH8/PCDH17/P2RX6/P2RX3/OPRM1/NTNG2/NLGN3/NLGN2/NLGN1/NETO1/LRRTM4/LRRTM3/LRRTM2/LRRTM1/LRRC4B/LRRC4/LRFN4/LRFN3/LRFN2/LRFN1/KCNJ3/KCNH1/KCND3/KCND2/KCNC1/KCNA2/KCNA1/ITGB1/HTR5A/HTR3A/HTR1B/GSG1L/GRM3/GRM2/GRIN2A/GRIK5/GRIK4/GRIA1/GPM6A/GPHN/GABRG3/GABRA5/GABRA2/EFNB3/DRD2/D…	85	36.701	4.54718
GO:0099699	integral component of synaptic membrane	80/2242	150/19550	3.14954e-36	2.20118e-34	1.6245e-34	SYT7/SYT11/STX1A/SLITRK3/SLITRK1/SLC6A9/SLC6A5/SLC6A11/SLC6A1/SLC1A2/SLC16A3/SHISA9/SHISA7/SHISA6/SCN2A/PTPRS/PTPRO/PRRT2/PCDH8/PCDH17/P2RX6/P2RX3/OPRM1/NLGN3/NLGN2/NLGN1/NETO1/LRRTM4/LRRTM3/LRRTM2/LRRTM1/LRRC4B/LRRC4/LRFN4/LRFN3/LRFN2/LRFN1/KCNJ3/KCNH1/KCND3/KCND2/KCNC1/KCNA2/KCNA1/ITGB1/HTR5A/HTR3A/HTR1B/GSG1L/GRM3/GRM2/GRIN2A/GRIK5/GRIK4/GRIA1/GPM6A/GABRG3/GABRA5/GABRA2/EFNB3/DRD2/DCC/CSPG5/CN…	80	35.5018	4.65061
GO:0042734	presynaptic membrane	76/2242	146/19550	1.5978e-33	1.00502e-31	7.41715e-32	UNC13A/SYT7/SYT11/SYT1/SYP/STXBP1/STX3/STX1B/STX1A/STX11/SNPH/SNAP25/SLC6A9/SLC6A5/SLC6A2/SLC6A11/SLC6A1/SLC4A8/SLC1A2/SCN2A/RIMS3/RIMS2/RIMS1/PTPRS/PRRT2/PCDH8/PCDH17/P2RX3/OTOF/OPRM1/NTNG2/NRXN1/NLGN2/LRRC4B/LRFN3/KCTD8/KCTD16/KCNJ3/KCNH1/KCNC3/KCNC1/KCNA2/KCNA1/ITSN2/IGSF21/HTR3A/HTR1B/GRM3/GRM2/GRIN2A/GRIK5/GRIK4/GRIK3/GRIK2/GPM6A/GAD2/GABRA5/GABBR1/FCHO2/ERC2/EFNB3/DRD2/DNM1/DENND1A/CNTNAP4/…	76	32.7965	4.53912
GO:0034702	ion channel complex	106/2242	282/19550	1.83593e-30	1.04982e-28	7.74778e-29	VWC2L/TTYH1/TRPC7/SHISA9/SHISA8/SHISA7/SHISA6/SCNN1D/SCNN1B/SCN9A/SCN8A/SCN5A/SCN4A/SCN3B/SCN2A/SCN11A/OLFM3/OLFM2/LRRC8D/LRRC55/KCNV1/KCNS2/KCNQ3/KCNQ2/KCNN4/KCNN1/KCNMB2/KCNK6/KCNK4/KCNJ8/KCNJ6/KCNJ5/KCNJ3/KCNJ2/KCNIP4/KCNIP3/KCNIP1/KCNH4/KCNH1/KCNF1/KCND3/KCND2/KCNC4/KCNC3/KCNC1/KCNAB2/KCNA7/KCNA4/KCNA2/KCNA1/HTR3B/HTR3A/HCN4/HCN2/GRIN3A/GRIN2D/GRIN2A/GRIN1/GRIK5/GRIK4/GRIK3/GRIK2/GRIA2/GRIA1/…	106	29.7361	3.27769
GO:0034703	cation channel complex	87/2242	210/19550	8.60669e-29	4.51134e-27	3.32943e-27	VWC2L/TRPC7/SHISA9/SHISA8/SHISA7/SHISA6/SCNN1D/SCNN1B/SCN9A/SCN8A/SCN5A/SCN4A/SCN3B/SCN2A/SCN11A/OLFM3/OLFM2/LRRC55/KCNV1/KCNS2/KCNQ3/KCNQ2/KCNN4/KCNN1/KCNMB2/KCNK6/KCNK4/KCNJ8/KCNJ6/KCNJ5/KCNJ3/KCNJ2/KCNIP4/KCNIP3/KCNIP1/KCNH4/KCNH1/KCNF1/KCND3/KCND2/KCNC4/KCNC3/KCNC1/KCNAB2/KCNA7/KCNA4/KCNA2/KCNA1/HTR3B/HTR3A/HCN4/HCN2/GRIN3A/GRIN2D/GRIN2A/GRIN1/GRIK5/GRIK4/GRIK3/GRIK2/GRIA2/GRIA1/FKBP1B/DPP6/D…	87	28.0652	3.61253
GO:0098936	intrinsic component of postsynaptic membrane	64/2242	122/19550	1.0946e-28	4.99722e-27	3.68801e-27	SLITRK3/SLITRK1/SLC6A9/SLC6A11/SLC6A1/SLC16A3/SHISA9/SHISA7/SHISA6/PTPRS/PTPRO/PCDH8/PCDH17/P2RX6/OPRM1/NLGN3/NLGN2/NLGN1/NETO1/LRRTM4/LRRTM3/LRRTM2/LRRTM1/LRRC4B/LRRC4/LRFN4/LRFN3/LRFN2/LRFN1/KCND3/KCND2/KCNC1/KCNA1/HTR5A/HTR3A/GSG1L/GRM3/GRM2/GRIN2A/GRIK5/GRIK4/GRIA1/GABRA5/GABRA2/EFNB3/DRD2/DCC/CSPG5/CNTN2/CNTN1/CNIH2/CLSTN3/CLSTN2/CLSTN1/CHRNB2/CDH9/CDH2/CDH10/CACNG7/CACNG4/CACNG3/CACNG2/ADCY…	64	27.9607	4.57437
GO:0150034	distal axon	106/2242	294/19550	1.11226e-28	4.99722e-27	3.68801e-27	ZNF804A/WHRN/UNC5C/UNC13A/TSHZ3/TRAK2/TH/SYT11/SYP/STX3/STMN4/STMN3/STMN2/SNCG/SNCB/SNCA/SNAP25/SLC8A2/SLC4A8/SLC32A1/SLC1A1/SLC18A3/SHTN1/SHANK2/RUFY3/RTN4R/RASGRF1/RAC3/RAB3A/PTPRS/PTPRO/PTPRN2/PTPRN/PRRT2/PRKCG/PRKCB/PINK1/PCDH9/PACSIN1/P2RX3/OLFM1/NTS/NRSN1/NGFR/NGEF/NEFL/NCS1/MYO5A/MYH14/MAPT/MAPK8IP3/MAPK8IP1/MAP2/MAP1B/LRRTM1/LRRK2/LAMP5/L1CAM/KLC1/KIF5C/KIF21B/KCNIP3/KCNC1/KCNA2/KCNA1/ITG…	106	27.9538	3.14391
GO:0070382	exocytic vesicle	89/2242	224/19550	8.01992e-28	3.36302e-26	2.48195e-26	ZNRF1/VAMP2/VAMP1/UNC13A/TRIM9/TMEM163/TH/SYT7/SYT5/SYT4/SYT3/SYT2/SYT13/SYT12/SYT11/SYT10/SYT1/SYPL1/SYP/SYNGR3/SYNGR1/SYNDIG1/SYN3/SYN2/SYN1/SVOP/SV2C/SV2A/STX3/STX1B/STX1A/STX11/STON1/SNCA/SNAP25/SLC6A9/SLC6A17/SLC4A8/SLC32A1/SLC30A3/SLC17A7/SLC17A6/SH3GL2/SEPTIN5/SCAMP5/RPH3A/RAB3C/RAB3A/RAB26/RAB15/RAB11B/PTPRS/PTPRN2/PRRT2/OTOF/NKD2/MT3/MCTP2/LRRK2/LGI3/LAMP5/KIRREL3/KIF1A/KCNK9/IGF1/HCRT/G…	89	27.0958	3.4646
GO:0099055	integral component of postsynaptic membrane	61/2242	117/19550	3.27262e-27	1.21087e-25	8.93638e-26	SLITRK3/SLITRK1/SLC6A9/SLC6A11/SLC6A1/SLC16A3/SHISA9/SHISA7/SHISA6/PTPRS/PTPRO/PCDH8/PCDH17/P2RX6/OPRM1/NLGN3/NLGN2/NLGN1/NETO1/LRRTM4/LRRTM3/LRRTM2/LRRTM1/LRRC4B/LRRC4/LRFN4/LRFN3/LRFN2/LRFN1/KCND3/KCND2/KCNC1/KCNA1/HTR5A/HTR3A/GSG1L/GRM3/GRM2/GRIN2A/GRIK5/GRIK4/GRIA1/GABRA5/GABRA2/EFNB3/DRD2/DCC/CSPG5/CNIH2/CLSTN3/CLSTN2/CLSTN1/CHRNB2/CDH9/CDH2/CDH10/CACNG7/CACNG4/CACNG3/CACNG2/ADCY1	61	26.4851	4.54627
GO:0099634	postsynaptic specialization membrane	61/2242	117/19550	3.27262e-27	1.21087e-25	8.93638e-26	SYNDIG1/SLITRK3/SLITRK1/SLC16A3/SHISA9/SHISA7/SHISA6/PTPRS/PTPRO/PRRT2/PRR7/P2RX6/NLGN3/NLGN2/NLGN1/NETO1/LRRTM4/LRRTM3/LRRTM2/LRRTM1/LRRC4B/LRRC4/LRFN4/LRFN3/LRFN2/LRFN1/LIN7B/KCNH1/KCND3/KCND2/HTR5A/GSG1L/GRM5/GRM1/GRIN2D/GRIN2A/GRIK5/GRIA2/GRIA1/GPHN/GABRA5/GABRA2/EFNB3/DLG4/DCC/CNIH2/CLSTN3/CLSTN2/CLSTN1/CHRNB2/CDH2/CDH10/CACNG8/CACNG7/CACNG4/CACNG3/CACNG2/ATP2B2/ADCY1/ABHD17C/ABHD17A	61	26.4851	4.54627
GO:0008021	synaptic vesicle	83/2242	206/19550	1.58833e-26	5.55032e-25	4.09621e-25	ZNRF1/VAMP2/VAMP1/UNC13A/TRIM9/TMEM163/TH/SYT7/SYT5/SYT4/SYT2/SYT12/SYT11/SYT1/SYPL1/SYP/SYNGR3/SYNGR1/SYNDIG1/SYN3/SYN2/SYN1/SVOP/SV2C/SV2A/STX3/STX1B/STX1A/STX11/STON1/SNCA/SNAP25/SLC6A9/SLC6A17/SLC4A8/SLC32A1/SLC30A3/SLC17A7/SLC17A6/SH3GL2/SEPTIN5/SCAMP5/RPH3A/RAB3C/RAB3A/RAB26/RAB15/RAB11B/PTPRS/PTPRN2/PRRT2/OTOF/MT3/MCTP2/LRRK2/LGI3/LAMP5/KIRREL3/KIF1A/KCNK9/HCRT/GRIN2A/GRIN1/GRIA1/GAD2/GABR…	83	25.7991	3.51335
GO:0030672	synaptic vesicle membrane	57/2242	109/19550	1.32795e-25	4.1764e-24	3.08224e-24	ZNRF1/VAMP2/VAMP1/UNC13A/TMEM163/SYT7/SYT5/SYT4/SYT2/SYT12/SYT1/SYPL1/SYP/SYNGR3/SYNGR1/SYNDIG1/SYN3/SYN2/SYN1/SVOP/SV2C/SV2A/STX1A/SNCA/SLC6A9/SLC6A17/SLC32A1/SLC30A3/SLC17A7/SLC17A6/SH3GL2/SCAMP5/RPH3A/RAB3C/RAB3A/RAB26/RAB11B/PTPRS/PTPRN2/PRRT2/OTOF/MCTP2/LRRK2/LAMP5/GRIA1/GAD2/GABRA2/DRD2/DOC2A/DMXL2/DGKI/CBARP/CALM3/BSN/ATP6V1G2/AMPH/ABCC8	57	24.8768	4.55994
GO:0099501	exocytic vesicle membrane	57/2242	109/19550	1.32795e-25	4.1764e-24	3.08224e-24	ZNRF1/VAMP2/VAMP1/UNC13A/TMEM163/SYT7/SYT5/SYT4/SYT2/SYT12/SYT1/SYPL1/SYP/SYNGR3/SYNGR1/SYNDIG1/SYN3/SYN2/SYN1/SVOP/SV2C/SV2A/STX1A/SNCA/SLC6A9/SLC6A17/SLC32A1/SLC30A3/SLC17A7/SLC17A6/SH3GL2/SCAMP5/RPH3A/RAB3C/RAB3A/RAB26/RAB11B/PTPRS/PTPRN2/PRRT2/OTOF/MCTP2/LRRK2/LAMP5/GRIA1/GAD2/GABRA2/DRD2/DOC2A/DMXL2/DGKI/CBARP/CALM3/BSN/ATP6V1G2/AMPH/ABCC8	57	24.8768	4.55994
GO:0098948	intrinsic component of postsynaptic specialization membrane	47/2242	78/19550	5.80314e-25	1.73818e-23	1.2828e-23	SLITRK3/SLITRK1/SLC16A3/SHISA9/SHISA7/SHISA6/PTPRS/PTPRO/P2RX6/NLGN3/NLGN2/NLGN1/NETO1/LRRTM4/LRRTM3/LRRTM2/LRRTM1/LRRC4B/LRRC4/LRFN4/LRFN3/LRFN2/LRFN1/KCND3/KCND2/HTR5A/GSG1L/GRIN2A/GRIK5/GRIA1/GABRA5/GABRA2/EFNB3/DCC/CNIH2/CLSTN3/CLSTN2/CLSTN1/CHRNB2/CDH2/CDH10/CACNG7/CACNG4/CACNG3/CACNG2/ADCY1/ABHD17A	47	24.2363	5.25429
GO:0099060	integral component of postsynaptic specialization membrane	46/2242	75/19550	6.23532e-25	1.78274e-23	1.31568e-23	SLITRK3/SLITRK1/SLC16A3/SHISA9/SHISA7/SHISA6/PTPRS/PTPRO/P2RX6/NLGN3/NLGN2/NLGN1/NETO1/LRRTM4/LRRTM3/LRRTM2/LRRTM1/LRRC4B/LRRC4/LRFN4/LRFN3/LRFN2/LRFN1/KCND3/KCND2/HTR5A/GSG1L/GRIN2A/GRIK5/GRIA1/GABRA5/GABRA2/EFNB3/DCC/CNIH2/CLSTN3/CLSTN2/CLSTN1/CHRNB2/CDH2/CDH10/CACNG7/CACNG4/CACNG3/CACNG2/ADCY1	46	24.2051	5.3482
GO:1902495	transmembrane transporter complex	113/2242	366/19550	6.6384e-24	1.81546e-22	1.33983e-22	VWC2L/TTYH1/TRPC7/SHISA9/SHISA8/SHISA7/SHISA6/SCNN1D/SCNN1B/SCN9A/SCN8A/SCN5A/SCN4A/SCN3B/SCN2A/SCN11A/PLN/OLFM3/OLFM2/LRRC8D/LRRC55/KCNV1/KCNS2/KCNQ3/KCNQ2/KCNN4/KCNN1/KCNMB2/KCNK6/KCNK4/KCNJ8/KCNJ6/KCNJ5/KCNJ3/KCNJ2/KCNIP4/KCNIP3/KCNIP1/KCNH4/KCNH1/KCNF1/KCND3/KCND2/KCNC4/KCNC3/KCNC1/KCNAB2/KCNA7/KCNA4/KCNA2/KCNA1/HTR3B/HTR3A/HCN4/HCN2/GRIN3A/GRIN2D/GRIN2A/GRIN1/GRIK5/GRIK4/GRIK3/GRIK2/GRIA2/GR…	113	23.1779	2.69221
GO:1990351	transporter complex	114/2242	381/19550	7.49915e-23	1.9654e-21	1.45049e-21	VWC2L/TTYH1/TRPC7/SHISA9/SHISA8/SHISA7/SHISA6/SCNN1D/SCNN1B/SCN9A/SCN8A/SCN5A/SCN4A/SCN3B/SCN2A/SCN11A/PLN/OLFM3/OLFM2/LRRC8D/LRRC55/KCNV1/KCNS2/KCNQ3/KCNQ2/KCNN4/KCNN1/KCNMB2/KCNK6/KCNK4/KCNJ8/KCNJ6/KCNJ5/KCNJ3/KCNJ2/KCNIP4/KCNIP3/KCNIP1/KCNH4/KCNH1/KCNF1/KCND3/KCND2/KCNC4/KCNC3/KCNC1/KCNAB2/KCNA7/KCNA4/KCNA2/KCNA1/HTR3B/HTR3A/HCN4/HCN2/GRIN3A/GRIN2D/GRIN2A/GRIN1/GRIK5/GRIK4/GRIK3/GRIK2/GRIA2/GR…	114	22.125	2.6091
GO:0098982	GABA-ergic synapse	41/2242	69/19550	1.26994e-21	3.19518e-20	2.35808e-20	SV2A/SLITRK3/SLITRK1/SLC6A17/SLC6A11/SLC6A1/SLC32A1/PTPRO/PCLO/PCDH17/NRG1/NLGN3/NLGN2/MDGA1/LRRTM2/LRRTM1/LRFN4/KCND3/KCND2/IGSF9B/GUCY1A1/GLRB/GAP43/GABRG3/GABRG2/GABRB1/GABRA5/GABRA2/GABBR1/ERC2/DRD2/CSPG5/CNR1/CLSTN3/CLSTN1/CDH10/CBLN4/CALB1/BSN/ATP2B3/ATP2B2	41	20.8962	5.18139
GO:0098839	postsynaptic density membrane	47/2242	89/19550	1.37115e-21	3.31712e-20	2.44808e-20	SYNDIG1/SLITRK3/SLITRK1/SLC16A3/SHISA9/SHISA7/SHISA6/PTPRS/PTPRO/PRRT2/PRR7/NETO1/LRRTM4/LRRTM3/LRRTM2/LRRC4B/LRRC4/LRFN4/LRFN3/LRFN2/LRFN1/LIN7B/KCNH1/GSG1L/GRM5/GRM1/GRIN2D/GRIN2A/GRIK5/GRIA2/GRIA1/EFNB3/DLG4/DCC/CNIH2/CLSTN3/CLSTN2/CLSTN1/CACNG8/CACNG7/CACNG4/CACNG3/CACNG2/ATP2B2/ADCY1/ABHD17C/ABHD17A	47	20.8629	4.60489
GO:0043197	dendritic spine	69/2242	183/19550	2.33326e-20	5.37992e-19	3.97045e-19	ZNF804A/TRPV1/SYT11/SYNDIG1/STRN4/STRN/SLC8A2/SLC1A1/SHISA9/SHISA8/SHISA7/SHISA6/SHANK2/SHANK1/SEZ6/RPH3A/PTPRO/PSD/PRRT2/PPP1R1B/PPFIA2/PALMD/PALM/P2RX6/P2RX3/OPRM1/NR1D1/NOS1/NLGN1/NGFR/MT3/MPP2/MAPT/MAP1B/LRRC4/KCNJ2/KCND3/KCND2/KCNC3/KCNA4/ITGB1/HPCA/GRM3/GRIN2A/GRIN1/GRIA2/GRIA1/GPM6A/FBXO2/DRD2/DNM3/DLG4/DGKI/COMT/CNIH2/CLSTN1/CDK5R1/CALB1/BCR/ATP2B2/ARHGAP44/ARHGAP33/APBB1/APBA2/APBA1/ANKS…	69	19.632	3.28783
GO:0030133	transport vesicle	115/2242	412/19550	2.39488e-20	5.37992e-19	3.97045e-19	ZNRF1/VGF/VAMP2/VAMP1/UNC13A/TRIM9/TMEM163/TH/SYT7/SYT5/SYT4/SYT3/SYT2/SYT13/SYT12/SYT11/SYT10/SYT1/SYPL1/SYP/SYNGR3/SYNGR1/SYNDIG1/SYN3/SYN2/SYN1/SVOP/SV2C/SV2A/STX3/STX1B/STX1A/STX11/STON1/SSPN/SNTB2/SNCA/SNAP25/SLC6A9/SLC6A17/SLC4A8/SLC32A1/SLC30A3/SLC2A4/SLC18A3/SLC17A7/SLC17A6/SH3GL2/SEPTIN5/SCG3/SCAP/SCAMP5/RPH3A/RAB3C/RAB3A/RAB26/RAB15/RAB11B/PTPRS/PTPRN2/PTPRN/PRRT2/OTOF/NTS/NRSN2/NRSN1/N…	115	19.6207	2.43395
GO:0044309	neuron spine	69/2242	184/19550	3.32185e-20	7.20497e-19	5.31737e-19	ZNF804A/TRPV1/SYT11/SYNDIG1/STRN4/STRN/SLC8A2/SLC1A1/SHISA9/SHISA8/SHISA7/SHISA6/SHANK2/SHANK1/SEZ6/RPH3A/PTPRO/PSD/PRRT2/PPP1R1B/PPFIA2/PALMD/PALM/P2RX6/P2RX3/OPRM1/NR1D1/NOS1/NLGN1/NGFR/MT3/MPP2/MAPT/MAP1B/LRRC4/KCNJ2/KCND3/KCND2/KCNC3/KCNA4/ITGB1/HPCA/GRM3/GRIN2A/GRIN1/GRIA2/GRIA1/GPM6A/FBXO2/DRD2/DNM3/DLG4/DGKI/COMT/CNIH2/CLSTN1/CDK5R1/CALB1/BCR/ATP2B2/ARHGAP44/ARHGAP33/APBB1/APBA2/APBA1/ANKS…	69	19.4786	3.26996
GO:0099061	integral component of postsynaptic density membrane	32/2242	48/19550	2.30944e-19	4.84213e-18	3.57356e-18	SLITRK3/SLITRK1/SLC16A3/SHISA9/SHISA6/PTPRS/PTPRO/NETO1/LRRTM4/LRRTM3/LRRTM2/LRRC4B/LRRC4/LRFN4/LRFN3/LRFN2/LRFN1/GSG1L/GRIN2A/GRIK5/GRIA1/EFNB3/DCC/CNIH2/CLSTN3/CLSTN2/CLSTN1/CACNG7/CACNG4/CACNG3/CACNG2/ADCY1	32	18.6365	5.81326
GO:0099146	intrinsic component of postsynaptic density membrane	33/2242	51/19550	2.5616e-19	5.19757e-18	3.83588e-18	SLITRK3/SLITRK1/SLC16A3/SHISA9/SHISA6/PTPRS/PTPRO/NETO1/LRRTM4/LRRTM3/LRRTM2/LRRC4B/LRRC4/LRFN4/LRFN3/LRFN2/LRFN1/GSG1L/GRIN2A/GRIK5/GRIA1/EFNB3/DCC/CNIH2/CLSTN3/CLSTN2/CLSTN1/CACNG7/CACNG4/CACNG3/CACNG2/ADCY1/ABHD17A	33	18.5915	5.64228
GO:0099056	integral component of presynaptic membrane	37/2242	66/19550	1.86031e-18	3.65666e-17	2.69867e-17	SYT7/SYT11/STX1A/SLC6A9/SLC6A5/SLC6A11/SLC6A1/SLC1A2/SCN2A/PTPRS/PRRT2/PCDH17/P2RX3/OPRM1/LRFN3/KCNJ3/KCNH1/KCNC1/KCNA2/KCNA1/HTR3A/HTR1B/GRM3/GRIK5/GRIK4/GPM6A/GABRA5/EFNB3/DRD2/CNR1/CHRNB2/CDH9/CDH2/CDH10/ATP2B3/ADCY8/ADAM23	37	17.7304	4.88842
GO:0030658	transport vesicle membrane	72/2242	212/19550	3.23097e-18	6.15842e-17	4.545e-17	ZNRF1/VAMP2/VAMP1/UNC13A/TMEM163/SYT7/SYT5/SYT4/SYT3/SYT2/SYT12/SYT10/SYT1/SYPL1/SYP/SYNGR3/SYNGR1/SYNDIG1/SYN3/SYN2/SYN1/SVOP/SV2C/SV2A/STX1A/SNTB2/SNCA/SLC6A9/SLC6A17/SLC32A1/SLC30A3/SLC18A3/SLC17A7/SLC17A6/SH3GL2/SCG3/SCAP/SCAMP5/RPH3A/RAB3C/RAB3A/RAB26/RAB11B/PTPRS/PTPRN2/PTPRN/PRRT2/OTOF/MCTP2/MAP6/LRRK2/LMAN1/LAMP5/ITPR1/GRIA1/GAD2/GABRA2/ECE2/DRD2/DOC2A/DMXL2/DGKI/DBH/CNIH2/CLBA1/CBARP/CAL…	72	17.4907	2.96147
GO:0034705	potassium channel complex	43/2242	89/19550	5.85228e-18	1.08267e-16	7.99027e-17	LRRC55/KCNV1/KCNS2/KCNQ3/KCNQ2/KCNN4/KCNN1/KCNMB2/KCNK6/KCNK4/KCNJ8/KCNJ6/KCNJ5/KCNJ3/KCNJ2/KCNIP4/KCNIP3/KCNIP1/KCNH4/KCNH1/KCNF1/KCND3/KCND2/KCNC4/KCNC3/KCNC1/KCNAB2/KCNA7/KCNA4/KCNA2/KCNA1/HCN4/HCN2/GRIK5/GRIK4/GRIK3/GRIK2/DPP6/DPP10/CNTNAP2/CALM3/ABCC9/ABCC8	43	17.2327	4.21298
GO:0030426	growth cone	64/2242	177/19550	6.65175e-18	1.19541e-16	8.82232e-17	ZNF804A/WHRN/UNC5C/TSHZ3/TRAK2/STX3/STMN4/STMN3/STMN2/SNCA/SNAP25/SHTN1/SHANK2/RUFY3/RTN4R/RASGRF1/RAC3/PTPRS/PTPRO/PINK1/PCDH9/OLFM1/NRSN1/NGFR/NGEF/NEFL/MYO5A/MYH14/MAPT/MAPK8IP3/MAPK8IP1/MAP2/MAP1B/LRRTM1/LRRK2/LAMP5/L1CAM/KLC1/KIF5C/KIF21B/IQGAP1/GPRIN1/GPM6A/GDPD5/GAP43/FGF13/FEZ1/ERC2/ELAVL4/DSCAM/DPYSL3/CXADR/CRMP1/CNR1/CDK5R2/CDK5R1/CDK5/CBARP/CALM3/BASP1/AUTS2/ATCAY/APBB1/ACAP3	64	17.1771	3.15296
GO:0098889	intrinsic component of presynaptic membrane	39/2242	75/19550	7.66089e-18	1.33853e-16	9.87852e-17	SYT7/SYT11/STX1A/SLC6A9/SLC6A5/SLC6A11/SLC6A1/SLC1A2/SCN2A/PTPRS/PRRT2/PCDH17/P2RX3/OPRM1/NTNG2/LRFN3/KCNJ3/KCNH1/KCNC1/KCNA2/KCNA1/HTR3A/HTR1B/GRM3/GRIK5/GRIK4/GPM6A/GABRA5/EFNB3/DRD2/CNTN1/CNR1/CHRNB2/CDH9/CDH2/CDH10/ATP2B3/ADCY8/ADAM23	39	17.1157	4.53434
GO:0060076	excitatory synapse	31/2242	49/19550	8.29315e-18	1.40984e-16	1.04048e-16	SYT11/SYT1/SYP/SYNDIG1/SRPX2/SLC6A9/SLC17A7/SLC17A6/SLC16A3/SHISA7/SHISA6/SHANK1/P2RX6/NLGN3/NLGN1/NETO1/LRRTM2/LRRTM1/LRRC4/KCNJ3/GRIN1/GRIA2/GRIA1/ELFN1/DLG4/CBLN1/CALB2/CACNG3/BSN/ATP2B3/ADCY8	31	17.0813	5.51667
GO:0098685	Schaffer collateral - CA1 synapse	39/2242	78/19550	4.49665e-17	7.36697e-16	5.43692e-16	WNT7A/TUBB2B/TNR/SYT11/SYP/SYN2/SYN1/STX3/SHANK1/SH3GL2/PTPRS/PRKCZ/PRKCI/PRKAR1B/P2RX3/NTNG2/NEFL/NEFH/LRRTM2/LRRC4/LRFN2/ITPR1/ITGB1/INA/GSG1L/GRM5/GRM1/GABBR1/DCC/CPLX1/CDK5/CACNG3/CACNG2/BSN/BCR/APBA1/ADCY8/ADCY1/ACTG1	39	16.3471	4.35995
GO:0030427	site of polarized growth	64/2242	183/19550	4.56775e-17	7.36697e-16	5.43692e-16	ZNF804A/WHRN/UNC5C/TSHZ3/TRAK2/STX3/STMN4/STMN3/STMN2/SNCA/SNAP25/SHTN1/SHANK2/RUFY3/RTN4R/RASGRF1/RAC3/PTPRS/PTPRO/PINK1/PCDH9/OLFM1/NRSN1/NGFR/NGEF/NEFL/MYO5A/MYH14/MAPT/MAPK8IP3/MAPK8IP1/MAP2/MAP1B/LRRTM1/LRRK2/LAMP5/L1CAM/KLC1/KIF5C/KIF21B/IQGAP1/GPRIN1/GPM6A/GDPD5/GAP43/FGF13/FEZ1/ERC2/ELAVL4/DSCAM/DPYSL3/CXADR/CRMP1/CNR1/CDK5R2/CDK5R1/CDK5/CBARP/CALM3/BASP1/AUTS2/ATCAY/APBB1/ACAP3	64	16.3403	3.04958
GO:0098878	neurotransmitter receptor complex	27/2242	42/19550	6.10634e-16	9.60222e-15	7.08657e-15	VWC2L/SHISA9/SHISA8/SHISA7/SHISA6/OLFM3/OLFM2/HTR3B/HTR3A/GRIN3A/GRIN2D/GRIN2A/GRIN1/GRIK5/GRIK4/GRIK3/GRIK2/GRIA2/GRIA1/DLG4/CPT1C/CNIH2/CACNG8/CACNG7/CACNG4/CACNG3/CACNG2	27	15.2142	5.60565
GO:0043204	perikaryon	56/2242	158/19550	2.11694e-15	3.2477e-14	2.39684e-14	TMEM266/TH/SYT11/SLC8A2/SLC5A7/SLC1A1/SHTN1/SERPINI1/SEMA4F/RUFY3/RTN4RL2/RTN4RL1/RTN4R/RGS8/RBFOX3/PTPRS/PTPRN/PRPH/OPRM1/OLFM1/NSMF/NGFR/NGB/NEUROG1/NCDN/MAPK10/MAP1B/LRRK2/KNDC1/KIF5A/KCNH1/KCND2/KCNC3/KCNA2/KCNA1/ITGA1/HTR5A/HPCA/GRIP1/GRIK5/GRIK3/GAP43/ENO2/ELAVL4/DRD2/CTNND2/CRMP1/CPNE6/CPNE5/CPLX2/CPLX1/CNTNAP2/CDK5R1/CDK5/ASTN2/ASTN1	56	14.6743	3.09059
GO:0044306	neuron projection terminus	52/2242	141/19550	3.20059e-15	4.79326e-14	3.53749e-14	VAMP2/UNC13A/UCHL1/TH/SYT4/SYT11/SYT1/SYP/SNCG/SNCB/SNCA/SLC8A2/SLC4A8/SLC32A1/SLC1A2/SLC1A1/SLC18A3/SCRG1/RAB3A/PTPRN2/PTPRN/PRRT2/PRKCG/PRKCB/PACSIN1/P2RX3/NTS/NCS1/LRRK2/KCNIP3/KCNC1/KCNA2/KCNA1/ITGA2/HTR1B/HCN3/GRIN1/GRIK5/GRIK3/DRD2/DMD/DLG4/CRHR2/CPLX2/CPLX1/CDH8/CALB2/CALB1/BSN/ATP6V0D1/ATCAY/ACTG1	52	14.4948	3.21585
GO:0008328	ionotropic glutamate receptor complex	25/2242	40/19550	1.93952e-14	2.83712e-13	2.09383e-13	VWC2L/SHISA9/SHISA8/SHISA7/SHISA6/OLFM3/OLFM2/GRIN3A/GRIN2D/GRIN2A/GRIN1/GRIK5/GRIK4/GRIK3/GRIK2/GRIA2/GRIA1/DLG4/CPT1C/CNIH2/CACNG8/CACNG7/CACNG4/CACNG3/CACNG2	25	13.7123	5.44993
GO:0008076	voltage-gated potassium channel complex	36/2242	79/19550	2.87876e-14	4.11531e-13	3.03716e-13	LRRC55/KCNV1/KCNS2/KCNQ3/KCNQ2/KCNN4/KCNN1/KCNMB2/KCNK6/KCNJ8/KCNJ6/KCNJ5/KCNJ3/KCNJ2/KCNIP4/KCNIP3/KCNIP1/KCNH4/KCNH1/KCNF1/KCND3/KCND2/KCNC4/KCNC3/KCNC1/KCNAB2/KCNA7/KCNA4/KCNA2/KCNA1/HCN4/HCN2/DPP6/DPP10/CNTNAP2/CALM3	36	13.5408	3.97362
GO:0098563	intrinsic component of synaptic vesicle membrane	26/2242	47/19550	3.4298e-13	4.7941e-12	3.53811e-12	VAMP2/VAMP1/TMEM163/SYT4/SYT1/SYPL1/SYP/SYNGR1/SYN1/SV2C/SV2A/STX1A/SLC6A9/SLC6A17/SLC32A1/SLC30A3/SLC17A7/SLC17A6/RAB3C/RAB3A/RAB26/RAB11B/PTPRS/PTPRN2/GABRA2/ATP6V1G2	26	12.4647	4.82377
GO:0048786	presynaptic active zone	33/2242	73/19550	4.50134e-13	6.15509e-12	4.54254e-12	UNC13A/SYT11/SYP/SYN1/SV2A/STXBP1/STX3/STX1B/STX1A/STX11/SLC32A1/SLC17A7/RIMS4/RIMS3/RIMS2/RIMS1/RAB3A/PPFIA3/PPFIA2/PCLO/OTOF/NTNG2/LRFN3/GPM6A/FZD3/ERC2/CDH2/CDH10/BSN/BRSK1/ARHGAP44/APBA1/ADCY8	33	12.3467	3.94187
GO:0030285	integral component of synaptic vesicle membrane	21/2242	35/19550	7.60214e-12	1.01739e-10	7.5085e-11	VAMP2/VAMP1/TMEM163/SYT4/SYT1/SYPL1/SYP/SYNGR1/SV2C/SV2A/STX1A/SLC6A9/SLC6A17/SLC32A1/SLC30A3/SLC17A7/SLC17A6/PTPRS/PTPRN2/GABRA2/ATP6V1G2	21	11.1191	5.23194
GO:0043679	axon terminus	42/2242	122/19550	1.95935e-11	2.56756e-10	1.89489e-10	UNC13A/TH/SYT11/SYP/SNCG/SNCB/SNCA/SLC8A2/SLC4A8/SLC32A1/SLC1A1/SLC18A3/RAB3A/PTPRN2/PTPRN/PRRT2/PRKCG/PRKCB/PACSIN1/P2RX3/NTS/NCS1/LRRK2/KCNIP3/KCNC1/KCNA2/KCNA1/ITGA2/HTR1B/HCN3/GRIN1/GRIK5/GRIK3/DRD2/CRHR2/CPLX2/CPLX1/CDH8/CALB2/CALB1/ATP6V0D1/ACTG1	42	10.7079	3.00193
GO:0032281	AMPA glutamate receptor complex	17/2242	26/19550	1.0926e-10	1.40254e-09	1.03509e-09	VWC2L/SHISA9/SHISA8/SHISA7/SHISA6/OLFM3/OLFM2/GRIA2/GRIA1/DLG4/CPT1C/CNIH2/CACNG8/CACNG7/CACNG4/CACNG3/CACNG2	17	9.96154	5.70147
GO:0031256	leading edge membrane	51/2242	180/19550	4.9054e-10	6.17099e-09	4.55428e-09	WWC1/UNC5A/TRPV1/TPM1/SPATA13/SNTG1/SLC1A2/SHISA9/SHISA8/SHISA7/SHISA6/SGCE/ROBO2/PSD2/PSD/PIP5K1C/PDXP/PALM/PACSIN1/OPRM1/MPP2/MAPT/LAMP5/KCNH1/KCNC4/KCNC3/KCNC1/KCNA2/KANK1/ITGB3/ITGB1/ITGAV/INPP5K/HPCA/GRIA1/GABRG3/GABRG2/GABRA5/GABRA2/FERMT2/DPP4/DOCK8/DLC1/CNTNAP2/CLASP2/CD44/ATP2B2/ARHGEF4/ARHGAP44/APC2/AMPH	51	9.30933	2.47064
GO:0032589	neuron projection membrane	26/2242	62/19550	1.01731e-09	1.25469e-08	9.25976e-09	UNC5A/TRPV1/SLC1A2/SHISA9/SHISA8/SHISA7/SHISA6/SGCE/ROBO2/PALM/OPRM1/MPP2/MAPT/LAMP5/KCNH1/KCNC4/KCNC3/KCNC1/HPCA/GRIA1/GABRG3/GABRG2/GABRA5/GABRA2/CNTNAP2/ATP2B2	26	8.99255	3.65673
GO:0042383	sarcolemma	42/2242	138/19550	1.54102e-09	1.82911e-08	1.34991e-08	SYNM/STBD1/STAC2/SSPN/SLMAP/SLC8A2/SLC2A5/SLC2A4/SGCZ/SGCE/SCN5A/SCN2A/POPDC2/PGM5/PEMT/OPRM1/OBSCN/NOS1/MYOT/MLIP/KCNJ8/KCNJ5/KCNJ3/KCNJ2/KCND3/ITGB1/FXYD1/FGF6/DMD/CLCN1/CDH2/CAV2/CAV1/CACNG8/CACNG7/CACNG4/CACNB3/CACNA1D/ATP1B1/ANXA1/AHNAK/ABCC8	42	8.81219	2.65388
GO:0031252	cell leading edge	91/2242	422/19550	1.54122e-09	1.82911e-08	1.34991e-08	WWC1/WASF1/UNC5C/UNC5A/TRPV1/TPM1/TLR4/TESK1/STX3/STMN2/SRCIN1/SPEF1/SPATA13/SNX1/SNTG1/SLK/SLC1A2/SHTN1/SHISA9/SHISA8/SHISA7/SHISA6/SGCE/RUFY3/ROCK1/ROBO2/RAC3/PTPRO/PSD2/PSD/PRKCZ/PRKCI/PKN2/PIP5K1C/PDXP/PARD6A/PALM/PACSIN1/OPRM1/OCLN/MYO5A/MPP2/MAPT/LIMK1/LIMA1/LAMP5/KCNH1/KCNC4/KCNC3/KCNC1/KCNA2/KANK1/ITGB3/ITGB1/ITGAV/IQGAP1/INPP5K/HPCA/GRIA1/GABRG3/GABRG2/GABRA5/GABRA2/FGD3/FGD1/FERMT2/FAM8…	91	8.81214	1.88036
GO:0044304	main axon	27/2242	68/19550	2.09515e-09	2.44046e-08	1.80109e-08	TUBB4A/TRIM46/SPTBN4/SPOCK1/SLC1A2/SCN8A/SCN2A/ROBO2/NRCAM/NFASC/NAV1/MAPT/MAP2/MAP1B/LRRC7/KCNQ3/KCNQ2/KCNH1/KCNC1/KCNAB2/KCNA2/KCNA1/DNM1/DLG4/CNTNAP2/CNTN2/APBB1	27	8.67879	3.46231
GO:0005911	cell-cell junction	101/2242	494/19550	4.05759e-09	4.64041e-08	3.42468e-08	VANGL2/UBA1/SYNM/SV2A/STX3/STRN/SPTBN4/SGSM3/SCN5A/SCN2A/SAV1/RND1/PTPRU/PRKCZ/PRKCI/PRKCG/PRKCD/POF1B/PLXDC1/PKN2/PIP5K1C/PGM5/PDXP/PDLIM5/PDLIM3/PCDH9/PARD6A/PARD3B/PANX3/PANX2/OCLN/OBSCN/NRAP/NGFR/NFASC/NEXN/MYH2/MAP2K2/MAGI2/LIN7B/LAMA1/KIRREL3/KIRREL2/KCNJ2/KCNA2/KAZN/ITGB3/ITGB1/ITGA6/IQGAP1/IGSF21/HEPACAM/GJC1/FXYD1/FRMD5/FMN1/FGF13/FERMT2/F11R/DSC2/DPP4/CXADR/CTNND2/CTNNA2/CSK/CRB2/CRB1/C…	101	8.39173	1.78281
GO:0032590	dendrite membrane	20/2242	43/19550	9.939e-09	1.11636e-07	8.23891e-08	TRPV1/SHISA9/SHISA8/SHISA7/SHISA6/SGCE/PALM/OPRM1/MPP2/LAMP5/KCNC4/KCNC3/KCNC1/HPCA/GRIA1/GABRG3/GABRG2/GABRA5/GABRA2/ATP2B2	20	8.00266	4.05576
GO:0097386	glial cell projection	16/2242	33/19550	1.45675e-07	1.57982e-06	1.16593e-06	SYT4/SLC7A11/SLC4A8/SLC1A2/SLC1A1/PINK1/NFASC/MT3/MAPT/KCNJ10/ITGB1/GRM3/GRM2/GFAP/ATP1B2/ADGRG1	16	6.83661	4.22783
GO:0098686	hippocampal mossy fiber to CA3 synapse	16/2242	33/19550	1.45675e-07	1.57982e-06	1.16593e-06	SYT7/SYT12/SYT1/SLC6A9/SLC30A3/SH3GL2/PRKAR1B/P2RX3/LRRTM2/GRIK5/GRIK4/EFNB3/CALB1/CACNG2/ADCY8/ADCY1	16	6.83661	4.22783
GO:0034706	sodium channel complex	14/2242	26/19550	1.64923e-07	1.75824e-06	1.29761e-06	SCNN1D/SCNN1B/SCN9A/SCN8A/SCN5A/SCN4A/SCN3B/SCN2A/SCN11A/GRIK5/GRIK4/GRIK3/GRIK2/CACNA1I	14	6.78272	4.69533
GO:0031225	anchored component of membrane	43/2242	170/19550	3.79515e-07	3.97859e-06	2.93625e-06	SYN1/SPRN/RTN4RL2/RTN4RL1/RTN4R/RGMA/RAB3C/RAB3A/RAB26/RAB11B/PRND/PRMT8/OPCML/OMG/NTNG2/NRN1/NOD1/NEGR1/MMP25/MMP17/MDGA1/LY6E/LSAMP/IGSF21/GPHN/GPC5/GPC2/GPC1/GFRA3/GFRA2/GAD2/EFNA3/CPM/CNTN2/CNTN1/CD55/CD24/CD109/BCAN/ART3/ALPL/ACHE/ABHD17A	43	6.42077	2.20562
GO:0097449	astrocyte projection	11/2242	19/19550	1.38152e-06	1.42455e-05	1.05134e-05	SYT4/SLC7A11/SLC1A2/PINK1/MT3/KCNJ10/GRM3/GRM2/GFAP/ATP1B2/ADGRG1	11	5.85964	5.04836
GO:0043194	axon initial segment	10/2242	16/19550	1.60582e-06	1.62913e-05	1.20232e-05	TRIM46/SPTBN4/SCN8A/NRCAM/NFASC/NAV1/MAP2/LRRC7/KCNQ3/KCNQ2	10	5.7943	5.44993
GO:0031045	dense core granule	13/2242	27/19550	2.42189e-06	2.41804e-05	1.78455e-05	SYT7/SYT5/SYT4/SYT2/SYT1/SLC6A9/SLC6A5/SCG2/NCS1/KIF1A/DMXL2/CHGA/CADPS	13	5.61585	4.19847
GO:0044298	cell body membrane	14/2242	31/19550	2.59116e-06	2.54663e-05	1.87945e-05	UNC5A/SLC6A2/SLC4A8/RGS8/KCND2/KCNC4/KCNC3/KCNC1/KCNA2/HPCA/GABRA5/ATP1B2/ATP1A3/ADCY8	14	5.58651	3.93802
GO:0044305	calyx of Held	11/2242	20/19550	2.75081e-06	2.66193e-05	1.96454e-05	PRKCG/PRKCB/NCS1/KCNC1/KCNA2/KCNA1/HTR1B/CPLX2/CPLX1/CALB1/ACTG1	11	5.56054	4.79594
GO:0043083	synaptic cleft	10/2242	17/19550	3.49721e-06	3.33295e-05	2.45976e-05	SLC1A1/NLGN1/GRIN1/DNM3/CDH8/CBLN1/C1QL1/APOE/ADGRB3/ACHE	10	5.45628	5.12935
GO:0032809	neuronal cell body membrane	13/2242	28/19550	4.04605e-06	3.7426e-05	2.76209e-05	UNC5A/SLC6A2/SLC4A8/RGS8/KCND2/KCNC4/KCNC3/KCNC1/KCNA2/HPCA/GABRA5/ATP1A3/ADCY8	13	5.39297	4.04852
GO:0048787	presynaptic active zone membrane	13/2242	28/19550	4.04605e-06	3.7426e-05	2.76209e-05	SYT11/STXBP1/STX3/STX1B/STX1A/STX11/OTOF/NTNG2/LRFN3/GPM6A/CDH2/CDH10/APBA1	13	5.39297	4.04852
GO:0030667	secretory granule membrane	62/2242	311/19550	9.13815e-06	8.33028e-05	6.14786e-05	VAMP2/VAMP1/TSPAN14/TMEM190/TMBIM1/TLR2/SYT5/SYT4/SYT2/SYT1/SYNGR1/STX3/STBD1/SNCA/SNAP25/SLC2A5/SLC27A2/SCG3/RND2/RHOF/RAP1A/RAB3A/RAB26/PTPRN2/PTPRB/PLAU/PLA1A/NFASC/MMP25/MGST1/MAGT1/LY6G6F/KIF1A/KCNAB2/ITPR1/ITGB3/ITGAV/IQGAP1/FRMPD3/FABP5/DGAT1/DBH/CYBB/CYB561/CPNE3/CHRNB4/CD9/CD55/CD44/CD109/CAV2/CAV1/CADPS/ATP8B4/ATP6V0C/ATP6V0A1/ARL8A/AP2A2/AP1M1/ANXA7/ANO6/ABCA3	62	5.03914	1.73837
GO:0016342	catenin complex	13/2242	31/19550	1.59853e-05	0.000143639	0.000106008	CTNNA2/CDH9/CDH8/CDH7/CDH4/CDH24/CDH22/CDH20/CDH2/CDH18/CDH12/CDH10/APC2	13	4.79628	3.65673
GO:0032591	dendritic spine membrane	9/2242	16/19550	1.81515e-05	0.000160807	0.000118677	TRPV1/SHISA9/SHISA8/SHISA7/SHISA6/PALM/KCNC3/GRIA1/ATP2B2	9	4.74109	4.90494
GO:0031253	cell projection membrane	66/2242	346/19550	2.12747e-05	0.000185858	0.000137166	WWC1/UNC5A/TRPV1/TPM1/SPATA13/SNTG1/SLC7A8/SLC7A11/SLC27A4/SLC1A2/SHISA9/SHISA8/SHISA7/SHISA6/SHANK2/SGCE/ROBO2/PSD2/PSD/PIP5K1C/PEMT/PDXP/PDE6G/PALM/PACSIN1/OPRM1/NDRG4/MPP2/MAPT/LIMA1/LAMP5/KCNH1/KCNC4/KCNC3/KCNC1/KCNA2/KANK1/ITGB3/ITGB1/ITGAV/INPP5K/HPCA/GRIA1/GPR37L1/GPR157/GAP43/GABRG3/GABRG2/GABRA5/GABRA2/FERMT2/DRD2/DPP4/DOCK8/DMD/DLC1/CNTNAP2/CLASP2/CD44/ATP8B1/ATP2B2/ATP1B2/ARHGEF4/APC2/…	66	4.67214	1.66333
GO:0043195	terminal bouton	18/2242	55/19550	2.40259e-05	0.000207017	0.000152782	UNC13A/TH/SYT11/SYP/SNCA/SLC4A8/SLC18A3/RAB3A/PTPRN2/P2RX3/LRRK2/GRIN1/GRIK5/GRIK3/CPLX2/CPLX1/CALB2/CALB1	18	4.61932	2.85378
GO:0005891	voltage-gated calcium channel complex	15/2242	41/19550	2.56034e-05	0.000217629	0.000160613	CATSPERZ/CATSPER3/CACNG8/CACNG7/CACNG4/CACNG3/CACNG2/CACNB4/CACNB3/CACNA2D3/CACNA2D2/CACNA1I/CACNA1D/CACNA1B/CACNA1A	15	4.5917	3.1902
GO:0045121	membrane raft	64/2242	335/19550	2.68129e-05	0.000221912	0.000163774	UNC5A/TUBB/TNR/TLR2/SLC6A2/SLC2A4/SLC25A5/SLC1A2/SLC1A1/SDC4/SCN5A/RTN4RL2/RTN4RL1/RTN4R/RET/PRKCZ/PLPP1/P2RX3/OPRM1/NOS1/MYO1A/MLC1/MAPT/LRRK2/LRP8/LRP6/KCND2/ITGB1/ITGA1/IQGAP1/GRIP1/GPM6B/GPC1/FXYD1/FAIM2/EPHB1/DPP4/DMD/DLC1/CXADR/CSK/CNTN1/CNR1/CLIP3/CHRNB2/CHRNA7/CFLAR/CDH2/CD55/CD24/CAVIN2/CAVIN1/CAV2/CAV1/CASP8/BAALC/ATP1B1/AHNAK/ADGRG1/ADD2/ADCYAP1R1/ADCY8/ADCY1/ACE2	64	4.57166	1.66589
GO:0098857	membrane microdomain	64/2242	335/19550	2.68129e-05	0.000221912	0.000163774	UNC5A/TUBB/TNR/TLR2/SLC6A2/SLC2A4/SLC25A5/SLC1A2/SLC1A1/SDC4/SCN5A/RTN4RL2/RTN4RL1/RTN4R/RET/PRKCZ/PLPP1/P2RX3/OPRM1/NOS1/MYO1A/MLC1/MAPT/LRRK2/LRP8/LRP6/KCND2/ITGB1/ITGA1/IQGAP1/GRIP1/GPM6B/GPC1/FXYD1/FAIM2/EPHB1/DPP4/DMD/DLC1/CXADR/CSK/CNTN1/CNR1/CLIP3/CHRNB2/CHRNA7/CFLAR/CDH2/CD55/CD24/CAVIN2/CAVIN1/CAV2/CAV1/CASP8/BAALC/ATP1B1/AHNAK/ADGRG1/ADD2/ADCYAP1R1/ADCY8/ADCY1/ACE2	64	4.57166	1.66589
GO:0016328	lateral plasma membrane	19/2242	61/19550	3.1633e-05	0.000258404	0.000190706	VANGL2/SLC6A9/SLC16A3/SCN5A/PTPRO/PPP2R1A/OCLN/NSG1/NKD2/MYO1A/FZD3/FGF13/DRD2/DMD/CLDN1/ATP1B2/ATP1B1/ARL2/ANXA1	19	4.49986	2.71603
GO:0120111	neuron projection cytoplasm	25/2242	93/19550	3.31623e-05	0.000267424	0.000197363	WASF1/UCHL1/TRIM46/TRAK2/TMEM108/SYBU/RANGAP1/OPRM1/NEFL/MAPT/MAPK8IP3/MAP2/LRRK2/KLHL17/KIF5C/KIF5A/KIF1A/HPCA/GRIK3/DLG4/CALY/ARL8A/AP3M2/AP3B2/AGBL4	25	4.47936	2.34406
GO:0060077	inhibitory synapse	9/2242	17/19550	3.46375e-05	0.000275785	0.000203533	SYT11/SLC32A1/NLGN3/NLGN2/LHFPL4/IGSF21/GAD2/GABRA2/DTNB	9	4.46045	4.61641
GO:0005874	microtubule	77/2242	429/19550	4.20127e-05	0.000330325	0.000243784	ZNF804A/XIAP/WDR47/TUBB4B/TUBB4A/TUBB2B/TUBB/TUBA4A/TTLL11/TTLL1/TPGS1/TEKT1/SYBU/SPEF1/SPAG6/SNTB2/SNPH/SLAIN2/SHTN1/SARM1/RUSC1/RASSF3/PRC1/NEK7/NAV1/MTA1/MT3/MAPT/MAPRE3/MAP6/MAP2K2/MAP2/MAP1LC3A/MAP1B/LRRC49/KNTC1/KLC2/KLC1/KIFC2/KIFAP3/KIF5C/KIF5A/KIF3C/KIF26B/KIF21B/KIF21A/KIF1A/KIF15/KIF11/KCNAB2/KATNAL2/IQGAP1/HID1/GRAMD2B/GAS2L3/FSD1/FGF13/FEZ1/DYNLRB1/DYNC1I1/DPYSL2/DNM3/DNM1/DNAH7/DNAH…	77	4.37662	1.56511
GO:0033268	node of Ranvier	8/2242	14/19550	4.68235e-05	0.000363605	0.000268345	SPTBN4/SPOCK1/SCN8A/SCN2A/NFASC/KCNQ3/KCNQ2/CNTN2	8	4.32954	4.9828
GO:0090533	cation-transporting ATPase complex	9/2242	18/19550	6.22178e-05	0.000477256	0.000352222	PLN/KCNJ8/FXYD1/ATP1B4/ATP1B2/ATP1B1/ATP1A3/ABCC9/ABCC8	9	4.20609	4.35995
GO:0005912	adherens junction	37/2242	170/19550	8.61275e-05	0.00065221	0.00048134	SYNM/SPTBN4/RND1/POF1B/PIP5K1C/PGM5/PDLIM5/PDLIM3/PARD3B/NEXN/LIN7B/ITGA6/IGSF21/FRMD5/FMN1/FERMT2/CXADR/CTNND2/CTNNA2/CRB1/CDH9/CDH8/CDH7/CDH24/CDH22/CDH20/CDH2/CDH18/CDH12/CDH10/CCDC85C/CCDC85A/CAMSAP3/ARVCF/ANXA1/AJM1/AJAP1	37	4.06486	1.89786
GO:0098858	actin-based cell projection	45/2242	221/19550	8.70996e-05	0.00065221	0.00048134	WWOX/WHRN/UNC5C/TPRN/SRCIN1/SPEF1/SPATA13/SLC7A8/SLC27A4/SHTN1/RUFY3/PVALB/PJVK/PALM/NLGN1/NFASC/MYO7A/MYO5A/MYO1A/MORN4/MAP2/LRRK2/ITGB3/ITGB1/ITGAV/ITGA6/GPM6A/GAP43/FZD3/FGF13/EPHB1/ENPP7/DMD/CXADR/CRB1/CLIC4/CDK5/CD44/CALB2/CALB1/ATP8B1/APBB1/AP2A1/AOC3/ACTA2	45	4.05998	1.77554
GO:0060198	clathrin-sculpted vesicle	7/2242	12/19550	0.000121182	0.000886318	0.000654115	VAMP2/SYT1/SLC32A1/SLC18A3/SLC17A7/RAB3A/GAD2	7	3.91656	5.0866
GO:0098992	neuronal dense core vesicle	7/2242	12/19550	0.000121182	0.000886318	0.000654115	SYT5/SYT4/SCG2/KIF1A/DMXL2/CHGA/CADPS	7	3.91656	5.0866
GO:0030175	filopodium	26/2242	107/19550	0.000147142	0.00106382	0.000785114	UNC5C/SRCIN1/SPEF1/SPATA13/SHTN1/RUFY3/PALM/NLGN1/MYO5A/MORN4/MAP2/ITGB3/ITGB1/ITGAV/ITGA6/GPM6A/GAP43/FZD3/FGF13/EPHB1/DMD/CXADR/CDK5/APBB1/AP2A1/ACTA2	26	3.83226	2.11885
GO:0098831	presynaptic active zone cytoplasmic component	8/2242	16/19550	0.000162305	0.00116011	0.000856176	UNC13A/RIMS3/RIMS2/RIMS1/PPFIA3/PCLO/ERC2/BSN	8	3.78967	4.35995
GO:0098533	ATPase dependent transmembrane transport complex	10/2242	24/19550	0.000165036	0.00116638	0.000860802	PLN/KCNJ8/FXYD1/ATP1B4/ATP1B2/ATP1B1/ATP1A3/ABCC9/ABCC8/ABCA2	10	3.78242	3.63329
GO:0046658	anchored component of plasma membrane	18/2242	63/19550	0.000175791	0.00122859	0.000906713	RTN4RL2/RTN4RL1/RTN4R/PRND/PRMT8/NTNG2/NRN1/NOD1/MDGA1/IGSF21/GPHN/GPC5/GPC2/GPC1/CNTN2/CNTN1/CD24/ABHD17A	18	3.755	2.4914
GO:0031594	neuromuscular junction	19/2242	70/19550	0.000245666	0.00169807	0.0012532	UNC13A/TRIP4/SYP/SYNGR3/SYNGR1/SV2A/STX1B/SPOCK1/SLC5A7/POSTN/NRG1/NEFL/ITGB1/DLGAP4/DLGAP3/DLG4/CDK5R1/CDK5/ACHE	19	3.60965	2.36683
GO:0001518	voltage-gated sodium channel complex	8/2242	17/19550	0.000275787	0.00188554	0.00139155	SCN9A/SCN8A/SCN5A/SCN4A/SCN3B/SCN2A/SCN11A/CACNA1I	8	3.55943	4.10348
GO:0043292	contractile fiber	46/2242	239/19550	0.000287279	0.00194299	0.00143396	TPM4/TPM3/TPM1/TNNT3/TCAP/SYNPO2/SYNM/SMPX/SDC4/SCN8A/SCN5A/SCN3B/PPP2R5A/PPP1R12A/PGM5/PDLIM5/PDLIM3/OBSCN/NRAP/NPNT/NEXN/MYOZ3/MYOZ2/MYOZ1/MYOT/MYL3/MYH2/MYBPC1/LMOD3/LMOD2/LMAN1/KCNJ8/JPH1/FKBP1B/FERMT2/DMD/CSRP3/CDK5R1/CALM3/CALD1/CACNA1D/ANKRD1/AHNAK/ACTG1/ACTA2/ABCC9	46	3.5417	1.67831
GO:0030666	endocytic vesicle membrane	39/2242	193/19550	0.000293012	0.00196069	0.00144701	WNT7A/WNT5B/WNT1/VAMP2/TLR2/TAP2/SYT7/SYT2/SYT1/SLC18A3/SH3GL2/SGIP1/RAB7B/RAB11B/MCOLN1/KIAA0319/GRIA2/GRIA1/DLG4/CYBB/CORO1A/CD9/CAV1/CACNG8/CACNG4/CACNG3/CACNG2/BTC/AVPR2/ATP6V0E2/ATP6V0D1/ATP6V0C/ATP6V0A1/APOE/AP2A2/AP2A1/ANXA3/ADRB2/ACE2	39	3.53311	1.76205
GO:0019897	extrinsic component of plasma membrane	36/2242	174/19550	0.000306354	0.00202839	0.00149698	TGM3/STAC2/SNAP25/SCUBE1/RGS8/KCNIP1/KCNAB2/IQGAP1/GRAMD1A/GNGT2/GNG3/GNG2/GNG12/GNG11/GNAZ/GNAO1/GNAL/FERMT2/DLG4/CTNNA2/CDH9/CDH8/CDH7/CDH4/CDH24/CDH22/CDH20/CDH2/CDH18/CDH12/CDH10/CAV2/CARMIL2/APC2/ANXA1/ALOX15	36	3.51378	1.80412
GO:0044224	juxtaparanode region of axon	6/2242	10/19550	0.000314715	0.00206204	0.00152181	KCNAB2/KCNA2/KCNA1/DLG4/CNTNAP2/CNTN2	6	3.50208	5.23194
GO:0031258	lamellipodium membrane	9/2242	22/19550	0.000414787	0.0026897	0.00198504	PDXP/KCNA2/ITGB3/ITGAV/FERMT2/DPP4/DOCK8/CD44/APC2	9	3.38217	3.56723
GO:0030315	T-tubule	15/2242	51/19550	0.000423671	0.002708	0.00199854	STBD1/SLC2A4/SCN5A/SCN2A/KCNJ5/KCNJ3/KCNJ2/FXYD1/CACNG8/CACNG7/CACNG4/CACNB3/CACNA1D/ATP1B1/AHNAK	15	3.37297	2.56467
GO:0098688	parallel fiber to Purkinje cell synapse	7/2242	14/19550	0.00042622	0.002708	0.00199854	SLC6A9/SLC16A3/P2RX6/KCNJ3/CBLN1/CALB2/ATP2B3	7	3.37037	4.35995
GO:0098562	cytoplasmic side of membrane	39/2242	197/19550	0.000450563	0.00283404	0.00209156	TRAF1/TH/TGM3/STAC2/SPPL2B/SPPL2A/SNAP25/SAMD12/SAMD10/RGS8/PRMT8/PGM5/PALM/MAP2K2/LRRK2/KCNIP1/KCNAB2/IQGAP1/GRAMD1A/GNGT2/GNG3/GNG2/GNG12/GNG11/GNB1L/GNAZ/GNAO1/GNAL/GFAP/GEM/G6PD/FERMT2/EEF1A2/DLG4/CAV2/CARMIL2/CACNB4/ALOX15/AJAP1	39	3.34624	1.72627
GO:1904115	axon cytoplasm	17/2242	63/19550	0.000551234	0.00343293	0.00253355	UCHL1/TRIM46/TRAK2/TMEM108/SYBU/RANGAP1/NEFL/MAPT/MAPK8IP3/KIF5C/KIF5A/KIF1A/CALY/ARL8A/AP3M2/AP3B2/AGBL4	17	3.25866	2.35299
GO:0031201	SNARE complex	14/2242	48/19550	0.000716502	0.00441843	0.00326086	VAMP2/VAMP1/SYN2/STXBP5L/STX3/STX1B/STX1A/STX18/STX11/SNAP25/NAPB/NAPA/CPLX2/CPLX1	14	3.14478	2.5433
GO:0034704	calcium channel complex	17/2242	65/19550	0.000813604	0.00495952	0.00366019	FKBP1B/CATSPERZ/CATSPER3/CALM3/CACNG8/CACNG7/CACNG4/CACNG3/CACNG2/CACNB4/CACNB3/CACNA2D3/CACNA2D2/CACNA1I/CACNA1D/CACNA1B/CACNA1A	17	3.08959	2.28059
GO:0099568	cytoplasmic region	49/2242	271/19550	0.000820016	0.00495952	0.00366019	WASF1/UNC13A/UCHL1/TUBB4A/TRIM46/TRAK2/TMEM108/SYBU/SPEF1/SPAG6/RIMS3/RIMS2/RIMS1/RANGAP1/PRKCZ/PPFIA3/PCLO/OPRM1/ODAD4/NEFL/MAPT/MAPK8IP3/MAP2/LRRK2/KLHL17/KIFAP3/KIF5C/KIF5A/KIF1A/HPCA/GRIK3/ERC2/EFHC1/DRC1/DNAH7/DNAH1/DLG4/CLASP2/CFAP100/CCDC96/CCDC40/CAMSAP3/CALY/BSN/ARL8A/AP3M2/AP3B2/ANLN/AGBL4	49	3.08618	1.57666
GO:0030016	myofibril	43/2242	231/19550	0.000909447	0.00544802	0.00402071	TPM4/TPM3/TPM1/TNNT3/TCAP/SYNPO2/SYNM/SMPX/SDC4/SCN8A/SCN5A/SCN3B/PPP2R5A/PPP1R12A/PGM5/PDLIM5/PDLIM3/OBSCN/NRAP/NEXN/MYOZ3/MYOZ2/MYOZ1/MYOT/MYL3/MYH2/MYBPC1/LMOD3/LMOD2/LMAN1/KCNJ8/JPH1/FKBP1B/FERMT2/DMD/CSRP3/CALM3/CALD1/CACNA1D/ANKRD1/AHNAK/ACTG1/ABCC9	43	3.04122	1.62318
GO:0032839	dendrite cytoplasm	11/2242	34/19550	0.0010191	0.00604056	0.00445801	WASF1/TRAK2/OPRM1/MAP2/LRRK2/KLHL17/KIF5C/KIF5A/HPCA/GRIK3/DLG4	11	2.99178	2.82114
GO:0009898	cytoplasmic side of plasma membrane	34/2242	172/19550	0.00103699	0.00604056	0.00445801	TRAF1/TH/TGM3/STAC2/SNAP25/SAMD12/SAMD10/RGS8/PRMT8/PGM5/PALM/MAP2K2/KCNIP1/KCNAB2/IQGAP1/GRAMD1A/GNGT2/GNG3/GNG2/GNG12/GNG11/GNB1L/GNAZ/GNAO1/GNAL/GEM/G6PD/FERMT2/DLG4/CAV2/CARMIL2/CACNB4/ALOX15/AJAP1	34	2.98422	1.7237
GO:0030863	cortical cytoskeleton	24/2242	108/19550	0.00103717	0.00604056	0.00445801	TPM4/SPTBN4/RIMS3/RIMS2/RIMS1/PVALB/PRKCB/PJVK/PCLO/NSMF/MYO1A/MOBP/GSN/ERC2/DMD/DLG4/DLC1/CORO1A/CDH2/CALD1/CALB2/CALB1/BSN/ANLN	24	2.98415	1.93775
GO:0019898	extrinsic component of membrane	54/2242	309/19550	0.00104854	0.00605073	0.00446552	VAC14/TGM3/SYN1/STAC2/SOCS2/SNX10/SNAP25/SCUBE1/SARM1/RPH3A/RGS8/PSD/PIK3R3/PIK3CG/PIK3CD/NAAA/KIF1A/KCNIP1/KCNAB2/IQGAP1/HPCA/HID1/GRAMD1A/GNGT2/GNG3/GNG2/GNG12/GNG11/GNAZ/GNAO1/GNAL/GFRA3/GFRA2/FERMT2/DOC2A/DLG4/CTNNA2/CISH/CDH9/CDH8/CDH7/CDH4/CDH24/CDH22/CDH20/CDH2/CDH18/CDH12/CDH10/CAV2/CARMIL2/APC2/ANXA1/ALOX15	54	2.97942	1.52386
GO:0031300	intrinsic component of organelle membrane	69/2242	417/19550	0.00109488	0.00626072	0.0046205	VAMP2/VAMP1/TVP23A/TRAM1L1/TRAM1/TMEM175/TMEM163/TECR/TAP2/SYT5/SYT4/SYT1/SYPL1/SYP/SYNGR1/SYN1/SV2C/SV2A/STX1A/SPPL2B/SPPL2A/SLC6A9/SLC6A17/SLC37A1/SLC32A1/SLC30A3/SLC27A5/SLC27A2/SLC22A17/SLC17A7/SLC17A6/SGMS2/SGMS1/RTN1/RNF180/RNF152/RHBDD2/RETREG1/RAB3C/RAB3A/RAB26/RAB11B/PTPRS/PTPRN2/PISD/PINK1/P2RX7/P2RX6/P2RX3/P2RX2/HACD1/GRAMD1A/GABRA2/FAR2/ELOVL4/ELOVL2/EDEM1/DHCR7/CPT1C/CNR1/CLSTN1/CHCH…	69	2.96063	1.44286
GO:0030665	clathrin-coated vesicle membrane	25/2242	116/19550	0.00131177	0.00743335	0.00548592	VAMP2/SYT2/SYT11/SYT1/SLC32A1/SLC18A3/SLC17A7/SH3GL2/SGIP1/RAB3A/KIAA0319/GAD2/EPN1/DENND1A/CLBA1/CD9/BTC/AVPR2/APOE/AP3B2/AP2A2/AP2A1/AP1M1/ADRB2/ADCY8	25	2.88214	1.87929
GO:0098802	plasma membrane signaling receptor complex	53/2242	306/19550	0.00142398	0.00797865	0.00588836	VWC2L/TRAF1/TLR2/SHISA9/SHISA8/SHISA7/SHISA6/RAMP3/OSMR/OLFM3/OLFM2/ITGB6/ITGB3/ITGB1/ITGAV/ITGA7/ITGA6/ITGA2/ITGA1/INSRR/IL13RA1/HTR3B/HTR3A/GRM1/GRIN3A/GRIN2D/GRIN2A/GRIN1/GRIK5/GRIK4/GRIK3/GRIK2/GRIA2/GRIA1/GABBR2/GABBR1/ERBB3/DLG4/CPT1C/CNIH2/CHRNB4/CHRNB3/CHRNB2/CHRNA7/CHRNA6/CHRNA4/CD79B/CALCRL/CACNG8/CACNG7/CACNG4/CACNG3/CACNG2	53	2.84649	1.51031
GO:0030027	lamellipodium	38/2242	202/19550	0.00143337	0.00797865	0.00588836	WASF1/UNC5C/TESK1/STX3/STMN2/SRCIN1/SPEF1/SPATA13/SNX1/SHTN1/RUFY3/ROCK1/RAC3/PTPRO/PKN2/PDXP/LIMK1/KCNA2/ITGB3/ITGB1/ITGAV/FGD3/FGD1/FERMT2/FAM89B/EVL/DPYSL3/DPP4/DOCK8/CORO1A/CDK5/CDH2/CD44/CARMIL2/BCAR1/APC2/APBB1/ACTA2	38	2.84364	1.64038
GO:0016327	apicolateral plasma membrane	8/2242	21/19550	0.00151449	0.00835626	0.00616703	TMEM114/PALM/OCLN/FZD6/CXADR/CRB2/CLDN6/CDH2	8	2.81973	3.32186
GO:0005581	collagen trimer	20/2242	87/19550	0.00170328	0.00931618	0.00687547	LUM/GLDN/FCN3/DCN/COLEC11/COL9A3/COL9A2/COL9A1/COL8A1/COL6A6/COL4A3/COL2A1/COL26A1/COL24A1/COL21A1/COL11A2/C1QL4/C1QL3/C1QL2/C1QL1	20	2.76872	2.00457
GO:0043198	dendritic shaft	11/2242	36/19550	0.00172434	0.00935009	0.0069005	ZNF804A/SYNDIG1/SLC1A1/SEZ6/RTN4R/NLGN1/MPP2/MAP2/KIRREL3/JPH4/CNIH2	11	2.76338	2.66441
GO:0042583	chromaffin granule	6/2242	13/19550	0.00189401	0.0101823	0.00751468	SYT2/SYT1/DBH/CYB561/CHGA/ANXA7	6	2.72262	4.02457
GO:0045177	apical part of cell	70/2242	435/19550	0.0021223	0.0113129	0.00834909	ZMYND10/VANGL2/TMEM114/STX3/STC1/SPEF1/SNX10/SLC7A8/SLC7A11/SLC6A9/SLC38A3/SLC2A5/SLC29A4/SLC25A27/SLC22A8/SLC22A1/SLC1A1/SLC16A3/SLC16A2/SHANK2/SCNN1B/REN/PTPRO/PRKCZ/PRKCI/PLPP1/PARD6A/PARD3B/P2RX2/OSMR/OCLN/NOD1/MYO7A/MYO1A/MGST1/LMO7/KCNA1/FZD6/FZD3/FXYD1/F2RL2/ENPEP/DPP4/DNAAF11/DDR2/CRB2/CRB1/CLIC4/CLDN1/CDH2/CD9/CD44/CD34/CACNB3/C5AR2/ATP8B1/ATP6V0D1/ATP2B2/ATP1B2/ATP1B1/AQP8/AP2A1/ANXA1/A…	70	2.67319	1.4032
GO:0005884	actin filament	24/2242	114/19550	0.00225871	0.0119389	0.00881107	WHRN/TPM4/TPM3/TPM1/SPTBN4/RCSD1/RAC3/PSTPIP2/POF1B/PDLIM5/PDLIM3/MYO5A/MYO1A/LMOD2/IQGAP1/GNG12/GAS2L3/FMN1/DPYSL3/CORO1A/CD2AP/APC2/ANXA1/ACTG1	24	2.64614	1.83577
GO:0030139	endocytic vesicle	56/2242	336/19550	0.00259668	0.013611	0.0100451	WNT7A/WNT5B/WNT1/VAMP2/TLR2/TAP2/SYT7/SYT2/SYT11/SYT1/STXBP1/SLC18A3/SH3GL2/SGIP1/SFTPC/RAP1A/RAB7B/RAB11FIP4/RAB11B/PLD4/OCLN/NOD1/NLGN3/MCOLN1/KIAA0319/ITGAV/GRIA2/GRIA1/EHD4/DRD2/DPP4/DLG4/CYBB/CPNE6/CORO1A/CD9/CD2AP/CAV1/CACNG8/CACNG4/CACNG3/CACNG2/BTC/AVPR2/ATP6V0E2/ATP6V0D1/ATP6V0C/ATP6V0A1/APOE/AP2A2/AP2A1/ANXA3/AMN/ADRB2/ACTG1/ACE2	56	2.58558	1.45332
GO:0044291	cell-cell contact zone	17/2242	72/19550	0.0027163	0.0141203	0.010421	SPTBN4/SCN5A/SCN2A/PGM5/PCDH9/NRAP/KCNJ2/ITGB1/GJC1/FXYD1/FGF13/DSC2/CDH2/CADM4/ATP1B1/AJAP1/AHNAK	17	2.56602	2.05886
GO:0005938	cell cortex	52/2242	308/19550	0.00274509	0.0141529	0.0104451	UNC13A/TPM4/SPTBN4/SPIRE2/SNCA/SEPTIN5/SEPTIN3/SCIN/RND2/RND1/RIMS3/RIMS2/RIMS1/RHOF/RHOBTB3/RAC3/PVALB/PRKCZ/PRKCB/PPFIA3/PJVK/PDZD4/PCLO/PARD6A/PARD3B/NSMF/MYO7A/MYO1A/MOBP/MELK/KCNC3/GSN/GPSM1/FMN2/FGF1/FERMT2/ERC2/DMD/DLG4/DLC1/CYTIP/CORO1A/CLASP2/CDH2/CAV1/CALD1/CALB2/CALB1/CABP1/BSN/ASTN2/ANLN	52	2.56144	1.47219
GO:0030136	clathrin-coated vesicle	36/2242	196/19550	0.00286612	0.0146568	0.0108169	VAMP2/SYT2/SYT11/SYT1/STON1/SLC32A1/SLC2A4/SLC18A3/SLC17A7/SH3GL2/SGIP1/SFTPC/RAB3A/KIAA0319/GOPC/GAD2/FCHO2/EPN1/DENND1C/DENND1A/CRACR2A/CPNE6/CLVS2/CLBA1/CD9/BTC/AVPR2/ASTN2/ASTN1/APOE/AP3B2/AP2A2/AP2A1/AP1M1/ADRB2/ADCY8	36	2.54271	1.60161
GO:0016324	apical plasma membrane	60/2242	367/19550	0.0029421	0.014924	0.0110141	ZMYND10/VANGL2/TMEM114/STX3/STC1/SPEF1/SLC7A8/SLC6A9/SLC38A3/SLC2A5/SLC29A4/SLC22A8/SLC22A1/SLC1A1/SLC16A3/SLC16A2/SHANK2/SCNN1B/PTPRO/PRKCZ/PRKCI/PLPP1/PARD6A/PARD3B/P2RX2/OSMR/OCLN/NOD1/MYO7A/MYO1A/LMO7/KCNA1/FZD6/FZD3/FXYD1/F2RL2/ENPEP/DPP4/DDR2/CRB2/CRB1/CLDN1/CDH2/CD9/CD44/CD34/CACNB3/ATP8B1/ATP6V0D1/ATP2B2/ATP1B2/ATP1B1/AP2A1/ANXA1/AMN/AJM1/AJAP1/ADRB2/ADCY8/ACE2	60	2.53134	1.4256
GO:0005871	kinesin complex	13/2242	50/19550	0.00341688	0.0169661	0.0125212	KLC2/KLC1/KIFC2/KIFAP3/KIF5C/KIF5A/KIF3C/KIF26B/KIF21B/KIF21A/KIF1A/KIF15/KIF11	13	2.46637	2.26717
GO:0014704	intercalated disc	13/2242	50/19550	0.00341688	0.0169661	0.0125212	SPTBN4/SCN5A/SCN2A/PGM5/NRAP/KCNJ2/ITGB1/GJC1/FXYD1/FGF13/DSC2/CDH2/ATP1B1	13	2.46637	2.26717
GO:0055038	recycling endosome membrane	20/2242	92/19550	0.00342559	0.0169661	0.0125212	WASHC1/SYT5/SYT11/SLC9A7/SLC1A1/SCAMP5/RAB11FIP4/RAB11B/NTRK1/NSG1/LAMP5/GRIA1/EHD4/CLIP3/CLCN4/BOK/BAIAP3/ATP9A/ABHD17C/ABHD17A	20	2.46526	1.89563
GO:0016010	dystrophin-associated glycoprotein complex	7/2242	19/19550	0.00372829	0.018179	0.0134164	SSPN/SNTG1/SNTB2/SGCZ/SGCE/PGM5/DMD	7	2.42849	3.21259
GO:0090665	glycoprotein complex	7/2242	19/19550	0.00372829	0.018179	0.0134164	SSPN/SNTG1/SNTB2/SGCZ/SGCE/PGM5/DMD	7	2.42849	3.21259
GO:0030673	axolemma	6/2242	15/19550	0.00451127	0.021661	0.0159861	SLC1A2/ROBO2/MAPT/KCNH1/KCNC1/CNTNAP2	6	2.3457	3.48796
GO:0071565	nBAF complex	6/2242	15/19550	0.00451127	0.021661	0.0159861	SS18L1/SMARCB1/SMARCA4/DPF3/DPF1/ACTL6B	6	2.3457	3.48796
GO:0031234	extrinsic component of cytoplasmic side of plasma membrane	21/2242	101/19550	0.00478767	0.022814	0.016837	TGM3/STAC2/SNAP25/RGS8/KCNIP1/KCNAB2/IQGAP1/GRAMD1A/GNGT2/GNG3/GNG2/GNG12/GNG11/GNAZ/GNAO1/GNAL/FERMT2/DLG4/CAV2/CARMIL2/ALOX15	21	2.31988	1.81305
GO:0099523	presynaptic cytosol	5/2242	11/19550	0.00502653	0.0235947	0.0174132	PRKCG/PRKCB/NCS1/LRRK2/CALB1	5	2.29873	3.96359
GO:1990454	L-type voltage-gated calcium channel complex	5/2242	11/19550	0.00502653	0.0235947	0.0174132	CACNG8/CACNG7/CACNG4/CACNB3/CACNA1D	5	2.29873	3.96359
GO:1902710	GABA receptor complex	7/2242	20/19550	0.00517506	0.0241119	0.0177949	GABRG3/GABRG2/GABRB3/GABRB1/GABRA5/GABRA2/GABBR2	7	2.28608	3.05196
GO:0032153	cell division site	16/2242	71/19550	0.00580418	0.0268443	0.0198115	ZFYVE19/SPIRE2/SEPTIN5/SEPTIN3/RAB11FIP4/PSD2/PSD/PKN2/PITPNM1/PDXP/LIMA1/ITGB1/HTR3A/HMCN2/FSD1/ANLN	16	2.23626	1.96505
GO:0032154	cleavage furrow	13/2242	53/19550	0.00584896	0.026854	0.0198186	ZFYVE19/SPIRE2/RAB11FIP4/PSD2/PSD/PKN2/PITPNM1/PDXP/LIMA1/ITGB1/HTR3A/HMCN2/FSD1	13	2.23292	2.13884
GO:0005769	early endosome	62/2242	394/19550	0.00606331	0.0276364	0.020396	ZFYVE28/WASHC4/WASHC1/VAC14/TRAK2/TMEM163/TMEM108/TLR4/SYNDIG1/SNX1/SLC1A1/SH3GL2/RUSC1/RNF157/RND2/RET/RAP1GAP/RAP1A/PTPN23/PLD4/PLD3/NTRK1/NSG2/NSG1/NEURL1B/MYO5A/MVB12B/MLC1/MARCHF1/MAP2K2/LRP6/LNPEP/LIPG/LAMP5/KIAA0319/KCNH1/GRIA1/F8A1/EPHB1/EPHA8/EHD4/DNER/CYTIP/CORO1A/CNTNAP2/CLVS2/CLIP3/CLCN4/CAV1/CACNG7/BOK/ATP9A/ATP6V0D1/ASTN2/ARRDC3/APOE/AOC3/ANXA1/ANKRD13B/ADRB2/ACKR4/ACKR1	62	2.21729	1.37217
GO:0031301	integral component of organelle membrane	61/2242	387/19550	0.00621715	0.0281337	0.0207631	VAMP2/VAMP1/TVP23A/TRAM1L1/TRAM1/TMEM175/TMEM163/TECR/TAP2/SYT5/SYT4/SYT1/SYPL1/SYP/SYNGR1/SV2C/SV2A/STX1A/SPPL2B/SPPL2A/SLC6A9/SLC6A17/SLC37A1/SLC32A1/SLC30A3/SLC27A5/SLC27A2/SLC22A17/SLC17A7/SLC17A6/SGMS2/SGMS1/RTN1/RNF152/RHBDD2/RETREG1/PTPRS/PTPRN2/PISD/PINK1/P2RX7/P2RX6/P2RX3/P2RX2/HACD1/GABRA2/FAR2/ELOVL4/ELOVL2/EDEM1/DHCR7/CPT1C/CNR1/CLSTN1/CHCHD10/BSCL2/B4GAT1/B4GALNT1/ATP6V1G2/ATP13A2/AB…	61	2.20641	1.37445
GO:0062023	collagen-containing extracellular matrix	66/2242	425/19550	0.00643056	0.0288916	0.0213224	WNT5B/TNXB/TNR/TMEFF2/TMEFF1/SRPX2/SRPX/SNORC/SBSPON/RELL2/PTPRZ1/POSTN/NTNG2/NTN3/NPNT/MMP23B/MATN4/MATN2/LUM/LRRC15/LMAN1/LAMA1/L1CAM/ITIH5/ITIH2/HMCN2/GPC5/GPC2/GPC1/FGL2/FGFBP3/FGF10/FCN3/F2/F13A1/EDIL3/DPT/DCN/COMP/COL9A3/COL9A2/COL9A1/COL8A1/COL6A6/COL4A3/COL2A1/COL26A1/COL24A1/COL21A1/COL11A2/CLEC14A/CDH2/CBLN4/CBLN1/ASPN/APOE/APLP1/ANXA7/ANXA4/ANXA1/ANGPT4/AGRN/ADAMTS2/ADAM11/ACHE/A1BG	66	2.19175	1.35415
GO:0005892	acetylcholine-gated channel complex	6/2242	16/19550	0.00652554	0.0291104	0.0214839	CHRNB4/CHRNB3/CHRNB2/CHRNA7/CHRNA6/CHRNA4	6	2.18538	3.26996
GO:0008287	protein serine/threonine phosphatase complex	12/2242	48/19550	0.0067658	0.0297601	0.0219633	PPP4R4/PPP2R5B/PPP2R5A/PPP2R2C/PPP2R2B/PPP2R1A/PPP1R3G/PPP1R3C/PPP1R3B/PPP1R3A/PPP1R12A/ITPR1	12	2.16968	2.17997
GO:1903293	phosphatase complex	12/2242	48/19550	0.0067658	0.0297601	0.0219633	PPP4R4/PPP2R5B/PPP2R5A/PPP2R2C/PPP2R2B/PPP2R1A/PPP1R3G/PPP1R3C/PPP1R3B/PPP1R3A/PPP1R12A/ITPR1	12	2.16968	2.17997
GO:0005890	sodium:potassium-exchanging ATPase complex	5/2242	12/19550	0.00781047	0.0338813	0.0250049	FXYD1/ATP1B4/ATP1B2/ATP1B1/ATP1A3	5	2.10732	3.63329
GO:0098993	anchored component of synaptic vesicle membrane	5/2242	12/19550	0.00781047	0.0338813	0.0250049	SYN1/RAB3C/RAB3A/RAB26/RAB11B	5	2.10732	3.63329
GO:0032433	filopodium tip	6/2242	17/19550	0.00912002	0.0390238	0.0288001	NLGN1/MYO5A/MORN4/FZD3/EPHB1/AP2A1	6	2.04	3.07761
GO:0098945	intrinsic component of presynaptic active zone membrane	6/2242	17/19550	0.00912002	0.0390238	0.0288001	SYT11/NTNG2/LRFN3/GPM6A/CDH2/CDH10	6	2.04	3.07761
GO:0099738	cell cortex region	11/2242	44/19550	0.00932813	0.0396445	0.0292582	UNC13A/RIMS3/RIMS2/RIMS1/PRKCZ/PPFIA3/PCLO/ERC2/CLASP2/BSN/ANLN	11	2.03021	2.17997
GO:0034707	chloride channel complex	12/2242	50/19550	0.00950754	0.0398689	0.0294238	TTYH1/GLRB/GLRA2/GABRG3/GABRG2/GABRB3/GABRB1/GABRA5/GABRA2/CLIC4/CLCN1/ANO6	12	2.02193	2.09277
GO:0045178	basal part of cell	45/2242	276/19550	0.0095077	0.0398689	0.0294238	SPEF1/SLC8A2/SLC7A8/SLC6A9/SLC6A13/SLC38A3/SLC29A4/SLC27A5/SLC22A8/SLC22A1/SLC1A3/SLC16A3/SLC13A3/PIANP/PALM/OTOF/NOD1/NKD2/NDRG4/MYO1A/MLC1/MET/MEGF11/LRRC7/LIN7B/KCNJ10/ITGA2/ITGA1/ERBB3/ENPP1/DTNB/CXADR/CLDN11/CLDN1/CLASP2/CDH2/CD44/CD34/C5AR2/ATP2B2/ATP1B1/AP2A1/ANXA1/AJAP1/ADCY8	45	2.02192	1.42172
GO:0030017	sarcomere	36/2242	211/19550	0.0095753	0.0398865	0.0294368	TPM4/TPM3/TPM1/TNNT3/TCAP/SYNPO2/SMPX/SCN8A/SCN5A/SCN3B/PPP2R5A/PPP1R12A/PGM5/PDLIM5/PDLIM3/OBSCN/NRAP/NEXN/MYOZ3/MYOZ2/MYOZ1/MYOT/MYL3/MYH2/LMOD3/LMOD2/LMAN1/JPH1/FKBP1B/FERMT2/DMD/CSRP3/CALM3/CACNA1D/ANKRD1/ABCC9	36	2.01885	1.48775
GO:0032838	plasma membrane bounded cell projection cytoplasm	38/2242	226/19550	0.010036	0.0415307	0.0306502	WASF1/UCHL1/TUBB4A/TRIM46/TRAK2/TMEM108/SYBU/SPEF1/SPAG6/RANGAP1/OPRM1/ODAD4/NEFL/MAPT/MAPK8IP3/MAP2/LRRK2/KLHL17/KIFAP3/KIF5C/KIF5A/KIF1A/HPCA/GRIK3/EFHC1/DRC1/DNAH7/DNAH1/DLG4/CFAP100/CCDC96/CCDC40/CAMSAP3/CALY/ARL8A/AP3M2/AP3B2/AGBL4	38	1.99844	1.46618
GO:0044295	axonal growth cone	8/2242	28/19550	0.0111465	0.0458244	0.033819	TRAK2/SHTN1/RTN4R/OLFM1/MAPK8IP1/L1CAM/KIF5C/GPM6A	8	1.95286	2.4914
GO:0016234	inclusion body	16/2242	76/19550	0.0113495	0.0463561	0.0342114	TRIM37/SNCB/SNCA/RANGAP1/PINK1/NEFM/NEFH/MT3/MAPT/LRRK2/KLHL14/HSPB7/HOXC9/EDEM1/CABIN1/AGL	16	1.94502	1.83577
GO:0099059	integral component of presynaptic active zone membrane	5/2242	13/19550	0.0115083	0.0464019	0.0342452	SYT11/LRFN3/GPM6A/CDH2/CDH10	5	1.93899	3.3538
GO:0099144	anchored component of synaptic membrane	5/2242	13/19550	0.0115083	0.0464019	0.0342452	NTNG2/GPHN/CNTN2/CNTN1/ABHD17A	5	1.93899	3.3538
GO:0030131	clathrin adaptor complex	7/2242	23/19550	0.0120375	0.0482265	0.0355918	SLC18A3/SGIP1/CLBA1/AP3M2/AP2A2/AP2A1/AP1M1	7	1.91947	2.65388
GO:0043034	costamere	6/2242	18/19550	0.0123748	0.0489544	0.036129	SYNM/SMPX/SDC4/PGM5/DMD/AHNAK	6	1.90746	2.90663
GO:0097440	apical dendrite	6/2242	18/19550	0.0123748	0.0489544	0.036129	SLC1A1/SEZ6/OSBP2/NSMF/MAP2/MAP1B	6	1.90746	2.90663
GO:0035579	specific granule membrane	18/2242	91/19550	0.014312	0.0562639	0.0415235	VAMP1/TSPAN14/TMBIM1/SNAP25/SLC2A5/SLC27A2/RAP1A/PTPRB/PLAU/MMP25/KCNAB2/ITGAV/DGAT1/CYBB/CHRNB4/ATP8B4/AP1M1/ANO6	18	1.8443	1.72481
GO:0030119	AP-type membrane coat adaptor complex	9/2242	35/19550	0.0149083	0.0582443	0.0429851	SLC18A3/SGIP1/CLBA1/AP5Z1/AP3M2/AP3B2/AP2A2/AP2A1/AP1M1	9	1.82657	2.24226
GO:1902711	GABA-A receptor complex	6/2242	19/19550	0.0163655	0.0635425	0.0468953	GABRG3/GABRG2/GABRB3/GABRB1/GABRA5/GABRA2	6	1.78607	2.75365
GO:0031674	I band	25/2242	141/19550	0.0176372	0.0680599	0.0502292	TCAP/SYNPO2/SCN8A/SCN5A/SCN3B/PPP2R5A/PPP1R12A/PGM5/PDLIM5/PDLIM3/OBSCN/NRAP/NEXN/MYOZ3/MYOZ2/MYOZ1/MYOT/MYL3/JPH1/FKBP1B/FERMT2/DMD/CSRP3/CACNA1D/ANKRD1	25	1.75357	1.54608
GO:0043209	myelin sheath	11/2242	48/19550	0.0179546	0.0688598	0.0508194	TUBB4A/SRD5A1/SERINC5/PRKCZ/PRKCI/ITGB1/GNAO1/GDI1/CNTN2/CALM3/CA13	11	1.74582	1.99831
GO:0009925	basal plasma membrane	41/2242	257/19550	0.0180634	0.0688598	0.0508194	SPEF1/SLC8A2/SLC7A8/SLC6A9/SLC6A13/SLC38A3/SLC29A4/SLC27A5/SLC22A8/SLC22A1/SLC1A3/SLC16A3/SLC13A3/PIANP/PALM/OTOF/NOD1/NKD2/NDRG4/MYO1A/MLC1/MET/MEGF11/LRRC7/LIN7B/KCNJ10/ERBB3/ENPP1/DTNB/CXADR/CLDN1/CDH2/CD44/CD34/C5AR2/ATP2B2/ATP1B1/AP2A1/ANXA1/AJAP1/ADCY8	41	1.7432	1.39111
GO:0032588	trans-Golgi network membrane	19/2242	100/19550	0.0182096	0.0689989	0.0509221	SCAMP5/RHOBTB3/PLD4/NSG2/NSG1/MMP24/MARCHF1/HTR7/FUT9/CRACR2A/CLVS2/CLIP3/CLBA1/CABP7/BOK/BAIAP3/ATP9A/ARFIP1/AP1M1	19	1.7397	1.65678
GO:0005802	trans-Golgi network	41/2242	259/19550	0.0203277	0.0758263	0.0559608	YIPF7/VAMP2/TRAPPC9/SYT11/SNAP25/SLC9A7/SLC2A4/SCAMP5/RHOBTB3/RBFOX1/RAB7B/POSTN/PLD4/PI4K2B/PCSK1N/NSG2/NSG1/NMNAT2/MMP24/MARCHF9/MARCHF4/MARCHF1/LRRK2/INPP5K/HTR7/FUT9/CRACR2A/CLVS2/CLIP3/CLBA1/CLASP2/CHAC1/CABP7/BOK/BICD1/BAIAP3/ATP9A/ATP8B4/ATP8B1/ARFIP1/AP1M1	41	1.69191	1.38037
GO:0032280	symmetric synapse	4/2242	10/19550	0.0204936	0.0758263	0.0559608	SLC4A8/NLGN3/NLGN2/IGSF9B	4	1.68838	3.48796
GO:0032593	insulin-responsive compartment	4/2242	10/19550	0.0204936	0.0758263	0.0559608	SLC2A4/RAB15/MYO5A/DENND4C	4	1.68838	3.48796
GO:0033179	proton-transporting V-type ATPase, V0 domain	4/2242	10/19550	0.0204936	0.0758263	0.0559608	ATP6V0E2/ATP6V0D1/ATP6V0C/ATP6V0A1	4	1.68838	3.48796
GO:0008305	integrin complex	8/2242	31/19550	0.0207562	0.0763488	0.0563464	ITGB6/ITGB3/ITGB1/ITGAV/ITGA7/ITGA6/ITGA2/ITGA1	8	1.68285	2.25029
GO:0044853	plasma membrane raft	21/2242	116/19550	0.0225846	0.0825915	0.0609536	SCN5A/PLPP1/MYO1A/MLC1/LRRK2/LRP8/LRP6/KCND2/FXYD1/DLC1/CHRNB2/CHRNA7/CDH2/CAVIN2/CAVIN1/CAV2/CAV1/ATP1B1/ADD2/ADCYAP1R1/ADCY8	21	1.64619	1.5786
GO:0043296	apical junction complex	25/2242	145/19550	0.024287	0.0883034	0.0651691	STRN/PRKCZ/PRKCI/POF1B/PLXDC1/PKN2/PARD6A/PARD3B/OCLN/MAGI2/LIN7B/F11R/CXADR/CRB2/CRB1/CLDN6/CLDN23/CLDN16/CLDN11/CLDN1/CCDC85C/CAMSAP3/AJM1/ADCYAP1R1/ACTG1	25	1.61463	1.50343
GO:0032585	multivesicular body membrane	5/2242	16/19550	0.0291812	0.105488	0.0778517	TMEM9/NSG2/NSG1/ATP13A2/ABCA3	5	1.5349	2.72497
GO:0001726	ruffle	29/2242	178/19550	0.0324899	0.116533	0.0860029	WWC1/TPM1/TLR4/SPATA13/SNTG1/ROCK1/PSD2/PSD/PIP5K1C/PDXP/PARD6A/PACSIN1/MYO5A/LIMA1/KANK1/ITGB3/ITGB1/ITGAV/IQGAP1/INPP5K/FGD3/FGD1/DLC1/CLASP2/CDK6/CD2AP/CARMIL2/BCAR1/ARHGEF4	29	1.48825	1.42066
GO:0030669	clathrin-coated endocytic vesicle membrane	14/2242	72/19550	0.032607	0.116533	0.0860029	VAMP2/SYT2/SYT1/SLC18A3/SH3GL2/SGIP1/KIAA0319/CD9/BTC/AVPR2/APOE/AP2A2/AP2A1/ADRB2	14	1.48669	1.69553
GO:0005865	striated muscle thin filament	6/2242	22/19550	0.0334048	0.118394	0.0873761	TPM4/TPM3/TPM1/TNNT3/LMOD3/LMOD2	6	1.47619	2.37815
GO:0030864	cortical actin cytoskeleton	15/2242	79/19550	0.0335041	0.118394	0.0873761	SPTBN4/PVALB/PRKCB/PJVK/MYO1A/MOBP/GSN/DMD/DLC1/CORO1A/CDH2/CALD1/CALB2/CALB1/ANLN	15	1.4749	1.65568
GO:0001891	phagocytic cup	7/2242	28/19550	0.0350218	0.12205	0.0900747	TLR4/SYT11/PIP5K1C/MCOLN1/CORO1A/ANXA1/ADGRB1	7	1.45566	2.17997
GO:0005834	heterotrimeric G-protein complex	8/2242	34/19550	0.035121	0.12205	0.0900747	GNGT2/GNG3/GNG2/GNG12/GNG11/GNAZ/GNAO1/GNAL	8	1.45443	2.05174
GO:1905360	GTPase complex	8/2242	34/19550	0.035121	0.12205	0.0900747	GNGT2/GNG3/GNG2/GNG12/GNG11/GNAZ/GNAO1/GNAL	8	1.45443	2.05174
GO:0000159	protein phosphatase type 2A complex	5/2242	17/19550	0.03754	0.12833	0.094709	PPP2R5B/PPP2R5A/PPP2R2C/PPP2R2B/PPP2R1A	5	1.42551	2.56467
GO:0031092	platelet alpha granule membrane	5/2242	17/19550	0.03754	0.12833	0.094709	SNCA/LY6G6F/ITGB3/CD9/CD109	5	1.42551	2.56467
GO:0031527	filopodium membrane	5/2242	17/19550	0.03754	0.12833	0.094709	PALM/ITGB3/ITGAV/GAP43/DMD	5	1.42551	2.56467
GO:0030662	coated vesicle membrane	29/2242	181/19550	0.0393652	0.133842	0.0987769	VAMP2/SYT2/SYT11/SYT1/SLC32A1/SLC18A3/SLC17A7/SH3GL2/SGIP1/SCAP/RAB3A/LMAN1/KIAA0319/GRIA1/GAD2/EPN1/DENND1A/CNIH2/CLBA1/CD9/BTC/AVPR2/APOE/AP3B2/AP2A2/AP2A1/AP1M1/ADRB2/ADCY8	29	1.40489	1.39711
GO:0030018	Z disc	22/2242	130/19550	0.0396443	0.134066	0.0989424	TCAP/SYNPO2/SCN8A/SCN5A/SCN3B/PPP2R5A/PPP1R12A/PGM5/PDLIM5/PDLIM3/OBSCN/NRAP/NEXN/MYOZ3/MYOZ2/MYOZ1/MYOT/JPH1/FKBP1B/DMD/CSRP3/CACNA1D	22	1.40182	1.47567
GO:0098636	protein complex involved in cell adhesion	8/2242	36/19550	0.0477391	0.160577	0.118508	ITGB6/ITGB3/ITGB1/ITGAV/ITGA7/ITGA6/ITGA2/ITGA1	8	1.32113	1.93775
GO:0005796	Golgi lumen	18/2242	104/19550	0.0485839	0.162549	0.119964	WNT7A/WNT5B/WNT1/SDC4/NCAN/MUC5AC/MMP11/LUM/HS3ST1/GPC5/GPC2/GPC1/F8/F2/DCN/CSPG5/BCAN/AGRN	18	1.31351	1.50921
GO:0022836	gated channel activity	128/2145	340/18368	6.70736e-36	7.41164e-33	6.17077e-33	TTYH1/TRPV1/TMEM63C/TMEM63B/TMC3/SNAP25/SCNN1D/SCNN1B/SCN9A/SCN8A/SCN5A/SCN4A/SCN3B/SCN2A/SCN11A/P2RX7/P2RX6/P2RX3/P2RX2/OPRM1/NCS1/NALF1/NALCN/MCOLN1/LRRC55/KCNV1/KCNT1/KCNS2/KCNQ3/KCNQ2/KCNN4/KCNN1/KCNMB2/KCNK9/KCNK6/KCNK4/KCNK13/KCNK12/KCNK10/KCNJ9/KCNJ8/KCNJ6/KCNJ5/KCNJ3/KCNJ2/KCNJ12/KCNJ10/KCNIP4/KCNIP3/KCNIP1/KCNH8/KCNH6/KCNH5/KCNH4/KCNH1/KCNF1/KCND3/KCND2/KCNC4/KCNC3/KCNC1/KCNAB2/KCNA7/KCN…	128	35.1734	3.22378
GO:0005216	ion channel activity	140/2145	432/18368	4.63455e-31	2.56059e-28	2.13189e-28	TTYH1/TRPV1/TRPC7/TMEM63C/TMEM63B/TMEM175/TMEM120A/TMC3/SNAP25/SLC1A1/SCNN1D/SCNN1B/SCN9A/SCN8A/SCN5A/SCN4A/SCN3B/SCN2A/SCN11A/P2RX7/P2RX6/P2RX3/P2RX2/OTOP2/ORAI2/OPRM1/NCS1/NALF1/NALCN/MCOLN1/LRRC8D/LRRC55/KCNV1/KCNT1/KCNS2/KCNQ3/KCNQ2/KCNN4/KCNN1/KCNMB2/KCNK9/KCNK6/KCNK4/KCNK13/KCNK12/KCNK10/KCNJ9/KCNJ8/KCNJ6/KCNJ5/KCNJ3/KCNJ2/KCNJ12/KCNJ10/KCNIP4/KCNIP3/KCNIP1/KCNH8/KCNH6/KCNH5/KCNH4/KCNH1/KCN…	140	30.334	2.7751
GO:0046873	metal ion transmembrane transporter activity	138/2145	430/18368	3.89197e-30	1.35778e-27	1.13046e-27	TUSC3/TTYH1/TRPV1/TRPC7/TMEM175/SNAP25/SLC9A7/SLC8A2/SLC6A9/SLC6A7/SLC6A5/SLC6A2/SLC6A15/SLC6A13/SLC6A12/SLC6A11/SLC6A1/SLC5A7/SLC4A8/SLC31A2/SLC30A3/SLC22A1/SLC1A6/SLC1A3/SLC1A2/SLC1A1/SLC17A7/SLC13A5/SLC13A4/SLC13A3/SLC12A9/SLC12A5/SLC10A4/SCNN1D/SCNN1B/SCN9A/SCN8A/SCN5A/SCN4A/SCN3B/SCN2A/SCN11A/ORAI2/OPRM1/NIPAL2/NCS1/NALF1/NALCN/MFSD2A/MCOLN1/MAGT1/LRRC55/LETM1/KCNV1/KCNT1/KCNS2/KCNQ3/KCNQ2/K…	138	29.4098	2.74818
GO:0005261	cation channel activity	118/2145	335/18368	4.91502e-30	1.35778e-27	1.13046e-27	TRPV1/TRPC7/TMEM63C/TMEM63B/TMEM175/SNAP25/SCNN1D/SCNN1B/SCN9A/SCN8A/SCN5A/SCN4A/SCN3B/SCN2A/SCN11A/P2RX7/P2RX6/P2RX3/P2RX2/OTOP2/ORAI2/OPRM1/NCS1/NALF1/NALCN/MCOLN1/LRRC55/KCNV1/KCNT1/KCNS2/KCNQ3/KCNQ2/KCNN4/KCNN1/KCNMB2/KCNK9/KCNK6/KCNK4/KCNK13/KCNK12/KCNK10/KCNJ9/KCNJ8/KCNJ6/KCNJ5/KCNJ3/KCNJ2/KCNJ12/KCNJ10/KCNIP4/KCNIP3/KCNIP1/KCNH8/KCNH6/KCNH5/KCNH4/KCNH1/KCNF1/KCND3/KCND2/KCNC4/KCNC3/KCNC1/K…	118	29.3085	3.01628
GO:0015267	channel activity	144/2145	480/18368	5.77778e-28	1.27689e-25	1.06311e-25	TTYH1/TRPV1/TRPC7/TMEM63C/TMEM63B/TMEM175/TMEM120A/TMC3/SNAP25/SLC1A1/SCNN1D/SCNN1B/SCN9A/SCN8A/SCN5A/SCN4A/SCN3B/SCN2A/SCN11A/PANX3/PANX2/P2RX7/P2RX6/P2RX3/P2RX2/OTOP2/ORAI2/OPRM1/NCS1/NALF1/NALCN/MCOLN1/LRRC8D/LRRC55/KCNV1/KCNT1/KCNS2/KCNQ3/KCNQ2/KCNN4/KCNN1/KCNMB2/KCNK9/KCNK6/KCNK4/KCNK13/KCNK12/KCNK10/KCNJ9/KCNJ8/KCNJ6/KCNJ5/KCNJ3/KCNJ2/KCNJ12/KCNJ10/KCNIP4/KCNIP3/KCNIP1/KCNH8/KCNH6/KCNH5/KCN…	144	27.2382	2.56895
GO:0022803	passive transmembrane transporter activity	144/2145	481/18368	7.33323e-28	1.35054e-25	1.12443e-25	TTYH1/TRPV1/TRPC7/TMEM63C/TMEM63B/TMEM175/TMEM120A/TMC3/SNAP25/SLC1A1/SCNN1D/SCNN1B/SCN9A/SCN8A/SCN5A/SCN4A/SCN3B/SCN2A/SCN11A/PANX3/PANX2/P2RX7/P2RX6/P2RX3/P2RX2/OTOP2/ORAI2/OPRM1/NCS1/NALF1/NALCN/MCOLN1/LRRC8D/LRRC55/KCNV1/KCNT1/KCNS2/KCNQ3/KCNQ2/KCNN4/KCNN1/KCNMB2/KCNK9/KCNK6/KCNK4/KCNK13/KCNK12/KCNK10/KCNJ9/KCNJ8/KCNJ6/KCNJ5/KCNJ3/KCNJ2/KCNJ12/KCNJ10/KCNIP4/KCNIP3/KCNIP1/KCNH8/KCNH6/KCNH5/KCN…	144	27.1347	2.56361
GO:0005244	voltage-gated ion channel activity	84/2145	201/18368	1.23936e-27	1.71187e-25	1.42527e-25	TRPV1/SNAP25/SCN9A/SCN8A/SCN5A/SCN4A/SCN3B/SCN2A/SCN11A/OPRM1/NCS1/NALCN/LRRC55/KCNV1/KCNT1/KCNS2/KCNQ3/KCNQ2/KCNN1/KCNK9/KCNK6/KCNK4/KCNK13/KCNK12/KCNK10/KCNJ9/KCNJ8/KCNJ6/KCNJ5/KCNJ3/KCNJ2/KCNJ12/KCNJ10/KCNIP4/KCNIP3/KCNIP1/KCNH8/KCNH6/KCNH5/KCNH4/KCNH1/KCNF1/KCND3/KCND2/KCNC4/KCNC3/KCNC1/KCNAB2/KCNA7/KCNA4/KCNA2/KCNA1/ITGAV/HTR1B/HCN4/HCN3/HCN2/GRIN3A/GRIN2D/GRIN2A/GRIN1/CYBB/CNR1/CLIC4/CLCN4/…	84	26.9068	3.57864
GO:0022832	voltage-gated channel activity	84/2145	201/18368	1.23936e-27	1.71187e-25	1.42527e-25	TRPV1/SNAP25/SCN9A/SCN8A/SCN5A/SCN4A/SCN3B/SCN2A/SCN11A/OPRM1/NCS1/NALCN/LRRC55/KCNV1/KCNT1/KCNS2/KCNQ3/KCNQ2/KCNN1/KCNK9/KCNK6/KCNK4/KCNK13/KCNK12/KCNK10/KCNJ9/KCNJ8/KCNJ6/KCNJ5/KCNJ3/KCNJ2/KCNJ12/KCNJ10/KCNIP4/KCNIP3/KCNIP1/KCNH8/KCNH6/KCNH5/KCNH4/KCNH1/KCNF1/KCND3/KCND2/KCNC4/KCNC3/KCNC1/KCNAB2/KCNA7/KCNA4/KCNA2/KCNA1/ITGAV/HTR1B/HCN4/HCN3/HCN2/GRIN3A/GRIN2D/GRIN2A/GRIN1/CYBB/CNR1/CLIC4/CLCN4/…	84	26.9068	3.57864
GO:0022843	voltage-gated cation channel activity	64/2145	143/18368	2.51852e-23	3.09219e-21	2.57449e-21	TRPV1/SNAP25/OPRM1/NCS1/LRRC55/KCNV1/KCNT1/KCNS2/KCNQ3/KCNQ2/KCNN1/KCNK9/KCNK6/KCNJ9/KCNJ8/KCNJ6/KCNJ5/KCNJ3/KCNJ2/KCNJ12/KCNJ10/KCNH8/KCNH6/KCNH5/KCNH4/KCNH1/KCNF1/KCND3/KCND2/KCNC4/KCNC3/KCNC1/KCNAB2/KCNA7/KCNA4/KCNA2/KCNA1/ITGAV/HTR1B/HCN4/HCN3/HCN2/GRIN3A/GRIN2D/GRIN2A/GRIN1/CNR1/CDK5/CATSPER3/CACNG8/CACNG7/CACNG4/CACNG3/CACNG2/CACNB4/CACNB3/CACNA2D3/CACNA2D2/CACNA1I/CACNA1D/CACNA1B/CACNA1A/A…	64	22.5989	3.83247
GO:0005267	potassium channel activity	53/2145	121/18368	4.92387e-19	5.44088e-17	4.52996e-17	TMEM175/SNAP25/LRRC55/KCNV1/KCNT1/KCNS2/KCNQ3/KCNQ2/KCNN4/KCNN1/KCNMB2/KCNK9/KCNK6/KCNK4/KCNK13/KCNK12/KCNK10/KCNJ9/KCNJ8/KCNJ6/KCNJ5/KCNJ3/KCNJ2/KCNJ12/KCNJ10/KCNIP4/KCNIP3/KCNIP1/KCNH8/KCNH6/KCNH5/KCNH4/KCNH1/KCNF1/KCND3/KCND2/KCNC4/KCNC3/KCNC1/KCNAB2/KCNA7/KCNA4/KCNA2/KCNA1/HCN4/HCN3/HCN2/GRIK5/GRIK4/GRIK3/GRIK2/ABCC9/ABCC8	53	18.3077	3.75081
GO:0015079	potassium ion transmembrane transporter activity	58/2145	155/18368	8.41966e-17	8.45793e-15	7.04189e-15	TMEM175/SNAP25/SLC9A7/SLC12A9/SLC12A5/LRRC55/KCNV1/KCNT1/KCNS2/KCNQ3/KCNQ2/KCNN4/KCNN1/KCNMB2/KCNK9/KCNK6/KCNK4/KCNK13/KCNK12/KCNK10/KCNJ9/KCNJ8/KCNJ6/KCNJ5/KCNJ3/KCNJ2/KCNJ12/KCNJ10/KCNIP4/KCNIP3/KCNIP1/KCNH8/KCNH6/KCNH5/KCNH4/KCNH1/KCNF1/KCND3/KCND2/KCNC4/KCNC3/KCNC1/KCNAB2/KCNA7/KCNA4/KCNA2/KCNA1/HCN4/HCN3/HCN2/GRIK5/GRIK4/GRIK3/GRIK2/ATP1B1/ATP1A3/ABCC9/ABCC8	58	16.0747	3.20428
GO:0015276	ligand-gated ion channel activity	53/2145	143/18368	2.86059e-15	2.4315e-13	2.02442e-13	TRPV1/SCNN1D/SCNN1B/P2RX7/P2RX6/P2RX3/P2RX2/MCOLN1/KCNN1/KCNK6/KCNJ9/KCNJ8/KCNJ6/KCNJ5/KCNJ3/KCNJ2/KCNJ12/KCNJ10/ITPR1/HTR3B/HTR3A/HCN4/HCN2/GRIN3A/GRIN2D/GRIN2A/GRIN1/GRIK5/GRIK4/GRIK3/GRIK2/GRIA2/GRIA1/GLRB/GLRA2/GABRG3/GABRG2/GABRB3/GABRB1/GABRA5/GABRA2/FKBP1B/CHRNB4/CHRNB3/CHRNB2/CHRNA7/CHRNA6/CHRNA4/ASIC4/ASIC3/ASIC1/ABCC9/ABCC8	53	14.5435	3.17376
GO:0022834	ligand-gated channel activity	53/2145	143/18368	2.86059e-15	2.4315e-13	2.02442e-13	TRPV1/SCNN1D/SCNN1B/P2RX7/P2RX6/P2RX3/P2RX2/MCOLN1/KCNN1/KCNK6/KCNJ9/KCNJ8/KCNJ6/KCNJ5/KCNJ3/KCNJ2/KCNJ12/KCNJ10/ITPR1/HTR3B/HTR3A/HCN4/HCN2/GRIN3A/GRIN2D/GRIN2A/GRIN1/GRIK5/GRIK4/GRIK3/GRIK2/GRIA2/GRIA1/GLRB/GLRA2/GABRG3/GABRG2/GABRB3/GABRB1/GABRA5/GABRA2/FKBP1B/CHRNB4/CHRNB3/CHRNB2/CHRNA7/CHRNA6/CHRNA4/ASIC4/ASIC3/ASIC1/ABCC9/ABCC8	53	14.5435	3.17376
GO:0099094	ligand-gated cation channel activity	45/2145	113/18368	1.6567e-14	1.30761e-12	1.08869e-12	TRPV1/SCNN1D/SCNN1B/P2RX7/P2RX6/P2RX3/P2RX2/MCOLN1/KCNN1/KCNK6/KCNJ9/KCNJ8/KCNJ6/KCNJ5/KCNJ3/KCNJ2/KCNJ12/KCNJ10/ITPR1/HTR3B/HTR3A/HCN4/HCN2/GRIN3A/GRIN2D/GRIN2A/GRIN1/GRIK5/GRIK4/GRIK3/GRIK2/GRIA2/GRIA1/FKBP1B/CHRNB4/CHRNB3/CHRNB2/CHRNA7/CHRNA6/CHRNA4/ASIC4/ASIC3/ASIC1/ABCC9/ABCC8	45	13.7808	3.41011
GO:0005249	voltage-gated potassium channel activity	39/2145	90/18368	3.43835e-14	2.53292e-12	2.10885e-12	SNAP25/LRRC55/KCNV1/KCNT1/KCNS2/KCNQ3/KCNQ2/KCNN1/KCNK9/KCNK6/KCNJ9/KCNJ8/KCNJ6/KCNJ5/KCNJ3/KCNJ2/KCNJ12/KCNJ10/KCNH8/KCNH6/KCNH5/KCNH4/KCNH1/KCNF1/KCND3/KCND2/KCNC4/KCNC3/KCNC1/KCNAB2/KCNA7/KCNA4/KCNA2/KCNA1/HCN4/HCN3/HCN2/ABCC9/ABCC8	39	13.4636	3.71071
GO:0005230	extracellular ligand-gated ion channel activity	31/2145	73/18368	2.72981e-11	1.88528e-09	1.56964e-09	TRPV1/P2RX7/P2RX6/P2RX3/P2RX2/HTR3B/HTR3A/GRIN3A/GRIN2D/GRIN2A/GRIN1/GRIK5/GRIK4/GRIK3/GRIK2/GRIA2/GRIA1/GLRB/GLRA2/GABRG3/GABRG2/GABRB3/GABRB1/GABRA5/GABRA2/CHRNB4/CHRNB3/CHRNB2/CHRNA7/CHRNA6/CHRNA4	31	10.5639	3.63641
GO:0030594	neurotransmitter receptor activity	39/2145	111/18368	8.58501e-11	5.58025e-09	4.646e-09	HTR7/HTR5A/HTR3B/HTR3A/HTR1D/HTR1B/HTR1A/HRH3/GRM5/GRM1/GRIN3A/GRIN2D/GRIN2A/GRIN1/GRIK5/GRIK4/GRIK3/GRIK2/GRIA2/GRIA1/GLRB/GLRA2/GABRG3/GABRG2/GABRB3/GABRB1/GABRA5/GABRA2/GABBR1/DRD4/DRD2/CHRNB4/CHRNB3/CHRNB2/CHRNA7/CHRNA6/CHRNA4/CHRM4/ANXA9	39	10.0663	3.00868
GO:0015081	sodium ion transmembrane transporter activity	47/2145	152/18368	1.67183e-10	1.02632e-08	8.54492e-09	SLC9A7/SLC8A2/SLC6A9/SLC6A7/SLC6A5/SLC6A2/SLC6A15/SLC6A13/SLC6A12/SLC6A11/SLC6A1/SLC5A7/SLC4A8/SLC22A1/SLC1A6/SLC1A3/SLC1A2/SLC1A1/SLC17A7/SLC13A5/SLC13A4/SLC13A3/SLC10A4/SCNN1D/SCNN1B/SCN9A/SCN8A/SCN5A/SCN4A/SCN3B/SCN2A/SCN11A/NALCN/MFSD2A/HCN4/HCN3/HCN2/GRIK5/GRIK4/GRIK3/GRIK2/CACNA1I/ATP1B1/ATP1A3/ASIC4/ASIC3/ASIC1	47	9.77681	2.64782
GO:0098960	postsynaptic neurotransmitter receptor activity	27/2145	62/18368	2.5822e-10	1.50175e-08	1.25033e-08	HRH3/GRM5/GRM1/GRIN3A/GRIK5/GRIK4/GRIK3/GRIK2/GRIA1/GLRB/GLRA2/GABRG3/GABRG2/GABRB1/GABRA5/GABRA2/GABBR1/DRD4/DRD2/CHRNB4/CHRNB3/CHRNB2/CHRNA7/CHRNA6/CHRNA4/CHRM4/ANXA9	27	9.58801	3.72912
GO:0022824	transmitter-gated ion channel activity	26/2145	60/18368	6.31279e-10	3.32173e-08	2.7656e-08	HTR3B/HTR3A/GRIN3A/GRIN2D/GRIN2A/GRIN1/GRIK5/GRIK4/GRIK3/GRIK2/GRIA2/GRIA1/GLRB/GLRA2/GABRG3/GABRG2/GABRB3/GABRB1/GABRA5/GABRA2/CHRNB4/CHRNB3/CHRNB2/CHRNA7/CHRNA6/CHRNA4	26	9.19978	3.71071
GO:0022835	transmitter-gated channel activity	26/2145	60/18368	6.31279e-10	3.32173e-08	2.7656e-08	HTR3B/HTR3A/GRIN3A/GRIN2D/GRIN2A/GRIN1/GRIK5/GRIK4/GRIK3/GRIK2/GRIA2/GRIA1/GLRB/GLRA2/GABRG3/GABRG2/GABRB3/GABRB1/GABRA5/GABRA2/CHRNB4/CHRNB3/CHRNB2/CHRNA7/CHRNA6/CHRNA4	26	9.19978	3.71071
GO:0016247	channel regulator activity	43/2145	145/18368	4.13492e-09	2.00437e-07	1.6688e-07	TRPV1/STX1A/SCN3B/REM2/PRKCZ/PRKCB/NRXN2/NRXN1/NPY2R/NOS1/NEDD4L/LRRC55/KCNV1/KCNMB2/KCNIP4/KCNIP3/KCNIP1/KCNAB2/ITPR1/HPCAL4/GRM3/GRM2/GEM/FXYD7/FXYD3/FXYD1/FKBP1B/FGF14/FGF13/FGF12/DRD4/DPP6/DPP10/CHRNA7/CAV1/CACNG8/CACNG7/CACNG4/CACNG3/CACNG2/CACNB3/ADRB2/ABCC9	43	8.38353	2.53942
GO:0008066	glutamate receptor activity	16/2145	27/18368	4.17199e-09	2.00437e-07	1.6688e-07	GRM8/GRM5/GRM4/GRM3/GRM2/GRM1/GRIN3A/GRIN2D/GRIN2A/GRIN1/GRIK5/GRIK4/GRIK3/GRIK2/GRIA2/GRIA1	16	8.37966	5.07447
GO:0005245	voltage-gated calcium channel activity	21/2145	45/18368	5.45185e-09	2.51012e-07	2.08987e-07	TRPV1/OPRM1/NCS1/ITGAV/HTR1B/CNR1/CDK5/CATSPER3/CACNG8/CACNG7/CACNG4/CACNG3/CACNG2/CACNB4/CACNB3/CACNA2D3/CACNA2D2/CACNA1I/CACNA1D/CACNA1B/CACNA1A	21	8.26346	3.99615
GO:0005283	amino acid:sodium symporter activity	12/2145	16/18368	7.23994e-09	3.20005e-07	2.6643e-07	SLC6A9/SLC6A7/SLC6A5/SLC6A15/SLC6A13/SLC6A12/SLC6A11/SLC6A1/SLC1A6/SLC1A3/SLC1A2/SLC1A1	12	8.14027	6.42238
GO:0005272	sodium channel activity	21/2145	46/18368	8.92921e-09	3.75552e-07	3.12677e-07	SCNN1D/SCNN1B/SCN9A/SCN8A/SCN5A/SCN4A/SCN3B/SCN2A/SCN11A/NALCN/HCN4/HCN3/HCN2/GRIK5/GRIK4/GRIK3/GRIK2/CACNA1I/ASIC4/ASIC3/ASIC1	21	8.04919	3.90927
GO:0005544	calcium-dependent phospholipid binding	23/2145	54/18368	9.17639e-09	3.75552e-07	3.12677e-07	SYT7/SYT5/SYT4/SYT3/SYT2/SYT13/SYT12/SYT11/SYT10/SYT1/RPH3A/PLA2G4A/PCLO/DOC2A/CPNE9/CPNE6/CPNE5/CPNE3/ANXA9/ANXA7/ANXA4/ANXA3/ANXA1	23	8.03733	3.64728
GO:0005416	amino acid:cation symporter activity	14/2145	22/18368	1.08115e-08	4.26296e-07	3.54925e-07	SLC6A9/SLC6A7/SLC6A5/SLC6A15/SLC6A13/SLC6A12/SLC6A11/SLC6A1/SLC32A1/SLC25A22/SLC1A6/SLC1A3/SLC1A2/SLC1A1	14	7.96611	5.44929
GO:0099106	ion channel regulator activity	41/2145	139/18368	1.11878e-08	4.26296e-07	3.54925e-07	TRPV1/STX1A/SCN3B/REM2/PRKCZ/PRKCB/NRXN2/NRXN1/NPY2R/NOS1/NEDD4L/LRRC55/KCNV1/KCNMB2/KCNIP4/KCNIP3/KCNIP1/KCNAB2/ITPR1/HPCAL4/GRM3/GRM2/GEM/FXYD7/FXYD3/FXYD1/FKBP1B/FGF14/FGF13/FGF12/DRD4/DPP6/DPP10/CHRNA7/CAV1/CACNG8/CACNG7/CACNG4/CACNB3/ADRB2/ABCC9	41	7.95125	2.52583
GO:0099529	neurotransmitter receptor activity involved in regulation of postsynaptic membrane potential	20/2145	47/18368	8.65343e-08	3.18735e-06	2.65372e-06	GRIN3A/GRIK5/GRIK4/GRIK3/GRIK2/GRIA1/GLRB/GLRA2/GABRG3/GABRG2/GABRB1/GABRA5/GABRA2/GABBR1/CHRNB4/CHRNB3/CHRNB2/CHRNA7/CHRNA6/CHRNA4	20	7.06281	3.6439
GO:1904315	transmitter-gated ion channel activity involved in regulation of postsynaptic membrane potential	19/2145	44/18368	1.36968e-07	4.88224e-06	4.06485e-06	GRIN3A/GRIK5/GRIK4/GRIK3/GRIK2/GRIA1/GLRB/GLRA2/GABRG3/GABRG2/GABRB1/GABRA5/GABRA2/CHRNB4/CHRNB3/CHRNB2/CHRNA7/CHRNA6/CHRNA4	19	6.86338	3.69773
GO:0015085	calcium ion transmembrane transporter activity	38/2145	135/18368	1.48056e-07	5.11256e-06	4.25661e-06	TRPV1/TRPC7/SLC8A2/ORAI2/OPRM1/NCS1/NALF1/MCOLN1/LETM1/ITPR1/ITGAV/HTR1B/GRIN3A/GRIN2D/GRIN2A/GRIN1/GPM6A/FKBP1B/CNR1/CHRNA7/CDK5/CATSPER3/CACNG8/CACNG7/CACNG4/CACNG3/CACNG2/CACNB4/CACNB3/CACNA2D3/CACNA2D2/CACNA1I/CACNA1D/CACNA1B/CACNA1A/ATP2B3/ATP2B2/ANXA9	38	6.82957	2.41037
GO:0000149	SNARE binding	33/2145	110/18368	1.88977e-07	6.32787e-06	5.26845e-06	VAMP2/VAMP1/UNC13A/TXLNB/SYT7/SYT5/SYT4/SYT3/SYT2/SYT13/SYT12/SYT11/SYT10/SYT1/SYBU/STXBP5L/STXBP1/STX3/STX1B/STX1A/STX11/SNPH/SNCA/SNAP25/PRRT2/NAPB/NAPA/LRRK2/CPLX2/CPLX1/CAPN10/CACNA1A/BAIAP3	33	6.72359	2.56895
GO:0005343	organic acid:sodium symporter activity	15/2145	30/18368	2.71929e-07	8.83771e-06	7.35809e-06	SLC6A9/SLC6A7/SLC6A5/SLC6A15/SLC6A13/SLC6A12/SLC6A11/SLC6A1/SLC1A6/SLC1A3/SLC1A2/SLC1A1/SLC13A5/SLC13A3/SLC10A4	15	6.56554	4.28159
GO:0019894	kinesin binding	18/2145	42/18368	3.35804e-07	1.06018e-05	8.82685e-06	TRAK2/SYBU/SNCA/SHTN1/PRC1/NEFH/MAPK8IP3/MAPK8IP2/MAPK8IP1/LRP8/KLC2/KIFAP3/KIF5A/KCNC1/KCNA2/CROCC/CLSTN1/ATCAY	18	6.47391	3.66993
GO:0005262	calcium channel activity	34/2145	119/18368	4.48267e-07	1.37593e-05	1.14557e-05	TRPV1/TRPC7/ORAI2/OPRM1/NCS1/NALF1/MCOLN1/ITPR1/ITGAV/HTR1B/GRIN3A/GRIN2D/GRIN2A/GRIN1/GPM6A/FKBP1B/CNR1/CHRNA7/CDK5/CATSPER3/CACNG8/CACNG7/CACNG4/CACNG3/CACNG2/CACNB4/CACNB3/CACNA2D3/CACNA2D2/CACNA1I/CACNA1D/CACNA1B/CACNA1A/ANXA9	34	6.34846	2.44662
GO:0019905	syntaxin binding	25/2145	74/18368	4.76989e-07	1.42452e-05	1.18603e-05	VAMP2/VAMP1/UNC13A/TXLNB/SYT7/SYT5/SYT4/SYT3/SYT2/SYT12/SYT10/SYT1/SYBU/STXBP5L/STXBP1/SNPH/SNAP25/PRRT2/NAPB/NAPA/LRRK2/CPLX2/CPLX1/CACNA1A/BAIAP3	25	6.32149	2.89296
GO:0001540	amyloid-beta binding	27/2145	84/18368	5.25804e-07	1.48978e-05	1.24036e-05	TLR4/TLR2/RAMP3/NLGN1/NGFR/MAPK8IP2/LRP8/ITGA2/GRIN2A/GRIN1/GRIA2/GRIA1/GPRASP2/FBXO2/DLGAP3/CLSTN1/CHRNA7/CACNA1B/CACNA1A/BCHE/ATP1A3/APOE/APBB1/APBA2/APBA1/ADRB2/ACHE	27	6.27918	2.75245
GO:0015171	amino acid transmembrane transporter activity	27/2145	84/18368	5.25804e-07	1.48978e-05	1.24036e-05	SLC7A8/SLC7A4/SLC7A2/SLC7A14/SLC7A11/SLC6A9/SLC6A7/SLC6A5/SLC6A15/SLC6A13/SLC6A12/SLC6A11/SLC6A1/SLC38A8/SLC38A5/SLC38A3/SLC32A1/SLC25A29/SLC25A22/SLC1A6/SLC1A3/SLC1A2/SLC1A1/SLC17A7/SLC17A6/SLC16A2/SERINC5	27	6.27918	2.75245
GO:0005231	excitatory extracellular ligand-gated ion channel activity	14/2145	29/18368	1.18073e-06	3.26177e-05	2.71568e-05	TRPV1/P2RX7/P2RX6/P2RX3/P2RX2/GRIK2/GLRB/GLRA2/CHRNB4/CHRNB3/CHRNB2/CHRNA7/CHRNA6/CHRNA4	14	5.92785	4.13394
GO:0017075	syntaxin-1 binding	12/2145	22/18368	1.30644e-06	3.52102e-05	2.93153e-05	VAMP2/UNC13A/SYT4/SYT1/SYBU/STXBP1/SNPH/SNAP25/PRRT2/LRRK2/CPLX2/CPLX1	12	5.88391	4.67082
GO:0008509	anion transmembrane transporter activity	65/2145	314/18368	2.72782e-06	7.17676e-05	5.97522e-05	XPR1/TTYH1/SLCO1A2/SLC9A7/SLC7A8/SLC7A2/SLC7A11/SLC6A9/SLC6A7/SLC6A5/SLC6A2/SLC6A13/SLC6A12/SLC6A11/SLC6A1/SLC52A2/SLC4A8/SLC38A5/SLC38A3/SLC37A1/SLC32A1/SLC2A6/SLC27A4/SLC26A11/SLC25A5/SLC25A30/SLC25A29/SLC25A22/SLC25A1/SLC22A8/SLC22A1/SLC1A6/SLC1A3/SLC1A2/SLC1A1/SLC17A7/SLC17A6/SLC16A3/SLC13A5/SLC13A4/SLC13A3/SLC12A9/SLC12A5/SERINC5/MFSD2A/LRRC8D/GLRB/GLRA2/GABRG3/GABRG2/GABRB3/GABRB1/GABRA5/GA…	65	5.56418	1.77263
GO:0030276	clathrin binding	23/2145	72/18368	4.04549e-06	0.00010396	8.65547e-05	SYT7/SYT5/SYT4/SYT3/SYT2/SYT13/SYT12/SYT11/SYT10/SYT1/STON1/NSG2/NSG1/LRRK2/GAK/EPN1/DNER/DNAJC6/CLBA1/CALY/AP2A2/AP2A1/AP1M1	23	5.39303	2.73546
GO:0015294	solute:cation symporter activity	29/2145	104/18368	5.22877e-06	0.000131313	0.000109329	SLC6A9/SLC6A7/SLC6A5/SLC6A2/SLC6A15/SLC6A13/SLC6A12/SLC6A11/SLC6A1/SLC5A7/SLC4A8/SLC45A3/SLC45A1/SLC32A1/SLC25A22/SLC22A1/SLC1A6/SLC1A3/SLC1A2/SLC1A1/SLC17A7/SLC13A5/SLC13A4/SLC13A3/SLC12A9/SLC12A5/SLC10A4/MFSD3/MFSD2A	29	5.2816	2.38781
GO:0005242	inward rectifier potassium channel activity	12/2145	25/18368	7.49659e-06	0.000184083	0.000153264	KCNN1/KCNK6/KCNJ9/KCNJ8/KCNJ6/KCNJ5/KCNJ3/KCNJ2/KCNJ12/KCNJ10/ABCC9/ABCC8	12	5.12514	4.11032
GO:0005342	organic acid transmembrane transporter activity	39/2145	164/18368	9.96653e-06	0.000238135	0.000198266	SLCO1A2/SLC7A8/SLC7A4/SLC7A2/SLC7A14/SLC7A11/SLC6A9/SLC6A7/SLC6A5/SLC6A15/SLC6A13/SLC6A12/SLC6A11/SLC6A1/SLC38A8/SLC38A5/SLC38A3/SLC32A1/SLC29A4/SLC27A5/SLC27A4/SLC27A2/SLC25A30/SLC25A29/SLC25A22/SLC25A1/SLC1A6/SLC1A3/SLC1A2/SLC1A1/SLC17A7/SLC17A6/SLC16A3/SLC16A2/SLC13A5/SLC13A3/SLC10A4/SERINC5/MFSD2A	39	5.00146	2.03636
GO:0005543	phospholipid binding	86/2145	466/18368	1.01288e-05	0.000238135	0.000198266	ZFYVE28/ZFYVE19/VEPH1/VAMP2/UNC13A/TRPV1/TEC/SYT7/SYT5/SYT4/SYT3/SYT2/SYT13/SYT12/SYT11/SYT10/SYT1/SPTBN4/SNX32/SNX10/SNX1/SNCA/SMPD3/SH3PXD2A/SGIP1/SEC14L2/SCIN/RPH3A/PSD2/PSD/PRKCI/PLTP/PLA2G4A/PITPNM1/PIRT/PHLDA2/PFN2/PEMT/PCYT1B/PCLO/PARD3B/PACSIN1/OBSCN/MCF2L/MAPT/MAP1LC3A/MAP1B/KCNJ2/KCNH1/ITPR1/IQGAP1/GSN/GPR12/GAP43/FERMT2/FCHO2/EPN1/DOC2A/DENND1C/DENND1A/CPNE9/CPNE6/CPNE5/CPNE3/CLVS2/CAV…	86	4.99444	1.58033
GO:0035254	glutamate receptor binding	17/2145	47/18368	1.13826e-05	0.000262036	0.000218166	SYNDIG1/SHISA7/SHISA6/SHANK2/SHANK1/RASGRF1/NETO2/NETO1/NECAB2/DRD2/DNM3/DLG4/CDK5R1/CALM3/CACNG4/CACNG3/CACNG2	17	4.94376	3.09732
GO:0003779	actin binding	82/2145	441/18368	1.21449e-05	0.00027388	0.000228027	XIRP1/WASHC1/WASF1/TPM4/TPM3/TPM1/TNNT3/SYNPO2/SYN1/SPTBN4/SPIRE2/SPEF1/SNTG1/SNTB2/SNCA/SLC6A2/SHTN1/SCIN/SAMD14/RUSC1/RCSD1/PSTPIP2/PPP1R18/POF1B/PKNOX2/PHACTR3/PHACTR1/PFN2/PDLIM5/PDLIM3/PACRG/NRAP/NEXN/MYOZ3/MYOZ2/MYOZ1/MYOT/MYO7A/MYO5A/MYO1A/MYO16/MYL3/MYH2/MYH14/MYBPC1/MOBP/MARCKSL1/MAPT/MAP1B/LRRK2/LMOD3/LMOD2/LIMA1/KLHL17/KLHL1/ITGB1/IQGAP1/HPCA/GSN/GAS2L3/FMN2/FMN1/FERMT2/EVL/EPB41L1/ENC…	82	4.91561	1.59224
GO:0005246	calcium channel regulator activity	16/2145	43/18368	1.35528e-05	0.000299516	0.000249371	STX1A/REM2/PRKCB/NRXN2/NRXN1/NPY2R/ITPR1/HPCAL4/GRM3/GRM2/GEM/FKBP1B/CACNG8/CACNG7/CACNG4/CACNB3	16	4.86797	3.1863
GO:0004970	ionotropic glutamate receptor activity	10/2145	19/18368	1.57109e-05	0.000340403	0.000283412	GRIN3A/GRIN2D/GRIN2A/GRIN1/GRIK5/GRIK4/GRIK3/GRIK2/GRIA2/GRIA1	10	4.8038	4.50693
GO:0044325	transmembrane transporter binding	33/2145	133/18368	1.84863e-05	0.000385505	0.000320963	VAMP2/TCAP/STX1A/SCN5A/SCN3B/RIMS4/RIMS3/RIMS2/RIMS1/PIRT/NOS1/NEDD4L/LRRK2/LRRC55/KCNIP3/KCNH5/KCNH1/KCND3/KCNC1/KCNAB2/GRINA/GOPC/FXYD1/FKBP1B/FHL1/FGF13/FGF12/DPP10/CBARP/CAV1/CALM3/ABCC9/ABCC8	33	4.73315	2.1247
GO:0015370	solute:sodium symporter activity	22/2145	73/18368	1.84903e-05	0.000385505	0.000320963	SLC6A9/SLC6A7/SLC6A5/SLC6A2/SLC6A15/SLC6A13/SLC6A12/SLC6A11/SLC6A1/SLC5A7/SLC4A8/SLC22A1/SLC1A6/SLC1A3/SLC1A2/SLC1A1/SLC17A7/SLC13A5/SLC13A4/SLC13A3/SLC10A4/MFSD2A	22	4.73306	2.58068
GO:0005248	voltage-gated sodium channel activity	11/2145	23/18368	1.89572e-05	0.00038792	0.000322974	SCN9A/SCN8A/SCN5A/SCN4A/SCN3B/SCN2A/SCN11A/HCN4/HCN3/HCN2/CACNA1I	11	4.72223	4.09543
GO:0035255	ionotropic glutamate receptor binding	12/2145	27/18368	2.002e-05	0.000402221	0.000334881	SHISA7/SHISA6/SHANK2/SHANK1/NETO2/NETO1/DRD2/DLG4/CDK5R1/CACNG4/CACNG3/CACNG2	12	4.69853	3.80585
GO:0046943	carboxylic acid transmembrane transporter activity	38/2145	163/18368	2.08243e-05	0.000410908	0.000342114	SLCO1A2/SLC7A8/SLC7A4/SLC7A2/SLC7A14/SLC7A11/SLC6A9/SLC6A7/SLC6A5/SLC6A15/SLC6A13/SLC6A12/SLC6A11/SLC6A1/SLC38A8/SLC38A5/SLC38A3/SLC32A1/SLC27A5/SLC27A4/SLC27A2/SLC25A30/SLC25A29/SLC25A22/SLC25A1/SLC1A6/SLC1A3/SLC1A2/SLC1A1/SLC17A7/SLC17A6/SLC16A3/SLC16A2/SLC13A5/SLC13A3/SLC10A4/SERINC5/MFSD2A	38	4.68143	1.99632
GO:0005516	calmodulin binding	44/2145	201/18368	2.60153e-05	0.000504332	0.000419896	VAMP2/UNC13A/TRPV1/SYT7/SYT1/STRN4/STRN/SNTB2/SLC8A2/SCN5A/RASGRF2/PNCK/PLA2G6/OBSCN/NOS1/NGFR/MYO7A/MYO5A/MYO1A/MYH2/MYH14/MARCKSL1/MAP6/MAP2/KCNQ3/KCNQ2/KCNN4/KCNN1/KCNH5/KCNH1/IQGAP1/GRIN1/GEM/GAP43/CAMSAP3/CAMKV/CAMK4/CAMK1G/CALD1/ATP2B3/ATP2B2/ADD2/ADCY8/ADCY1	44	4.58477	1.87452
GO:0042165	neurotransmitter binding	9/2145	17/18368	4.00867e-05	0.000763721	0.000635858	SLC6A11/NIPSNAP1/GRIN1/CHRNB4/CHRNB3/CHRNB2/CHRNA7/CHRNA4/ACHE	9	4.397	4.53344
GO:0015293	symporter activity	34/2145	144/18368	4.20447e-05	0.000787447	0.000655612	SLC6A9/SLC6A7/SLC6A5/SLC6A2/SLC6A17/SLC6A15/SLC6A13/SLC6A12/SLC6A11/SLC6A1/SLC5A7/SLC4A8/SLC45A3/SLC45A1/SLC38A3/SLC32A1/SLC25A22/SLC22A1/SLC1A6/SLC1A3/SLC1A2/SLC1A1/SLC17A7/SLC17A6/SLC16A3/SLC16A2/SLC13A5/SLC13A4/SLC13A3/SLC12A9/SLC12A5/SLC10A4/MFSD3/MFSD2A	34	4.37629	2.02186
GO:0005313	L-glutamate transmembrane transporter activity	8/2145	14/18368	5.34507e-05	0.000984383	0.000819577	SLC7A11/SLC25A22/SLC1A6/SLC1A3/SLC1A2/SLC1A1/SLC17A7/SLC17A6	8	4.27205	4.89324
GO:0022853	active ion transmembrane transporter activity	53/2145	267/18368	7.15813e-05	0.00128072	0.0010663	SLCO1A2/SLC9A7/SLC8A2/SLC7A11/SLC6A9/SLC6A7/SLC6A5/SLC6A2/SLC6A15/SLC6A13/SLC6A12/SLC6A11/SLC6A1/SLC5A7/SLC4A8/SLC45A3/SLC45A1/SLC37A1/SLC32A1/SLC26A11/SLC25A5/SLC25A22/SLC25A1/SLC22A8/SLC22A1/SLC1A6/SLC1A3/SLC1A2/SLC1A1/SLC17A7/SLC13A5/SLC13A4/SLC13A3/SLC12A9/SLC12A5/SLC10A4/MFSD3/MFSD2A/LETM1/KCNJ8/CLCN4/ATP6V1H/ATP6V1G2/ATP6V0E2/ATP6V0D1/ATP6V0C/ATP2B3/ATP2B2/ATP1B1/ATP1A3/ATP13A2/ABCC9/ABCC8	53	4.1452	1.69981
GO:0098918	structural constituent of synapse	9/2145	18/18368	7.18594e-05	0.00128072	0.0010663	PPFIA2/PCLO/NEFL/NEFH/INA/ERC2/DNM3/BSN/ACTG1	9	4.14352	4.28159
GO:0001786	phosphatidylserine binding	18/2145	60/18368	0.000111102	0.00194869	0.00162244	SYT7/SYT5/SYT4/SYT3/SYT2/SYT13/SYT12/SYT11/SYT10/SYT1/SMPD3/SCIN/GAP43/FCHO2/CPNE6/CAVIN2/ANXA9/ADGRB1	18	3.95428	2.56895
GO:0015291	secondary active transmembrane transporter activity	48/2145	240/18368	0.000126941	0.00219172	0.00182478	SLCO1A2/SLC9A7/SLC8A2/SLC7A8/SLC7A11/SLC6A9/SLC6A7/SLC6A5/SLC6A2/SLC6A17/SLC6A15/SLC6A13/SLC6A12/SLC6A11/SLC6A1/SLC5A7/SLC4A8/SLC45A3/SLC45A1/SLC38A3/SLC37A1/SLC32A1/SLC26A11/SLC25A5/SLC25A30/SLC25A22/SLC25A1/SLC22A8/SLC22A1/SLC1A6/SLC1A3/SLC1A2/SLC1A1/SLC17A7/SLC17A6/SLC16A3/SLC16A2/SLC13A5/SLC13A4/SLC13A3/SLC12A9/SLC12A5/SLC10A4/MFSD3/MFSD2A/LETM1/CLCN4/ATP1A3	48	3.8964	1.71263
GO:0015179	L-amino acid transmembrane transporter activity	18/2145	61/18368	0.000140585	0.00238995	0.00198982	SLC7A8/SLC7A2/SLC7A11/SLC6A9/SLC6A7/SLC6A5/SLC38A5/SLC38A3/SLC32A1/SLC25A29/SLC25A22/SLC1A6/SLC1A3/SLC1A2/SLC1A1/SLC17A7/SLC17A6/SERINC5	18	3.85206	2.52684
GO:0015172	acidic amino acid transmembrane transporter activity	8/2145	16/18368	0.000184532	0.00308951	0.00257226	SLC7A11/SLC25A22/SLC1A6/SLC1A3/SLC1A2/SLC1A1/SLC17A7/SLC17A6	8	3.73393	4.28159
GO:0015103	inorganic anion transmembrane transporter activity	33/2145	152/18368	0.000295857	0.00487943	0.00406251	XPR1/TTYH1/SLC6A2/SLC6A1/SLC4A8/SLC37A1/SLC26A11/SLC25A30/SLC22A8/SLC22A1/SLC1A1/SLC13A4/SLC12A9/SLC12A5/LRRC8D/GLRB/GLRA2/GABRG3/GABRG2/GABRB3/GABRB1/GABRA5/GABRA2/FXYD3/FXYD1/CLIC4/CLCN4/CLCN1/ANO8/ANO6/ANO5/ANO4/ABCC9	33	3.52892	1.85911
GO:0015464	acetylcholine receptor activity	9/2145	22/18368	0.000475204	0.00763923	0.00636026	HRH3/CHRNB4/CHRNB3/CHRNB2/CHRNA7/CHRNA6/CHRNA4/CHRM4/ANXA9	9	3.32312	3.50312
GO:0031005	filamin binding	7/2145	14/18368	0.00047702	0.00763923	0.00636026	SYNPO2/RFLNA/OPRM1/HSPB7/DPYSL4/DPYSL3/CRMP1	7	3.32146	4.28159
GO:0099095	ligand-gated anion channel activity	8/2145	18/18368	0.000505782	0.00798412	0.00664742	GLRB/GLRA2/GABRG3/GABRG2/GABRB3/GABRB1/GABRA5/GABRA2	8	3.29604	3.80585
GO:0106310	protein serine kinase activity	63/2145	360/18368	0.000651651	0.0100643	0.00837932	TTK/TTBK1/TESK1/STK33/STK32C/STK32B/STK32A/STK17B/SLK/SBK1/RPS6KL1/ROCK2/ROCK1/PRKD3/PRKCZ/PRKCI/PRKCG/PRKCD/PRKCB/PNCK/PKN2/PINK1/PIM2/PIK3CG/PAK5/PAK3/OBSCN/NUAK2/NRK/NIM1K/NEK7/MOK/MELK/MAST1/MAPK4/MAPK11/MAPK10/MAP3K9/MAP3K20/MAP3K10/MAP3K1/MAP2K2/LRRK2/LMTK3/LIMK1/KSR2/HIPK3/GAK/DCLK2/CDKL2/CDK6/CDK5/CDK20/CDK18/CDK1/CDC42BPG/CAMK4/CAMK1G/BUB1B/BRSK2/BRSK1/BCR/AATK	63	3.18598	1.49855
GO:0005200	structural constituent of cytoskeleton	24/2145	103/18368	0.000655773	0.0100643	0.00837932	TUBB4B/TUBB4A/TUBB2B/TUBB/TUBA4A/TPM1/SYNM/SPTBN4/NEFM/NEFL/NEFH/LORICRIN/KRT20/INA/GFAP/DMD/CTNNA2/CROCC/CD2AP/BICD1/AGRN/ADD2/ACTL6B/ACTG1	24	3.18325	1.9953
GO:0015631	tubulin binding	65/2145	375/18368	0.000700599	0.010605	0.00882947	WASHC1/UNC5C/TTLL11/TTLL1/TPGS1/SYT11/SYBU/STMN4/STMN3/STMN2/SPEF1/SNCA/SLC6A2/SGIP1/PRC1/PACRG/NEFM/NEFH/MAST1/MAPT/MAPRE3/MAP6/MAP2/MAP1LC3A/MAP1B/LRRK2/KIFC2/KIF5C/KIF5A/KIF3C/KIF26B/KIF21B/KIF21A/KIF1A/KIF15/KIF11/KATNAL2/JAKMIP2/GAS2L3/FSD1/FMN1/FGF13/FEZ1/EFHC1/DYNC1I1/DPYSL5/DPYSL2/DNM3/DNM1/DLEC1/DCLK2/CLIP3/CLIP2/CLASP2/CFAP157/CDK5R1/CCDC69/CCDC181/CAMSAP3/BRSK1/BRCA1/BEX4/ARL8A/APC2/AG…	65	3.15453	1.48428
GO:0005326	neurotransmitter transmembrane transporter activity	8/2145	19/18368	0.00078461	0.0114078	0.00949791	SLC6A2/SLC6A15/SLC29A4/SLC22A1/SLC18A3/SLC17A7/SLC17A6/CPLX1	8	3.10535	3.60555
GO:0022840	leak channel activity	8/2145	19/18368	0.00078461	0.0114078	0.00949791	TMEM175/NALCN/KCNK9/KCNK6/KCNK4/KCNK13/KCNK12/KCNK10	8	3.10535	3.60555
GO:0022842	narrow pore channel activity	8/2145	19/18368	0.00078461	0.0114078	0.00949791	TMEM175/NALCN/KCNK9/KCNK6/KCNK4/KCNK13/KCNK12/KCNK10	8	3.10535	3.60555
GO:0015459	potassium channel regulator activity	15/2145	54/18368	0.000995693	0.0140605	0.0117065	PRKCZ/NEDD4L/LRRC55/KCNV1/KCNMB2/KCNIP4/KCNIP3/KCNIP1/KCNAB2/DRD4/DPP6/DPP10/CAV1/ADRB2/ABCC9	15	3.00187	2.37866
GO:0048306	calcium-dependent protein binding	21/2145	88/18368	0.00100127	0.0140605	0.0117065	VAMP2/TNNT3/SYT1/SYN1/STX1A/STMN2/SNAP25/S100A14/RAC3/NSMF/NOS1/MASP1/LRP8/CPNE3/CPLX2/CALM3/CABP1/ANXA7/ANXA4/ANXA3/ANXA1	21	2.99945	2.04348
GO:0010857	calcium-dependent protein kinase activity	9/2145	24/18368	0.00100523	0.0140605	0.0117065	PRKD3/PRKCZ/PRKCI/PRKCG/PRKCD/PRKCB/PKN2/PINK1/CAMK4	9	2.99773	3.21119
GO:0019208	phosphatase regulator activity	24/2145	107/18368	0.00116201	0.0158294	0.0131792	ZEB2/SBF1/PPP4R4/PPP2R5B/PPP2R5A/PPP2R2C/PPP2R2B/PPP2R1A/PPP1R3B/PPP1R27/PPP1R1C/PPP1R1B/PPP1R1A/PPP1R17/PPP1R16A/PPP1R12A/PHACTR3/PHACTR1/PABIR2/MYOZ1/ELFN2/ELFN1/CALM3/CABIN1	24	2.93479	1.92071
GO:0019888	protein phosphatase regulator activity	21/2145	89/18368	0.00116881	0.0158294	0.0131792	PPP4R4/PPP2R5B/PPP2R5A/PPP2R2C/PPP2R2B/PPP2R1A/PPP1R3B/PPP1R27/PPP1R1C/PPP1R1B/PPP1R1A/PPP1R17/PPP1R16A/PHACTR3/PHACTR1/PABIR2/MYOZ1/ELFN2/ELFN1/CALM3/CABIN1	21	2.93225	2.02052
GO:0031681	G-protein beta-subunit binding	8/2145	20/18368	0.00117467	0.0158294	0.0131792	RGS7/RGS11/OPRM1/GNGT2/GNG3/GNG2/GNG12/GNG11	8	2.93008	3.42527
GO:0042166	acetylcholine binding	6/2145	12/18368	0.00124381	0.0165591	0.0137868	CHRNB4/CHRNB3/CHRNB2/CHRNA7/CHRNA4/ACHE	6	2.90525	4.28159
GO:0004698	calcium-dependent protein kinase C activity	7/2145	16/18368	0.00128664	0.0167264	0.013926	PRKD3/PRKCZ/PRKCI/PRKCG/PRKCD/PRKCB/PKN2	7	2.89054	3.74639
GO:0022841	potassium ion leak channel activity	7/2145	16/18368	0.00128664	0.0167264	0.013926	TMEM175/KCNK9/KCNK6/KCNK4/KCNK13/KCNK12/KCNK10	7	2.89054	3.74639
GO:0030165	PDZ domain binding	20/2145	84/18368	0.00134552	0.0172884	0.014394	TGFBR3/SSTR2/SHISA9/SHISA6/NLGN1/MPP3/MAP2K2/LIN7B/GRIK5/GRIA1/GNG12/FZD3/F11R/DLG4/CXXC4/CXADR/CACNG3/ATP2B3/ATP2B2/ADGRB1	20	2.87111	2.03885
GO:0005254	chloride channel activity	18/2145	74/18368	0.00177241	0.0222558	0.0185297	TTYH1/GLRB/GLRA2/GABRG3/GABRG2/GABRB3/GABRB1/GABRA5/GABRA2/FXYD3/FXYD1/CLIC4/CLCN4/CLCN1/ANO8/ANO6/ANO5/ANO4	18	2.75144	2.08293
GO:0017022	myosin binding	18/2145	74/18368	0.00177241	0.0222558	0.0185297	VAMP2/TRAK2/STXBP5L/STX1A/RAB6B/RAB3C/RAB3A/RAB39B/RAB11B/NKD2/MYL3/MYBPC1/MOBP/GSN/DMD/CORO1A/CALD1/AMPD1	18	2.75144	2.08293
GO:0004697	protein kinase C activity	7/2145	17/18368	0.00196825	0.0239001	0.0198987	PRKD3/PRKCZ/PRKCI/PRKCG/PRKCD/PRKCB/PKN2	7	2.70592	3.52601
GO:0005001	transmembrane receptor protein tyrosine phosphatase activity	7/2145	17/18368	0.00196825	0.0239001	0.0198987	PTPRZ1/PTPRU/PTPRT/PTPRR/PTPRO/PTPRN2/PTPRB	7	2.70592	3.52601
GO:0019198	transmembrane receptor protein phosphatase activity	7/2145	17/18368	0.00196825	0.0239001	0.0198987	PTPRZ1/PTPRU/PTPRT/PTPRR/PTPRO/PTPRN2/PTPRB	7	2.70592	3.52601
GO:0015355	secondary active monocarboxylate transmembrane transporter activity	6/2145	13/18368	0.00208258	0.0244814	0.0203827	SLC6A13/SLC6A12/SLC6A11/SLC6A1/SLC32A1/SLC10A4	6	2.6814	3.95223
GO:0016594	glycine binding	6/2145	13/18368	0.00208258	0.0244814	0.0203827	GRIN3A/GRIN1/GNMT/GLRB/GLRA2/GLDC	6	2.6814	3.95223
GO:0022851	GABA-gated chloride ion channel activity	6/2145	13/18368	0.00208258	0.0244814	0.0203827	GABRG3/GABRG2/GABRB3/GABRB1/GABRA5/GABRA2	6	2.6814	3.95223
GO:0005253	anion channel activity	20/2145	87/18368	0.00211497	0.0246005	0.0204818	TTYH1/SLC1A1/LRRC8D/GLRB/GLRA2/GABRG3/GABRG2/GABRB3/GABRB1/GABRA5/GABRA2/FXYD3/FXYD1/CLIC4/CLCN4/CLCN1/ANO8/ANO6/ANO5/ANO4	20	2.6747	1.96854
GO:0022804	active transmembrane transporter activity	67/2145	406/18368	0.00214939	0.0247403	0.0205983	TAP2/SLCO1A2/SLC9A7/SLC8A2/SLC7A8/SLC7A11/SLC6A9/SLC6A7/SLC6A5/SLC6A2/SLC6A17/SLC6A15/SLC6A13/SLC6A12/SLC6A11/SLC6A1/SLC5A7/SLC4A8/SLC45A3/SLC45A1/SLC38A3/SLC37A1/SLC32A1/SLC29A4/SLC26A11/SLC25A5/SLC25A30/SLC25A22/SLC25A1/SLC22A8/SLC22A1/SLC1A6/SLC1A3/SLC1A2/SLC1A1/SLC17A7/SLC17A6/SLC16A3/SLC16A2/SLC13A5/SLC13A4/SLC13A3/SLC12A9/SLC12A5/SLC10A4/MFSD3/MFSD2A/LETM1/KCNJ8/CLCN4/ATP6V1H/ATP6V1G2/ATP6V…	67	2.66769	1.41313
GO:0019829	ATPase-coupled cation transmembrane transporter activity	13/2145	47/18368	0.00221151	0.0251929	0.0209751	KCNJ8/ATP6V1H/ATP6V1G2/ATP6V0E2/ATP6V0D1/ATP6V0C/ATP2B3/ATP2B2/ATP1B1/ATP1A3/ATP13A2/ABCC9/ABCC8	13	2.65531	2.36854
GO:0008307	structural constituent of muscle	12/2145	42/18368	0.00239645	0.026872	0.0223731	TPM4/TPM1/TCAP/SYNM/OBSCN/NEXN/MYOT/MYL3/MYBPC1/JPH1/DMD/CSRP3	12	2.62043	2.44662
GO:0016917	GABA receptor activity	8/2145	22/18368	0.00240754	0.026872	0.0223731	GABRG3/GABRG2/GABRB3/GABRB1/GABRA5/GABRA2/GABBR2/GABBR1	8	2.61843	3.11388
GO:0001618	virus receptor activity	18/2145	76/18368	0.0024363	0.0269212	0.022414	XPR1/SLC52A2/MRC1/ITGB6/ITGB3/ITGB1/ITGAV/ITGA2/F11R/EFNB3/DPP4/CXADR/CLDN6/CLDN1/CDK1/CD86/CD55/ACE2	18	2.61327	2.02812
GO:0008514	organic anion transmembrane transporter activity	35/2145	185/18368	0.00263714	0.0288519	0.0240215	SLCO1A2/SLC7A8/SLC7A2/SLC7A11/SLC6A9/SLC6A7/SLC6A5/SLC6A13/SLC6A12/SLC6A11/SLC6A1/SLC52A2/SLC4A8/SLC38A5/SLC38A3/SLC32A1/SLC2A6/SLC27A4/SLC25A5/SLC25A30/SLC25A29/SLC25A22/SLC25A1/SLC1A6/SLC1A3/SLC1A2/SLC1A1/SLC17A7/SLC17A6/SLC16A3/SLC13A5/SLC13A3/SERINC5/MFSD2A/ASIC3	35	2.57887	1.62006
GO:0140272	exogenous protein binding	18/2145	77/18368	0.00283935	0.0307597	0.0256099	XPR1/SLC52A2/MRC1/ITGB6/ITGB3/ITGB1/ITGAV/ITGA2/F11R/EFNB3/DPP4/CXADR/CLDN6/CLDN1/CDK1/CD86/CD55/ACE2	18	2.54678	2.00178
GO:0004725	protein tyrosine phosphatase activity	22/2145	102/18368	0.00307023	0.0329379	0.0274234	PTPRZ1/PTPRU/PTPRT/PTPRS/PTPRR/PTPRQ/PTPRO/PTPRN2/PTPRB/PTPN5/PTPN23/PTPN21/PTPN18/EYA2/DUSP9/DUSP8/DUSP28/DUSP16/DUSP15/DUSP10/DNAJC6/CDC25C	22	2.51283	1.84696
GO:0015175	neutral amino acid transmembrane transporter activity	11/2145	38/18368	0.0032117	0.0341243	0.0284112	SLC7A8/SLC7A11/SLC6A9/SLC6A7/SLC6A5/SLC38A5/SLC38A3/SLC32A1/SLC1A2/SLC1A1/SERINC5	11	2.49327	2.47881
GO:0008331	high voltage-gated calcium channel activity	5/2145	10/18368	0.00328128	0.0342058	0.028479	CACNB4/CACNB3/CACNA1D/CACNA1B/CACNA1A	5	2.48396	4.28159
GO:0035374	chondroitin sulfate binding	5/2145	10/18368	0.00328128	0.0342058	0.028479	RTN4RL1/RTN4R/PTPRS/DPYSL3/AGRN	5	2.48396	4.28159
GO:0009931	calcium-dependent protein serine/threonine kinase activity	8/2145	23/18368	0.00331807	0.0342661	0.0285292	PRKD3/PRKCZ/PRKCI/PRKCG/PRKCD/PRKCB/PKN2/CAMK4	8	2.47911	2.97849
GO:0005251	delayed rectifier potassium channel activity	10/2145	33/18368	0.00338545	0.0346382	0.028839	KCNQ3/KCNQ2/KCNH1/KCNC4/KCNC3/KCNC1/KCNA7/KCNA4/KCNA2/KCNA1	10	2.47038	2.5949
GO:0042277	peptide binding	54/2145	321/18368	0.00364588	0.0368215	0.0306568	TMEM158/TLR4/TLR2/TAP2/SSTR5/SSTR2/SSTR1/SLC7A8/RAMP3/PPARG/PGGT1B/OPRM1/OPRL1/NPBWR2/NLGN1/NGFR/NFKBIA/MGST1/MC4R/MAPK8IP2/LVRN/LRP8/LNPEP/ITGA2/GRIN2A/GRIN1/GRIA2/GRIA1/GPRASP2/GPR37L1/GPR22/GLP1R/FBXO2/ERAP2/ENPEP/DLGAP3/CRHR2/CRHR1/CLSTN1/CHRNA7/CALCRL/CACNA1B/CACNA1A/CABP1/BCHE/AVPR2/ATP1A3/APOE/APBB1/APBA2/APBA1/ADRB2/ADCYAP1R1/ACHE	54	2.4382	1.44053
GO:0022839	ion gated channel activity	12/2145	44/18368	0.00366549	0.0368215	0.0306568	TTYH1/TMEM63C/TMEM63B/KCNT1/KCNN4/KCNN1/KCNMB2/ASIC1/ANO8/ANO6/ANO5/ANO4	12	2.43587	2.33541
GO:0042578	phosphoric ester hydrolase activity	60/2145	366/18368	0.00411387	0.040769	0.0339434	SMPD3/SBF1/PTPRZ1/PTPRU/PTPRT/PTPRS/PTPRR/PTPRQ/PTPRO/PTPRN2/PTPRB/PTPN5/PTPN23/PTPN21/PTPN18/PPP2R5A/PPP1R3C/PPP1R3B/PPM1K/PPM1E/PLPPR3/PLPPR1/PLPP4/PLPP1/PLD3/PLCXD3/PLCXD2/PLCH1/PHOSPHO1/PDXP/PDE7B/PDE6G/PDE5A/PDE11A/PDE10A/NT5M/NT5DC3/NT5DC2/MTMR11/MPPED2/LRRK2/LHPP/INPP5K/IMPA2/GDPD5/GDPD1/F2RL2/EYA2/EPHX2/ENPP7/ENPP1/DUSP9/DUSP8/DUSP28/DUSP16/DUSP15/DUSP10/DNAJC6/CDC25C/ALPL	60	2.38575	1.4038
GO:0005003	ephrin receptor activity	7/2145	19/18368	0.00413224	0.040769	0.0339434	NTRK1/EPHB1/EPHA8/EPHA6/EPHA10/EFNB3/EFNA3	7	2.38381	3.15485
GO:0050840	extracellular matrix binding	14/2145	56/18368	0.00422696	0.0413345	0.0344142	SPOCK2/LRRC15/ITGB3/ITGB1/ITGAV/ITGA6/ITGA2/GPC1/DMP1/DCN/CLEC14A/AGRN/ADGRG1/ACHE	14	2.37397	2.14079
GO:0072341	modified amino acid binding	20/2145	93/18368	0.00478841	0.0464139	0.0386433	SYT7/SYT5/SYT4/SYT3/SYT2/SYT13/SYT12/SYT11/SYT10/SYT1/SMPD3/SCIN/MGST1/GNMT/GAP43/FCHO2/CPNE6/CAVIN2/ANXA9/ADGRB1	20	2.31981	1.84154
GO:0004467	long-chain fatty acid-CoA ligase activity	6/2145	15/18368	0.00494161	0.0466707	0.0388571	SLC27A5/SLC27A4/SLC27A2/ACSL6/ACSL5/ACSBG2	6	2.30613	3.42527
GO:0005237	inhibitory extracellular ligand-gated ion channel activity	6/2145	15/18368	0.00494161	0.0466707	0.0388571	GLRB/GLRA2/GABRG3/GABRG2/GABRA5/GABRA2	6	2.30613	3.42527
GO:0050998	nitric-oxide synthase binding	6/2145	15/18368	0.00494161	0.0466707	0.0388571	SCN5A/DNM3/DNM1/DMD/CAV1/CALM3	6	2.30613	3.42527
GO:0005518	collagen binding	16/2145	69/18368	0.00515617	0.0482845	0.0402007	TNXB/RELL2/LUM/LRRC15/ITGB1/ITGA2/ITGA1/ECM2/DDR2/DDR1/DCN/COMP/CD44/ASPN/ADGRG1/ACHE	16	2.28767	1.98566
GO:0004864	protein phosphatase inhibitor activity	12/2145	46/18368	0.00542615	0.0488274	0.0406527	PPP1R27/PPP1R1C/PPP1R1B/PPP1R1A/PPP1R17/PHACTR3/PHACTR1/PABIR2/MYOZ1/ELFN2/ELFN1/CABIN1	12	2.26551	2.23387
GO:0005078	MAP-kinase scaffold activity	5/2145	11/18368	0.00544069	0.0488274	0.0406527	MAPK8IP3/MAPK8IP2/MAPK8IP1/MAP2K2/IQGAP1	5	2.26435	3.89235
GO:0047676	arachidonate-CoA ligase activity	5/2145	11/18368	0.00544069	0.0488274	0.0406527	SLC27A4/SLC27A2/ACSL6/ACSL5/ACSBG2	5	2.26435	3.89235
GO:0099186	structural constituent of postsynapse	5/2145	11/18368	0.00544069	0.0488274	0.0406527	NEFL/NEFH/INA/DNM3/ACTG1	5	2.26435	3.89235
GO:0140161	monocarboxylate:sodium symporter activity	5/2145	11/18368	0.00544069	0.0488274	0.0406527	SLC6A13/SLC6A12/SLC6A11/SLC6A1/SLC10A4	5	2.26435	3.89235
GO:0033218	amide binding	64/2145	400/18368	0.00547928	0.0488274	0.0406527	TMEM158/TLR4/TLR2/TAP2/SSTR5/SSTR2/SSTR1/SRD5A1/SLC7A8/RTN4R/RAMP3/PPARG/PLTP/PLA2G4A/PGGT1B/OPRM1/OPRL1/NPBWR2/NLGN1/NGFR/NFKBIA/MGST1/MC4R/MAPK8IP2/LVRN/LRP8/LNPEP/ITGA2/GRIN2A/GRIN1/GRIA2/GRIA1/GPRASP2/GPR37L1/GPR22/GNMT/GLP1R/FKBP1B/FBXO2/ERAP2/ENPEP/DLGAP3/CRHR2/CRHR1/CLSTN1/CLIP3/CHRNA7/CALCRL/CACNA1B/CACNA1A/CABP1/BCHE/AVPR2/ATP1A3/APOE/APBB1/APBA2/APBA1/ADRB2/ADCYAP1R1/ACOT7/ACHE/ACBD7/AC…	64	2.26128	1.37011
GO:1901981	phosphatidylinositol phosphate binding	32/2145	173/18368	0.00555253	0.0490844	0.0408666	ZFYVE28/ZFYVE19/VEPH1/SYT7/SYT5/SYT1/SH3PXD2A/SCIN/RPH3A/PLA2G4A/PIRT/PHLDA2/PFN2/OBSCN/MAPT/KCNJ2/KCNH1/IQGAP1/GSN/GAP43/FERMT2/FCHO2/DENND1C/DENND1A/CLVS2/ATP13A2/ARFIP1/ANXA9/AMER3/AMER2/ALOX15/ADAP1	32	2.25551	1.58394
GO:0030296	protein tyrosine kinase activator activity	7/2145	20/18368	0.00572478	0.0502054	0.0418	NRG3/NRG1/GRM5/ERBB3/DGKQ/CD24/ANGPT4	7	2.24224	2.99711
GO:0008017	microtubule binding	46/2145	271/18368	0.00582696	0.0506992	0.0422111	TPGS1/SYBU/SPEF1/SNCA/SGIP1/PRC1/NEFM/NEFH/MAST1/MAPT/MAPRE3/MAP6/MAP2/MAP1LC3A/MAP1B/LRRK2/KIFC2/KIF5C/KIF5A/KIF3C/KIF26B/KIF21B/KIF21A/KIF1A/KIF15/KIF11/KATNAL2/JAKMIP2/GAS2L3/FSD1/FMN1/FGF13/DYNC1I1/DPYSL5/DPYSL2/DNM3/DNM1/DCLK2/CLIP3/CLIP2/CLASP2/CFAP157/CCDC69/CCDC181/CAMSAP3/APC2	46	2.23456	1.45353
GO:0005104	fibroblast growth factor receptor binding	8/2145	25/18368	0.0059169	0.0510795	0.0425277	FRS3/FGF8/FGF6/FGF22/FGF19/FGF16/FGF10/FGF1	8	2.22791	2.74021
GO:0003924	GTPase activity	55/2145	337/18368	0.0063775	0.054629	0.0454829	TUBB4B/TUBB4A/TUBB2B/TUBB/TUBA4A/SEPTIN5/SEPTIN3/RRAGB/RND2/RND1/RHOF/RHOBTB3/RGS8/RGS7/RGS17/RGS12/RGS11/RERGL/REM2/RASL10B/RAP1GAP/RAP1A/RAC3/RAB7B/RAB6B/RAB3C/RAB3A/RAB39B/RAB36/RAB33A/RAB26/RAB15/RAB11B/LRRK2/GNGT2/GNG3/GNG11/GNAZ/GNAO1/GNAL/GFM1/GEM/EEF1A2/DNM3/DNM1/DIRAS3/DIRAS2/DIRAS1/CRACR2A/ATL1/ARL8A/ARL2/AGAP3/AGAP2/ABCA4	55	2.19535	1.39755
GO:0098631	cell adhesion mediator activity	14/2145	59/18368	0.00693882	0.0588337	0.0489837	VSTM2L/ROBO3/PDLIM5/NEXN/ITGB1/ITGA2/ITGA1/GLDN/DSCAML1/DSCAM/DSC2/CXADR/CNTN2/ANXA1	14	2.15871	2.03194
GO:0042626	ATPase-coupled transmembrane transporter activity	22/2145	109/18368	0.00705077	0.0588337	0.0489837	TAP2/SLC4A8/SLC1A1/SLC12A5/KCNJ8/ATP6V1H/ATP6V1G2/ATP6V0E2/ATP6V0D1/ATP6V0C/ATP2B3/ATP2B2/ATP1B1/ATP1A3/ATP13A2/ABCG4/ABCC9/ABCC8/ABCB9/ABCA4/ABCA3/ABCA2	22	2.15176	1.72835
GO:0015556	C4-dicarboxylate transmembrane transporter activity	6/2145	16/18368	0.00713459	0.0588337	0.0489837	SLC25A30/SLC25A22/SLC1A6/SLC1A1/SLC13A5/SLC13A3	6	2.14663	3.21119
GO:0022848	acetylcholine-gated cation-selective channel activity	6/2145	16/18368	0.00713459	0.0588337	0.0489837	CHRNB4/CHRNB3/CHRNB2/CHRNA7/CHRNA6/CHRNA4	6	2.14663	3.21119
GO:0042577	lipid phosphatase activity	6/2145	16/18368	0.00713459	0.0588337	0.0489837	PLPPR3/PLPPR1/PLPP4/PLPP1/INPP5K/EPHX2	6	2.14663	3.21119
GO:0004713	protein tyrosine kinase activity	26/2145	136/18368	0.0075768	0.0620175	0.0516345	TTK/TTBK1/TESK1/TEC/RET/PRKCD/NTRK1/MET/MELK/MAP2K2/INSRR/HIPK3/FLT3/ERBB3/EPHB1/EPHA8/EPHA6/EPHA10/EFNB3/EFNA3/DDR2/DDR1/CSK/BCR/ALK/AATK	26	2.12051	1.63708
GO:0042923	neuropeptide binding	8/2145	26/18368	0.00768684	0.0624556	0.0519992	SSTR5/SSTR2/SSTR1/OPRM1/OPRL1/NPBWR2/MC4R/ADCYAP1R1	8	2.11425	2.63482
GO:0017124	SH3 domain binding	25/2145	130/18368	0.00807879	0.065161	0.0542517	SHANK2/SHANK1/SH3BP2/SH3BGR/SGIP1/PRRT2/PLSCR4/PAK3/NOXA1/MVB12A/MAPT/KHDRBS3/KHDRBS2/GRIK5/FMN1/EVL/DRD4/DPYSL3/DOCK3/DNM1/DNAJC6/DENND1A/CD2AP/BCAR1/ARHGAP27	25	2.09265	1.64676
GO:0030551	cyclic nucleotide binding	10/2145	37/18368	0.00825795	0.0661235	0.055053	PRKAR1B/POPDC2/PDE6G/PDE5A/PDE11A/PDE10A/HCN4/HCN3/HCN2/FKBP1B	10	2.08313	2.31437
GO:0015280	ligand-gated sodium channel activity	5/2145	12/18368	0.00843846	0.0661312	0.0550595	SCNN1D/SCNN1B/ASIC4/ASIC3/ASIC1	5	2.07374	3.56799
GO:0043176	amine binding	5/2145	12/18368	0.00843846	0.0661312	0.0550595	HTR5A/HTR3A/HTR1D/HTR1B/HTR1A	5	2.07374	3.56799
GO:0051378	serotonin binding	5/2145	12/18368	0.00843846	0.0661312	0.0550595	HTR5A/HTR3A/HTR1D/HTR1B/HTR1A	5	2.07374	3.56799
GO:0004674	protein serine/threonine kinase activity	61/2145	386/18368	0.00855565	0.0661804	0.0551004	TTK/TTBK1/TGFBR3L/TGFBR3/TESK1/STK33/STK32C/STK32B/STK32A/STK17B/SLK/SBK1/ROCK2/ROCK1/PRKD3/PRKCZ/PRKCI/PRKCG/PRKCD/PRKCB/PNCK/PKN2/PINK1/PIM2/PAK5/PAK3/NUAK2/NRK/NIM1K/NEK7/MOK/MELK/MAST1/MAPK4/MAPK11/MAPK10/MAP3K9/MAP3K20/MAP3K10/MAP3K1/MAP2K2/LRRK2/LIMK1/IRAK3/HTATIP2/HIPK3/GAK/CPNE3/CDKL2/CDK6/CDK5/CDK20/CDK18/CDK1/CDC42BPG/CAMKV/CAMK4/CAMK1G/BRSK2/BRSK1/BCR	61	2.06775	1.35325
GO:0005178	integrin binding	27/2145	144/18368	0.00856452	0.0661804	0.0551004	TSPAN4/TNXB/PTPRZ1/NRG1/NPNT/ITGB6/ITGB3/ITGB1/ITGAV/ITGA2/IGF1/GFAP/FRMD5/FGF1/FERMT2/F11R/EDIL3/ECM2/DMP1/CXADR/COMP/COL4A3/CD9/CCN5/ANXA7/ADAM23/ADAM11	27	2.0673	1.60559
GO:0019212	phosphatase inhibitor activity	12/2145	49/18368	0.00925708	0.0710353	0.0591425	PPP1R27/PPP1R1C/PPP1R1B/PPP1R1A/PPP1R17/PHACTR3/PHACTR1/PABIR2/MYOZ1/ELFN2/ELFN1/CABIN1	12	2.03353	2.0971
GO:0005005	transmembrane-ephrin receptor activity	6/2145	17/18368	0.00995259	0.0751115	0.0625363	EPHB1/EPHA8/EPHA6/EPHA10/EFNB3/EFNA3	6	2.00206	3.0223
GO:0043395	heparan sulfate proteoglycan binding	6/2145	17/18368	0.00995259	0.0751115	0.0625363	PTPRS/ITGA2/FST/COMP/APOE/AGRN	6	2.00206	3.0223
GO:0001216	DNA-binding transcription activator activity	70/2145	456/18368	0.0100412	0.0751115	0.0625363	ZNF629/ZNF574/ZNF48/ZBTB7B/TLX2/TFEC/TFDP2/SP1/SOX9/SOX12/SOX1/SALL2/RFX4/REL/RBPJ/PPARA/POU4F3/POU4F2/POU4F1/POU3F2/POU2F3/PLAGL1/PBX3/PAX8/PAX6/PAX5/ONECUT3/ONECUT2/ONECUT1/NR4A3/NR3C1/NKX2-8/NKX2-2/NHLH2/NHLH1/NEUROG3/NEUROD6/NEUROD2/NEUROD1/MESP1/MEIS3/MEF2C/MAFA/LHX3/KLF6/KLF5/HOXD10/HOXB7/HOXB5/HOXB3/HOXB2/HOXA7/HOXA5/GSX1/GBX2/FOXJ1/FOXD2/FOXD1/FOXC2/FOXC1/ELK4/ELF1/E2F2/CSRNP3/CEBPA/BNC1/…	70	1.99821	1.31452
GO:0140303	intramembrane lipid transporter activity	10/2145	38/18368	0.0100602	0.0751115	0.0625363	PLSCR4/MFSD2A/ATP9A/ATP8B4/ATP8B1/ANO6/ANO4/ABCA4/ABCA3/ABCA2	10	1.99739	2.25347
GO:0005539	glycosaminoglycan binding	39/2145	230/18368	0.010642	0.0789225	0.0657093	VEGFB/TNXB/TNFAIP6/TLR2/TGFBR3L/TGFBR3/SPOCK2/SLIT1/RTN4RL1/RTN4R/PTPRS/POSTN/NOD1/NELL1/NCAN/LRTM2/LRTM1/LIPH/LIPG/HAPLN4/HABP2/FSTL1/FGFBP3/FGF10/FGF1/F2/ECM2/DPYSL3/DCN/COMP/CD44/CCN5/BSPH1/BCAN/APOE/APLP1/AGRN/ADGRG1/ADAMTSL5	39	1.97297	1.45202
GO:0001228	DNA-binding transcription activator activity, RNA polymerase II-specific	69/2145	450/18368	0.0107957	0.079528	0.0662134	ZNF629/ZNF574/ZNF48/ZBTB7B/TLX2/TFEC/TFDP2/SP1/SOX9/SOX12/SOX1/SALL2/RFX4/REL/RBPJ/PPARA/POU4F3/POU4F2/POU4F1/POU3F2/POU2F3/PLAGL1/PBX3/PAX8/PAX6/PAX5/ONECUT3/ONECUT2/ONECUT1/NR4A3/NR3C1/NKX2-8/NKX2-2/NHLH2/NHLH1/NEUROG3/NEUROD6/NEUROD2/NEUROD1/MESP1/MEIS3/MEF2C/MAFA/LHX3/KLF6/KLF5/HOXD10/HOXB7/HOXB5/HOXB3/HOXB2/HOXA7/HOXA5/GSX1/GBX2/FOXJ1/FOXD2/FOXD1/FOXC2/FOXC1/ELK4/ELF1/E2F2/CSRNP3/CEBPA/BARHL…	69	1.96675	1.31302
GO:0008528	G protein-coupled peptide receptor activity	27/2145	147/18368	0.011218	0.0820916	0.0683478	SSTR5/SSTR2/SSTR1/RAMP3/PRLHR/OPRM1/OPRL1/NPY5R/NPY2R/NPBWR2/MC5R/MC4R/MC1R/INPP5K/GPR37L1/GLP1R/F2RL2/CYSLTR2/CRHR2/CRHR1/CCR6/CCR3/CALCRL/AVPR2/AGTR1/ADCYAP1R1/ACKR4	27	1.95009	1.57283
GO:1902936	phosphatidylinositol bisphosphate binding	21/2145	107/18368	0.0114655	0.0833514	0.0693966	SYT7/SYT5/SYT1/SH3PXD2A/SCIN/RPH3A/PIRT/PFN2/OBSCN/MAPT/KCNJ2/KCNH1/GSN/FCHO2/CLVS2/ATP13A2/ANXA9/AMER3/AMER2/ALOX15/ADAP1	21	1.94061	1.68062
GO:0003774	cytoskeletal motor activity	22/2145	114/18368	0.0119301	0.0861622	0.0717368	MYO7A/MYO5A/MYO1A/MYO16/MYL3/MYH2/MYH14/KLC1/KIFC2/KIF5C/KIF5A/KIF3C/KIF26B/KIF21B/KIF21A/KIF1A/KIF15/KIF11/DYNLRB1/DYNC1I1/DNAH7/DNAH1	22	1.92335	1.65254
GO:0004859	phospholipase inhibitor activity	5/2145	13/18368	0.0124109	0.0879104	0.0731924	SNCB/ANXA9/ANXA4/ANXA3/ANXA1	5	1.9062	3.29353
GO:0031432	titin binding	5/2145	13/18368	0.0124109	0.0879104	0.0731924	TCAP/OBSCN/MYBPC1/CALM3/ANKRD1	5	1.9062	3.29353
GO:0032036	myosin heavy chain binding	5/2145	13/18368	0.0124109	0.0879104	0.0731924	STX1A/NKD2/MYL3/CORO1A/AMPD1	5	1.9062	3.29353
GO:0008028	monocarboxylic acid transmembrane transporter activity	13/2145	58/18368	0.0147185	0.103592	0.0862483	SLCO1A2/SLC6A13/SLC6A12/SLC6A11/SLC6A1/SLC32A1/SLC27A5/SLC27A4/SLC27A2/SLC16A3/SLC16A2/SLC10A4/MFSD2A	13	1.83214	1.91933
GO:0016597	amino acid binding	12/2145	52/18368	0.0149172	0.104326	0.0868596	TH/SLC1A3/SLC1A1/NOS1/GRIN3A/GRIN1/GNMT/GLRB/GLRA2/GLDC/GCHFR/GAD2	12	1.82631	1.97612
GO:0003785	actin monomer binding	8/2145	29/18368	0.0153853	0.106923	0.0890219	PKNOX2/PFN2/MYL3/LMOD3/LMOD2/LIMA1/CORO1A/COBLL1	8	1.81289	2.36225
GO:1901681	sulfur compound binding	43/2145	265/18368	0.0159381	0.110072	0.091644	VEGFB/TNXB/TKT/TGFBR3/SLIT1/RTN4RL1/RTN4R/PTPRS/PRMT8/POSTN/PCIF1/OGDHL/NELL1/MGST1/LRTM2/LRTM1/LIPH/LIPG/ITGA2/HS3ST5/GNMT/GAL3ST3/FSTL1/FST/FGFBP3/FGF10/FGF1/F2/ENPP1/ECM2/DPYSL3/COMP/CD34/CCN5/BSPH1/APOE/APLP1/AGRN/ADGRG1/ADAMTSL5/ACOT7/ACBD7/ACADL	43	1.79756	1.3895
GO:0030020	extracellular matrix structural constituent conferring tensile strength	10/2145	41/18368	0.0172752	0.118566	0.0987153	COL9A3/COL9A2/COL9A1/COL8A1/COL6A6/COL4A3/COL2A1/COL24A1/COL21A1/COL11A2	10	1.76258	2.08858
GO:0005172	vascular endothelial growth factor receptor binding	5/2145	14/18368	0.0174798	0.11923	0.0992683	VEGFD/VEGFB/ITGB3/CD2AP/CADM4	5	1.75746	3.05828
GO:0004890	GABA-A receptor activity	6/2145	19/18368	0.0177935	0.120625	0.10043	GABRG3/GABRG2/GABRB3/GABRB1/GABRA5/GABRA2	6	1.74974	2.70416
GO:0004721	phosphoprotein phosphatase activity	30/2145	174/18368	0.0184786	0.123978	0.103221	SBF1/PTPRZ1/PTPRU/PTPRT/PTPRS/PTPRR/PTPRQ/PTPRO/PTPRN2/PTPRB/PTPN5/PTPN23/PTPN21/PTPN18/PPP2R5A/PPP1R3C/PPP1R3B/PPM1K/PPM1E/PDXP/LRRK2/EYA2/DUSP9/DUSP8/DUSP28/DUSP16/DUSP15/DUSP10/DNAJC6/CDC25C	30	1.73333	1.47641
GO:0001653	peptide receptor activity	27/2145	153/18368	0.0185125	0.123978	0.103221	SSTR5/SSTR2/SSTR1/RAMP3/PRLHR/OPRM1/OPRL1/NPY5R/NPY2R/NPBWR2/MC5R/MC4R/MC1R/INPP5K/GPR37L1/GLP1R/F2RL2/CYSLTR2/CRHR2/CRHR1/CCR6/CCR3/CALCRL/AVPR2/AGTR1/ADCYAP1R1/ACKR4	27	1.73254	1.51115
GO:0016791	phosphatase activity	44/2145	275/18368	0.0187016	0.124489	0.103647	SBF1/PTPRZ1/PTPRU/PTPRT/PTPRS/PTPRR/PTPRQ/PTPRO/PTPRN2/PTPRB/PTPN5/PTPN23/PTPN21/PTPN18/PPP2R5A/PPP1R3C/PPP1R3B/PPM1K/PPM1E/PLPPR3/PLPPR1/PLPP4/PLPP1/PHOSPHO1/PDXP/NT5M/NT5DC3/NT5DC2/MTMR11/LRRK2/LHPP/INPP5K/IMPA2/EYA2/EPHX2/DUSP9/DUSP8/DUSP28/DUSP16/DUSP15/DUSP10/DNAJC6/CDC25C/ALPL	44	1.72812	1.37011
GO:0030247	polysaccharide binding	7/2145	25/18368	0.0211022	0.139628	0.116251	STBD1/PPP1R3G/PPP1R3C/PPP1R3B/PPP1R3A/ENPP1/AGL	7	1.67567	2.39769
GO:0019838	growth factor binding	25/2145	141/18368	0.021581	0.140034	0.116589	WFIKKN1/TGFBR3L/TGFBR3/SRPX2/SCN5A/OSMR/NTRK1/NKD2/NGFR/ITGB3/ITGAV/ITGA6/IL1RN/IL1R1/IGFBPL1/HTRA3/GPC1/FSTL4/FLT3/FGFBP3/ERBB3/EPHA8/COL2A1/CD109/CCN5	25	1.66593	1.51829
GO:0008330	protein tyrosine/threonine phosphatase activity	4/2145	10/18368	0.0217971	0.140034	0.116589	DUSP9/DUSP8/DUSP16/DUSP10	4	1.6616	3.42527
GO:0016595	glutamate binding	4/2145	10/18368	0.0217971	0.140034	0.116589	SLC1A3/SLC1A1/GRIN1/GAD2	4	1.6616	3.42527
GO:0031957	very long-chain fatty acid-CoA ligase activity	4/2145	10/18368	0.0217971	0.140034	0.116589	SLC27A5/SLC27A4/SLC27A2/ACSBG2	4	1.6616	3.42527
GO:0099528	G protein-coupled neurotransmitter receptor activity	4/2145	10/18368	0.0217971	0.140034	0.116589	HRH3/GRM1/GABBR1/CHRM4	4	1.6616	3.42527
GO:0030506	ankyrin binding	6/2145	20/18368	0.0229658	0.145846	0.121429	SPTBN4/SCN5A/OBSCN/NRCAM/KCNQ2/CACNA1D	6	1.63892	2.56895
GO:0031690	adrenergic receptor binding	6/2145	20/18368	0.0229658	0.145846	0.121429	UCHL1/SAV1/MAGI2/DLG4/ARRDC3/APLP1	6	1.63892	2.56895
GO:0098632	cell-cell adhesion mediator activity	11/2145	49/18368	0.0235107	0.148453	0.123599	VSTM2L/ROBO3/PDLIM5/NEXN/GLDN/DSCAML1/DSCAM/DSC2/CXADR/CNTN2/ANXA1	11	1.62874	1.92234
GO:0086008	voltage-gated potassium channel activity involved in cardiac muscle cell action potential repolarization	5/2145	15/18368	0.023749	0.1486	0.123721	KCNJ8/KCNJ5/KCNJ3/KCNJ2/KCND3	5	1.62436	2.85439
GO:0030295	protein kinase activator activity	19/2145	101/18368	0.0238028	0.1486	0.123721	NRG3/NRG1/MT3/MOB1B/MOB1A/MAP2K2/MADD/IQGAP1/GRM5/GPRC5B/FGF13/ERBB3/DGKQ/CDK5R2/CDK5R1/CD24/CALM3/ANGPT4/AGAP2	19	1.62337	1.61089
GO:0019903	protein phosphatase binding	26/2145	150/18368	0.0252589	0.156804	0.130552	STRN4/STRN/PTPRT/PPP1R3G/PPP1R3C/PPP1R3B/PPP1R3A/PPP1R16A/PHACTR3/PHACTR1/MYOZ2/MYO16/MET/MAPT/KIFAP3/KCNN4/KAT2A/ITGA1/IRS2/IQGAP1/GRIN3A/DLG4/CSK/CDH2/CADM4/ADCY8	26	1.59759	1.48428
GO:0099604	ligand-gated calcium channel activity	7/2145	26/18368	0.0260446	0.160778	0.133861	TRPV1/MCOLN1/ITPR1/GRIN2D/GRIN2A/GRIN1/FKBP1B	7	1.58428	2.30547
GO:0005201	extracellular matrix structural constituent	29/2145	172/18368	0.0266614	0.163401	0.136044	TNXB/TFPI2/SRPX2/SRPX/SBSPON/POSTN/NPNT/MUC5AC/MATN2/LUM/LAMA1/HMCN2/FGL2/EDIL3/DPT/DCN/COMP/COL9A3/COL9A2/COL9A1/COL8A1/COL6A6/COL4A3/COL2A1/COL24A1/COL21A1/COL11A2/ASPN/AGRN	29	1.57412	1.44379
GO:0003777	microtubule motor activity	14/2145	69/18368	0.0267652	0.163401	0.136044	KIFC2/KIF5C/KIF5A/KIF3C/KIF26B/KIF21B/KIF21A/KIF1A/KIF15/KIF11/DYNLRB1/DYNC1I1/DNAH7/DNAH1	14	1.57243	1.73745
GO:0004714	transmembrane receptor protein tyrosine kinase activity	22/2145	124/18368	0.0295292	0.179284	0.149268	TTK/TESK1/TEC/RET/PRKCD/NTRK1/MET/MELK/MAP2K2/INSRR/FLT3/ERBB3/EPHB1/EPHA8/EPHA6/EPHA10/EFNB3/EFNA3/DDR2/DDR1/CSK/ALK	22	1.52975	1.51927
GO:0051015	actin filament binding	35/2145	217/18368	0.0297155	0.17943	0.14939	XIRP1/TPM4/TPM3/TPM1/SPTBN4/SHTN1/SCIN/SAMD14/RCSD1/PSTPIP2/POF1B/PKNOX2/NRAP/NEXN/MYO7A/MYO5A/MYO1A/MYO16/MYH2/MYH14/MARCKSL1/LIMA1/KLHL17/IQGAP1/GSN/GAS2L3/FERMT2/DMD/CTNNA2/CORO6/CORO2A/CORO1A/CDK5R1/CAMSAP3/ADD2	35	1.52702	1.38116
GO:0002162	dystroglycan binding	4/2145	11/18368	0.0311437	0.183516	0.152792	MAP2/DMD/CLASP2/AGRN	4	1.50663	3.11388
GO:0008503	benzodiazepine receptor activity	4/2145	11/18368	0.0311437	0.183516	0.152792	GABRG3/GABRG2/GABRA5/GABRA2	4	1.50663	3.11388
GO:0016813	hydrolase activity, acting on carbon-nitrogen (but not peptide) bonds, in linear amidines	4/2145	11/18368	0.0311437	0.183516	0.152792	PADI6/PADI3/ARG2/ARG1	4	1.50663	3.11388
GO:0043560	insulin receptor substrate binding	4/2145	11/18368	0.0311437	0.183516	0.152792	WDR6/PRKCZ/PRKCD/INSRR	4	1.50663	3.11388
GO:0019902	phosphatase binding	32/2145	196/18368	0.0312932	0.183516	0.152792	TPRN/STRN4/STRN/SPTBN4/PTPRT/PPP1R3G/PPP1R3C/PPP1R3B/PPP1R3A/PPP1R27/PPP1R18/PPP1R16A/PPARA/PHACTR3/PHACTR1/MYOZ2/MYO16/MET/MAPT/MAGI2/KIFAP3/KCNN4/KAT2A/ITGA1/IRS2/IQGAP1/GRIN3A/DLG4/CSK/CDH2/CADM4/ADCY8	32	1.50455	1.39807
GO:0030507	spectrin binding	7/2145	27/18368	0.0317209	0.183516	0.152792	SPTBN4/PTPRN/PDE6G/MYO7A/DYNC1I1/CAMSAP3/ADD2	7	1.49865	2.22008
GO:0051393	alpha-actinin binding	7/2145	27/18368	0.0317209	0.183516	0.152792	SYNPO2/PPARG/PDLIM5/PDLIM3/NRAP/MYOT/CACNA1D	7	1.49865	2.22008
GO:0140326	ATPase-coupled intramembrane lipid transporter activity	7/2145	27/18368	0.0317209	0.183516	0.152792	MFSD2A/ATP9A/ATP8B4/ATP8B1/ABCA4/ABCA3/ABCA2	7	1.49865	2.22008
GO:0048156	tau protein binding	10/2145	45/18368	0.0320466	0.184435	0.153557	TTBK1/SNCA/ROCK2/ROCK1/MAP2/CDK5/BRSK2/BRSK1/APOE/APBB1	10	1.49422	1.90293
GO:0008200	ion channel inhibitor activity	8/2145	33/18368	0.0327315	0.1874	0.156026	STX1A/SCN3B/NEDD4L/KCNV1/KCNMB2/ITPR1/FKBP1B/CAV1	8	1.48503	2.07592
GO:0015296	anion:cation symporter activity	6/2145	22/18368	0.0361224	0.203649	0.169554	SLC6A2/SLC6A1/SLC22A1/SLC13A4/SLC12A9/SLC12A5	6	1.44222	2.33541
GO:0015645	fatty acid ligase activity	6/2145	22/18368	0.0361224	0.203649	0.169554	SLC27A5/SLC27A4/SLC27A2/ACSL6/ACSL5/ACSBG2	6	1.44222	2.33541
GO:0050321	tau-protein kinase activity	6/2145	22/18368	0.0361224	0.203649	0.169554	TTBK1/ROCK2/ROCK1/CDK5/BRSK2/BRSK1	6	1.44222	2.33541
GO:0017080	sodium channel regulator activity	9/2145	40/18368	0.0379854	0.208529	0.173617	SCN3B/NOS1/NEDD4L/FXYD7/FXYD3/FXYD1/FGF14/FGF13/FGF12	9	1.42038	1.92671
GO:0043014	alpha-tubulin binding	9/2145	40/18368	0.0379854	0.208529	0.173617	WASHC1/SNCA/SLC6A2/PACRG/EFHC1/DLEC1/CDK5R1/BEX4/ARL8A	9	1.42038	1.92671
GO:0043236	laminin binding	7/2145	28/18368	0.0381683	0.208529	0.173617	LRRC15/ITGB1/ITGA6/ITGA2/GPC1/AGRN/ACHE	7	1.4183	2.14079
GO:0046875	ephrin receptor binding	7/2145	28/18368	0.0381683	0.208529	0.173617	PIK3CG/EFNB3/EFNA3/CHN1/CDK5R1/CDK5/ANKS1B	7	1.4183	2.14079
[truncated: 110 more rows]

## Sheet: Sheet2
Table S4. Significantly enriched GO terms and KEGG pathways of DEGs in E55-60 vs. E70-75
[truncated: 1,483 more rows]
