# Supplementary material for: Transposable Elements Regulate Tail Development and Fat Deposition in Sheep Fetuses
Source: Animals (Basel). 2025 Dec 18;15(24):3654. doi: 10.3390/ani15243654 (PMC12730088; doi:10.3390/ani15243654)
Supplement: Supplementary file 1 [file animals-15-03654-s001.zip › Table S5. Significantly enriched GO terms and KEGG pathways of TEs.xls]

## Sheet: Sheet1
Table S5. Significantly enriched GO terms and KEGG pathways of TEs in E40-45 vs. E55-60
ID	Description	GeneRatio	BgRatio	pvalue	p.adjust	qvalue	geneID	Count	Enrichment.Score	Fold.Enrichment
GO:0007409	axonogenesis	59/1197	418/18723	7.85774e-09	2.52314e-05	2.40092e-05	VSTM2L/UNC5C/UNC5B/UCHL1/TRIM46/TNR/SPP1/SLITRK3/SLITRK2/SLIT1/SIPA1L1/SEMA3A/ROBO3/ROBO2/ROBO1/RND2/PLXNC1/PLXNA2/PLXNA1/PLPPR4/PALLD/PAK3/PAK1/NTN3/NRP2/NRCAM/NOTCH2/NKX2-8/NFASC/NEXN/NEFL/MAP6/MAP2K1/MACF1/LLGL1/LAMA1/KIF5A/KIAA0319/ITGB1/FZD3/FYN/FN1/FEZ1/FBXO45/EXT1/ETV1/EMB/EIF4G2/EFNA3/DPYSL5/DCC/CRPPA/CHRNB2/CHL1/CDH2/BMPR1B/BARHL2/BAIAP2/AFG3L2	59	8.1047	2.20779
GO:0042391	regulation of membrane potential	60/1197	434/18723	1.28359e-08	2.52314e-05	2.40092e-05	YWHAE/USP53/TRPV1/TRDN/TMEM108/SRI/SRC/SCN5A/SCN2A/RIMS4/PTN/PIP5KL1/PINK1/P2RX7/P2RX3/NNT/NETO1/NALCN/MPP2/MAPK8IP2/KCNQ3/KCNQ1/KCNN2/KCNMB4/KCNMB2/KCNK6/KCNK3/KCNK13/KCNK10/KCNJ3/KCNH7/KCNH3/KCNC1/JUP/HCN4/GRIN3A/GRIK5/GRIK3/GRID2/GLRX/GJC1/GABRE/GABRB3/FGF12/DCN/CUX2/CHRNG/CHRNB2/CHRNA7/CHRNA6/CHRNA3/CHRNA1/CELF4/CASQ2/BOK/BCO2/BAIAP2/ATP1B2/ACTN2/ABAT	60	7.89157	2.16243
GO:0061564	axon development	63/1197	467/18723	1.43632e-08	2.52314e-05	2.40092e-05	VSTM2L/UNC5C/UNC5B/UCHL1/TSPAN2/TRIM46/TNR/STK24/SPP1/SLITRK3/SLITRK2/SLIT1/SIPA1L1/SEMA3A/ROBO3/ROBO2/ROBO1/RND2/PTN/PLXNC1/PLXNA2/PLXNA1/PLPPR4/PALLD/PAK3/PAK1/NTN3/NRP2/NRCAM/NOTCH2/NKX2-8/NFASC/NEXN/NEFL/MAP6/MAP2K1/MACF1/LLGL1/LAMA1/KIF5A/KIAA0319/ITGB1/FZD3/FYN/FN1/FEZ1/FBXO45/EXT1/ETV1/EMB/EIF4G2/EFNA3/DPYSL5/DCC/CRTAC1/CRPPA/CHRNB2/CHL1/CDH2/BMPR1B/BARHL2/BAIAP2/AFG3L2	63	7.84275	2.11011
GO:0031346	positive regulation of cell projection organization	50/1197	353/18723	9.74139e-08	0.000128343	0.000122126	ZDHHC15/UBE2V2/TRIM67/TENM3/STMN2/SRC/SETX/ROR1/ROBO2/ROBO1/RND2/RAP1A/PTN/PRKD1/PLXNC1/PLXNA2/PLXNA1/PLPPR5/PAK3/PAK1/P2RX7/OBSL1/NTRK3/NEFL/MAP6/MAP2K1/MACF1/KIDINS220/IL1RAPL1/HRAS/GRIP1/FYN/FNBP1L/FN1/FEZ1/EPS8/ELAVL4/EIF4G2/DNM3/DEF8/CUX2/CROCC/CNTN1/CFLAR/CDC42EP1/CCP110/BAIAP2/ATP1B2/ARHGEF7/ACTR2	50	7.01138	2.21552
GO:0010975	regulation of neuron projection development	58/1197	445/18723	1.79162e-07	0.000188837	0.00017969	ZDHHC15/UBE3A/UBE2V2/TRIM67/TRIM46/TNR/TENM3/STMN2/STK24/SPP1/SIPA1L1/SETX/SEMA3A/SARM1/ROR1/ROBO2/ROBO1/RND2/RAP1A/PTN/PRRX1/PRKD1/PLXNC1/PLXNA2/PLXNA1/PLPPR5/PAK3/PAK1/OBSL1/NTRK3/NEFL/NCS1/MAP6/MAP2K1/MACF1/KIF1A/KIDINS220/KIAA0319/IL1RAPL1/GRID2/FYN/FN1/FEZ1/ELAVL4/EIF4G2/DNM3/DCC/CUX2/CNTN1/CHRNB2/CHRNA3/CFLAR/CDH2/BAIAP2/ATP1B2/ADGRB3/ADCY6/ACTR2	58	6.74675	2.03868
GO:0099177	regulation of trans-synaptic signaling	57/1197	440/18723	2.80509e-07	0.00024638	0.000234446	UNC13A/TNR/TMEM108/SYN3/SYBU/SRC/SLC7A11/SIPA1L1/SHISA9/SHISA7/RPL22/RIMS4/RAP1A/PTPRA/PTN/PRKAR1B/PREPL/PLCB4/PLCB1/PINK1/PHF24/P2RX3/NRG3/NPTXR/NETO1/NCS1/MPP2/MAPK8IP2/KCTD13/KCNMB4/JPH4/ITGB1/HRAS/GRIN3A/GRIK5/GRIK3/GRID2/GIPC1/FYN/FAM107A/FABP5/ELAVL4/DLGAP2/DLGAP1/DGKI/DCC/CUX2/CLSTN2/CHRNB2/CHRNA7/CHRNA3/CELF4/CDH2/CACNG8/CACNG5/BCR/BAIAP2	57	6.55205	2.0263
GO:0050803	regulation of synapse structure or activity	35/1197	218/18723	4.20499e-07	0.00031109	0.000296022	ZDHHC15/UBE3A/UBE2V2/TUBB/SYBU/SPARC/SLITRK3/SLITRK2/SLIT1/SLC7A11/SIPA1L1/SETD5/ROBO2/PTN/PAK3/NTRK3/NRP2/MDGA1/LINGO2/LHFPL4/KIF1A/IL1RAPL1/GRID2/GPC6/FYN/DNM3/DCTN1/CUX2/CLSTN2/CHRNB2/CDH2/BAIAP2/ADGRL1/ADGRB3/ACTR2	35	6.37624	2.51127
GO:0048813	dendrite morphogenesis	27/1197	146/18723	5.17118e-07	0.00031109	0.000296022	ZDHHC15/UBE3A/SLC11A2/SIPA1L1/SEMA3A/SARM1/PTN/PAK3/OBSL1/MAPK8IP2/MAP6/KIF1A/KIDINS220/ITGB1/IL1RAPL1/FYN/ELAVL4/DNM3/CUX2/CTNND2/CHRNB2/CHRNA7/CHRNA3/BAIAP2/ADGRB3/ACTR2/ABI1	27	6.28641	2.89263
GO:0050807	regulation of synapse organization	34/1197	211/18723	5.6155e-07	0.00031109	0.000296022	ZDHHC15/UBE3A/UBE2V2/TUBB/SPARC/SLITRK3/SLITRK2/SLIT1/SLC7A11/SIPA1L1/SETD5/ROBO2/PTN/PAK3/NTRK3/NRP2/MDGA1/LINGO2/LHFPL4/KIF1A/IL1RAPL1/GRID2/GPC6/FYN/DNM3/DCTN1/CUX2/CLSTN2/CHRNB2/CDH2/BAIAP2/ADGRL1/ADGRB3/ACTR2	34	6.25061	2.52045
GO:0050804	modulation of chemical synaptic transmission	56/1197	439/18723	5.90304e-07	0.00031109	0.000296022	UNC13A/TNR/TMEM108/SYN3/SYBU/SRC/SLC7A11/SIPA1L1/SHISA9/SHISA7/RPL22/RIMS4/RAP1A/PTPRA/PTN/PRKAR1B/PREPL/PLCB4/PLCB1/PINK1/PHF24/P2RX3/NRG3/NPTXR/NETO1/NCS1/MPP2/MAPK8IP2/KCTD13/KCNMB4/JPH4/ITGB1/HRAS/GRIN3A/GRIK5/GRIK3/GRID2/GIPC1/FYN/FAM107A/ELAVL4/DLGAP2/DLGAP1/DGKI/DCC/CUX2/CLSTN2/CHRNB2/CHRNA7/CHRNA3/CELF4/CDH2/CACNG8/CACNG5/BCR/BAIAP2	56	6.22892	1.99528
GO:0050808	synapse organization	54/1197	426/18723	1.13996e-06	0.000546145	0.000519691	ZDHHC15/UNC13A/UBE3A/UBE2V2/TUBB/TNR/TMEM108/SYBU/SPTBN2/SPARCL1/SPARC/SLITRK3/SLITRK2/SLIT1/SLC7A11/SIPA1L1/SHISA7/SETD5/ROBO2/PTN/PAK3/OBSL1/NTRK3/NRP2/NRCAM/NFASC/NEFL/MDGA1/LINGO2/LHFPL4/KIF1A/IL1RAPL1/GRID2/GPC6/GABRB3/FYN/FBXO45/DNM3/DCTN1/CUX2/CTNND2/CNTN5/CLSTN2/CHRNB2/CHRNA7/CHRNA1/CDH2/BCAN/BAIAP2/AFG3L2/ADGRL1/ADGRB3/ADD2/ACTR2	54	5.94311	1.98274
GO:0008038	neuron recognition	14/1197	49/18723	1.43874e-06	0.000631845	0.00060124	VSTM2L/SEMA3A/ROBO3/ROBO2/ROBO1/PALLD/OPCML/NTM/NRCAM/NEXN/EXT1/EMB/CRTAC1/CNTNAP2	14	5.84202	4.46903
GO:0030239	myofibril assembly	15/1197	63/18723	7.42822e-06	0.00284041	0.00270283	TTN/TPM1/OBSL1/OBSCN/NRAP/NEB/MYOM2/LDB3/ITGB1/FHOD3/CSRP3/CSRP1/CFLAR/ACTN2/ACTC1	15	5.12912	3.72419
GO:0007411	axon guidance	33/1197	227/18723	8.19256e-06	0.00284041	0.00270283	VSTM2L/UNC5C/UNC5B/TNR/SLIT1/SEMA3A/ROBO3/ROBO2/ROBO1/PLXNC1/PLXNA2/PLXNA1/PALLD/NTN3/NRP2/NRCAM/NOTCH2/NFASC/NEXN/LAMA1/KIF5A/FZD3/FYN/FEZ1/EXT1/ETV1/EMB/EFNA3/DPYSL5/DCC/CRPPA/CHL1/BMPR1B	33	5.08658	2.27389
GO:0097485	neuron projection guidance	33/1197	228/18723	9.00366e-06	0.00284041	0.00270283	VSTM2L/UNC5C/UNC5B/TNR/SLIT1/SEMA3A/ROBO3/ROBO2/ROBO1/PLXNC1/PLXNA2/PLXNA1/PALLD/NTN3/NRP2/NRCAM/NOTCH2/NFASC/NEXN/LAMA1/KIF5A/FZD3/FYN/FEZ1/EXT1/ETV1/EMB/EFNA3/DPYSL5/DCC/CRPPA/CHL1/BMPR1B	33	5.04558	2.26392
GO:0055002	striated muscle cell development	15/1197	64/18723	9.13416e-06	0.00284041	0.00270283	TTN/TPM1/OBSL1/OBSCN/NRAP/NEB/MYOM2/LDB3/ITGB1/FHOD3/CSRP3/CSRP1/CFLAR/ACTN2/ACTC1	15	5.03933	3.666
GO:0006836	neurotransmitter transport	31/1197	208/18723	9.1626e-06	0.00284041	0.00270283	UNC13A/SYT5/SYT2/SYN3/SV2C/SV2A/SLC6A5/SLC6A2/SLC6A16/SLC6A15/SLC5A7/SLC32A1/SLC29A4/SLC1A2/RIMS4/RAP1A/RAB3B/PTPRN2/PREPL/NOS1/NCS1/NAPB/LIN7A/KCNMB4/ITGB1/GRIN3A/GRIK5/GIPC1/DOC2B/CLN8/CHRNA3	31	5.03798	2.3312
GO:0006813	potassium ion transport	34/1197	241/18723	1.1589e-05	0.003393	0.00322865	YWHAE/VPS4B/TMEM38A/SLC12A3/PKD2/NOS1/NETO2/NETO1/NALCN/LRRC55/KCNS2/KCNRG/KCNQ3/KCNQ1/KCNN2/KCNMB4/KCNMB2/KCNK6/KCNK3/KCNK13/KCNK10/KCNJ3/KCNH7/KCNH3/KCNC4/KCNC1/ITGB1/HCN4/DPP6/CASQ2/ATP1B4/ATP1B2/ANO6/ACTN2	34	4.93595	2.2067
GO:0016358	dendrite development	34/1197	243/18723	1.38498e-05	0.00384149	0.00365541	ZDHHC15/UBE3A/SLC11A2/SIPA1L1/SEMA3A/SARM1/PTN/PAK3/OBSL1/NTN3/MAPK8IP2/MAP6/KIF1A/KIDINS220/KIAA0319/ITGB1/IL1RAPL1/GRIP1/GRIN3A/FYN/ELAVL4/EIF4G2/DNM3/DCC/CUX2/CTNND2/CHRNB2/CHRNA7/CHRNA3/BAIAP2/ADGRB3/ACTR2/ACTL6B/ABI1	34	4.85856	2.18854
GO:0001505	regulation of neurotransmitter levels	31/1197	213/18723	1.48865e-05	0.0039226	0.0037326	UNC13A/SYT5/SYT2/SYN3/SV2A/SLC6A5/SLC6A2/SLC5A7/SLC32A1/SLC29A4/SLC1A2/RIMS4/RAP1A/RAB3B/PTPRN2/PREPL/NOS1/NCS1/NAPB/LIN7A/KCNMB4/ITGB1/HNMT/GRIN3A/GRIK5/GIPC1/GAD2/DOC2B/CLN8/CHRNA3/ABAT	31	4.82721	2.27648
GO:0034329	cell junction assembly	50/1197	420/18723	1.62881e-05	0.00408753	0.00388954	UBE2V2/SRC/SPTBN2/SORBS1/SLITRK3/SLITRK2/SLIT1/SETD5/ROBO2/RAP1A/PTPRA/PKN2/OBSL1/NTRK3/NRCAM/MDGA1/MACF1/LINGO2/LHFPL4/JUP/IL1RAPL1/IKBKB/GRID2/GPC6/GJC1/GABRB3/FN1/FBXO45/FAM107A/F11R/DNM3/DCHS1/CUX2/CTNND2/CORO2B/CNTNAP2/CNTN5/CLSTN2/CLDN11/CLDN1/CHRNB2/CDH7/CDH6/CDH2/CDH19/BCR/ARHGEF7/ADGRB3/ADD2/ACTN2	50	4.78813	1.8621
GO:0017121	plasma membrane phospholipid scrambling	8/1197	20/18723	1.71705e-05	0.00411312	0.00391389	XKR7/XKR6/SLC4A1/PLSCR5/P2RX7/ANO6/ANO4/ANO3	8	4.76522	6.25664
GO:0071805	potassium ion transmembrane transport	31/1197	219/18723	2.59679e-05	0.00595004	0.00566183	YWHAE/TMEM38A/SLC12A3/PKD2/NETO2/NETO1/NALCN/LRRC55/KCNS2/KCNRG/KCNQ3/KCNQ1/KCNN2/KCNMB4/KCNMB2/KCNK6/KCNK3/KCNK13/KCNK10/KCNJ3/KCNH7/KCNH3/KCNC4/KCNC1/ITGB1/HCN4/DPP6/CASQ2/ATP1B2/ANO6/ACTN2	31	4.58556	2.21411
GO:0022604	regulation of cell morphogenesis	39/1197	309/18723	3.75919e-05	0.00808702	0.00769531	UNC13A/TPM1/SYT3/SYT2/SRC/SPARC/SMURF1/SH3D19/RND2/RHOBTB2/PTN/POSTN/PLXNC1/PLXNA2/PLXNA1/PAK3/OBSL1/MACF1/LIMS2/IL1RAPL1/ICAM1/GRIP1/FYN/FN1/FGD3/FGD1/F11R/ERMN/EPS8/EPB41/DOCK5/CUX2/CDC42EP1/CD44/CAPZB/BRWD1/BAIAP2/ARHGEF7/ACTR2	39	4.42491	1.97418
GO:0099565	chemical synaptic transmission, postsynaptic	19/1197	106/18723	3.83635e-05	0.00808702	0.00769531	TRPV1/TMEM108/P2RX7/P2RX3/NETO1/MPP2/MAPK8IP2/GRIK5/GRID2/CUX2/CHRNG/CHRNB2/CHRNA7/CHRNA6/CHRNA3/CHRNA1/CELF4/BAIAP2/ABAT	19	4.41608	2.80368
GO:2001257	regulation of cation channel activity	27/1197	184/18723	4.47277e-05	0.00888929	0.00845872	TRDN/SRI/SHISA9/SHISA7/PKD2/PINK1/NOS1/NETO2/NETO1/MAPK8IP2/LRRC55/KCNS2/KCNRG/KCNQ1/KCNC1/JPH4/JPH2/ITGB1/GSG1L/GNB5/FGF12/CRHR1/CRACR2A/CASQ2/CACNG8/CACNG5/ACTN2	27	4.34942	2.29524
GO:0055003	cardiac myofibril assembly	7/1197	17/18723	4.72296e-05	0.00888929	0.00845872	TTN/OBSL1/NRAP/NEB/FHOD3/CSRP3/ACTC1	7	4.32579	6.44066
GO:0098962	regulation of postsynaptic neurotransmitter receptor activity	7/1197	17/18723	4.72296e-05	0.00888929	0.00845872	SRC/SHISA9/SHISA7/NPTXR/DLGAP2/DLGAP1/CACNG5	7	4.32579	6.44066
GO:0060078	regulation of postsynaptic membrane potential	22/1197	137/18723	5.65546e-05	0.0100901	0.00960139	TRPV1/TMEM108/P2RX7/P2RX3/NETO1/MPP2/MAPK8IP2/GRIN3A/GRIK5/GRIK3/GRID2/GABRE/CUX2/CHRNG/CHRNB2/CHRNA7/CHRNA6/CHRNA3/CHRNA1/CELF4/BAIAP2/ABAT	22	4.24753	2.51179
GO:0060079	excitatory postsynaptic potential	18/1197	100/18723	5.74391e-05	0.0100901	0.00960139	TRPV1/TMEM108/P2RX7/P2RX3/NETO1/MPP2/MAPK8IP2/GRIK5/GRID2/CUX2/CHRNG/CHRNB2/CHRNA7/CHRNA6/CHRNA3/CHRNA1/CELF4/BAIAP2	18	4.24079	2.81549
GO:0098742	cell-cell adhesion via plasma-membrane adhesion molecules	35/1197	273/18723	6.70417e-05	0.0113971	0.0108451	VSTM2L/TENM4/TENM3/SPARCL1/SLITRK3/SLITRK2/ROBO3/ROBO2/ROBO1/PCDH9/PCDH15/PCDH11X/PALLD/OBSL1/NEXN/NECTIN3/MDGA1/KIFAP3/ITGB1/IL1RAPL1/ICAM1/GRID2/GPC6/EMB/DCHS1/CLSTN2/CLDN11/CLDN1/CELSR3/CDH7/CDH6/CDH3/CDH2/CDH19/ADGRL1	35	4.17365	2.00533
GO:0050890	cognition	37/1197	296/18723	7.22437e-05	0.0116758	0.0111102	UBE3A/TTBK1/TNR/STRA6/ST3GAL4/SLC7A11/SLC1A4/SLC11A2/SHISA7/SETD5/SCN2A/PTN/PRKAR1B/PLCB1/PAK5/NQO2/NIPBL/NF1/NETO1/MGAT3/MAPK8IP2/KCNK10/JPH4/ITGB1/FYN/FAM107A/ELAVL4/CUX2/CSMD1/CNTNAP2/CLN8/CHRNB2/CHRNA7/CAMK4/BRINP1/ADGRB3/ACTR2	37	4.1412	1.9552
GO:0007416	synapse assembly	26/1197	179/18723	7.3112e-05	0.0116758	0.0111102	UBE2V2/SPTBN2/SLITRK3/SLITRK2/SLIT1/SETD5/ROBO2/OBSL1/NTRK3/NRCAM/MDGA1/LINGO2/LHFPL4/IL1RAPL1/GRID2/GPC6/GABRB3/FBXO45/DNM3/CUX2/CNTN5/CLSTN2/CHRNB2/CDH2/ADGRB3/ADD2	26	4.13601	2.27196
GO:0035637	multicellular organismal signaling	24/1197	160/18723	8.16525e-05	0.0126561	0.0120431	YWHAE/TRDN/TNR/SRI/SCN5A/SCN2A/P2RX3/NFASC/KCNQ1/KCNN2/KCNMB4/KCNMB2/KCNJ3/JUP/HCN4/GJC1/FGF12/CNTNAP2/CHRNA1/CASQ2/CACNG8/CACNG5/ATP2B3/ATP1B2	24	4.08803	2.34624
GO:0031644	regulation of nervous system process	22/1197	144/18723	0.000120947	0.0179476	0.0170783	TNR/TMEM108/TENM4/SRC/SHISA9/SHISA7/P2RX3/NPTXR/NETO1/MGLL/JAM2/ITGAX/FGF12/FABP5/DLGAP2/DLGAP1/CUX2/CHRNA7/CELF4/CACNG5/BAIAP2/ABAT	22	3.9174	2.38969
GO:0099072	regulation of postsynaptic membrane neurotransmitter receptor levels	13/1197	62/18723	0.000122602	0.0179476	0.0170783	YWHAE/RAP1A/MAPK10/HRAS/GSG1L/GRIP1/GPC6/EPS8/DNM3/CALY/CACNG8/CACNG5/ADAM22	13	3.9115	3.27969
GO:0031032	actomyosin structure organization	27/1197	196/18723	0.000133953	0.0190792	0.0181551	TTN/TPM1/SRC/SORBS1/PAK1/OBSL1/OBSCN/NRAP/NEB/MYOM2/LDB3/KCTD13/ITGB1/FRMD5/FHOD3/F11R/EPB41L4B/EPB41L1/EPB41/CSRP3/CSRP1/CORO2B/CNN3/CFLAR/ALMS1/ACTN2/ACTC1	27	3.87305	2.15471
GO:0051146	striated muscle cell differentiation	35/1197	283/18723	0.000138357	0.0191879	0.0182585	XBP1/TTN/TRIM72/TPM1/SOX6/SMYD1/RBM38/PAK1/OBSL1/OBSCN/NRAP/NOS1/NFATC2/NEB/MYOM2/MYOD1/MORF4L2/MAMSTR/LDB3/KLF5/JAM2/ITGB1/IGF1/FHOD3/EHD2/DYRK1B/CTDP1/CSRP3/CSRP1/CFLAR/CDH2/ADGRB3/ACTN2/ACTC1/ACADM	35	3.859	1.93447
GO:0099601	regulation of neurotransmitter receptor activity	13/1197	63/18723	0.000145551	0.0196681	0.0187154	SRC/SHISA9/SHISA7/PINK1/NPTXR/NETO2/NETO1/MAPK8IP2/GSG1L/DLGAP2/DLGAP1/CACNG8/CACNG5	13	3.83698	3.22763
GO:0099173	postsynapse organization	24/1197	168/18723	0.000176722	0.0232832	0.0221554	ZDHHC15/UBE3A/TMEM108/SPTBN2/SLC7A11/SIPA1L1/SHISA7/PTN/PAK3/NTRK3/NRP2/NEFL/LHFPL4/KIF1A/IL1RAPL1/GRID2/FYN/DNM3/CUX2/CTNND2/CHRNA7/CDH2/BAIAP2/ACTR2	24	3.75271	2.23451
GO:0051963	regulation of synapse assembly	17/1197	101/18723	0.000214092	0.0275186	0.0261857	UBE2V2/SLITRK3/SLITRK2/SLIT1/SETD5/ROBO2/NTRK3/MDGA1/LINGO2/LHFPL4/IL1RAPL1/GRID2/GPC6/CUX2/CLSTN2/CHRNB2/ADGRB3	17	3.6694	2.63275
GO:0034765	regulation of ion transmembrane transport	52/1197	491/18723	0.00023888	0.0299738	0.028522	YWHAE/TRDN/TMEM38A/TCAF1/SRI/SHISA9/SHISA7/SCN5A/SCN2A/RAMP3/PRKD1/PKD2/PINK1/P2RX7/NOS1/NETO2/NETO1/NALCN/MAPK8IP2/LRRC55/KCNS2/KCNRG/KCNQ3/KCNQ1/KCNN2/KCNK6/KCNK13/KCNK10/KCNJ3/KCNH7/KCNH3/KCNC4/KCNC1/JPH4/JPH2/ITGB1/HCN4/GSG1L/GNB5/GLRX/FYN/FGF12/DPP6/CRHR1/CRACR2A/CASQ2/CACNG8/CACNG5/CACNG1/ATP1B2/ANO6/ACTN2	52	3.62182	1.65654
GO:0045214	sarcomere organization	10/1197	42/18723	0.000245967	0.0301453	0.0286851	TTN/TPM1/OBSCN/MYOM2/LDB3/ITGB1/FHOD3/CSRP3/CSRP1/ACTN2	10	3.60912	3.72419
GO:0007271	synaptic transmission, cholinergic	8/1197	28/18723	0.0002676	0.0320512	0.0304987	SLC5A7/RIC3/CHRNG/CHRNB2/CHRNA7/CHRNA6/CHRNA3/CHRNA1	8	3.57251	4.46903
GO:0010976	positive regulation of neuron projection development	23/1197	163/18723	0.000286915	0.033601	0.0319735	ZDHHC15/UBE2V2/TRIM67/TENM3/STMN2/SETX/ROR1/RAP1A/PTN/PRKD1/PLPPR5/PAK3/NTRK3/KIDINS220/FYN/FEZ1/ELAVL4/CUX2/CNTN1/CFLAR/BAIAP2/ATP1B2/ACTR2	23	3.54225	2.2071
GO:0050770	regulation of axonogenesis	22/1197	154/18723	0.000323124	0.0370187	0.0352257	TRIM46/TNR/SPP1/SIPA1L1/SEMA3A/ROBO2/ROBO1/RND2/PLXNC1/PLXNA2/PLXNA1/PAK3/PAK1/NEFL/MAP6/MAP2K1/MACF1/KIAA0319/FN1/EIF4G2/DCC/CDH2	22	3.49063	2.23451
GO:0003015	heart process	31/1197	251/18723	0.000332751	0.0373106	0.0355034	YWHAE/TTN/TRPV1/TRDN/TPM1/TMEM38A/SRI/SRC/SEMA3A/SCN5A/RAMP3/NOS1/MYL4/MAP2K6/KCNQ1/KCNN2/KCNJ3/JUP/HSPB7/HCN4/GNAO1/GJC1/FYN/FGF12/EXT1/CSRP3/CASQ2/ATP5PF/ATP2B3/ATP1B2/ACTC1	31	3.47788	1.93183
GO:0003012	muscle system process	48/1197	452/18723	0.0003837	0.042127	0.0400865	TTN/TRPV1/TRIM72/TRDN/TPM3/TPM1/TMEM38A/SRI/SCN5A/RCSD1/PAK1/P2RX3/NR4A3/NOS1/NOL3/MYOM2/MYOD1/MYL9/MYL4/MYBPC1/MLIP/MAP2K6/LMCD1/KCNQ1/KCNN2/KCNJ3/JUP/IGF1/HCN4/GUCY1A1/GNAO1/GJC1/FGF12/DOCK5/CTDP1/CSRP3/CHRNG/CHRNB2/CHRNA3/CHRNA1/CFLAR/CASQ2/CALD1/ARG2/ACTN2/ACTC1/ACTA2/ABAT	48	3.41601	1.66106
GO:0010959	regulation of metal ion transport	44/1197	406/18723	0.000429553	0.0441489	0.0420104	YWHAE/WFS1/TRDN/TMEM38A/SRI/SCN5A/RAMP3/PRKD1/PKD2/PDGFB/P2RX7/P2RX3/NOS1/NKAIN3/NKAIN1/NETO2/NETO1/LRRC55/LGALS3/KCNS2/KCNRG/KCNQ1/KCNN2/KCNC1/JPH4/JPH2/ITGB1/ICAM1/GNB5/GNAO1/GLRX/FYN/FGF12/EPB41/DPP6/CRHR1/CRACR2A/CNTN1/CASQ2/CACNG1/ATP2C2/ATP1B2/ANO6/ACTN2	44	3.36698	1.69515
GO:0010927	cellular component assembly involved in morphogenesis	17/1197	107/18723	0.000432879	0.0441489	0.0420104	TTN/TPM1/TENM4/OBSL1/OBSCN/NRAP/NEB/MYOM2/LDB3/ITGB1/GPC1/FHOD3/CSRP3/CSRP1/CFLAR/ACTN2/ACTC1	17	3.36363	2.48511
GO:0007611	learning or memory	31/1197	255/18723	0.000438303	0.0441489	0.0420104	UBE3A/TTBK1/TNR/STRA6/SLC7A11/SLC11A2/SHISA7/SCN2A/PTN/PRKAR1B/PLCB1/PAK5/NQO2/NF1/NETO1/MAPK8IP2/KCNK10/JPH4/ITGB1/FYN/ELAVL4/CUX2/CSMD1/CNTNAP2/CLN8/CHRNB2/CHRNA7/CAMK4/BRINP1/ADGRB3/ACTR2	31	3.35823	1.90153
GO:0014068	positive regulation of phosphatidylinositol 3-kinase signaling	14/1197	79/18723	0.000439071	0.0441489	0.0420104	UNC5B/UBE3A/SRC/ROR1/PRR5L/PDGFD/PDGFC/PDGFB/NTRK3/IL18/IGF1/FYN/FN1/DCN	14	3.35747	2.77193
GO:0051960	regulation of nervous system development	47/1197	443/18723	0.000448449	0.0441489	0.0420104	UBE2V2/TTBK1/TRIM46/TNR/TENM4/SPP1/SLITRK3/SLITRK2/SLIT1/SEMA3A/ROBO2/ROBO1/RND2/PTN/PLXNC1/PLXNA2/PLXNA1/PAK3/PAK1/OBSL1/NTRK3/NPHP3/NF1/NEFL/MAP6/MAP2K1/MACF1/LINGO2/KIAA0319/JAM2/ITGAX/IL1RAPL1/ID2/GRID2/FZD3/FN1/FERD3L/EIF4G2/DUSP10/DLL3/DCC/CUX2/CLSTN2/BRINP1/BAIAP2/ADGRB3/ACTR2	47	3.34829	1.65949
GO:0070593	dendrite self-avoidance	6/1197	17/18723	0.000452379	0.0441489	0.0420104	VSTM2L/ROBO3/PALLD/NEXN/EXT1/EMB	6	3.3445	5.52057
GO:0060560	developmental growth involved in morphogenesis	29/1197	234/18723	0.000481605	0.0461466	0.0439114	UNC13A/TRIM46/TNR/TMEM108/SYT3/SYT2/SPP1/SMURF1/SLIT1/SEMA3A/RND2/POSTN/PLXNA1/PAK1/NRP2/NRCAM/MACF1/KIF26B/KIAA0319/KDM5B/ITGB1/FN1/FGF10/FGF1/EXT1/EIF4G2/DCC/CYFIP2/BARHL2	29	3.31731	1.93849
GO:0099175	regulation of postsynapse organization	15/1197	90/18723	0.000550205	0.0517782	0.0492702	ZDHHC15/UBE3A/SIPA1L1/PAK3/NTRK3/NRP2/KIF1A/IL1RAPL1/GRID2/FYN/DNM3/CUX2/CDH2/BAIAP2/ACTR2	15	3.25948	2.60693
GO:0061008	hepaticobiliary system development	21/1197	150/18723	0.000574877	0.0531509	0.0505764	XBP1/SP3/RPS16/RAP1A/PTN/PKD2/PHF2/ONECUT1/NPHP3/NOTCH2/NKX2-8/NIPBL/NF1/LIMS2/IGF2R/HRAS/HMGCL/FGF1/CLDN1/CFLAR/ACADM	21	3.24043	2.18982
GO:1901888	regulation of cell junction assembly	26/1197	204/18723	0.000603582	0.0548427	0.0521863	UBE2V2/SRC/SLITRK3/SLITRK2/SLIT1/SETD5/ROBO2/RAP1A/PTPRA/NTRK3/MDGA1/MACF1/LINGO2/LHFPL4/IL1RAPL1/IKBKB/GRID2/GPC6/FAM107A/F11R/CUX2/CNTNAP2/CLSTN2/CLDN1/CHRNB2/ADGRB3	26	3.21926	1.99354
GO:0002223	stimulatory C-type lectin receptor signaling pathway	6/1197	18/18723	0.000642056	0.0549792	0.0523162	TRAF6/SRC/PAK3/PAK1/IKBKB/FYN	6	3.19243	5.21387
GO:1990840	response to lectin	6/1197	18/18723	0.000642056	0.0549792	0.0523162	TRAF6/SRC/PAK3/PAK1/IKBKB/FYN	6	3.19243	5.21387
GO:1990858	cellular response to lectin	6/1197	18/18723	0.000642056	0.0549792	0.0523162	TRAF6/SRC/PAK3/PAK1/IKBKB/FYN	6	3.19243	5.21387
GO:0045332	phospholipid translocation	10/1197	47/18723	0.000646814	0.0549792	0.0523162	XKR7/XKR6/SLC4A1/PLSCR5/P2RX7/ATP9A/ATP8B4/ANO6/ANO4/ANO3	10	3.18922	3.328
GO:0030900	forebrain development	41/1197	379/18723	0.000687389	0.0575007	0.0547155	XRCC1/TNR/TMEM108/SRC/SLIT1/SLC7A11/SLC32A1/SLC1A2/SEMA3A/SCN5A/ROBO2/ROBO1/PTN/PLCB1/PCDH9/NRP2/NRG3/NF1/NEFL/MDGA1/KIF1A/KCNC1/ID2/GNAO1/FYN/FGF10/FEZ1/FBXO45/EXT1/EMX2/ELAVL4/CNTNAP2/CHRNB2/CDK5R2/CDH2/BMERB1/BCAN/ATP1B2/ATIC/ANXA3/ADGRG1	41	3.1628	1.6921
GO:1990089	response to nerve growth factor	11/1197	56/18723	0.00072264	0.0595049	0.0566226	UBE3A/TRPV1/TMEM108/STMN2/RAP1A/PTN/NTRK3/KIDINS220/KCNC1/ELAVL4/BPTF	11	3.14108	3.07246
GO:0007274	neuromuscular synaptic transmission	7/1197	25/18723	0.000742962	0.0602371	0.0573194	TBC1D24/SLC5A7/P2RX3/KIF1B/CHRNB2/CHRNA3/CHRNA1	7	3.12903	4.37965
GO:1904062	regulation of cation transmembrane transport	39/1197	357/18723	0.000761001	0.0607648	0.0578215	YWHAE/TRDN/TMEM38A/SRI/SHISA9/SHISA7/SCN5A/RAMP3/PRKD1/PKD2/PINK1/NOS1/NETO2/NETO1/MAPK8IP2/LRRC55/KCNS2/KCNRG/KCNQ1/KCNN2/KCNC1/JPH4/JPH2/ITGB1/GSG1L/GNB5/GLRX/FYN/FGF12/DPP6/CRHR1/CRACR2A/CASQ2/CACNG8/CACNG5/CACNG1/ATP1B2/ANO6/ACTN2	39	3.11861	1.70875
GO:0050773	regulation of dendrite development	16/1197	103/18723	0.000812311	0.0638937	0.0607989	ZDHHC15/SIPA1L1/SARM1/PTN/PAK3/OBSL1/KIAA0319/IL1RAPL1/ELAVL4/DCC/CUX2/CHRNB2/CHRNA3/BAIAP2/ADGRB3/ACTR2	16	3.09028	2.42976
GO:0006936	muscle contraction	38/1197	347/18723	0.000843814	0.0645022	0.0613779	TTN/TRPV1/TRDN/TPM3/TPM1/TMEM38A/SRI/SCN5A/RCSD1/P2RX3/NOS1/MYOM2/MYL9/MYL4/MYBPC1/MAP2K6/KCNQ1/KCNN2/KCNJ3/JUP/HCN4/GUCY1A1/GNAO1/GJC1/FGF12/DOCK5/CSRP3/CHRNG/CHRNB2/CHRNA3/CHRNA1/CASQ2/CALD1/ARG2/ACTN2/ACTC1/ACTA2/ABAT	38	3.07375	1.71291
GO:0097120	receptor localization to synapse	11/1197	57/18723	0.000844526	0.0645022	0.0613779	RAP1A/NETO1/MAPK10/KIF5A/HRAS/GRIP1/GPC6/CACNG8/CACNG5/ANKS1B/ADAM22	11	3.07339	3.01856
GO:0031099	regeneration	25/1197	198/18723	0.000873167	0.0651405	0.0619853	TNR/STK24/SPP1/RPS16/RAP1A/PTN/PRRX1/POSTN/NR4A3/NEFL/MYOD1/MAP2K1/KPNA1/KLF5/KIAA0319/IGF2R/IGF1/FGF10/ELAVL4/DUSP10/CLDN1/CHL1/CFLAR/ATIC/ANXA3	25	3.0589	1.97495
GO:1902285	semaphorin-plexin signaling pathway involved in neuron projection guidance	5/1197	13/18723	0.000883905	0.0651405	0.0619853	SEMA3A/PLXNC1/PLXNA2/PLXNA1/NRP2	5	3.05359	6.016
GO:0042692	muscle cell differentiation	41/1197	384/18723	0.000889966	0.0651405	0.0619853	XBP1/UCHL1/TTN/TRIM72/TPM1/SOX6/SMYD1/RBM38/PDGFB/PAK1/OLFM2/OBSL1/OBSCN/NRAP/NOS1/NFATC2/NEB/MYOM2/MYOD1/MORF4L2/MAMSTR/LDB3/KLF5/JAM2/ITGB1/IGF1/ID2/FHOD3/FGF10/EHD2/DYRK1B/CTDP1/CSRP3/CSRP1/CFLAR/CDH2/AFG3L2/ADGRB3/ACTN2/ACTC1/ACADM	41	3.05063	1.67007
GO:0032412	regulation of ion transmembrane transporter activity	31/1197	267/18723	0.000952857	0.0669451	0.0637025	YWHAE/TRDN/TCAF1/SRI/SHISA9/SHISA7/PKD2/PINK1/NOS1/NETO2/NETO1/MAPK8IP2/LRRC55/KCNS2/KCNRG/KCNQ1/KCNC1/JPH4/JPH2/ITGB1/GSG1L/GNB5/GLRX/FGF12/CRHR1/CRACR2A/CASQ2/CACNG8/CACNG5/ATP1B2/ACTN2	31	3.02097	1.81607
GO:0060314	regulation of ryanodine-sensitive calcium-release channel activity	7/1197	26/18723	0.000961114	0.0669451	0.0637025	TRDN/SRI/PKD2/NOS1/JPH4/JPH2/CASQ2	7	3.01722	4.2112
GO:0001764	neuron migration	21/1197	156/18723	0.000965783	0.0669451	0.0637025	TRIM46/TLX3/SEMA3A/NTRK3/NRP2/NRG3/NRCAM/NIPBL/MDGA1/LRP12/KIAA0319/FZD3/FYN/FBXO45/ELP3/DNAAF4/DCC/CDK5R2/BARHL2/ASTN1/ADGRG1	21	3.01512	2.1056
GO:0086065	cell communication involved in cardiac conduction	11/1197	58/18723	0.000982954	0.0669451	0.0637025	TRDN/SRI/SCN5A/KCNQ1/KCNN2/KCNJ3/JUP/HCN4/GJC1/CASQ2/ATP1B2	11	3.00747	2.96651
GO:1901379	regulation of potassium ion transmembrane transport	15/1197	95/18723	0.000983775	0.0669451	0.0637025	YWHAE/NETO2/NETO1/LRRC55/KCNS2/KCNRG/KCNQ1/KCNN2/KCNC1/ITGB1/DPP6/CASQ2/ATP1B2/ANO6/ACTN2	15	3.0071	2.46973
GO:0007156	homophilic cell adhesion via plasma membrane adhesion molecules	22/1197	167/18723	0.000990839	0.0669451	0.0637025	VSTM2L/TENM3/ROBO3/ROBO2/ROBO1/PCDH9/PCDH15/PCDH11X/PALLD/OBSL1/NEXN/NECTIN3/ITGB1/EMB/DCHS1/CLSTN2/CELSR3/CDH7/CDH6/CDH3/CDH2/CDH19	22	3.004	2.06057
GO:0099003	vesicle-mediated transport in synapse	25/1197	200/18723	0.00101013	0.0673849	0.064121	UNC13A/SYT5/SYT2/SYNJ2/SYN3/SV2A/SLC32A1/RIMS4/RAP1A/RAB3B/PRKAR1B/PREPL/NCS1/NAPB/MAPK10/GSG1L/GRIP1/GRIN3A/GRIK5/GIPC1/DOC2B/DNM3/CDH2/CALY/AMPH	25	2.99562	1.9552
GO:0015872	dopamine transport	10/1197	50/18723	0.00107788	0.070129	0.0667321	SYT5/SYT3/SYT2/SYT13/SLC6A2/SLC29A4/RAB3B/PINK1/CHRNB2/ABAT	10	2.96743	3.12832
GO:0038093	Fc receptor signaling pathway	10/1197	50/18723	0.00107788	0.070129	0.0667321	YES1/VAV2/TRAF6/SRC/RAP1A/PAK1/NR4A3/MAPK10/IKBKB/FYN	10	2.96743	3.12832
GO:0001889	liver development	20/1197	147/18723	0.00110441	0.0709786	0.0675406	XBP1/SP3/RPS16/RAP1A/PTN/PKD2/PHF2/ONECUT1/NPHP3/NOTCH2/NKX2-8/NF1/LIMS2/IGF2R/HRAS/HMGCL/FGF1/CLDN1/CFLAR/ACADM	20	2.95687	2.12811
GO:0032211	negative regulation of telomere maintenance via telomerase	6/1197	20/18723	0.00120044	0.0744275	0.0708225	TERF1/SRC/HNRNPC/HNRNPA1/GNL3L/EXOSC10	6	2.92066	4.69248
GO:0046931	pore complex assembly	6/1197	20/18723	0.00120044	0.0744275	0.0708225	PLEKHA7/P2RX7/NUP93/NDC1/CCT3/ANO6	6	2.92066	4.69248
GO:0097503	sialylation	6/1197	20/18723	0.00120044	0.0744275	0.0708225	ST8SIA3/ST8SIA1/ST6GALNAC5/ST6GALNAC3/ST6GAL1/ST3GAL4	6	2.92066	4.69248
GO:0021537	telencephalon development	29/1197	248/18723	0.00122379	0.074993	0.0713605	XRCC1/TNR/TMEM108/SLC7A11/SLC32A1/SLC1A2/SEMA3A/SCN5A/ROBO2/ROBO1/PLCB1/NRG3/NF1/NEFL/MDGA1/ID2/FEZ1/FBXO45/EXT1/EMX2/CNTNAP2/CDK5R2/CDH2/BMERB1/BCAN/ATP1B2/ATIC/ANXA3/ADGRG1	29	2.91229	1.82906
GO:0048013	ephrin receptor signaling pathway	10/1197	51/18723	0.0012652	0.0766389	0.0729268	YES1/SRC/SIPA1L1/PAK3/PAK1/NTRK3/FYN/EFNA3/ARHGEF7/ANKS1B	10	2.89784	3.06698
GO:0051962	positive regulation of nervous system development	31/1197	272/18723	0.0012897	0.0772352	0.0734941	UBE2V2/TTBK1/TENM4/SLITRK3/SLITRK2/ROBO2/ROBO1/RND2/PTN/PLXNC1/PLXNA2/PLXNA1/PAK3/PAK1/OBSL1/NEFL/MAP6/MAP2K1/MACF1/LINGO2/IL1RAPL1/ID2/GRID2/FZD3/FN1/EIF4G2/CUX2/CLSTN2/BAIAP2/ADGRB3/ACTR2	31	2.88951	1.78268
GO:0019226	transmission of nerve impulse	12/1197	69/18723	0.00130782	0.0774406	0.0736896	TNR/SCN5A/SCN2A/P2RX3/NFASC/KCNMB4/KCNMB2/FGF12/CNTNAP2/CHRNA1/CACNG8/CACNG5	12	2.88345	2.72028
GO:0050772	positive regulation of axonogenesis	13/1197	79/18723	0.00142096	0.0832049	0.0791747	ROBO2/ROBO1/RND2/PLXNC1/PLXNA2/PLXNA1/PAK1/NEFL/MAP6/MAP2K1/MACF1/FN1/EIF4G2	13	2.84742	2.57393
GO:0034204	lipid translocation	10/1197	52/18723	0.00147819	0.085605	0.0814586	XKR7/XKR6/SLC4A1/PLSCR5/P2RX7/ATP9A/ATP8B4/ANO6/ANO4/ANO3	10	2.83027	3.008
GO:0043266	regulation of potassium ion transport	16/1197	109/18723	0.00150707	0.0863286	0.0821471	YWHAE/NOS1/NETO2/NETO1/LRRC55/KCNS2/KCNRG/KCNQ1/KCNN2/KCNC1/ITGB1/DPP6/CASQ2/ATP1B2/ANO6/ACTN2	16	2.82187	2.29602
GO:0008090	retrograde axonal transport	6/1197	21/18723	0.00159055	0.0901314	0.0857657	TMEM108/NEFL/MGARP/KIF5A/KIF1A/CALY	6	2.79845	4.46903
GO:0060047	heart contraction	28/1197	241/18723	0.00162159	0.0909123	0.0865088	YWHAE/TTN/TRPV1/TRDN/TPM1/TMEM38A/SRI/SEMA3A/SCN5A/NOS1/MYL4/MAP2K6/KCNQ1/KCNN2/KCNJ3/JUP/HSPB7/HCN4/GNAO1/GJC1/FGF12/EXT1/CSRP3/CASQ2/ATP5PF/ATP2B3/ATP1B2/ACTC1	28	2.79006	1.81728
GO:0046467	membrane lipid biosynthetic process	19/1197	142/18723	0.0017699	0.0981831	0.0934274	ST8SIA3/ST8SIA1/ST6GALNAC5/ST6GALNAC3/ST3GAL4/SPTSSB/SPTSSA/SIRT3/PRKD2/PRKD1/PIGN/PIGK/PGAP4/HACD4/HACD1/GAL3ST1/ELOVL4/CLN8/AGK	19	2.75205	2.09289
GO:0022898	regulation of transmembrane transporter activity	31/1197	278/18723	0.00182656	0.0996039	0.0947793	YWHAE/TRDN/TCAF1/SRI/SHISA9/SHISA7/PKD2/PINK1/NOS1/NETO2/NETO1/MAPK8IP2/LRRC55/KCNS2/KCNRG/KCNQ1/KCNC1/JPH4/JPH2/ITGB1/GSG1L/GNB5/GLRX/FGF12/CRHR1/CRACR2A/CASQ2/CACNG8/CACNG5/ATP1B2/ACTN2	31	2.73837	1.74421
GO:0019511	peptidyl-proline hydroxylation	5/1197	15/18723	0.00185222	0.0996039	0.0947793	P4HA3/P4HA2/P3H2/EGLN3/CRTAP	5	2.73231	5.21387
GO:2000345	regulation of hepatocyte proliferation	5/1197	15/18723	0.00185222	0.0996039	0.0947793	XBP1/PTN/LIMS2/FGF1/CFLAR	5	2.73231	5.21387
GO:0002220	innate immune response activating cell surface receptor signaling pathway	6/1197	22/18723	0.00206996	0.1077	0.102484	TRAF6/SRC/PAK3/PAK1/IKBKB/FYN	6	2.68404	4.26589
GO:0072574	hepatocyte proliferation	6/1197	22/18723	0.00206996	0.1077	0.102484	XBP1/PTN/NOTCH2/LIMS2/FGF1/CFLAR	6	2.68404	4.26589
GO:0072575	epithelial cell proliferation involved in liver morphogenesis	6/1197	22/18723	0.00206996	0.1077	0.102484	XBP1/PTN/NOTCH2/LIMS2/FGF1/CFLAR	6	2.68404	4.26589
GO:0007612	learning	19/1197	144/18723	0.00208452	0.1077	0.102484	UBE3A/TNR/STRA6/SLC7A11/PTN/PAK5/NF1/NETO1/MAPK8IP2/JPH4/ITGB1/FYN/ELAVL4/CSMD1/CNTNAP2/CLN8/CHRNB2/ADGRB3/ACTR2	19	2.68099	2.06382
GO:0048588	developmental cell growth	27/1197	234/18723	0.00214705	0.10934	0.104044	UNC13A/TRIM46/TNR/TMEM108/SYT3/SYT2/SPP1/SMURF1/SLIT1/SEMA3A/RND2/POSTN/PLXNA1/PAK1/NRP2/NRCAM/MACF1/KIAA0319/ITGB1/IGF1/FN1/EXT1/EIF4G2/DCC/CYFIP2/CTDP1/BARHL2	27	2.66816	1.8048
GO:0007157	heterophilic cell-cell adhesion via plasma membrane cell adhesion molecules	9/1197	46/18723	0.00222366	0.10934	0.104044	TENM4/TENM3/NECTIN3/IL1RAPL1/ICAM1/GRID2/DCHS1/CDH2/ADGRL1	9	2.65293	3.06031
GO:0007269	neurotransmitter secretion	19/1197	145/18723	0.00225871	0.10934	0.104044	UNC13A/SYT5/SYT2/SYN3/SV2A/SLC32A1/RIMS4/RAP1A/PTPRN2/PREPL/NCS1/NAPB/LIN7A/KCNMB4/GRIN3A/GRIK5/GIPC1/DOC2B/CHRNA3	19	2.64614	2.04959
GO:0099643	signal release from synapse	19/1197	145/18723	0.00225871	0.10934	0.104044	UNC13A/SYT5/SYT2/SYN3/SV2A/SLC32A1/RIMS4/RAP1A/PTPRN2/PREPL/NCS1/NAPB/LIN7A/KCNMB4/GRIN3A/GRIK5/GIPC1/DOC2B/CHRNA3	19	2.64614	2.04959
GO:0030148	sphingolipid biosynthetic process	15/1197	103/18723	0.00225972	0.10934	0.104044	ST8SIA3/ST8SIA1/ST6GALNAC5/ST6GALNAC3/SPTSSB/SPTSSA/SIRT3/PRKD2/PRKD1/HACD4/HACD1/GAL3ST1/ELOVL4/CLN8/AGK	15	2.64594	2.2779
GO:0001885	endothelial cell development	11/1197	64/18723	0.0022615	0.10934	0.104044	VEZF1/TNMD/RAP1A/PLCB1/IKBKB/ICAM1/F11R/COL18A1/COL15A1/CNMD/CLDN1	11	2.6456	2.6884
GO:0098930	axonal transport	11/1197	64/18723	0.0022615	0.10934	0.104044	UCHL1/TRIM46/TMEM108/SYBU/NEFL/MGARP/KIF5A/KIF1B/KIF1A/FEZ1/CALY	11	2.6456	2.6884
GO:0034508	centromere complex assembly	7/1197	30/18723	0.00237711	0.113088	0.107611	MIS18A/ITGB3BP/CENPP/CENPK/CENPI/CENPH/CENPC	7	2.62395	3.64971
GO:0007007	inner mitochondrial membrane organization	8/1197	38/18723	0.00238194	0.113088	0.107611	SAMM50/PINK1/MICOS10/MAIP1/CIBAR1/APOOL/AGK/AFG3L2	8	2.62307	3.29297
GO:0032253	dense core granule localization	4/1197	10/18723	0.00255547	0.116417	0.110778	TRIM46/SYBU/KIF5A/KIF1A	4	2.59253	6.25664
GO:0098917	retrograde trans-synaptic signaling	4/1197	10/18723	0.00255547	0.116417	0.110778	PLCB1/NOS1/GUCY1A1/FABP5	4	2.59253	6.25664
GO:0099519	dense core granule cytoskeletal transport	4/1197	10/18723	0.00255547	0.116417	0.110778	TRIM46/SYBU/KIF5A/KIF1A	4	2.59253	6.25664
GO:1901950	dense core granule transport	4/1197	10/18723	0.00255547	0.116417	0.110778	TRIM46/SYBU/KIF5A/KIF1A	4	2.59253	6.25664
GO:0061001	regulation of dendritic spine morphogenesis	9/1197	47/18723	0.00259712	0.116417	0.110778	ZDHHC15/UBE3A/SIPA1L1/PAK3/KIF1A/DNM3/CUX2/BAIAP2/ACTR2	9	2.58551	2.9952
GO:0003158	endothelium development	18/1197	136/18723	0.00260365	0.116417	0.110778	VEZF1/TNMD/STARD13/SCUBE1/RAP1A/PTN/PRKD2/PLCB1/ITGAX/IKBKB/ICAM1/FGF1/F11R/COL18A1/COL15A1/CNMD/CLDN1/ADAMTS12	18	2.58442	2.07021
GO:1990778	protein localization to cell periphery	35/1197	333/18723	0.00264919	0.116417	0.110778	ZDHHC22/TMBIM1/SORBS1/SMURF1/SLC4A1/SAPCD2/RAP1A/RAMP3/RAB3B/PREPL/NFASC/NECTIN3/MYO5A/MAPK10/MACF1/LIN7A/LGALS3/JUP/ITGB1/IKBKB/HRAS/GRIP1/GPC6/GORASP2/F11R/EPB41/EHD2/EFR3A/DPP6/DCHS1/CSRP3/CDH2/ATP2C2/ADAM22/ACTN2	35	2.57689	1.64401
GO:0002758	innate immune response-activating signal transduction	6/1197	23/18723	0.00265087	0.116417	0.110778	TRAF6/SRC/PAK3/PAK1/IKBKB/FYN	6	2.57661	4.08042
GO:0072576	liver morphogenesis	6/1197	23/18723	0.00265087	0.116417	0.110778	XBP1/PTN/NOTCH2/LIMS2/FGF1/CFLAR	6	2.57661	4.08042
GO:0060048	cardiac muscle contraction	18/1197	137/18723	0.00282296	0.122951	0.116995	TTN/TPM1/TMEM38A/SRI/SCN5A/NOS1/MYL4/MAP2K6/KCNQ1/KCNN2/KCNJ3/JUP/HCN4/GJC1/FGF12/CSRP3/CASQ2/ACTC1	18	2.54929	2.0551
GO:0032148	activation of protein kinase B activity	7/1197	31/18723	0.00290355	0.125424	0.119348	SRC/PINK1/PDGFB/NTRK3/IL18/IGF1/FGF1	7	2.53707	3.53198
GO:0009612	response to mechanical stimulus	25/1197	216/18723	0.00294487	0.126175	0.120063	USP53/TTN/STRA6/SRC/PTN/POSTN/PKD2/PHF24/P2RX3/MKX/MBD2/MAP3K2/KIAA0319/KCNQ1/KCNC1/JUP/FYN/FAS/F11R/ETV1/DCN/CSRP3/CNTNAP2/CDH2/ANO3	25	2.53093	1.81037
GO:0043270	positive regulation of ion transport	30/1197	275/18723	0.00298392	0.126817	0.120674	WFS1/TRDN/TCAF1/SRI/SCN5A/RAMP3/RAB3B/PKD2/PINK1/PDGFB/P2RX7/P2RX3/NOS1/MAP2K6/LRRC55/LGALS3/KCNQ1/KCNC1/JPH2/ITGB1/GLRX/FGF12/CRACR2A/CNTN1/CHRNB2/ATP2C2/ATP1B2/ANO6/ACTN2/ABAT	30	2.52521	1.70636
GO:0010639	negative regulation of organelle organization	36/1197	348/18723	0.00302943	0.127721	0.121534	ZWINT/XRCC1/TTK/TERF1/STMN2/SRC/SPTBN2/PINK1/PCID2/NOL3/NBDY/NAV3/MTBP/MAP4/LIMA1/IGF1/HNRNPC/HNRNPA1/GNL3L/GEN1/FHOD3/FEZ1/F11R/EXOSC10/EPS8/DYNC1LI1/DNAI3/CORO2B/CCP110/CAPZB/BUB1B/BRCA1/BOK/BMERB1/ARHGEF7/ADD2	36	2.51864	1.6181
GO:0006493	protein O-linked glycosylation	13/1197	86/18723	0.00310139	0.128696	0.122462	TMTC2/ST6GAL1/ST3GAL4/POGLUT3/GXYLT1/GALNTL6/GALNT7/GALNT5/GALNT18/GALNT13/GALNT10/CRPPA/C1GALT1C1	13	2.50844	2.36443
GO:2001251	negative regulation of chromosome organization	13/1197	86/18723	0.00310139	0.128696	0.122462	ZWINT/XRCC1/TTK/TERF1/SRC/PCID2/HNRNPC/HNRNPA1/GNL3L/GEN1/EXOSC10/DYNC1LI1/BUB1B	13	2.50844	2.36443
GO:1990138	neuron projection extension	21/1197	172/18723	0.00326857	0.13408	0.127586	UNC13A/TRIM46/TNR/TMEM108/SYT3/SYT2/SMURF1/SLIT1/SEMA3A/POSTN/PLXNA1/PAK1/NRP2/NRCAM/MACF1/KIAA0319/ITGB1/FN1/EIF4G2/CYFIP2/BARHL2	21	2.48564	1.90973
GO:0048814	regulation of dendrite morphogenesis	11/1197	67/18723	0.00328203	0.13408	0.127586	SIPA1L1/SARM1/PAK3/OBSL1/IL1RAPL1/CUX2/CHRNB2/CHRNA3/BAIAP2/ADGRB3/ACTR2	11	2.48386	2.56802
GO:0055001	muscle cell development	22/1197	184/18723	0.00342977	0.13863	0.131915	UCHL1/TTN/TPM1/PAK1/OBSL1/OBSCN/NRAP/NFATC2/NEB/MYOM2/MYOD1/LDB3/ITGB1/IGF1/FHOD3/CTDP1/CSRP3/CSRP1/CFLAR/AFG3L2/ACTN2/ACTC1	22	2.46474	1.87019
GO:0097035	regulation of membrane lipid distribution	10/1197	58/18723	0.00344601	0.13863	0.131915	XKR7/XKR6/SLC4A1/PLSCR5/P2RX7/ATP9A/ATP8B4/ANO6/ANO4/ANO3	10	2.46268	2.69683
GO:0019228	neuronal action potential	7/1197	32/18723	0.00351477	0.140324	0.133528	SCN5A/SCN2A/P2RX3/KCNMB4/KCNMB2/FGF12/CHRNA1	7	2.4541	3.4216
GO:1901016	regulation of potassium ion transmembrane transporter activity	11/1197	68/18723	0.00369429	0.146383	0.139292	YWHAE/NETO2/NETO1/LRRC55/KCNS2/KCNRG/KCNC1/ITGB1/CASQ2/ATP1B2/ACTN2	11	2.43247	2.53026
GO:0060315	negative regulation of ryanodine-sensitive calcium-release channel activity	4/1197	11/18723	0.00381377	0.148878	0.141667	TRDN/SRI/PKD2/CASQ2	4	2.41865	5.68786
GO:0099624	atrial cardiac muscle cell membrane repolarization	4/1197	11/18723	0.00381377	0.148878	0.141667	SCN5A/KCNQ1/KCNN2/KCNJ3	4	2.41865	5.68786
GO:1903522	regulation of blood circulation	28/1197	256/18723	0.00388465	0.15053	0.143239	YWHAE/TRPV1/TRDN/TPM1/TMEM38A/SRI/SEMA3A/SCN5A/NOS1/MYL4/KCNQ1/KCNN2/KCNMB4/KCNMB2/KCNJ3/JUP/ICAM1/HSPB7/HCN4/GNAO1/GJC1/DOCK5/CSRP3/CASQ2/ATP5PF/ATP2B3/ATP1B2/AGTR1	28	2.41065	1.7108
GO:0008089	anterograde axonal transport	9/1197	50/18723	0.00402207	0.154718	0.147224	TRIM46/SYBU/NEFL/MGARP/KIF5A/KIF1B/KIF1A/FEZ1/CALY	9	2.39555	2.81549
GO:0010996	response to auditory stimulus	6/1197	25/18723	0.00416782	0.157694	0.150056	USP53/STRA6/PTN/KIAA0319/KCNC1/CNTNAP2	6	2.38009	3.75398
GO:2000311	regulation of AMPA receptor activity	6/1197	25/18723	0.00416782	0.157694	0.150056	SHISA9/SHISA7/MAPK8IP2/GSG1L/CACNG8/CACNG5	6	2.38009	3.75398
GO:0002431	Fc receptor mediated stimulatory signaling pathway	7/1197	33/18723	0.00421915	0.157694	0.150056	YES1/VAV2/SRC/RAP1A/PAK1/NR4A3/FYN	7	2.37478	3.31792
GO:0070570	regulation of neuron projection regeneration	7/1197	33/18723	0.00421915	0.157694	0.150056	TNR/STK24/SPP1/PTN/PRRX1/MAP2K1/KIAA0319	7	2.37478	3.31792
GO:0008360	regulation of cell shape	19/1197	154/18723	0.00445164	0.165212	0.15721	TPM1/RND2/RHOBTB2/PTN/PLXNC1/PLXNA2/PLXNA1/ICAM1/FYN/FN1/FGD3/FGD1/F11R/ERMN/EPS8/EPB41/CDC42EP1/BRWD1/BAIAP2	19	2.35148	1.92981
GO:0019896	axonal transport of mitochondrion	5/1197	18/18723	0.00450086	0.165871	0.157837	UCHL1/SYBU/NEFL/MGARP/FEZ1	5	2.3467	4.34489
GO:0007520	myoblast fusion	8/1197	42/18723	0.00458454	0.167577	0.15946	NOS1/NFATC2/MYOD1/JAM2/EHD2/DYRK1B/CFLAR/ADGRB3	8	2.3387	2.97935
GO:0050982	detection of mechanical stimulus	9/1197	51/18723	0.00461283	0.167577	0.15946	TTN/PKD2/PHF24/KCNQ1/JUP/FYN/CSRP3/CDH2/ANO3	9	2.33603	2.76028
GO:0045123	cellular extravasation	11/1197	70/18723	0.00464256	0.167577	0.15946	ST3GAL4/PLCB1/PDGFD/JAM2/ITGB1/ITGA1/ICAM1/F11R/EXT1/CD99/ADD2	11	2.33324	2.45797
GO:0032535	regulation of cellular component size	38/1197	383/18723	0.00478851	0.17167	0.163355	VAV2/TRIM46/TNR/SPTBN2/SPP1/SLC12A3/SEMA3A/RND2/RAB3B/PLEKHG2/PAK3/PAK1/P2RX7/NRCAM/NEFL/NEB/MACF1/LIMA1/LAMTOR4/KIAA0319/ICAM1/FN1/FHOD3/EPS8/EIF4G2/DNAI3/DCC/CYFIP2/CLN8/CDC42EP1/CAPZB/BARHL2/BAIAP2/ARPC4/ANO6/ADD2/ACTR2/ACTN2	38	2.3198	1.55191
GO:0060997	dendritic spine morphogenesis	10/1197	61/18723	0.00500978	0.176554	0.168002	ZDHHC15/UBE3A/SIPA1L1/PAK3/KIF1A/DNM3/CUX2/CTNND2/BAIAP2/ACTR2	10	2.30018	2.5642
GO:0006816	calcium ion transport	41/1197	422/18723	0.0050119	0.176554	0.168002	YWHAE/WFS1/TRPV1/TRPM1/TRDN/TMEM38A/SRI/SELENOK/RAMP3/PRKD1/PKD2/PDGFB/P2RX7/P2RX3/NOS1/NOL3/NCS1/NALCN/MICU1/MAIP1/LGALS3/JPH4/JPH2/ICAM1/GRIN3A/GNB5/GNAO1/FYN/EPB41/CRHR1/CRACR2A/CHRNB2/CHRNA7/CASQ2/CACNG8/CACNG5/CACNG1/ATP2C2/ATP2B3/ANO6/AFG3L2	41	2.3	1.51968
GO:0086019	cell-cell signaling involved in cardiac conduction	7/1197	34/18723	0.00502524	0.176554	0.168002	SCN5A/KCNQ1/KCNN2/KCNJ3/HCN4/GJC1/CASQ2	7	2.29884	3.22033
GO:0006941	striated muscle contraction	21/1197	179/18723	0.00521619	0.18098	0.172214	TTN/TPM1/TMEM38A/SRI/SCN5A/RCSD1/NOS1/MYL4/MAP2K6/KCNQ1/KCNN2/KCNJ3/JUP/HCN4/GJC1/FGF12/CSRP3/CHRNA1/CASQ2/ARG2/ACTC1	21	2.28265	1.83505
GO:0001508	action potential	17/1197	134/18723	0.00521993	0.18098	0.172214	YWHAE/USP53/SRI/SCN5A/SCN2A/P2RX3/KCNQ1/KCNN2/KCNMB4/KCNMB2/KCNJ3/JUP/HCN4/GJC1/FGF12/CHRNB2/CHRNA1	17	2.28234	1.98438
GO:0001504	neurotransmitter uptake	8/1197	43/18723	0.00532338	0.180995	0.172228	SLC6A5/SLC6A2/SLC29A4/SLC1A2/RAB3B/NOS1/ITGB1/CLN8	8	2.27381	2.91007
GO:0016266	O-glycan processing	8/1197	43/18723	0.00532338	0.180995	0.172228	ST6GAL1/ST3GAL4/GXYLT1/GALNT7/GALNT5/GALNT13/GALNT10/C1GALT1C1	8	2.27381	2.91007
GO:0140353	lipid export from cell	8/1197	43/18723	0.00532338	0.180995	0.172228	SPP1/MAP2K6/KDM5B/KCNQ1/CRY2/CRHR1/ATP5PF/AGTR1	8	2.27381	2.91007
GO:1902287	semaphorin-plexin signaling pathway involved in axon guidance	4/1197	12/18723	0.00543363	0.183559	0.174668	SEMA3A/PLXNC1/PLXNA2/PLXNA1	4	2.26491	5.21387
GO:0070997	neuron death	36/1197	361/18723	0.00547174	0.183669	0.174773	WFS1/VSTM2L/USP53/UNC5B/UBE2V2/TBC1D24/SLC7A11/SCN2A/SARM1/REL/PSMC1/POLB/PINK1/PAK3/NRBP2/NR4A3/NQO2/NF1/NEFL/NAIP/MEAK7/ITGA1/HRAS/GRIK5/GRID2/FYN/FAS/EGLN3/DHCR24/DCC/CPEB4/CNTFR/CHRNA7/CDC34/BOK/AGAP2	36	2.26187	1.55983
GO:0035249	synaptic transmission, glutamatergic	13/1197	92/18723	0.00559247	0.18594	0.176933	UNC13A/TNR/SLC1A4/NAPB/MAPK8IP2/GRIK5/GRIK3/GRID2/EXT1/DGKI/CDH2/CACNG8/CACNG5	13	2.2524	2.21023
GO:0070588	calcium ion transmembrane transport	32/1197	312/18723	0.00565961	0.18594	0.176933	YWHAE/TRPV1/TRPM1/TRDN/TMEM38A/SRI/RAMP3/PRKD1/PKD2/P2RX7/NOS1/NOL3/NCS1/NALCN/MICU1/MAIP1/JPH4/JPH2/GRIN3A/GNB5/FYN/CRHR1/CRACR2A/CHRNA7/CASQ2/CACNG8/CACNG5/CACNG1/ATP2C2/ATP2B3/ANO6/AFG3L2	32	2.24721	1.60427
GO:0007265	Ras protein signal transduction	34/1197	337/18723	0.00571365	0.18594	0.176933	TRIM67/STARD13/SH2B2/ROBO1/RASGRP2/RAP1A/RALGPS2/RALGPS1/RAB4B/RAB4A/RAB30/PSD2/PRKD1/PLEKHG7/NOTCH2/NF1/KCTD13/ITGB1/IGF1/HRAS/G3BP1/FGF10/FARP2/F11R/EPS8/DHCR24/DENND3/CDC42EP1/BCR/BCL6/ARHGAP24/ARHGAP17/AGTR1/ADGRG1	34	2.24309	1.57808
GO:0031065	positive regulation of histone deacetylation	5/1197	19/18723	0.00579118	0.18594	0.176933	PRKD2/PRKD1/PINK1/NIPBL/BCL6	5	2.23723	4.11621
GO:0086014	atrial cardiac muscle cell action potential	5/1197	19/18723	0.00579118	0.18594	0.176933	SCN5A/KCNQ1/KCNN2/KCNJ3/GJC1	5	2.23723	4.11621
GO:0086026	atrial cardiac muscle cell to AV node cell signaling	5/1197	19/18723	0.00579118	0.18594	0.176933	SCN5A/KCNQ1/KCNN2/KCNJ3/GJC1	5	2.23723	4.11621
GO:0086066	atrial cardiac muscle cell to AV node cell communication	5/1197	19/18723	0.00579118	0.18594	0.176933	SCN5A/KCNQ1/KCNN2/KCNJ3/GJC1	5	2.23723	4.11621
GO:0099504	synaptic vesicle cycle	21/1197	181/18723	0.00592215	0.18594	0.176933	UNC13A/SYT5/SYT2/SYNJ2/SYN3/SV2A/SLC32A1/RIMS4/RAP1A/RAB3B/PRKAR1B/PREPL/NCS1/NAPB/GRIN3A/GRIK5/GIPC1/DOC2B/DNM3/CDH2/AMPH	21	2.22752	1.81477
GO:0032205	negative regulation of telomere maintenance	7/1197	35/18723	0.00594175	0.18594	0.176933	XRCC1/TERF1/SRC/HNRNPC/HNRNPA1/GNL3L/EXOSC10	7	2.22609	3.12832
GO:0098810	neurotransmitter reuptake	7/1197	35/18723	0.00594175	0.18594	0.176933	SLC6A2/SLC29A4/SLC1A2/RAB3B/NOS1/ITGB1/CLN8	7	2.22609	3.12832
GO:1990090	cellular response to nerve growth factor stimulus	9/1197	53/18723	0.00599496	0.18594	0.176933	UBE3A/TRPV1/TMEM108/STMN2/RAP1A/NTRK3/KIDINS220/ELAVL4/BPTF	9	2.22221	2.65612
GO:0106027	neuron projection organization	13/1197	93/18723	0.006131	0.18594	0.176933	ZDHHC15/UBE3A/SIPA1L1/PAK3/KIF1A/FYN/DNM3/DCTN1/CUX2/CTNND2/CHRNA7/BAIAP2/ACTR2	13	2.21247	2.18646
GO:0050767	regulation of neurogenesis	36/1197	364/18723	0.00622611	0.18594	0.176933	TTBK1/TRIM46/TNR/TENM4/SPP1/SEMA3A/ROBO2/ROBO1/RND2/PTN/PLXNC1/PLXNA2/PLXNA1/PAK3/PAK1/OBSL1/NTRK3/NF1/NEFL/MAP6/MAP2K1/MACF1/KIAA0319/IL1RAPL1/ID2/FZD3/FN1/FERD3L/EIF4G2/DUSP10/DLL3/DCC/CUX2/BRINP1/BAIAP2/ACTR2	36	2.20578	1.54697
GO:0002433	immune response-regulating cell surface receptor signaling pathway involved in phagocytosis	6/1197	27/18723	0.00624503	0.18594	0.176933	YES1/VAV2/SRC/RAP1A/PAK1/FYN	6	2.20447	3.47591
GO:0018126	protein hydroxylation	6/1197	27/18723	0.00624503	0.18594	0.176933	VIPAS39/P4HA3/P4HA2/P3H2/EGLN3/CRTAP	6	2.20447	3.47591
GO:0035235	ionotropic glutamate receptor signaling pathway	6/1197	27/18723	0.00624503	0.18594	0.176933	GRIN3A/GRIK5/GRIK3/GRID2/GRIA3/CPEB4	6	2.20447	3.47591
GO:0038096	Fc-gamma receptor signaling pathway involved in phagocytosis	6/1197	27/18723	0.00624503	0.18594	0.176933	YES1/VAV2/SRC/RAP1A/PAK1/FYN	6	2.20447	3.47591
GO:0061437	renal system vasculature development	6/1197	27/18723	0.00624503	0.18594	0.176933	PKD2/PDGFD/PDGFB/NOTCH2/CFLAR/ACTA2	6	2.20447	3.47591
GO:0061440	kidney vasculature development	6/1197	27/18723	0.00624503	0.18594	0.176933	PKD2/PDGFD/PDGFB/NOTCH2/CFLAR/ACTA2	6	2.20447	3.47591
GO:1904357	negative regulation of telomere maintenance via telomere lengthening	6/1197	27/18723	0.00624503	0.18594	0.176933	TERF1/SRC/HNRNPC/HNRNPA1/GNL3L/EXOSC10	6	2.20447	3.47591
GO:0060401	cytosolic calcium ion transport	21/1197	182/18723	0.00630352	0.186627	0.177587	YWHAE/TRPV1/TRPM1/TRDN/TMEM38A/SRI/RAMP3/PRKD1/PKD2/P2RX7/P2RX3/NOS1/NOL3/MICU1/MAIP1/JPH4/JPH2/FYN/CASQ2/ATP2B3/AFG3L2	21	2.20042	1.8048
GO:0051656	establishment of organelle localization	38/1197	390/18723	0.00641899	0.188984	0.17983	VPS4B/UCHL1/TRIM46/TERF1/SYBU/SLIT1/SAR1A/SAPCD2/PINK1/PARD3B/NUSAP1/NR4A3/NMD3/NEFL/MYO5A/MYO1B/MYO1A/MGARP/MAP4K2/MAP4/LLGL1/LIN7A/KIFAP3/KIF5A/KIF3C/KIF2B/KIF1A/ITGB1/FNBP1L/FGF10/FEZ1/DCTN1/CROCC/CENPC/CDH3/BICD1/ASIP/ACTR2	38	2.19253	1.52405
GO:0008016	regulation of heart contraction	23/1197	206/18723	0.00654025	0.191484	0.182209	YWHAE/TRPV1/TRDN/TPM1/TMEM38A/SRI/SEMA3A/SCN5A/NOS1/MYL4/KCNQ1/KCNN2/KCNJ3/JUP/HSPB7/HCN4/GNAO1/GJC1/CSRP3/CASQ2/ATP5PF/ATP2B3/ATP1B2	23	2.18441	1.74639
GO:0007215	glutamate receptor signaling pathway	9/1197	54/18723	0.00679566	0.197863	0.188279	TRPM1/PLCB1/GRIN3A/GRIK5/GRIK3/GRID2/GRIA3/FYN/CPEB4	9	2.16777	2.60693
GO:0097061	dendritic spine organization	12/1197	84/18723	0.0069687	0.199843	0.190163	ZDHHC15/UBE3A/SIPA1L1/PAK3/KIF1A/FYN/DNM3/CUX2/CTNND2/CHRNA7/BAIAP2/ACTR2	12	2.15685	2.23451
GO:0014046	dopamine secretion	7/1197	36/18723	0.00697743	0.199843	0.190163	SYT5/SYT3/SYT2/SYT13/PINK1/CHRNB2/ABAT	7	2.1563	3.04142
GO:0014059	regulation of dopamine secretion	7/1197	36/18723	0.00697743	0.199843	0.190163	SYT5/SYT3/SYT2/SYT13/PINK1/CHRNB2/ABAT	7	2.1563	3.04142
GO:0030048	actin filament-based movement	16/1197	127/18723	0.00706372	0.200201	0.190504	WIPF1/TPM1/SRI/SCN5A/MYO5A/MYO1B/MYO1A/KCNQ1/KCNN2/KCNJ3/JUP/HCN4/GJC1/FNBP1L/FGF12/ACTC1	16	2.15097	1.9706
GO:0140694	non-membrane-bounded organelle assembly	36/1197	367/18723	0.00706592	0.200201	0.190504	VPS4B/TUBGCP4/TUBB/TTN/TPM1/STARD9/SRC/RPS23/OBSL1/OBSCN/NRAP/NEB/NBDY/MYOM2/MRPL22/LDB3/KIF15/ITGB1/G3BP1/FHOD3/FARP2/CSRP3/CSRP1/CFLAR/CEP152/CENPK/CENPH/CENPC/CCP110/BSCL2/BRCA1/BICD1/ALMS1/ACTN2/ACTC1/ABRAXAS2	36	2.15083	1.53433
GO:0003159	morphogenesis of an endothelium	5/1197	20/18723	0.00732143	0.202534	0.192724	STARD13/PRKD2/ITGAX/FGF1/ADAMTS12	5	2.1354	3.9104
GO:0010523	negative regulation of calcium ion transport into cytosol	5/1197	20/18723	0.00732143	0.202534	0.192724	TRDN/SRI/PKD2/NOS1/CASQ2	5	2.1354	3.9104
GO:0061154	endothelial tube morphogenesis	5/1197	20/18723	0.00732143	0.202534	0.192724	STARD13/PRKD2/ITGAX/FGF1/ADAMTS12	5	2.1354	3.9104
GO:0001886	endothelial cell morphogenesis	4/1197	13/18723	0.00745572	0.202534	0.192724	TNMD/COL18A1/COL15A1/CNMD	4	2.12751	4.8128
GO:0008298	intracellular mRNA localization	4/1197	13/18723	0.00745572	0.202534	0.192724	PCID2/EXOSC2/EXOSC10/BICD1	4	2.12751	4.8128
GO:0032252	secretory granule localization	4/1197	13/18723	0.00745572	0.202534	0.192724	TRIM46/SYBU/KIF5A/KIF1A	4	2.12751	4.8128
GO:0042761	very long-chain fatty acid biosynthetic process	4/1197	13/18723	0.00745572	0.202534	0.192724	TECRL/HACD4/HACD1/ELOVL4	4	2.12751	4.8128
GO:0051280	negative regulation of release of sequestered calcium ion into cytosol	4/1197	13/18723	0.00745572	0.202534	0.192724	TRDN/SRI/PKD2/CASQ2	4	2.12751	4.8128
GO:0038094	Fc-gamma receptor signaling pathway	6/1197	28/18723	0.00752649	0.203408	0.193556	YES1/VAV2/SRC/RAP1A/PAK1/FYN	6	2.12341	3.35177
GO:0014902	myotube differentiation	15/1197	117/18723	0.00762257	0.204954	0.195026	XBP1/TRIM72/SMYD1/RBM38/NOS1/NFATC2/MYOD1/MAMSTR/KLF5/JAM2/IGF1/EHD2/DYRK1B/CFLAR/ADGRB3	15	2.1179	2.00533
GO:0008088	axo-dendritic transport	11/1197	75/18723	0.00786648	0.210438	0.200245	UCHL1/TRIM46/TMEM108/SYBU/NEFL/MGARP/KIF5A/KIF1B/KIF1A/FEZ1/CALY	11	2.10422	2.2941
GO:0062237	protein localization to postsynapse	7/1197	37/18723	0.00814112	0.215885	0.205428	ZDHHC15/RAP1A/MAPK10/HRAS/GRIP1/GPC6/ADAM22	7	2.08932	2.95922
GO:0051402	neuron apoptotic process	26/1197	246/18723	0.00815203	0.215885	0.205428	WFS1/VSTM2L/USP53/UNC5B/UBE2V2/SCN2A/POLB/PINK1/PAK3/NRBP2/NQO2/NF1/NEFL/NAIP/ITGA1/HRAS/GRIK5/GRID2/FYN/FAS/EGLN3/CPEB4/CNTFR/CDC34/BOK/AGAP2	26	2.08873	1.65318
GO:0022612	gland morphogenesis	15/1197	118/18723	0.00823187	0.21691	0.206403	XBP1/SRC/SEMA3A/PTN/POLB/PLXNA1/NRG3/NOTCH2/LIMS2/LAMA1/KDM5B/FGF10/FGF1/CSMD1/CFLAR	15	2.0845	1.98834
GO:0042060	wound healing	40/1197	422/18723	0.00827393	0.216933	0.206426	XBP1/VAV2/TRIM72/TPM1/ST3GAL4/SRC/SPARC/SMAD2/SLC7A11/SLC4A1/SCUBE1/POSTN/PDGFB/PAK1/NOTCH2/NF1/MYL9/MACF1/ITGB1/IGF1/HRAS/GP9/FN1/FGF10/FGF1/F11R/EXT1/EPB41L4B/ENTPD2/DGKI/DCN/CSRP1/CLDN1/CFLAR/CDH3/CD44/ARHGAP24/ANO6/AJAP1/ABAT	40	2.08229	1.48262
GO:2001237	negative regulation of extrinsic apoptotic signaling pathway	13/1197	97/18723	0.00871076	0.227256	0.216248	UNC5B/TMBIM1/SRC/PELI3/PAK5/NOL3/LGALS3/IGF1/ICAM1/FYN/FGF10/CFLAR/BRCA1	13	2.05994	2.0963
GO:0048679	regulation of axon regeneration	6/1197	29/18723	0.00898714	0.233311	0.222011	TNR/STK24/SPP1/PTN/MAP2K1/KIAA0319	6	2.04638	3.23619
GO:0032409	regulation of transporter activity	31/1197	310/18723	0.00909569	0.234926	0.223547	YWHAE/TRDN/TCAF1/SRI/SHISA9/SHISA7/PKD2/PINK1/NOS1/NETO2/NETO1/MAPK8IP2/LRRC55/KCNS2/KCNRG/KCNQ1/KCNC1/JPH4/JPH2/ITGB1/GSG1L/GNB5/GLRX/FGF12/CRHR1/CRACR2A/CASQ2/CACNG8/CACNG5/ATP1B2/ACTN2	31	2.04116	1.56416
GO:2001234	negative regulation of apoptotic signaling pathway	24/1197	224/18723	0.00913851	0.234926	0.223547	XBP1/WFS1/USP47/UNC5B/TXNDC12/TMBIM1/SRC/PINK1/PELI3/PAK5/NOL3/NME5/MARCHF7/MAPK8IP2/LGALS3/IGF1/ICAM1/FYN/FGF10/CFLAR/CD44/BRCA1/BOK/AATF	24	2.03912	1.67589
GO:0014911	positive regulation of smooth muscle cell migration	8/1197	47/18723	0.00921683	0.23579	0.224369	SRC/POSTN/PDGFD/PDGFB/PAK1/NR4A3/IGF1/DOCK5	8	2.03542	2.6624
GO:0010720	positive regulation of cell development	30/1197	298/18723	0.0092961	0.236669	0.225205	TTBK1/TENM4/ROBO2/ROBO1/RND2/PTN/PLXNC1/PLXNA2/PLXNA1/PDE3A/PAK3/PAK1/OBSL1/NEFL/MYOD1/MAP6/MAP2K1/MACF1/LIMS2/IL1RAPL1/ID2/FZD3/FN1/F11R/EIF4G2/DOCK5/CUX2/BAIAP2/ARHGEF7/ACTR2	30	2.0317	1.57466
GO:0061337	cardiac conduction	13/1197	98/18723	0.00947267	0.240005	0.22838	YWHAE/TRDN/SRI/SCN5A/KCNQ1/KCNN2/KCNJ3/JUP/HCN4/GJC1/CASQ2/ATP2B3/ATP1B2	13	2.02353	2.07491
GO:0046578	regulation of Ras protein signal transduction	21/1197	189/18723	0.00957358	0.241401	0.229708	TRIM67/STARD13/SH2B2/ROBO1/RALGPS2/RALGPS1/PSD2/NOTCH2/KCTD13/ITGB1/IGF1/HRAS/FGF10/F11R/EPS8/DENND3/BCR/BCL6/ARHGAP24/ARHGAP17/ADGRG1	21	2.01893	1.73796
GO:0050769	positive regulation of neurogenesis	24/1197	225/18723	0.00963	0.241667	0.229961	TTBK1/TENM4/ROBO2/ROBO1/RND2/PTN/PLXNC1/PLXNA2/PLXNA1/PAK3/PAK1/OBSL1/NEFL/MAP6/MAP2K1/MACF1/IL1RAPL1/ID2/FZD3/FN1/EIF4G2/CUX2/BAIAP2/ACTR2	24	2.01637	1.66844
GO:0043455	regulation of secondary metabolic process	4/1197	14/18723	0.00991684	0.24536	0.233476	SLC7A11/GIPC1/CDH3/ASIP	4	2.00363	4.46903
GO:0048021	regulation of melanin biosynthetic process	4/1197	14/18723	0.00991684	0.24536	0.233476	SLC7A11/GIPC1/CDH3/ASIP	4	2.00363	4.46903
GO:1900376	regulation of secondary metabolite biosynthetic process	4/1197	14/18723	0.00991684	0.24536	0.233476	SLC7A11/GIPC1/CDH3/ASIP	4	2.00363	4.46903
GO:0021510	spinal cord development	13/1197	99/18723	0.0102857	0.253298	0.241029	SOX6/SOX12/ROBO2/PTN/PKD2/NF1/NEFL/MDGA2/MDGA1/DCTN1/DCC/CLN8/ACTL6B	13	1.98777	2.05395
GO:0009063	cellular amino acid catabolic process	14/1197	110/18723	0.0103579	0.253889	0.241592	NOS1/MCCC2/HYKK/HNMT/HMGCL/HIBCH/GAD2/DLST/DAO/BCKDHB/ARG2/AHCY/AGXT/ABAT	14	1.98473	1.99075
GO:0048146	positive regulation of fibroblast proliferation	8/1197	48/18723	0.0104565	0.255119	0.242762	PDGFD/PDGFC/PDGFB/IGF1/FOSL2/FN1/FGF10/BTC	8	1.98061	2.60693
GO:0007015	actin filament organization	41/1197	442/18723	0.0107298	0.260581	0.247959	WIPF1/TTN/TPM3/TPM1/SYNPO2/SRC/SPTBN2/SORBS1/RND2/RHOBTB2/PSTPIP2/PLEKHG2/PAK3/PAK1/NRAP/NEB/MYO5A/MYO1B/MYO1A/LIMA1/KCTD13/ICAM1/FHOD3/FAM107A/F11R/ERMN/EPS8/DNAI3/CYFIP2/CORO2B/CDC42EP1/CAPZB/CALD1/BAIAP2/ARPC4/ALMS1/ADD2/ACTR2/ACTN2/ACTC1/ABI1	41	1.96941	1.45092
GO:0051926	negative regulation of calcium ion transport	10/1197	68/18723	0.0108075	0.261264	0.248609	YWHAE/TRDN/SRI/PKD2/NOS1/ICAM1/GNB5/GNAO1/CRHR1/CASQ2	10	1.96628	2.30024
GO:0017158	regulation of calcium ion-dependent exocytosis	7/1197	39/18723	0.0108875	0.261997	0.249306	SYT5/SYT3/SYT2/SYT13/SCAMP5/DOC2B/CDK5R2	7	1.96307	2.80747
GO:0014066	regulation of phosphatidylinositol 3-kinase signaling	14/1197	111/18723	0.0111774	0.266686	0.253769	UNC5B/UBE3A/SRC/ROR1/PRR5L/PDGFD/PDGFC/PDGFB/NTRK3/IL18/IGF1/FYN/FN1/DCN	14	1.95166	1.97281
GO:0036120	cellular response to platelet-derived growth factor stimulus	5/1197	22/18723	0.0111836	0.266686	0.253769	YES1/SRC/PTN/PDGFD/FYN	5	1.95142	3.55491
GO:0021543	pallium development	19/1197	169/18723	0.0118032	0.280193	0.266621	XRCC1/TMEM108/SLC32A1/ROBO1/PLCB1/NF1/NEFL/MDGA1/FEZ1/FBXO45/EMX2/CNTNAP2/CDK5R2/CDH2/BMERB1/BCAN/ATIC/ANXA3/ADGRG1	19	1.928	1.75852
GO:0002028	regulation of sodium ion transport	12/1197	90/18723	0.0119182	0.281654	0.268011	SCN5A/P2RX7/NOS1/NKAIN3/NKAIN1/NETO2/NETO1/KCNQ1/GLRX/FGF12/CNTN1/ATP1B2	12	1.92379	2.08555
GO:0021885	forebrain cell migration	9/1197	59/18723	0.0120877	0.283121	0.269408	TNR/ROBO1/NRG3/MDGA1/FBXO45/EMX2/CDK5R2/BMERB1/ADGRG1	9	1.91766	2.38601
GO:0033013	tetrapyrrole metabolic process	9/1197	59/18723	0.0120877	0.283121	0.269408	UROD/SRRD/SLCO2B1/SLC11A2/RSAD1/LMBRD1/IREB2/CLYBL/ABCD4	9	1.91766	2.38601
GO:1901020	negative regulation of calcium ion transmembrane transporter activity	7/1197	40/18723	0.0124875	0.291191	0.277087	YWHAE/TRDN/SRI/PKD2/GNB5/CRHR1/CASQ2	7	1.90352	2.73728
GO:0010763	positive regulation of fibroblast migration	4/1197	15/18723	0.0128494	0.293145	0.278946	PAK3/PAK1/ITGB1/ARHGEF7	4	1.89112	4.17109
GO:0051284	positive regulation of sequestering of calcium ion	4/1197	15/18723	0.0128494	0.293145	0.278946	TRDN/SRI/PKD2/CASQ2	4	1.89112	4.17109
GO:0051791	medium-chain fatty acid metabolic process	4/1197	15/18723	0.0128494	0.293145	0.278946	OLAH/ACADM/ACAD9/ABHD3	4	1.89112	4.17109
GO:0051938	L-glutamate import	4/1197	15/18723	0.0128494	0.293145	0.278946	SLC7A11/SLC1A2/ITGB1/CLN8	4	1.89112	4.17109
GO:0098712	L-glutamate import across plasma membrane	4/1197	15/18723	0.0128494	0.293145	0.278946	SLC7A11/SLC1A2/ITGB1/CLN8	4	1.89112	4.17109
GO:0010522	regulation of calcium ion transport into cytosol	13/1197	102/18723	0.0130537	0.296521	0.282158	TRDN/TMEM38A/SRI/RAMP3/PRKD1/PKD2/P2RX7/P2RX3/NOS1/JPH4/JPH2/FYN/CASQ2	13	1.88427	1.99354
GO:0034764	positive regulation of transmembrane transport	23/1197	219/18723	0.0131983	0.297619	0.283203	TRDN/TCAF1/SRI/SORBS1/SLC1A2/RAP1A/RAMP3/PKD2/PINK1/P2RX7/NR4A3/NOS1/LRRC55/KCNQ1/KCNC1/JPH2/ITGB1/IGF1/GLRX/CRACR2A/ATP1B2/ANO6/ACTN2	23	1.87948	1.64273
GO:1901214	regulation of neuron death	31/1197	319/18723	0.0133528	0.297619	0.283203	WFS1/VSTM2L/UNC5B/UBE2V2/SLC7A11/SARM1/REL/PSMC1/PINK1/PAK3/NRBP2/NR4A3/NQO2/NF1/NEFL/NAIP/MEAK7/ITGA1/HRAS/GRIK5/GRID2/FYN/EGLN3/DHCR24/DCC/CPEB4/CNTFR/CHRNA7/CDC34/BOK/AGAP2	31	1.87443	1.52003
GO:0030705	cytoskeleton-dependent intracellular transport	21/1197	195/18723	0.0133594	0.297619	0.283203	UCHL1/TUBB/TRIM46/TMEM108/SYBU/NEFL/MYO5A/MYO1B/MYO1A/MGARP/MAP6/LCA5L/KIFAP3/KIF5A/KIF3C/KIF1B/KIF1A/FNBP1L/FEZ1/CALY/BICD1	21	1.87421	1.68448
GO:0031102	neuron projection regeneration	9/1197	60/18723	0.0134379	0.297619	0.283203	TNR/STK24/SPP1/PTN/PRRX1/NEFL/MAP2K1/KIAA0319/CHL1	9	1.87167	2.34624
GO:0051965	positive regulation of synapse assembly	9/1197	60/18723	0.0134379	0.297619	0.283203	UBE2V2/SLITRK3/SLITRK2/LINGO2/IL1RAPL1/GRID2/CUX2/CLSTN2/ADGRB3	9	1.87167	2.34624
GO:0036119	response to platelet-derived growth factor	5/1197	23/18723	0.0135538	0.297619	0.283203	YES1/SRC/PTN/PDGFD/FYN	5	1.86794	3.40035
GO:0042438	melanin biosynthetic process	5/1197	23/18723	0.0135538	0.297619	0.283203	SLC7A11/MC1R/GIPC1/CDH3/ASIP	5	1.86794	3.40035
GO:0099590	neurotransmitter receptor internalization	5/1197	23/18723	0.0135538	0.297619	0.283203	GSG1L/DNM3/CALY/CACNG8/CACNG5	5	1.86794	3.40035
GO:0031503	protein-containing complex localization	23/1197	220/18723	0.0138785	0.303485	0.288785	TERF1/RAP1A/POLDIP3/PCID2/NUP93/NMD3/NETO1/NDC1/MCM3AP/MAPK10/LCA5L/KIF5A/HRAS/GSG1L/GRIP1/GPC6/DNM3/CALY/CACNG8/CACNG5/ANKS1B/ALKBH5/ADAM22	23	1.85766	1.63526
GO:0007219	Notch signaling pathway	19/1197	172/18723	0.0140525	0.305462	0.290666	ZBTB7A/TM2D3/SUSD5/SRC/ROBO2/ROBO1/POSTN/ONECUT1/NOTCH2/LLGL1/FGF10/EPN1/DLL3/DLK1/CNTN1/CDH6/BMP2K/BCL6/AAK1	19	1.85225	1.72785
GO:0023061	signal release	42/1197	463/18723	0.0141078	0.305462	0.290666	VSNL1/UNC13A/UBE2Q1/SYT5/SYT3/SYT2/SYT13/SYN3/SYBU/SV2A/SRI/SPP1/SMAD2/SLC32A1/SLC16A10/SIRT3/SCG5/RIMS4/RAP1A/PTPRN2/PREPL/PINK1/NCS1/NAPB/MAP2K6/LIN7A/KDM5B/KCNQ1/KCNMB4/GRIN3A/GRIK5/GIPC1/ENSA/DOC2B/CRY2/CRHR1/CHRNB2/CHRNA3/C1QTNF3/ATP5PF/AGTR1/ABAT	42	1.85054	1.41889
GO:0006814	sodium ion transport	25/1197	245/18723	0.0141428	0.305462	0.290666	SLC6A5/SLC6A2/SLC6A16/SLC6A15/SLC5A7/SLC12A3/SCN5A/SCN2A/PKD2/P2RX7/NOS1/NKAIN3/NKAIN1/NETO2/NETO1/NALCN/KLHL3/KCNQ1/HCN4/GLRX/FGF12/CNTN1/ATP1B4/ATP1B2/ANO6	25	1.84946	1.59608
GO:0061515	myeloid cell development	10/1197	71/18723	0.0144583	0.311	0.295936	ZBTB7A/TSPAN2/SRC/SLC4A1/SLC11A2/NOTCH2/FBN1/BRD1/BCL6/ABI1	10	1.83988	2.20304
GO:0043966	histone H3 acetylation	9/1197	61/18723	0.0148966	0.317834	0.302439	ZNF451/SUPT7L/SUPT3H/POLE3/MYOD1/MCM3AP/IRF4/BRD1/BRCA1	9	1.82691	2.30778
GO:0060998	regulation of dendritic spine development	9/1197	61/18723	0.0148966	0.317834	0.302439	UBE3A/PAK3/KIF1A/GRIN3A/EIF4G2/DNM3/CUX2/BAIAP2/ACTR2	9	1.82691	2.30778
GO:0015850	organic hydroxy compound transport	28/1197	284/18723	0.0151308	0.320239	0.304727	VPS4B/SYT5/SYT3/SYT2/SYT13/STX12/STRA6/STARD4/SPP1/SLCO2B1/SLC6A2/SLC51B/SLC29A4/SCP2D1/RAB3B/PINK1/OSBPL2/NOS1/LIPG/LIMA1/KDM5B/KCNQ1/GRAMD1A/EMB/CRHR1/CHRNB2/AGTR1/ABAT	28	1.82014	1.54213
GO:0072659	protein localization to plasma membrane	28/1197	284/18723	0.0151308	0.320239	0.304727	ZDHHC22/TMBIM1/SORBS1/SMURF1/SLC4A1/RAP1A/RAMP3/RAB3B/PREPL/NFASC/NECTIN3/MYO5A/MACF1/LGALS3/JUP/ITGB1/IKBKB/GRIP1/GORASP2/F11R/EHD2/EFR3A/DPP6/DCHS1/CSRP3/CDH2/ATP2C2/ACTN2	28	1.82014	1.54213
GO:0090150	establishment of protein localization to membrane	26/1197	260/18723	0.015897	0.33257	0.316461	ZDHHC22/ZDHHC15/VPS37A/TCAF1/SLC51B/SGTB/SAMM50/REEP1/PREPL/PEX19/PAK1/NECTIN3/NACAD/MAPK10/MAIP1/MACF1/HRAS/GRIP1/GORASP2/GOLGA7B/GET1/FYN/EMC8/EMC1/CD24/AGK	26	1.79868	1.56416
GO:0006582	melanin metabolic process	5/1197	24/18723	0.0162401	0.33257	0.316461	SLC7A11/MC1R/GIPC1/CDH3/ASIP	5	1.78941	3.25867
GO:0038095	Fc-epsilon receptor signaling pathway	5/1197	24/18723	0.0162401	0.33257	0.316461	VAV2/TRAF6/NR4A3/MAPK10/IKBKB	5	1.78941	3.25867
GO:0007635	chemosensory behavior	4/1197	16/18723	0.0162814	0.33257	0.316461	WFS1/TRPV1/P2RX3/CFAP69	4	1.78831	3.9104
GO:0042407	cristae formation	4/1197	16/18723	0.0162814	0.33257	0.316461	SAMM50/PINK1/APOOL/AFG3L2	4	1.78831	3.9104
GO:0061548	ganglion development	4/1197	16/18723	0.0162814	0.33257	0.316461	UNC5C/SEMA3A/NRP2/FZD3	4	1.78831	3.9104
GO:0072109	glomerular mesangium development	4/1197	16/18723	0.0162814	0.33257	0.316461	PDGFD/PDGFB/CFLAR/ACTA2	4	1.78831	3.9104
GO:0099633	protein localization to postsynaptic specialization membrane	4/1197	16/18723	0.0162814	0.33257	0.316461	RAP1A/HRAS/GPC6/ADAM22	4	1.78831	3.9104
GO:0099645	neurotransmitter receptor localization to postsynaptic specialization membrane	4/1197	16/18723	0.0162814	0.33257	0.316461	RAP1A/HRAS/GPC6/ADAM22	4	1.78831	3.9104
GO:0016079	synaptic vesicle exocytosis	13/1197	105/18723	0.0163619	0.332784	0.316665	UNC13A/SYT5/SYT2/SV2A/RIMS4/RAP1A/PREPL/NCS1/NAPB/GRIN3A/GRIK5/GIPC1/DOC2B	13	1.78617	1.93658
GO:0046148	pigment biosynthetic process	9/1197	62/18723	0.0164686	0.332784	0.316665	UROD/SRRD/SLC7A11/SLC11A2/MC1R/IREB2/GIPC1/CDH3/ASIP	9	1.78334	2.27056
GO:0045185	maintenance of protein location	12/1197	94/18723	0.0164813	0.332784	0.316665	VPS13D/TAF8/SUPT7L/SRI/PKD2/PINK1/OS9/NBL1/GRIK5/FBN2/FBN1/FAF1	12	1.78301	1.9968
GO:0031103	axon regeneration	8/1197	52/18723	0.01667	0.335309	0.319068	TNR/STK24/SPP1/PTN/NEFL/MAP2K1/KIAA0319/CHL1	8	1.77806	2.4064
GO:0048048	embryonic eye morphogenesis	6/1197	33/18723	0.0168689	0.335469	0.31922	STRA6/SP3/MFAP5/MFAP2/FBN2/FBN1	6	1.77291	2.84393
GO:0099174	regulation of presynapse organization	6/1197	33/18723	0.0168689	0.335469	0.31922	SLITRK3/SLITRK2/NTRK3/MDGA1/IL1RAPL1/GPC6	6	1.77291	2.84393
GO:1905606	regulation of presynapse assembly	6/1197	33/18723	0.0168689	0.335469	0.31922	SLITRK3/SLITRK2/NTRK3/MDGA1/IL1RAPL1/GPC6	6	1.77291	2.84393
GO:0043523	regulation of neuron apoptotic process	22/1197	212/18723	0.0171409	0.338798	0.322388	WFS1/VSTM2L/UNC5B/UBE2V2/PINK1/PAK3/NRBP2/NQO2/NF1/NEFL/NAIP/ITGA1/HRAS/GRIK5/GRID2/FYN/EGLN3/CPEB4/CNTFR/CDC34/BOK/AGAP2	22	1.76597	1.62319
GO:0140014	mitotic nuclear division	28/1197	287/18723	0.0171849	0.338798	0.322388	ZWINT/VPS4B/UBE2S/TTN/TTK/SGO2/REEP4/REEP3/PDS5B/PDS5A/PDGFB/PCID2/OBSL1/NUSAP1/NIPBL/NCAPH/MTBP/KIF15/IGF1/GEN1/EPS8/DYNC1LI1/CTDP1/CENPK/CENPC/BUB1B/BTC/ABRAXAS2	28	1.76485	1.52601
GO:0071902	positive regulation of protein serine/threonine kinase activity	21/1197	200/18723	0.0173481	0.338798	0.322388	TRAF6/SRC/ROBO1/PKD2/PDGFD/PDGFC/PDGFB/PAK1/NTRK3/MAP4K2/MAP2K6/MAP2K2/MAP2K1/MAGED1/HRAS/FGF1/ETAA1/DBF4B/CDK5R2/CD24/BMPR1B	21	1.76075	1.64237
GO:0051865	protein autoubiquitination	10/1197	73/18723	0.0173578	0.338798	0.322388	UHRF1/UBE3A/UBE2D3/TRAF6/RNFT1/RNF187/RNF141/MARCHF7/BRCA1/ASB4	10	1.76051	2.14269
GO:0051937	catecholamine transport	10/1197	73/18723	0.0173578	0.338798	0.322388	SYT5/SYT3/SYT2/SYT13/SLC6A2/SLC29A4/RAB3B/PINK1/CHRNB2/ABAT	10	1.76051	2.14269
GO:0015844	monoamine transport	11/1197	84/18723	0.0177584	0.342542	0.325951	SYT5/SYT3/SYT2/SYT13/SLC6A2/SLC29A4/RAB3B/PINK1/NOS1/CHRNB2/ABAT	11	1.7506	2.04831
GO:0008593	regulation of Notch signaling pathway	12/1197	95/18723	0.0178042	0.342542	0.325951	ZBTB7A/TM2D3/SRC/ROBO2/ROBO1/POSTN/LLGL1/FGF10/DLK1/BMP2K/BCL6/AAK1	12	1.74948	1.97578
GO:1990823	response to leukemia inhibitory factor	12/1197	95/18723	0.0178042	0.342542	0.325951	TLE4/RPS16/RNMT/PFKP/NRP2/NR5A2/KLF5/KDM5B/ICAM1/EXT1/EPS8/ABCD4	12	1.74948	1.97578
GO:0006887	exocytosis	33/1197	352/18723	0.0178096	0.342542	0.325951	VSNL1/VPS4B/UNC13A/TRIM72/SYTL2/SYT5/SYT3/SYT2/SYT16/SYT13/SV2A/SCRN1/SCAMP5/RIMS4/RAP1A/RAB3B/PREPL/PAK1/NR4A3/NCS1/NAPB/LLGL1/LIN7A/LGI3/IL1RAPL1/GRIN3A/GRIK5/GIPC1/EXOC2/DOC2B/CDK5R2/ATP9A/ANXA3	33	1.74935	1.4664
GO:0007613	memory	14/1197	118/18723	0.0184136	0.351987	0.334938	SHISA7/SCN2A/PTN/PLCB1/PAK5/NQO2/NETO1/KCNK10/CUX2/CSMD1/CHRNB2/CHRNA7/CAMK4/BRINP1	14	1.73486	1.85578
GO:0006486	protein glycosylation	23/1197	226/18723	0.0185661	0.351987	0.334938	TMTC2/ST8SIA3/ST8SIA1/ST6GALNAC5/ST6GALNAC3/ST6GAL1/ST3GAL4/SLC51B/POGLUT3/MGAT4A/MGAT3/GXYLT1/GGTA1/GALNTL6/GALNT7/GALNT5/GALNT18/GALNT13/GALNT10/GAL3ST1/EXT1/CRPPA/C1GALT1C1	23	1.73128	1.59184
GO:0043413	macromolecule glycosylation	23/1197	226/18723	0.0185661	0.351987	0.334938	TMTC2/ST8SIA3/ST8SIA1/ST6GALNAC5/ST6GALNAC3/ST6GAL1/ST3GAL4/SLC51B/POGLUT3/MGAT4A/MGAT3/GXYLT1/GGTA1/GALNTL6/GALNT7/GALNT5/GALNT18/GALNT13/GALNT10/GAL3ST1/EXT1/CRPPA/C1GALT1C1	23	1.73128	1.59184
GO:0032210	regulation of telomere maintenance via telomerase	8/1197	53/18723	0.0185678	0.351987	0.334938	TERF1/SRC/NAF1/HNRNPC/HNRNPA1/GNL3L/EXOSC10/CCT3	8	1.73124	2.361
GO:0051056	regulation of small GTPase mediated signal transduction	29/1197	302/18723	0.0188584	0.353663	0.336533	VAV2/TRIM67/STARD13/SRC/SIPA1L1/SH2B2/ROBO1/RALGPS2/RALGPS1/PSD2/OBSCN/NOTCH2/KCTD13/ITGB1/IGF1/HRAS/FGF10/FGD3/FGD1/F11R/EPS8/DOCK8/DENND3/BCR/BCL6/ARHGEF9/ARHGAP24/ARHGAP17/ADGRG1	29	1.7245	1.50201
GO:0031532	actin cytoskeleton reorganization	13/1197	107/18723	0.0188975	0.353663	0.336533	SIPA1L1/PDLIM4/PAK1/NTRK3/NRK/NOTCH2/HRAS/GAB1/FGF10/FARP2/F11R/EPS8/BAIAP2	13	1.7236	1.90038
GO:0015914	phospholipid transport	12/1197	96/18723	0.0192051	0.353663	0.336533	XKR7/XKR6/SLC4A1/SCP2D1/PLSCR5/P2RX7/OSBPL2/ATP9A/ATP8B4/ANO6/ANO4/ANO3	12	1.71658	1.9552
GO:0044550	secondary metabolite biosynthetic process	5/1197	25/18723	0.0192582	0.353663	0.336533	SLC7A11/MC1R/GIPC1/CDH3/ASIP	5	1.71538	3.12832
GO:0072012	glomerulus vasculature development	5/1197	25/18723	0.0192582	0.353663	0.336533	PDGFD/PDGFB/NOTCH2/CFLAR/ACTA2	5	1.71538	3.12832
GO:0090312	positive regulation of protein deacetylation	5/1197	25/18723	0.0192582	0.353663	0.336533	PRKD2/PRKD1/PINK1/NIPBL/BCL6	5	1.71538	3.12832
GO:0099560	synaptic membrane adhesion	5/1197	25/18723	0.0192582	0.353663	0.336533	SPARCL1/SLITRK3/SLITRK2/MDGA1/GPC6	5	1.71538	3.12832
GO:0055013	cardiac muscle cell development	11/1197	85/18723	0.0192602	0.353663	0.336533	TTN/PAK1/OBSL1/NRAP/NEB/IGF1/FHOD3/CTDP1/CSRP3/ACTN2/ACTC1	11	1.71534	2.02421
GO:0072384	organelle transport along microtubule	11/1197	85/18723	0.0192602	0.353663	0.336533	UCHL1/TRIM46/SYBU/NEFL/MGARP/KIFAP3/KIF5A/KIF3C/KIF1A/FEZ1/BICD1	11	1.71534	2.02421
GO:0007009	plasma membrane organization	16/1197	142/18723	0.0193519	0.354113	0.336961	XKR7/XKR6/TRIM72/SPESP1/SPACA6/SLC4A1/PLSCR5/P2RX7/OSBPL2/FNBP1L/EHD2/CSRP3/BAIAP2/ANO6/ANO4/ANO3	16	1.71328	1.76243
GO:0048015	phosphatidylinositol-mediated signaling	19/1197	178/18723	0.0195536	0.356566	0.339295	UNC5B/UBE3A/SRC/ROR1/PRR5L/PLCB4/PLCB1/PDGFD/PDGFC/PDGFB/NYAP2/NTRK3/NF1/NCS1/IL18/IGF1/FYN/FN1/DCN	19	1.70877	1.66961
GO:0003184	pulmonary valve morphogenesis	4/1197	17/18723	0.020236	0.362734	0.345164	STRA6/ROBO2/ROBO1/NOTCH2	4	1.69388	3.68038
GO:0030322	stabilization of membrane potential	4/1197	17/18723	0.020236	0.362734	0.345164	KCNK6/KCNK3/KCNK13/KCNK10	4	1.69388	3.68038
GO:0046855	inositol phosphate dephosphorylation	4/1197	17/18723	0.020236	0.362734	0.345164	SYNJ2/MTMR7/INPP4B/IMPA2	4	1.69388	3.68038
GO:0048791	calcium ion-regulated exocytosis of neurotransmitter	4/1197	17/18723	0.020236	0.362734	0.345164	UNC13A/SYT5/SYT2/DOC2B	4	1.69388	3.68038
GO:0072673	lamellipodium morphogenesis	4/1197	17/18723	0.020236	0.362734	0.345164	SRC/CD44/ARHGEF7/ABI1	4	1.69388	3.68038
GO:0006865	amino acid transport	16/1197	143/18723	0.0205441	0.366628	0.34887	TRPV1/SV2A/SLC7A2/SLC7A14/SLC7A11/SLC6A5/SLC6A15/SLC32A1/SLC1A4/SLC1A2/SLC17A5/SLC16A10/ITGB1/GIPC1/CLN8/ABAT	16	1.68731	1.75011
GO:0089718	amino acid import across plasma membrane	7/1197	44/18723	0.0205924	0.366628	0.34887	SLC7A2/SLC7A11/SLC6A5/SLC1A4/SLC1A2/ITGB1/CLN8	7	1.68629	2.48844
GO:0034767	positive regulation of ion transmembrane transport	18/1197	167/18723	0.0207126	0.367526	0.349725	TRDN/TCAF1/SRI/RAMP3/PKD2/PINK1/P2RX7/NOS1/LRRC55/KCNQ1/KCNC1/JPH2/ITGB1/GLRX/CRACR2A/ATP1B2/ANO6/ACTN2	18	1.68377	1.68592
GO:0014065	phosphatidylinositol 3-kinase signaling	16/1197	144/18723	0.0217913	0.372685	0.354633	UNC5B/UBE3A/SRC/ROR1/PRR5L/PDGFD/PDGFC/PDGFB/NYAP2/NTRK3/NF1/IL18/IGF1/FYN/FN1/DCN	16	1.66172	1.73796
GO:0035418	protein localization to synapse	9/1197	65/18723	0.0219108	0.372685	0.354633	ZDHHC15/RAP1A/MAPK10/KIF5A/HRAS/GRIP1/GPC6/BAIAP2/ADAM22	9	1.65934	2.16576
GO:0046513	ceramide biosynthetic process	9/1197	65/18723	0.0219108	0.372685	0.354633	ST8SIA3/ST6GALNAC5/ST6GALNAC3/SPTSSB/SPTSSA/SIRT3/GAL3ST1/CLN8/AGK	9	1.65934	2.16576
GO:0051924	regulation of calcium ion transport	25/1197	255/18723	0.0221514	0.372685	0.354633	YWHAE/WFS1/TRDN/TMEM38A/SRI/RAMP3/PRKD1/PKD2/PDGFB/P2RX7/P2RX3/NOS1/LGALS3/JPH4/JPH2/ICAM1/GNB5/GNAO1/FYN/EPB41/CRHR1/CRACR2A/CASQ2/CACNG1/ATP2C2	25	1.6546	1.53349
GO:0010765	positive regulation of sodium ion transport	6/1197	35/18723	0.0221928	0.372685	0.354633	SCN5A/NOS1/GLRX/FGF12/CNTN1/ATP1B2	6	1.65379	2.68142
GO:0045880	positive regulation of smoothened signaling pathway	6/1197	35/18723	0.0221928	0.372685	0.354633	TTC23/SCUBE1/PRRX1/PDCL/GAS8/CIBAR1	6	1.65379	2.68142
GO:0002291	T cell activation via T cell receptor contact with antigen bound to MHC molecule on antigen presenting cell	3/1197	10/18723	0.0222762	0.372685	0.354633	LGALS3/ICAM1/FGL2	3	1.65216	4.69248
GO:0006547	histidine metabolic process	3/1197	10/18723	0.0222762	0.372685	0.354633	MTHFD2L/MTHFD1/HNMT	3	1.65216	4.69248
GO:0010968	regulation of microtubule nucleation	3/1197	10/18723	0.0222762	0.372685	0.354633	PAK1/DCTN1/ARHGEF7	3	1.65216	4.69248
GO:0010992	ubiquitin recycling	3/1197	10/18723	0.0222762	0.372685	0.354633	UBE2S/UBE2K/PINK1	3	1.65216	4.69248
GO:0018401	peptidyl-proline hydroxylation to 4-hydroxy-L-proline	3/1197	10/18723	0.0222762	0.372685	0.354633	P4HA3/P4HA2/EGLN3	3	1.65216	4.69248
GO:0031055	chromatin remodeling at centromere	3/1197	10/18723	0.0222762	0.372685	0.354633	MIS18A/ITGB3BP/CENPP	3	1.65216	4.69248
GO:0038007	netrin-activated signaling pathway	3/1197	10/18723	0.0222762	0.372685	0.354633	UNC5C/UNC5B/DCC	3	1.65216	4.69248
GO:0072124	regulation of glomerular mesangial cell proliferation	3/1197	10/18723	0.0222762	0.372685	0.354633	PDGFD/PDGFB/CFLAR	3	1.65216	4.69248
GO:0140059	dendrite arborization	3/1197	10/18723	0.0222762	0.372685	0.354633	SEMA3A/PTN/CHRNA7	3	1.65216	4.69248
GO:1901725	regulation of histone deacetylase activity	3/1197	10/18723	0.0222762	0.372685	0.354633	PRKD2/PRKD1/PINK1	3	1.65216	4.69248
GO:1901978	positive regulation of cell cycle checkpoint	3/1197	10/18723	0.0222762	0.372685	0.354633	PCID2/GEN1/DYNC1LI1	3	1.65216	4.69248
GO:1905809	negative regulation of synapse organization	3/1197	10/18723	0.0222762	0.372685	0.354633	SLIT1/ROBO2/PTN	3	1.65216	4.69248
GO:0034643	establishment of mitochondrion localization, microtubule-mediated	5/1197	26/18723	0.0226221	0.375348	0.357167	UCHL1/SYBU/NEFL/MGARP/FEZ1	5	1.64547	3.008
GO:0047497	mitochondrion transport along microtubule	5/1197	26/18723	0.0226221	0.375348	0.357167	UCHL1/SYBU/NEFL/MGARP/FEZ1	5	1.64547	3.008
GO:0006869	lipid transport	36/1197	398/18723	0.0226491	0.375348	0.357167	XKR7/XKR6/VPS51/VPS4B/STX12/STRA6/STOML1/STARD4/STARD10/SPP1/SLCO2B1/SLC51B/SLC4A1/SCP2D1/PLSCR5/PLA2G5/P2RX7/OSBPL2/MAP2K6/LIPG/LIMA1/KDM5B/KCNQ1/GRAMD1A/FABP5/CRY2/CRHR1/CLN8/ATP9A/ATP8B4/ATP5PF/ANO6/ANO4/ANO3/AGTR1/ABCD4	36	1.64495	1.41482
GO:0000768	syncytium formation by plasma membrane fusion	8/1197	55/18723	0.0228176	0.375366	0.357184	NOS1/NFATC2/MYOD1/JAM2/EHD2/DYRK1B/CFLAR/ADGRB3	8	1.64173	2.27514
GO:0140253	cell-cell fusion	8/1197	55/18723	0.0228176	0.375366	0.357184	NOS1/NFATC2/MYOD1/JAM2/EHD2/DYRK1B/CFLAR/ADGRB3	8	1.64173	2.27514
GO:0008361	regulation of cell size	19/1197	181/18723	0.0228638	0.375366	0.357184	VAV2/TRIM46/TNR/SPP1/SLC12A3/SEMA3A/RND2/PAK1/P2RX7/NRCAM/MACF1/LAMTOR4/KIAA0319/FN1/EIF4G2/DCC/CLN8/BARHL2/ANO6	19	1.64085	1.64194
GO:0042551	neuron maturation	7/1197	45/18723	0.0230834	0.377793	0.359494	SRRM4/NRCAM/FEV/FARP2/CNTNAP2/ADGRB3/ACTL6B	7	1.6367	2.43314
GO:0061387	regulation of extent of cell growth	13/1197	110/18723	0.0232403	0.379184	0.360817	TRIM46/TNR/SPP1/SEMA3A/RND2/PAK1/NRCAM/MACF1/KIAA0319/FN1/EIF4G2/DCC/BARHL2	13	1.63376	1.84855
GO:0021549	cerebellum development	12/1197	99/18723	0.0239019	0.387578	0.368805	XRCC1/SPTBN2/SCN5A/PTN/PAK1/MAP2K1/KCNC1/GRID2/CNTN1/CDK5R2/ATIC/ABAT	12	1.62157	1.89595
GO:0060996	dendritic spine development	12/1197	99/18723	0.0239019	0.387578	0.368805	ZDHHC15/UBE3A/SIPA1L1/PAK3/KIF1A/GRIN3A/EIF4G2/DNM3/CUX2/CTNND2/BAIAP2/ACTR2	12	1.62157	1.89595
GO:0048017	inositol lipid-mediated signaling	19/1197	182/18723	0.0240574	0.388903	0.370065	UNC5B/UBE3A/SRC/ROR1/PRR5L/PLCB4/PLCB1/PDGFD/PDGFC/PDGFB/NYAP2/NTRK3/NF1/NCS1/IL18/IGF1/FYN/FN1/DCN	19	1.61875	1.63291
GO:0032147	activation of protein kinase activity	15/1197	134/18723	0.0242852	0.391386	0.372429	TRAF6/SRC/PINK1/PDGFC/PDGFB/NTRK3/NRG3/MAP2K1/IL18/IGF1/GPRC5C/FGF1/DBF4B/CHRNA3/AGAP2	15	1.61466	1.75093
GO:0002643	regulation of tolerance induction	4/1197	18/18723	0.0247317	0.393765	0.374692	PHLPP1/MARCHF7/IRAK3/CBLB	4	1.60675	3.47591
GO:0035930	corticosteroid hormone secretion	4/1197	18/18723	0.0247317	0.393765	0.374692	KCNQ1/CRY2/CRHR1/AGTR1	4	1.60675	3.47591
GO:0046838	phosphorylated carbohydrate dephosphorylation	4/1197	18/18723	0.0247317	0.393765	0.374692	SYNJ2/MTMR7/INPP4B/IMPA2	4	1.60675	3.47591
GO:0071786	endoplasmic reticulum tubular network organization	4/1197	18/18723	0.0247317	0.393765	0.374692	REEP4/REEP3/REEP1/RAB18	4	1.60675	3.47591
GO:0022029	telencephalon cell migration	8/1197	56/18723	0.0251805	0.394637	0.375522	TNR/ROBO1/NRG3/MDGA1/FBXO45/CDK5R2/BMERB1/ADGRG1	8	1.59894	2.23451
GO:0048008	platelet-derived growth factor receptor signaling pathway	8/1197	56/18723	0.0251805	0.394637	0.375522	ZFAND5/SRC/PDGFD/PDGFC/PDGFB/NR4A3/CBLB/BCR	8	1.59894	2.23451
GO:0051653	spindle localization	8/1197	56/18723	0.0251805	0.394637	0.375522	SAPCD2/NUSAP1/MAP4/LLGL1/ITGB1/FGF10/DCTN1/ACTR2	8	1.59894	2.23451
GO:0090175	regulation of establishment of planar polarity	8/1197	56/18723	0.0251805	0.394637	0.375522	SMURF1/SAPCD2/ROR1/NPHP3/MLLT3/GPC6/FZD3/CELSR3	8	1.59894	2.23451
GO:0038179	neurotrophin signaling pathway	6/1197	36/18723	0.0252358	0.394637	0.375522	TMEM108/SRC/RAP1A/NTRK3/KIDINS220/CYFIP2	6	1.59798	2.60693
GO:1903539	protein localization to postsynaptic membrane	6/1197	36/18723	0.0252358	0.394637	0.375522	RAP1A/MAPK10/HRAS/GRIP1/GPC6/ADAM22	6	1.59798	2.60693
GO:0051258	protein polymerization	28/1197	297/18723	0.0256714	0.398333	0.379039	UBE2S/UBE2K/TUBGCP4/TTBK1/STMN2/SPTBN2/PSTPIP2/PLEKHG2/PINK1/PAK3/PAK1/NEFL/NAV3/ICAM1/FHOD3/FAM107A/EPS8/DNAI3/DCTN1/CYFIP2/CDC42EP1/CASQ2/CAPZB/BAIAP2/ARPC4/ARHGEF7/ADD2/ACTR2	28	1.59055	1.47463
GO:0001101	response to acid chemical	15/1197	135/18723	0.0257681	0.398333	0.379039	XBP1/SLC1A2/PTN/PKD2/PDGFD/PDGFC/MEAK7/MAPK10/LAMTOR4/ICAM1/FYN/CPEB4/COL6A1/COL18A1/BAIAP2	15	1.58892	1.73796
GO:0042398	cellular modified amino acid biosynthetic process	7/1197	46/18723	0.0257745	0.398333	0.379039	SLC7A11/SLC1A2/MTHFD1/GGT7/CKM/ATIC/ACADM	7	1.58881	2.38024
GO:0050919	negative chemotaxis	7/1197	46/18723	0.0257745	0.398333	0.379039	UNC5C/SLIT1/SEMA3A/ROBO2/ROBO1/NRP2/NRG3	7	1.58881	2.38024
GO:0072665	protein localization to vacuole	9/1197	67/18723	0.0261884	0.403547	0.384	VPS37A/VPS13D/SMURF1/MEAK7/LMBRD1/LAMTOR4/LAMP2/CACNG8/CACNG5	9	1.58189	2.10111
GO:0032781	positive regulation of ATPase activity	5/1197	27/18723	0.0263441	0.404763	0.385157	TPM1/MYL4/FGF10/DNAJC10/ATP1B2	5	1.57932	2.89659
GO:0008306	associative learning	10/1197	78/18723	0.0264541	0.40511	0.385488	TNR/SLC7A11/NF1/NETO1/ITGB1/ELAVL4/CSMD1/CLN8/CHRNB2/ACTR2	10	1.57751	2.00533
GO:0043406	positive regulation of MAP kinase activity	13/1197	112/18723	0.0265205	0.40511	0.385488	TRAF6/SRC/ROBO1/PDGFD/PDGFC/PDGFB/PAK1/NTRK3/MAP4K2/MAGED1/HRAS/FGF1/CD24	13	1.57642	1.81554
GO:0044272	sulfur compound biosynthetic process	16/1197	148/18723	0.02736	0.415525	0.395398	ST3GAL4/SLC7A11/SLC35B2/SLC1A2/PDHA2/PAPSS1/MTHFD2L/MTHFD1/HACD1/GLCE/GGTA1/GGT7/EXT1/ELOVL4/CHST12/ACACA	16	1.56288	1.69098
GO:0050905	neuromuscular process	16/1197	148/18723	0.02736	0.415525	0.395398	XRCC1/UCHL1/TNR/STRA6/RCSD1/PCDH15/NEFL/KCNQ1/JPH4/GRIN3A/GRID2/FGF12/DCTN1/CSMD1/CLN8/CHRNA1	16	1.56288	1.69098
GO:0006949	syncytium formation	8/1197	57/18723	0.0277089	0.419615	0.39929	NOS1/NFATC2/MYOD1/JAM2/EHD2/DYRK1B/CFLAR/ADGRB3	8	1.55738	2.19531
GO:0010469	regulation of signaling receptor activity	18/1197	173/18723	0.0283656	0.423918	0.403384	SRC/SHISA9/SHISA7/RAMP3/PINK1/NPTXR/NETO2/NETO1/MAPK8IP2/ITGB1/GSG1L/DLGAP2/DLGAP1/CBLB/CACNG8/CACNG5/BTC/BICD1	18	1.54721	1.62745
GO:0009247	glycolipid biosynthetic process	9/1197	68/18723	0.0285347	0.423918	0.403384	ST8SIA3/ST8SIA1/ST6GALNAC5/ST6GALNAC3/ST3GAL4/PIGN/PIGK/PGAP4/GAL3ST1	9	1.54463	2.07021
GO:0050775	positive regulation of dendrite morphogenesis	6/1197	37/18723	0.0285445	0.423918	0.403384	PAK3/OBSL1/IL1RAPL1/CUX2/BAIAP2/ACTR2	6	1.54448	2.53648
GO:0051294	establishment of spindle orientation	6/1197	37/18723	0.0285445	0.423918	0.403384	SAPCD2/MAP4/LLGL1/ITGB1/FGF10/DCTN1	6	1.54448	2.53648
GO:0097484	dendrite extension	6/1197	37/18723	0.0285445	0.423918	0.403384	UNC13A/TMEM108/SYT3/SYT2/SMURF1/CYFIP2	6	1.54448	2.53648
GO:0045747	positive regulation of Notch signaling pathway	7/1197	47/18723	0.0286721	0.423918	0.403384	TM2D3/SRC/ROBO2/ROBO1/FGF10/BMP2K/AAK1	7	1.54254	2.3296
GO:1903170	negative regulation of calcium ion transmembrane transport	7/1197	47/18723	0.0286721	0.423918	0.403384	YWHAE/TRDN/SRI/PKD2/GNB5/CRHR1/CASQ2	7	1.54254	2.3296
GO:0055007	cardiac muscle cell differentiation	14/1197	125/18723	0.0287463	0.423918	0.403384	TTN/SOX6/PAK1/OBSL1/NRAP/NEB/ITGB1/IGF1/FHOD3/CTDP1/CSRP3/ACTN2/ACTC1/ACADM	14	1.54142	1.75186
GO:2000027	regulation of animal organ morphogenesis	14/1197	125/18723	0.0287463	0.423918	0.403384	SMURF1/SAPCD2/ROR1/ROBO2/ROBO1/NPHP3/MLLT3/MAGED1/GPC6/FZD3/FGF10/FGF1/CELSR3/AJAP1	14	1.54142	1.75186
GO:0006054	N-acetylneuraminate metabolic process	3/1197	11/18723	0.0291996	0.423918	0.403384	ST6GAL1/GNPDA2/CMAS	3	1.53462	4.26589
GO:0009235	cobalamin metabolic process	3/1197	11/18723	0.0291996	0.423918	0.403384	LMBRD1/CLYBL/ABCD4	3	1.53462	4.26589
GO:0035581	sequestering of extracellular ligand from receptor	3/1197	11/18723	0.0291996	0.423918	0.403384	NBL1/FBN2/FBN1	3	1.53462	4.26589
GO:0072110	glomerular mesangial cell proliferation	3/1197	11/18723	0.0291996	0.423918	0.403384	PDGFD/PDGFB/CFLAR	3	1.53462	4.26589
GO:0086070	SA node cell to atrial cardiac muscle cell communication	3/1197	11/18723	0.0291996	0.423918	0.403384	SCN5A/HCN4/GJC1	3	1.53462	4.26589
GO:2000392	regulation of lamellipodium morphogenesis	3/1197	11/18723	0.0291996	0.423918	0.403384	SRC/CD44/ARHGEF7	3	1.53462	4.26589
GO:0030050	vesicle transport along actin filament	4/1197	19/18723	0.0297826	0.426506	0.405847	MYO5A/MYO1B/MYO1A/FNBP1L	4	1.52604	3.29297
GO:0060065	uterus development	4/1197	19/18723	0.0297826	0.426506	0.405847	STRA6/SRC/NIPBL/KDM5B	4	1.52604	3.29297
GO:0071545	inositol phosphate catabolic process	4/1197	19/18723	0.0297826	0.426506	0.405847	SYNJ2/MTMR7/INPP4B/IMPA2	4	1.52604	3.29297
GO:1901739	regulation of myoblast fusion	4/1197	19/18723	0.0297826	0.426506	0.405847	NFATC2/MYOD1/EHD2/CFLAR	4	1.52604	3.29297
GO:1903204	negative regulation of oxidative stress-induced neuron death	4/1197	19/18723	0.0297826	0.426506	0.405847	SLC7A11/PINK1/NR4A3/MEAK7	4	1.52604	3.29297
GO:0021987	cerebral cortex development	13/1197	114/18723	0.0301282	0.430006	0.409178	ROBO1/PLCB1/NF1/NEFL/MDGA1/FBXO45/EMX2/CNTNAP2/CDK5R2/CDH2/BMERB1/ATIC/ADGRG1	13	1.52103	1.78369
GO:0051952	regulation of amine transport	11/1197	91/18723	0.0303047	0.430006	0.409178	SYT5/SYT3/SYT2/SYT13/SV2A/RAB3B/PINK1/ITGB1/CHRNB2/CHRNA3/ABAT	11	1.51849	1.89074
GO:0055006	cardiac cell development	11/1197	91/18723	0.0303047	0.430006	0.409178	TTN/PAK1/OBSL1/NRAP/NEB/IGF1/FHOD3/CTDP1/CSRP3/ACTN2/ACTC1	11	1.51849	1.89074
GO:0006972	hyperosmotic response	5/1197	28/18723	0.0304349	0.430006	0.409178	RCSD1/MICU1/MAPK10/HNMT/CLDN1	5	1.51663	2.79314
GO:1903649	regulation of cytoplasmic transport	5/1197	28/18723	0.0304349	0.430006	0.409178	TRIM46/SRC/MAP2K2/MAP2K1/ATP9A	5	1.51663	2.79314
GO:0072001	renal system development	28/1197	302/18723	0.0309819	0.436563	0.415417	WFS1/TRAF3IP2/STRA6/SMAD2/ROBO2/PKD2/PDGFD/PDGFB/NPHP3/NOTCH2/NIPBL/NF1/MAGED1/KLHL3/KIF26B/FGF10/FGF1/FBN1/EXT1/EMX2/DCN/DCHS1/CFLAR/CD24/BASP1/ARG2/AGTR1/ACTA2	28	1.50889	1.45021
GO:0010876	lipid localization	39/1197	448/18723	0.0311171	0.437299	0.416118	XKR7/XKR6/VPS51/VPS4B/STX12/STRA6/STOML1/STARD4/STARD10/SPP1/SLCO2B1/SLC51B/SLC4A1/SCP2D1/PLSCR5/PLA2G5/P2RX7/OSBPL2/MAP2K6/LIPG/LIMA1/KDM5B/KCNQ1/GRAMD1A/FTO/FABP5/CRY2/CRHR1/CLN8/CIDEA/BSCL2/ATP9A/ATP8B4/ATP5PF/ANO6/ANO4/ANO3/AGTR1/ABCD4	39	1.507	1.36166
GO:1905475	regulation of protein localization to membrane	18/1197	175/18723	0.0313366	0.4379	0.41669	TMBIM1/TCAF1/SORBS1/SLC7A11/SLC51B/SHISA7/RAP1A/RAMP3/PTN/PAK1/LGALS3/ITGB1/HRAS/GPC6/GPC1/FYN/CSRP3/CDH2	18	1.50395	1.60885
GO:0002027	regulation of heart rate	12/1197	103/18723	0.0314092	0.4379	0.41669	YWHAE/TRPV1/TPM1/SRI/SEMA3A/SCN5A/KCNQ1/KCNJ3/JUP/HCN4/CASQ2/ATP5PF	12	1.50294	1.82232
GO:0019233	sensory perception of pain	12/1197	103/18723	0.0314092	0.4379	0.41669	UCHL1/TRPV1/PRDM12/PHF24/P2RX7/P2RX3/NIPSNAP1/MGLL/MC1R/FYN/FABP5/CHRNB2	12	1.50294	1.82232
GO:0045839	negative regulation of mitotic nuclear division	7/1197	48/18723	0.0317821	0.441712	0.420317	ZWINT/TTK/PCID2/MTBP/GEN1/DYNC1LI1/BUB1B	7	1.49782	2.28107
GO:0007094	mitotic spindle assembly checkpoint signaling	6/1197	38/18723	0.0321263	0.441712	0.420317	ZWINT/TTK/PCID2/GEN1/DYNC1LI1/BUB1B	6	1.49314	2.46973
GO:0071173	spindle assembly checkpoint signaling	6/1197	38/18723	0.0321263	0.441712	0.420317	ZWINT/TTK/PCID2/GEN1/DYNC1LI1/BUB1B	6	1.49314	2.46973
GO:0071174	mitotic spindle checkpoint signaling	6/1197	38/18723	0.0321263	0.441712	0.420317	ZWINT/TTK/PCID2/GEN1/DYNC1LI1/BUB1B	6	1.49314	2.46973
GO:2000279	negative regulation of DNA biosynthetic process	6/1197	38/18723	0.0321263	0.441712	0.420317	TERF1/SRC/HNRNPC/HNRNPA1/GNL3L/EXOSC10	6	1.49314	2.46973
GO:2001236	regulation of extrinsic apoptotic signaling pathway	16/1197	151/18723	0.0321855	0.441712	0.420317	UNC5B/TMBIM1/SRC/PELI3/PAK5/NOL3/LGALS3/IGF1/ICAM1/FYN/FGF10/FAF1/CYLD/CFLAR/BRCA1/BMPR1B	16	1.49234	1.65739
GO:0048732	gland development	38/1197	436/18723	0.0325043	0.444929	0.423378	XBP1/UPRT/UBE3A/STRA6/SRC/SP3/SMAD2/SEMA3A/RPS16/ROBO1/RAP1A/PTN/POLB/PLXNA1/PKD2/PHF2/ONECUT1/NRG3/NPHP3/NOTCH2/NKX2-8/NF1/MAP2K1/LIMS2/LAMA1/KDM5B/IGF2R/ID2/HRAS/HMGCL/FGF10/FGF1/EXT1/CSMD1/CLDN1/CFLAR/ATP2C2/ACADM	38	1.48806	1.36326
GO:0009101	glycoprotein biosynthetic process	29/1197	317/18723	0.0332112	0.452045	0.430149	TMTC2/ST8SIA3/ST8SIA1/ST6GALNAC5/ST6GALNAC3/ST6GAL1/ST3GAL4/SLC51B/POGLUT3/PLCB1/MGAT4A/MGAT3/IGF1/GXYLT1/GLCE/GGTA1/GALNTL6/GALNT7/GALNT5/GALNT18/GALNT13/GALNT10/GAL3ST1/EXT1/CRPPA/CHST12/C1GALT1C1/BMPR1B/AATF	29	1.47872	1.43094
GO:0048010	vascular endothelial growth factor receptor signaling pathway	8/1197	59/18723	0.0332815	0.452045	0.430149	VAV2/TNMD/SRC/PRKD2/PRKD1/FYN/FGF10/CNMD	8	1.4778	2.1209
GO:2001258	negative regulation of cation channel activity	8/1197	59/18723	0.0332815	0.452045	0.430149	TRDN/SRI/PKD2/KCNRG/GNB5/FGF12/CRHR1/CASQ2	8	1.4778	2.1209
GO:0045785	positive regulation of cell adhesion	38/1197	437/18723	0.0334933	0.453753	0.431775	YES1/XBP1/TRAF6/TPM1/ST3GAL4/SRC/SOX12/SELENOK/PTN/PRKD2/PDGFB/NR4A3/LIMS2/KIFAP3/KIF26B/JUP/IL18/IGF1/ICAM1/GFUS/FYN/FRMD5/FN1/F11R/EPB41L4B/ECM2/DUSP10/DOCK8/DOCK5/DMP1/COL26A1/CD83/CD44/CD24/BCL6/ARHGEF7/ADGRG1/ADAM19	38	1.47504	1.36014
GO:0032886	regulation of microtubule-based process	23/1197	240/18723	0.0342924	0.460609	0.438299	VPS4B/TRIM46/TRIM36/STMN2/PAK1/NAV3/MAP6/MACF1/KIF15/IGBP1/GEN1/FEZ1/FAM107A/DCTN1/CYLD/CHORDC1/CFAP69/CALY/BRCA1/BMERB1/BICD1/ARHGEF7/ALMS1	23	1.4648	1.49899
GO:0070085	glycosylation	23/1197	240/18723	0.0342924	0.460609	0.438299	TMTC2/ST8SIA3/ST8SIA1/ST6GALNAC5/ST6GALNAC3/ST6GAL1/ST3GAL4/SLC51B/POGLUT3/MGAT4A/MGAT3/GXYLT1/GGTA1/GALNTL6/GALNT7/GALNT5/GALNT18/GALNT13/GALNT10/GAL3ST1/EXT1/CRPPA/C1GALT1C1	23	1.4648	1.49899
GO:1901019	regulation of calcium ion transmembrane transporter activity	11/1197	93/18723	0.0348285	0.460609	0.438299	YWHAE/TRDN/SRI/PKD2/NOS1/JPH4/JPH2/GNB5/CRHR1/CRACR2A/CASQ2	11	1.45807	1.85008
GO:0006688	glycosphingolipid biosynthetic process	5/1197	29/18723	0.0349032	0.460609	0.438299	ST8SIA3/ST8SIA1/ST6GALNAC5/ST6GALNAC3/GAL3ST1	5	1.45713	2.69683
GO:0021772	olfactory bulb development	5/1197	29/18723	0.0349032	0.460609	0.438299	SEMA3A/ROBO2/ROBO1/ID2/EXT1	5	1.45713	2.69683
GO:0051654	establishment of mitochondrion localization	5/1197	29/18723	0.0349032	0.460609	0.438299	UCHL1/SYBU/NEFL/MGARP/FEZ1	5	1.45713	2.69683
GO:0045778	positive regulation of ossification	7/1197	49/18723	0.0351099	0.460609	0.438299	PTN/P2RX7/NIPBL/FBN2/BMPR1B/ANO6/ACVR2A	7	1.45457	2.23451
GO:0070169	positive regulation of biomineral tissue development	7/1197	49/18723	0.0351099	0.460609	0.438299	PTN/P2RX7/ODAPH/FBN2/BMPR1B/ANO6/ACVR2A	7	1.45457	2.23451
GO:0086009	membrane repolarization	7/1197	49/18723	0.0351099	0.460609	0.438299	YWHAE/SCN5A/KCNQ1/KCNN2/KCNJ3/CASQ2/ATP1B2	7	1.45457	2.23451
GO:1902041	regulation of extrinsic apoptotic signaling pathway via death domain receptors	7/1197	49/18723	0.0351099	0.460609	0.438299	TMBIM1/LGALS3/ICAM1/FAF1/CFLAR/BRCA1/BMPR1B	7	1.45457	2.23451
GO:0099111	microtubule-based transport	19/1197	190/18723	0.0353797	0.460609	0.438299	UCHL1/TRIM46/TMEM108/SYBU/NPHP3/NME5/NEFL/MGARP/LCA5L/KIFAP3/KIF5A/KIF3C/KIF1B/KIF1A/KATNIP/FEZ1/DNAAF4/CALY/BICD1	19	1.45125	1.56416
GO:0043011	myeloid dendritic cell differentiation	4/1197	20/18723	0.0353979	0.460609	0.438299	TRAF6/NOTCH2/IRF4/CAMK4	4	1.45102	3.12832
GO:0061003	positive regulation of dendritic spine morphogenesis	4/1197	20/18723	0.0353979	0.460609	0.438299	PAK3/CUX2/BAIAP2/ACTR2	4	1.45102	3.12832
GO:0061318	renal filtration cell differentiation	4/1197	20/18723	0.0353979	0.460609	0.438299	NOTCH2/EXT1/CD24/BASP1	4	1.45102	3.12832
GO:0072112	glomerular visceral epithelial cell differentiation	4/1197	20/18723	0.0353979	0.460609	0.438299	NOTCH2/EXT1/CD24/BASP1	4	1.45102	3.12832
GO:1904292	regulation of ERAD pathway	4/1197	20/18723	0.0353979	0.460609	0.438299	USP14/USP13/UBQLN2/RNFT1	4	1.45102	3.12832
GO:0016575	histone deacetylation	10/1197	82/18723	0.0358602	0.463707	0.441246	SIRT3/RCOR1/PRKD2/PRKD1/PINK1/NIPBL/MTA3/MORF4L2/MIDEAS/BCL6	10	1.44539	1.90751
GO:0001822	kidney development	27/1197	293/18723	0.0359271	0.463707	0.441246	WFS1/TRAF3IP2/STRA6/SMAD2/ROBO2/PKD2/PDGFD/PDGFB/NPHP3/NOTCH2/NIPBL/NF1/MAGED1/KLHL3/KIF26B/FGF10/FGF1/FBN1/EXT1/DCN/DCHS1/CFLAR/CD24/BASP1/ARG2/AGTR1/ACTA2	27	1.44458	1.44138
GO:0031577	spindle checkpoint signaling	6/1197	39/18723	0.0359879	0.463707	0.441246	ZWINT/TTK/PCID2/GEN1/DYNC1LI1/BUB1B	6	1.44384	2.4064
GO:0086091	regulation of heart rate by cardiac conduction	6/1197	39/18723	0.0359879	0.463707	0.441246	YWHAE/SCN5A/KCNQ1/KCNJ3/JUP/HCN4	6	1.44384	2.4064
GO:0035725	sodium ion transmembrane transport	18/1197	178/18723	0.0362177	0.46553	0.442981	SLC6A5/SLC6A2/SLC6A16/SLC6A15/SLC12A3/SCN5A/SCN2A/PKD2/NOS1/NETO2/NETO1/NALCN/KCNQ1/HCN4/GLRX/FGF12/ATP1B2/ANO6	18	1.44108	1.58174
GO:0007059	chromosome segregation	31/1197	346/18723	0.0363272	0.465802	0.44324	ZWINT/VPS4B/TTN/TTK/TEX11/TERF1/SYCP2/SPC25/SMC6/SGO2/PUM1/PDS5B/PDS5A/PCID2/NUSAP1/NUP37/NIPBL/NDC1/NCAPH/MIS18A/KIF2B/HFM1/GEN1/DYNC1LI1/CENPK/CENPH/CENPC/BUB1B/BRCA1/ACTR2/ABRAXAS2	31	1.43977	1.40142
GO:0007614	short-term memory	3/1197	12/18723	0.0371216	0.466414	0.443822	CUX2/CHRNA7/BRINP1	3	1.43037	3.9104
GO:0035112	genitalia morphogenesis	3/1197	12/18723	0.0371216	0.466414	0.443822	SYCP2/NIPBL/FGF10	3	1.43037	3.9104
GO:0035933	glucocorticoid secretion	3/1197	12/18723	0.0371216	0.466414	0.443822	KCNQ1/CRY2/CRHR1	3	1.43037	3.9104
GO:0071635	negative regulation of transforming growth factor beta production	3/1197	12/18723	0.0371216	0.466414	0.443822	FN1/CDH3/CD24	3	1.43037	3.9104
GO:0072683	T cell extravasation	3/1197	12/18723	0.0371216	0.466414	0.443822	ICAM1/F11R/CD99	3	1.43037	3.9104
GO:0090557	establishment of endothelial intestinal barrier	3/1197	12/18723	0.0371216	0.466414	0.443822	ICAM1/F11R/CLDN1	3	1.43037	3.9104
GO:0150065	regulation of deacetylase activity	3/1197	12/18723	0.0371216	0.466414	0.443822	PRKD2/PRKD1/PINK1	3	1.43037	3.9104
GO:1903909	regulation of receptor clustering	3/1197	12/18723	0.0371216	0.466414	0.443822	SLC7A11/SHISA7/PTN	3	1.43037	3.9104
GO:1902414	protein localization to cell junction	11/1197	94/18723	0.03726	0.466414	0.443822	ZDHHC15/RAP1A/NECTIN3/MAPK10/KIF5A/HRAS/GRIP1/GPC6/F11R/BAIAP2/ADAM22	11	1.42876	1.8304
GO:1990830	cellular response to leukemia inhibitory factor	11/1197	94/18723	0.03726	0.466414	0.443822	TLE4/RPS16/RNMT/PFKP/NRP2/NR5A2/KLF5/KDM5B/ICAM1/EPS8/ABCD4	11	1.42876	1.8304
GO:0009100	glycoprotein metabolic process	34/1197	387/18723	0.037524	0.468606	0.445908	TMTC2/ST8SIA3/ST8SIA1/ST6GALNAC5/ST6GALNAC3/ST6GAL1/ST3GAL4/SLC51B/POGLUT3/PLCB1/MGAT4A/MGAT3/IGF1/GXYLT1/GPC1/GLCE/GGTA1/GALNTL6/GALNT7/GALNT5/GALNT18/GALNT13/GALNT10/GAL3ST1/FBXO6/EXT1/DCN/CRPPA/CNMD/CHST12/C1GALT1C1/BMPR1B/ADAMTS12/AATF	34	1.42569	1.3742
GO:2000278	regulation of DNA biosynthetic process	12/1197	106/18723	0.0380546	0.474108	0.451144	TERF1/SRC/RFC3/PRKD2/PDGFB/PAK3/NAF1/HNRNPC/HNRNPA1/GNL3L/EXOSC10/CCT3	12	1.41959	1.77075
GO:0030534	adult behavior	14/1197	130/18723	0.0383744	0.476028	0.452971	UCHL1/SPTBN2/SLC7A11/SLC1A2/PUM1/FGF12/EPS8/CNTNAP2/CLN8/CHRNB2/CHRNA3/ASIP/ADAM22/ABAT	14	1.41596	1.68448
GO:0045446	endothelial cell differentiation	13/1197	118/18723	0.0383895	0.476028	0.452971	VEZF1/TNMD/SCUBE1/RAP1A/PTN/PLCB1/IKBKB/ICAM1/F11R/COL18A1/COL15A1/CNMD/CLDN1	13	1.41579	1.72323
GO:0048678	response to axon injury	10/1197	83/18723	0.0385334	0.476028	0.452971	TNR/STK24/SPP1/SARM1/PTN/NTRK3/NEFL/MAP2K1/KIAA0319/CHL1	10	1.41416	1.88453
GO:0099054	presynapse assembly	7/1197	50/18723	0.0386603	0.476028	0.452971	SLITRK3/SLITRK2/NTRK3/MDGA1/IL1RAPL1/GPC6/CNTN5	7	1.41273	2.18982
GO:0110151	positive regulation of biomineralization	7/1197	50/18723	0.0386603	0.476028	0.452971	PTN/P2RX7/ODAPH/FBN2/BMPR1B/ANO6/ACVR2A	7	1.41273	2.18982
GO:0042246	tissue regeneration	9/1197	72/18723	0.0393903	0.481641	0.458312	PTN/POSTN/MYOD1/KPNA1/KLF5/IGF1/FGF10/DUSP10/CFLAR	9	1.40461	1.9552
GO:0030199	collagen fibril organization	8/1197	61/18723	0.0395702	0.481641	0.458312	VIPAS39/SERPINH1/NF1/LOXL1/EXT1/CRTAP/COL14A1/COL11A2	8	1.40263	2.05136
GO:0030865	cortical cytoskeleton organization	8/1197	61/18723	0.0395702	0.481641	0.458312	RND2/RHOBTB2/LLGL1/IKBKB/FHOD3/EPB41L1/EPB41/EHD2	8	1.40263	2.05136
GO:1904356	regulation of telomere maintenance via telomere lengthening	8/1197	61/18723	0.0395702	0.481641	0.458312	TERF1/SRC/NAF1/HNRNPC/HNRNPA1/GNL3L/EXOSC10/CCT3	8	1.40263	2.05136
GO:0070498	interleukin-1-mediated signaling pathway	5/1197	30/18723	0.039756	0.481641	0.458312	TRAF6/TNIP2/PLCB1/IRAK3/IKBKB	5	1.4006	2.60693
GO:0090314	positive regulation of protein targeting to membrane	5/1197	30/18723	0.039756	0.481641	0.458312	TCAF1/SLC51B/PAK1/HRAS/FYN	5	1.4006	2.60693
GO:0140058	neuron projection arborization	5/1197	30/18723	0.039756	0.481641	0.458312	SEMA3A/PTN/MACF1/GRIP1/CHRNA7	5	1.4006	2.60693
GO:0030501	positive regulation of bone mineralization	6/1197	40/18723	0.040135	0.481803	0.458466	PTN/P2RX7/FBN2/BMPR1B/ANO6/ACVR2A	6	1.39648	2.34624
GO:0030866	cortical actin cytoskeleton organization	6/1197	40/18723	0.040135	0.481803	0.458466	LLGL1/IKBKB/FHOD3/EPB41L1/EPB41/EHD2	6	1.39648	2.34624
GO:0045841	negative regulation of mitotic metaphase/anaphase transition	6/1197	40/18723	0.040135	0.481803	0.458466	ZWINT/TTK/PCID2/GEN1/DYNC1LI1/BUB1B	6	1.39648	2.34624
GO:0071526	semaphorin-plexin signaling pathway	6/1197	40/18723	0.040135	0.481803	0.458466	SEMA3A/PLXNC1/PLXNA2/PLXNA1/NRP2/FARP2	6	1.39648	2.34624
GO:0021761	limbic system development	12/1197	107/18723	0.0404745	0.483675	0.460247	XRCC1/TMEM108/SLC32A1/SEMA3A/NRP2/NEFL/FEZ1/EMX2/CNTNAP2/CDK5R2/BCAN/ANXA3	12	1.39282	1.7542
GO:0036503	ERAD pathway	12/1197	107/18723	0.0404745	0.483675	0.460247	WFS1/USP14/USP13/UBQLN2/SGTB/RNFT1/RHBDD2/OS9/NPLOC4/FOXRED2/FBXO6/DNAJC10	12	1.39282	1.7542
GO:0060537	muscle tissue development	35/1197	403/18723	0.0405817	0.483859	0.460422	ZFAND5/TTN/TPM1/TENM4/STRA6/SOX6/SMYD1/SCN5A/PKD2/PAK1/OBSL1/NRAP/NOTCH2/NF1/NEB/MYOM2/MYOD1/KLF5/JPH2/ITGB1/IGF1/ID2/HCN4/GPC1/GJC1/FHOD3/DCN/CTDP1/CSRP3/CSRP1/CHRNA1/CFLAR/ACTN2/ACTC1/ACADM	35	1.39167	1.35845
GO:0042440	pigment metabolic process	10/1197	84/18723	0.0413408	0.486979	0.463392	UROD/SRRD/SLCO2B1/SLC7A11/SLC11A2/MC1R/IREB2/GIPC1/CDH3/ASIP	10	1.38362	1.8621
GO:0003177	pulmonary valve development	4/1197	21/18723	0.0415827	0.486979	0.463392	STRA6/ROBO2/ROBO1/NOTCH2	4	1.38109	2.97935
GO:0032482	Rab protein signal transduction	4/1197	21/18723	0.0415827	0.486979	0.463392	RAB4B/RAB4A/RAB30/DENND3	4	1.38109	2.97935
GO:0048485	sympathetic nervous system development	4/1197	21/18723	0.0415827	0.486979	0.463392	SEMA3A/NRP2/NF1/FZD3	4	1.38109	2.97935
GO:0048745	smooth muscle tissue development	4/1197	21/18723	0.0415827	0.486979	0.463392	ZFAND5/STRA6/PKD2/NF1	4	1.38109	2.97935
GO:0060445	branching involved in salivary gland morphogenesis	4/1197	21/18723	0.0415827	0.486979	0.463392	SEMA3A/PLXNA1/LAMA1/FGF10	4	1.38109	2.97935
GO:0072311	glomerular epithelial cell differentiation	4/1197	21/18723	0.0415827	0.486979	0.463392	NOTCH2/EXT1/CD24/BASP1	4	1.38109	2.97935
GO:0099515	actin filament-based transport	4/1197	21/18723	0.0415827	0.486979	0.463392	MYO5A/MYO1B/MYO1A/FNBP1L	4	1.38109	2.97935
GO:0051293	establishment of spindle localization	7/1197	51/18723	0.0424378	0.494293	0.470351	SAPCD2/NUSAP1/MAP4/LLGL1/ITGB1/FGF10/DCTN1	7	1.37225	2.14689
GO:0086003	cardiac muscle cell contraction	9/1197	73/18723	0.0424886	0.494293	0.470351	SRI/SCN5A/KCNQ1/KCNN2/KCNJ3/JUP/HCN4/GJC1/FGF12	9	1.37173	1.92842
GO:0099518	vesicle cytoskeletal trafficking	9/1197	73/18723	0.0424886	0.494293	0.470351	TRIM46/SYBU/MYO5A/MYO1B/MYO1A/KIFAP3/KIF5A/KIF1A/FNBP1L	9	1.37173	1.92842
GO:0032835	glomerulus development	8/1197	62/18723	0.0429927	0.497788	0.473676	PDGFD/PDGFB/NOTCH2/EXT1/CFLAR/CD24/BASP1/ACTA2	8	1.36661	2.01827
GO:0022037	metencephalon development	12/1197	108/18723	0.0429999	0.497788	0.473676	XRCC1/SPTBN2/SCN5A/PTN/PAK1/MAP2K1/KCNC1/GRID2/CNTN1/CDK5R2/ATIC/ABAT	12	1.36653	1.73796
GO:0048675	axon extension	13/1197	120/18723	0.0430723	0.497788	0.473676	TRIM46/TNR/SLIT1/SEMA3A/PAK1/NRP2/NRCAM/MACF1/KIAA0319/ITGB1/FN1/EIF4G2/BARHL2	13	1.3658	1.69451
GO:0002064	epithelial cell development	21/1197	220/18723	0.0431812	0.497954	0.473835	VEZF1/TNMD/SRC/RAP1A/PLCB1/PDGFB/PALLD/ONECUT1/NOTCH2/KLF5/KCNQ1/IKBKB/ICAM1/FOSL2/F11R/COL18A1/COL15A1/CNMD/CLDN1/CDH2/ACTA2	21	1.36471	1.49306
GO:0007160	cell-matrix adhesion	22/1197	233/18723	0.0433873	0.499239	0.475057	SRC/SORBS1/PTPRA/POSTN/ONECUT1/NF1/MACF1/JUP/ITGB1/ITGA1/GFUS/FN1/FAM107A/ECM2/CORO2B/CD44/BCR/BCL6/ARHGEF7/AJAP1/ADAMTS12/ACTN2	22	1.36264	1.47689
GO:0051017	actin filament bundle assembly	16/1197	157/18723	0.0436636	0.500068	0.475846	TPM1/SYNPO2/SRC/SORBS1/PAK1/MYO1B/LIMA1/KCTD13/FAM107A/F11R/EPS8/CORO2B/CALD1/BAIAP2/ALMS1/ADD2	16	1.35988	1.59405
GO:0030433	ubiquitin-dependent ERAD pathway	10/1197	85/18723	0.0442849	0.500068	0.475846	WFS1/USP14/UBQLN2/SGTB/RHBDD2/OS9/NPLOC4/FOXRED2/FBXO6/DNAJC10	10	1.35374	1.84019
GO:0070296	sarcoplasmic reticulum calcium ion transport	6/1197	41/18723	0.0445724	0.500068	0.475846	TRDN/TMEM38A/SRI/NOL3/CASQ2/CACNG1	6	1.35093	2.28902
GO:1902116	negative regulation of organelle assembly	6/1197	41/18723	0.0445724	0.500068	0.475846	PINK1/NBDY/MAP4/FEZ1/CCP110/BRCA1	6	1.35093	2.28902
GO:0048285	organelle fission	41/1197	488/18723	0.0446992	0.500068	0.475846	ZWINT/VPS4B/UBE2S/TTN/TTK/TEX11/TERF1/SYCP2/SGO2/REEP4/REEP3/PSMD13/PLCB1/PINK1/PEX19/PDS5B/PDS5A/PDGFB/PDE3A/PCID2/OBSL1/NUSAP1/NIPBL/NDC1/NCAPH/MTFR1/MTBP/KIF15/IGF1/HFM1/GEN1/EPS8/DYNC1LI1/DCN/CTDP1/CENPK/CENPC/BUB1B/BTC/ACTR2/ABRAXAS2	41	1.3497	1.31415
GO:0010810	regulation of cell-substrate adhesion	21/1197	221/18723	0.0449665	0.500068	0.475846	SRC/PTPRA/PTN/POSTN/PDGFB/ONECUT1/NF1/MACF1/LIMS2/JUP/GFUS/FN1/FAM107A/ECM2/DOCK5/DMP1/CORO2B/COL26A1/BCL6/ARHGEF7/AJAP1	21	1.34711	1.48631
GO:0006779	porphyrin-containing compound biosynthetic process	5/1197	31/18723	0.0449982	0.500068	0.475846	UROD/SRRD/SLC11A2/RSAD1/IREB2	5	1.3468	2.52284
GO:0021988	olfactory lobe development	5/1197	31/18723	0.0449982	0.500068	0.475846	SEMA3A/ROBO2/ROBO1/ID2/EXT1	5	1.3468	2.52284
GO:0031063	regulation of histone deacetylation	5/1197	31/18723	0.0449982	0.500068	0.475846	PRKD2/PRKD1/PINK1/NIPBL/BCL6	5	1.3468	2.52284
GO:0033014	tetrapyrrole biosynthetic process	5/1197	31/18723	0.0449982	0.500068	0.475846	UROD/SRRD/SLC11A2/RSAD1/IREB2	5	1.3468	2.52284
GO:0036475	neuron death in response to oxidative stress	5/1197	31/18723	0.0449982	0.500068	0.475846	TBC1D24/SLC7A11/PINK1/NR4A3/MEAK7	5	1.3468	2.52284
GO:0042133	neurotransmitter metabolic process	5/1197	31/18723	0.0449982	0.500068	0.475846	SLC5A7/NOS1/HNMT/GAD2/ABAT	5	1.3468	2.52284
GO:1900027	regulation of ruffle assembly	5/1197	31/18723	0.0449982	0.500068	0.475846	ICAM1/HRAS/EPS8/DEF8/ARHGAP24	5	1.3468	2.52284
GO:0070252	actin-mediated cell contraction	11/1197	97/18723	0.0452608	0.500068	0.475846	TPM1/SRI/SCN5A/KCNQ1/KCNN2/KCNJ3/JUP/HCN4/GJC1/FGF12/ACTC1	11	1.34428	1.77379
GO:0005513	detection of calcium ion	3/1197	13/18723	0.0460214	0.500068	0.475846	KCNMB4/KCNMB2/CASQ2	3	1.33704	3.6096
GO:0016078	tRNA catabolic process	3/1197	13/18723	0.0460214	0.500068	0.475846	EXOSC2/EXOSC10/ELAC2	3	1.33704	3.6096
GO:0021794	thalamus development	3/1197	13/18723	0.0460214	0.500068	0.475846	PTN/CNTNAP2/CHRNB2	3	1.33704	3.6096
GO:0021819	layer formation in cerebral cortex	3/1197	13/18723	0.0460214	0.500068	0.475846	CDK5R2/BMERB1/ADGRG1	3	1.33704	3.6096
GO:0030497	fatty acid elongation	3/1197	13/18723	0.0460214	0.500068	0.475846	HACD4/HACD1/ELOVL4	3	1.33704	3.6096
GO:0061000	negative regulation of dendritic spine development	3/1197	13/18723	0.0460214	0.500068	0.475846	UBE3A/GRIN3A/DNM3	3	1.33704	3.6096
GO:0061744	motor behavior	3/1197	13/18723	0.0460214	0.500068	0.475846	EXT1/DCTN1/ATP1B2	3	1.33704	3.6096
GO:0070486	leukocyte aggregation	3/1197	13/18723	0.0460214	0.500068	0.475846	NR4A3/JAM2/CD44	3	1.33704	3.6096
GO:0071027	nuclear RNA surveillance	3/1197	13/18723	0.0460214	0.500068	0.475846	PCID2/EXOSC2/EXOSC10	3	1.33704	3.6096
GO:0071028	nuclear mRNA surveillance	3/1197	13/18723	0.0460214	0.500068	0.475846	PCID2/EXOSC2/EXOSC10	3	1.33704	3.6096
GO:0072578	neurotransmitter-gated ion channel clustering	3/1197	13/18723	0.0460214	0.500068	0.475846	SLC7A11/SHISA7/LHFPL4	3	1.33704	3.6096
GO:1900115	extracellular regulation of signal transduction	3/1197	13/18723	0.0460214	0.500068	0.475846	NBL1/FBN2/FBN1	3	1.33704	3.6096
GO:1900116	extracellular negative regulation of signal transduction	3/1197	13/18723	0.0460214	0.500068	0.475846	NBL1/FBN2/FBN1	3	1.33704	3.6096
GO:0002218	activation of innate immune response	7/1197	52/18723	0.0464462	0.500555	0.476309	TRAF6/SRC/PAK3/PAK1/MATR3/IKBKB/FYN	7	1.33305	2.1056
GO:0035176	social behavior	7/1197	52/18723	0.0464462	0.500555	0.476309	MAPK8IP2/KCNQ1/EXT1/CNTNAP2/CLN8/CHRNB2/BRINP1	7	1.33305	2.1056
GO:0043090	amino acid import	7/1197	52/18723	0.0464462	0.500555	0.476309	SLC7A2/SLC7A11/SLC6A5/SLC1A4/SLC1A2/ITGB1/CLN8	7	1.33305	2.1056
GO:0060071	Wnt signaling pathway, planar cell polarity pathway	7/1197	52/18723	0.0464462	0.500555	0.476309	SMURF1/ROR1/NPHP3/MLLT3/GPC6/FZD3/CELSR3	7	1.33305	2.1056
GO:0046394	carboxylic acid biosynthetic process	28/1197	314/18723	0.0471142	0.505842	0.481341	XBP1/TECRL/STARD4/PTGIS/PRMT3/PLA2G5/OSBPL2/OLAH/NOXRED1/MTHFD2L/MTHFD1/MGLL/MALRD1/LIPI/LIPG/HACD4/HACD1/GGTA1/GGT7/FABP5/ELOVL4/BRCA1/ASL/AGXT/ACADL/ACACA/ABHD3/ABAT	28	1.32685	1.39479
GO:0010498	proteasomal protein catabolic process	41/1197	490/18723	0.0471287	0.505842	0.481341	WFS1/USP14/USP13/UCHL1/UBQLN2/UBE2V2/UBE2S/UBE2K/UBE2D3/TRIM9/TRIM72/SPSB2/SPOPL/SMURF1/SIAH3/SGTB/RNFT1/RNF187/RHBDD2/PSMC1/PSMB5/PINK1/OS9/NPLOC4/N4BP1/MARCHF7/KLHDC10/KCTD13/HECTD3/GIPC1/FOXRED2/FBXO6/FBXO45/FBXL22/FAF1/ECSCR/DNAJC10/DNAAF4/DCAF12/CSNK1E/CDC34	41	1.32671	1.30879
GO:0032413	negative regulation of ion transmembrane transporter activity	10/1197	86/18723	0.047368	0.507376	0.4828	YWHAE/TRDN/SRI/PKD2/KCNRG/GNB5/FGF12/CRHR1/CASQ2/ACTN2	10	1.32452	1.81879
GO:0097193	intrinsic apoptotic signaling pathway	26/1197	288/18723	0.0479441	0.509869	0.485173	XBP1/WFS1/USP47/UBE2K/TXNDC12/STK24/SRC/SELENOK/SCN2A/POLB/PINK1/NOL3/NME5/MYBBP1A/MSH6/MARCHF7/HRAS/HINT1/FBH1/EDA2R/DNAJC10/CYLD/CD44/CD24/BRCA1/BOK	26	1.31926	1.41209
GO:1903169	regulation of calcium ion transmembrane transport	16/1197	159/18723	0.0480674	0.509869	0.485173	YWHAE/TRDN/TMEM38A/SRI/RAMP3/PRKD1/PKD2/NOS1/JPH4/JPH2/GNB5/FYN/CRHR1/CRACR2A/CASQ2/CACNG1	16	1.31815	1.574
GO:0003333	amino acid transmembrane transport	11/1197	98/18723	0.04817	0.509869	0.485173	SLC7A2/SLC7A14/SLC7A11/SLC6A5/SLC6A15/SLC32A1/SLC1A4/SLC1A2/SLC16A10/ITGB1/CLN8	11	1.31722	1.75569
GO:0009190	cyclic nucleotide biosynthetic process	4/1197	22/18723	0.048338	0.509869	0.485173	GUCY1A2/GUCY1A1/AMPD2/ADCY6	4	1.31571	2.84393
GO:0052652	cyclic purine nucleotide metabolic process	4/1197	22/18723	0.048338	0.509869	0.485173	GUCY1A2/GUCY1A1/AMPD2/ADCY6	4	1.31571	2.84393
GO:0090280	positive regulation of calcium ion import	4/1197	22/18723	0.048338	0.509869	0.485173	RAMP3/PDGFB/LGALS3/ATP2C2	4	1.31571	2.84393
GO:0003014	renal system process	12/1197	110/18723	0.0483747	0.509869	0.485173	WFS1/TRPV1/SLC4A1/PDGFB/KLHL3/KCNQ1/CORO2B/CHRNB2/CHRNA3/BTC/AGTR1/ADCY6	12	1.31538	1.70636
GO:0007088	regulation of mitotic nuclear division	12/1197	110/18723	0.0483747	0.509869	0.485173	ZWINT/TTK/PDGFB/PCID2/OBSL1/NUSAP1/MTBP/IGF1/GEN1/DYNC1LI1/BUB1B/BTC	12	1.31538	1.70636
GO:0007018	microtubule-based movement	33/1197	382/18723	0.0485292	0.510477	0.485751	UCHL1/TTLL3/TTC29/TRIM46/TMEM108/SYBU/STARD9/NPHP3/NME5/NEFL/MGARP/MAP4/LCA5L/KIFAP3/KIF5A/KIF3C/KIF2B/KIF1B/KIF1A/KIF15/KATNIP/IGBP1/GAS8/FEZ1/DYNC1LI1/DNAI3/DNAH3/DNAAF4/CFAP69/CFAP46/CALY/BICD1/ACTR2	33	1.314	1.35124
GO:0048738	cardiac muscle tissue development	22/1197	236/18723	0.0487497	0.511775	0.486986	TTN/TPM1/TENM4/SOX6/SCN5A/PAK1/OBSL1/NRAP/NOTCH2/NEB/JPH2/ITGB1/IGF1/ID2/HCN4/GJC1/FHOD3/CTDP1/CSRP3/ACTN2/ACTC1/ACADM	22	1.31203	1.45812
GO:0021795	cerebral cortex cell migration	6/1197	42/18723	0.049304	0.513709	0.488826	ROBO1/MDGA1/FBXO45/CDK5R2/BMERB1/ADGRG1	6	1.30712	2.23451
GO:0071312	cellular response to alkaloid	6/1197	42/18723	0.049304	0.513709	0.488826	TRPV1/TMEM38A/SLC1A2/ICAM1/CASQ2/CASP6	6	1.30712	2.23451
GO:1902100	negative regulation of metaphase/anaphase transition of cell cycle	6/1197	42/18723	0.049304	0.513709	0.488826	ZWINT/TTK/PCID2/GEN1/DYNC1LI1/BUB1B	6	1.30712	2.23451
GO:1903829	positive regulation of cellular protein localization	25/1197	276/18723	0.0499965	0.513709	0.488826	UBE2D3/TCAF1/SRC/SORBS1/SLC51B/RIC3/RAMP3/PTN/PRKD1/PINK1/PAK1/NMD3/MGAT3/MEAK7/LGALS3/JUP/ITGB1/HRAS/GNL3L/GAS8/FYN/EPB41/CROCC/CCT3/BICD1	25	1.30106	1.41681
GO:0098978	glutamatergic synapse	61/1254	338/19550	1.51702e-13	9.34486e-11	7.71287e-11	YWHAE/YES1/TNR/SYN3/SV2A/SRC/SPTBN2/SPARCL1/SPARC/SLITRK2/SLC1A2/SHISA9/SHISA7/SCN2A/RPL22/RAP1A/PSD2/PRKAR1B/PLPPR4/PLCB4/PLCB1/PAK3/NTRK3/NRP2/NRG3/NPTXR/NETO1/NCS1/NAPB/MAPK10/KPNA1/ITGB1/IL1RAPL1/HRAS/GUCY1A1/GSG1L/GRIP1/GRIN3A/GRIK5/GRIK3/GRID2/GPC6/GIPC1/FYN/FBXO45/EPS8/ELAVL4/DNM3/DLGAP2/DLGAP1/CLSTN2/CAMK4/CALY/CACNG5/BCR/BCAN/BAIAP2/ATP2B3/ADGRA1/ADAM22/ACTN2	61	12.819	2.8136
GO:0099572	postsynaptic specialization	60/1254	356/19550	4.98053e-12	1.267e-09	1.04573e-09	ZDHHC15/YES1/TMEM108/SYN3/SRC/SLITRK3/SIPA1L1/SHISA9/SHISA7/RPS18/PLPPR4/PLCB4/PAK3/NOS1/NETO2/NETO1/NECTIN3/NCS1/MPP2/MAPK8IP2/LIN7A/KPNA1/GSG1L/GRIP1/GRIN3A/GRIK5/GRID2/FYN/FBXO45/FABP5/EPS8/EPB41/DNM3/DLGAP2/DLGAP1/DGKI/DCC/CTNND2/CPEB4/CNN3/CLSTN2/CHRNB2/CHRNA3/CHRNA1/CDH2/CAPZB/CACNG8/CACNG5/BCR/BAIAP2/BAALC/ARHGEF9/ANKS1B/ADGRL1/ADGRA1/ADD2/ADAM22/ACTR2/ACTN2/ABI1	60	11.3027	2.62755
GO:0014069	postsynaptic density	57/1254	330/19550	6.17047e-12	1.267e-09	1.04573e-09	ZDHHC15/TMEM108/SYN3/SRC/SLITRK3/SIPA1L1/SHISA9/SHISA7/RPS18/PLPPR4/PLCB4/PAK3/NOS1/NETO2/NETO1/NECTIN3/NCS1/MPP2/MAPK8IP2/LIN7A/KPNA1/GSG1L/GRIP1/GRIN3A/GRIK5/GRID2/FYN/FBXO45/FABP5/EPS8/EPB41/DNM3/DLGAP2/DLGAP1/DGKI/DCC/CTNND2/CPEB4/CNN3/CLSTN2/CHRNA3/CDH2/CAPZB/CACNG8/CACNG5/BCR/BAIAP2/BAALC/ARHGEF9/ANKS1B/ADGRL1/ADGRA1/ADD2/ADAM22/ACTR2/ACTN2/ABI1	57	11.2097	2.69284
GO:0098984	neuron to neuron synapse	60/1254	361/19550	9.08622e-12	1.39928e-09	1.15491e-09	ZDHHC15/TMEM108/SYN3/SRC/SLITRK3/SIPA1L1/SHISA9/SHISA7/RPS18/PRKAR1B/PLPPR4/PLCB4/PAK3/P2RX3/NOS1/NETO2/NETO1/NECTIN3/NCS1/MPP2/MAPK8IP2/LIN7A/KPNA1/GSG1L/GRIP1/GRIN3A/GRIK5/GRID2/FYN/FBXO45/FABP5/EPS8/EPB41/DNM3/DLGAP2/DLGAP1/DGKI/DCC/CTNND2/CPEB4/CNN3/CLSTN2/CHRNA3/CDH2/CAPZB/CACNG8/CACNG5/BCR/BAIAP2/BAALC/ATP1B2/ARHGEF9/ANKS1B/ADGRL1/ADGRA1/ADD2/ADAM22/ACTR2/ACTN2/ABI1	60	11.0416	2.59115
GO:0032279	asymmetric synapse	57/1254	335/19550	1.15332e-11	1.4209e-09	1.17275e-09	ZDHHC15/TMEM108/SYN3/SRC/SLITRK3/SIPA1L1/SHISA9/SHISA7/RPS18/PLPPR4/PLCB4/PAK3/NOS1/NETO2/NETO1/NECTIN3/NCS1/MPP2/MAPK8IP2/LIN7A/KPNA1/GSG1L/GRIP1/GRIN3A/GRIK5/GRID2/FYN/FBXO45/FABP5/EPS8/EPB41/DNM3/DLGAP2/DLGAP1/DGKI/DCC/CTNND2/CPEB4/CNN3/CLSTN2/CHRNA3/CDH2/CAPZB/CACNG8/CACNG5/BCR/BAIAP2/BAALC/ARHGEF9/ANKS1B/ADGRL1/ADGRA1/ADD2/ADAM22/ACTR2/ACTN2/ABI1	57	10.938	2.65265
GO:0097060	synaptic membrane	59/1254	384/19550	3.41412e-10	3.50517e-08	2.89302e-08	UNC13A/TRPV1/SLITRK3/SLITRK2/SLC6A5/SLC6A2/SLC1A2/SHISA9/SHISA7/SCN2A/RIMS4/PTPRA/PLPPR4/PDLIM4/P2RX3/NTRK3/NRP2/NIPSNAP1/NETO1/NECTIN3/LIN7A/LHFPL4/KCTD8/KCNJ3/KCNC1/ITGB1/IL1RAPL1/GSG1L/GRIP1/GRIN3A/GRIK5/GRIK3/GRID2/GRIA3/GAD2/GABRE/GABRB3/FBXO45/DNM3/DGKI/DCC/CNTN5/CNTN1/CLTB/CLSTN2/CHRNG/CHRNB2/CHRNA7/CHRNA6/CHRNA3/CHRNA1/CDH2/CACNG8/CACNG5/BAIAP2/ATP2B3/ADGRL1/ADAM22/ACTN2	59	9.46672	2.39536
GO:0030018	Z disc	27/1254	130/19550	4.64251e-08	4.08541e-06	3.37193e-06	TTN/SYNPO2/SYNC/SRI/SLC4A1/SCN5A/PDLIM7/PDLIM4/PALLD/PAK1/OBSL1/OBSCN/NRAP/NEXN/NEB/MYOZ3/MYL9/LDB3/KCNN2/JUP/JPH2/FHOD3/FBXL22/CSRP3/CSRP1/CASQ2/ACTN2	27	7.33325	3.23795
GO:0031674	I band	28/1254	141/19550	7.24552e-08	5.57905e-06	4.60472e-06	TTN/SYNPO2/SYNC/SRI/SLC4A1/SCN5A/PDLIM7/PDLIM4/PALLD/PAK1/OBSL1/OBSCN/NRAP/NEXN/NEB/MYOZ3/MYL9/LDB3/KCNN2/JUP/JPH2/FHOD3/FBXL22/CSRP3/CSRP1/CASQ2/ACTN2/ACTC1	28	7.13993	3.09591
GO:0099240	intrinsic component of synaptic membrane	30/1254	163/19550	1.47997e-07	1.01296e-05	8.36055e-06	SLITRK3/SLITRK2/SLC6A5/SLC1A2/SHISA9/SHISA7/SCN2A/PTPRA/PLPPR4/P2RX3/NTRK3/NRP2/NETO1/NECTIN3/KCNJ3/KCNC1/ITGB1/GSG1L/GRIK5/GRID2/DCC/CNTN5/CNTN1/CLSTN2/CHRNB2/CHRNA1/CDH2/CACNG5/ATP2B3/ADAM22	30	6.82975	2.86935
GO:0099699	integral component of synaptic membrane	28/1254	150/19550	2.8162e-07	1.73478e-05	1.43181e-05	SLITRK3/SLITRK2/SLC6A5/SLC1A2/SHISA9/SHISA7/SCN2A/PTPRA/PLPPR4/P2RX3/NTRK3/NRP2/NETO1/NECTIN3/KCNJ3/KCNC1/ITGB1/GSG1L/GRIK5/GRID2/DCC/CLSTN2/CHRNB2/CHRNA1/CDH2/CACNG5/ATP2B3/ADAM22	28	6.55034	2.91015
GO:0045211	postsynaptic membrane	41/1254	277/19550	4.6684e-07	2.61431e-05	2.15774e-05	TRPV1/SLITRK3/SLITRK2/SHISA9/SHISA7/PLPPR4/PDLIM4/NTRK3/NRP2/NETO1/NECTIN3/LIN7A/LHFPL4/KCTD8/KCNC1/IL1RAPL1/GSG1L/GRIP1/GRIN3A/GRIK5/GRIK3/GRID2/GRIA3/GABRE/GABRB3/FBXO45/DNM3/DCC/CNTN1/CLSTN2/CHRNG/CHRNB2/CHRNA7/CHRNA6/CHRNA3/CHRNA1/CDH2/CACNG8/CACNG5/ADAM22/ACTN2	41	6.33083	2.30756
GO:0043292	contractile fiber	37/1254	239/19550	5.49417e-07	2.82034e-05	2.32779e-05	TTN/TPM3/TPM1/SYNPO2/SYNC/SRI/SLC4A1/SCN5A/PDLIM7/PDLIM4/PALLD/PAK1/OBSL1/OBSCN/NRAP/NEXN/NEB/MYOZ3/MYOM2/MYOD1/MYL9/MYL4/MYBPC1/LDB3/KCNN2/JUP/JPH2/FHOD3/FBXL22/CSRP3/CSRP1/CASQ2/CAPZB/CALD1/ACTN2/ACTC1/ACTA2	37	6.2601	2.41353
GO:0030016	myofibril	36/1254	231/19550	6.61276e-07	3.13343e-05	2.5862e-05	TTN/TPM3/TPM1/SYNPO2/SYNC/SRI/SLC4A1/SCN5A/PDLIM7/PDLIM4/PALLD/PAK1/OBSL1/OBSCN/NRAP/NEXN/NEB/MYOZ3/MYOM2/MYOD1/MYL9/MYL4/MYBPC1/LDB3/KCNN2/JUP/JPH2/FHOD3/FBXL22/CSRP3/CSRP1/CASQ2/CAPZB/CALD1/ACTN2/ACTC1	36	6.17962	2.42963
GO:0030017	sarcomere	33/1254	211/19550	1.76089e-06	7.74791e-05	6.39481e-05	TTN/TPM3/TPM1/SYNPO2/SYNC/SRI/SLC4A1/SCN5A/PDLIM7/PDLIM4/PALLD/PAK1/OBSL1/OBSCN/NRAP/NEXN/NEB/MYOZ3/MYOM2/MYL9/MYL4/LDB3/KCNN2/JUP/JPH2/FHOD3/FBXL22/CSRP3/CSRP1/CASQ2/CAPZB/ACTN2/ACTC1	33	5.75427	2.43826
GO:0034702	ion channel complex	39/1254	282/19550	4.8168e-06	0.000181801	0.000150051	TTYH1/SHISA9/SHISA7/SCN5A/SCN2A/PKD2/OLFM2/MICU1/LRRC55/KCNS2/KCNQ3/KCNQ1/KCNMB4/KCNMB2/KCNK6/KCNJ3/KCNC4/KCNC1/HCN4/GRIN3A/GRIK5/GRIK3/GRID2/GRIA3/GABRE/GABRB3/EPS8/DPP6/CNTNAP2/CHRNB2/CHRNA7/CHRNA6/CHRNA3/CHRNA1/CASQ2/CACNG8/CACNG5/CACNG1/ANO6	39	5.31724	2.15608
GO:0030672	synaptic vesicle membrane	21/1254	109/19550	5.01724e-06	0.000181801	0.000150051	WFS1/UNC13A/SYT5/SYT2/SYN3/SVOP/SV2C/SV2A/STX12/SLC32A1/SLC17A5/SCAMP5/RAB4A/RAB3B/PTPRN2/LAMP5/GAD2/DMXL2/DGKI/CLTB/AMPH	21	5.29954	3.0036
GO:0099501	exocytic vesicle membrane	21/1254	109/19550	5.01724e-06	0.000181801	0.000150051	WFS1/UNC13A/SYT5/SYT2/SYN3/SVOP/SV2C/SV2A/STX12/SLC32A1/SLC17A5/SCAMP5/RAB4A/RAB3B/PTPRN2/LAMP5/GAD2/DMXL2/DGKI/CLTB/AMPH	21	5.29954	3.0036
GO:0008328	ionotropic glutamate receptor complex	11/1254	40/19550	2.96881e-05	0.000985417	0.000813323	SHISA9/SHISA7/OLFM2/GRIN3A/GRIK5/GRIK3/GRID2/GRIA3/EPS8/CACNG8/CACNG5	11	4.52742	4.28728
GO:0098936	intrinsic component of postsynaptic membrane	21/1254	122/19550	3.03944e-05	0.000985417	0.000813323	SLITRK3/SLITRK2/SHISA9/SHISA7/PLPPR4/NTRK3/NRP2/NETO1/NECTIN3/KCNC1/GSG1L/GRIK5/GRID2/DCC/CNTN1/CLSTN2/CHRNB2/CHRNA1/CDH2/CACNG5/ADAM22	21	4.51721	2.68354
GO:0005884	actin filament	20/1254	114/19550	3.51362e-05	0.00108219	0.000893199	YES1/WIPF1/TPM3/TPM1/SRC/SPECC1L/SH2B2/RCSD1/PSTPIP2/PDLIM7/PDLIM4/PALLD/PAK1/MYO5A/MYO1B/MYO1A/LDB3/FYN/ACTN2/ACTC1	20	4.45425	2.73511
GO:0070382	exocytic vesicle	31/1254	224/19550	4.32643e-05	0.00124308	0.00102598	WFS1/UNC13A/TRIM9/SYTL2/SYT5/SYT3/SYT2/SYT13/SYN3/SVOP/SV2C/SV2A/STX12/SLC32A1/SLC17A5/SCAMP5/RAB4A/RAB3B/PTPRN2/LGI3/LAMP5/KIF1B/KIF1A/IGF1/GIPC1/GAD2/DMXL2/DGKI/CLTB/CLCN4/AMPH	31	4.36387	2.15756
GO:1902495	transmembrane transporter complex	44/1254	366/19550	4.43956e-05	0.00124308	0.00102598	TTYH1/SHISA9/SHISA7/SCN5A/SCN2A/PKD2/OLFM2/NDUFB6/NDUFB5/MICU1/LRRC55/KCNS2/KCNQ3/KCNQ1/KCNMB4/KCNMB2/KCNK6/KCNJ3/KCNC4/KCNC1/HCN4/GRIN3A/GRIK5/GRIK3/GRID2/GRIA3/GABRE/GABRB3/EPS8/DPP6/CNTNAP2/CHRNB2/CHRNA7/CHRNA6/CHRNA3/CHRNA1/CASQ2/CACNG8/CACNG5/CACNG1/ATP1B4/ATP1B2/ANO6/ABCD4	44	4.35266	1.87422
GO:0098878	neurotransmitter receptor complex	11/1254	42/19550	4.88254e-05	0.00130767	0.0010793	SHISA9/SHISA7/OLFM2/GRIN3A/GRIK5/GRIK3/GRID2/GRIA3/EPS8/CACNG8/CACNG5	11	4.31135	4.08312
GO:0099055	integral component of postsynaptic membrane	20/1254	117/19550	5.15964e-05	0.00132431	0.00109303	SLITRK3/SLITRK2/SHISA9/SHISA7/PLPPR4/NTRK3/NRP2/NETO1/NECTIN3/KCNC1/GSG1L/GRIK5/GRID2/DCC/CLSTN2/CHRNB2/CHRNA1/CDH2/CACNG5/ADAM22	20	4.28738	2.66498
GO:0099060	integral component of postsynaptic specialization membrane	15/1254	75/19550	7.00099e-05	0.00172504	0.00142378	SLITRK3/SHISA9/SHISA7/PLPPR4/NETO1/NECTIN3/GSG1L/GRIK5/GRID2/DCC/CLSTN2/CHRNB2/CHRNA1/CDH2/ADAM22	15	4.15484	3.11802
GO:0034703	cation channel complex	29/1254	210/19550	7.83253e-05	0.00185571	0.00153162	SHISA9/SHISA7/SCN5A/SCN2A/PKD2/OLFM2/MICU1/LRRC55/KCNS2/KCNQ3/KCNQ1/KCNMB4/KCNMB2/KCNK6/KCNJ3/KCNC4/KCNC1/HCN4/GRIN3A/GRIK5/GRIK3/GRIA3/EPS8/DPP6/CNTNAP2/CASQ2/CACNG8/CACNG5/CACNG1	29	4.1061	2.15292
GO:0005911	cell-cell junction	54/1254	494/19550	8.88339e-05	0.00202673	0.00167278	USP53/THEMIS/SV2A/STARD10/SPECC1L/SORBS1/SCN5A/SCN2A/SAPCD2/PRKD1/PLEKHA7/PKN2/PKD2/PDLIM7/PDLIM4/PCDH9/PARD3B/PAK1/OBSL1/OBSCN/NRAP/NFASC/NEXN/NECTIN3/MAP2K2/LIN7A/LIMS2/LDB3/LAMA1/JUP/JAM2/ITGB1/GJC1/GAB1/FRMD5/F11R/EPB41L4B/EIF4G2/DCHS1/CTNND2/CNTNAP2/CNN3/CLDN11/CLDN1/CDH7/CDH6/CDH3/CDH2/CDH19/CDC42EP1/BAIAP2/ARHGAP24/ARHGAP17/AJAP1	54	4.05142	1.70418
GO:0098948	intrinsic component of postsynaptic specialization membrane	15/1254	78/19550	0.000111927	0.00226226	0.00186718	SLITRK3/SHISA9/SHISA7/PLPPR4/NETO1/NECTIN3/GSG1L/GRIK5/GRID2/DCC/CLSTN2/CHRNB2/CHRNA1/CDH2/ADAM22	15	3.95107	2.9981
GO:0045121	membrane raft	40/1254	335/19550	0.000112309	0.00226226	0.00186718	UNC5B/TUBB/TNR/SYNJ2/STX12/STOML1/SRC/SORBS1/SLC6A2/SLC1A2/SERPINH1/SCN5A/RGMB/PTGIS/P2RX3/NOS1/MYO1A/LAMTOR4/LAMP2/KCNQ1/ITGB1/ITGA1/IKBKB/ICAM1/GRIP1/GPC1/FYN/FAS/EHD2/CNTN1/CHRNB2/CHRNA7/CHRNA3/CFLAR/CDH2/CD24/CBLB/BAALC/ADGRG1/ADD2	40	3.94959	1.86151
GO:0098857	membrane microdomain	40/1254	335/19550	0.000112309	0.00226226	0.00186718	UNC5B/TUBB/TNR/SYNJ2/STX12/STOML1/SRC/SORBS1/SLC6A2/SLC1A2/SERPINH1/SCN5A/RGMB/PTGIS/P2RX3/NOS1/MYO1A/LAMTOR4/LAMP2/KCNQ1/ITGB1/ITGA1/IKBKB/ICAM1/GRIP1/GPC1/FYN/FAS/EHD2/CNTN1/CHRNB2/CHRNA7/CHRNA3/CFLAR/CDH2/CD24/CBLB/BAALC/ADGRG1/ADD2	40	3.94959	1.86151
GO:1990351	transporter complex	44/1254	381/19550	0.000113848	0.00226226	0.00186718	TTYH1/SHISA9/SHISA7/SCN5A/SCN2A/PKD2/OLFM2/NDUFB6/NDUFB5/MICU1/LRRC55/KCNS2/KCNQ3/KCNQ1/KCNMB4/KCNMB2/KCNK6/KCNJ3/KCNC4/KCNC1/HCN4/GRIN3A/GRIK5/GRIK3/GRID2/GRIA3/GABRE/GABRB3/EPS8/DPP6/CNTNAP2/CHRNB2/CHRNA7/CHRNA6/CHRNA3/CHRNA1/CASQ2/CACNG8/CACNG5/CACNG1/ATP1B4/ATP1B2/ANO6/ABCD4	44	3.94368	1.80043
GO:0001725	stress fiber	14/1254	71/19550	0.000141996	0.00265059	0.00218769	TPM3/TPM1/SYNPO2/SORBS1/SH2B2/ROR1/PDLIM7/PDLIM4/PALLD/MYL9/LPP/LIMA1/LDB3/FAM107A	14	3.84772	3.07411
GO:0097517	contractile actin filament bundle	14/1254	71/19550	0.000141996	0.00265059	0.00218769	TPM3/TPM1/SYNPO2/SORBS1/SH2B2/ROR1/PDLIM7/PDLIM4/PALLD/MYL9/LPP/LIMA1/LDB3/FAM107A	14	3.84772	3.07411
GO:0098839	postsynaptic density membrane	16/1254	89/19550	0.000154028	0.00279062	0.00230327	SLITRK3/SHISA9/SHISA7/PLPPR4/NETO1/NECTIN3/LIN7A/GSG1L/GRIK5/GRID2/DCC/CLSTN2/CACNG8/CACNG5/ADAM22/ACTN2	16	3.8124	2.80272
GO:0099634	postsynaptic specialization membrane	19/1254	117/19550	0.000159296	0.00280361	0.00231399	SLITRK3/SHISA9/SHISA7/PLPPR4/NETO1/NECTIN3/LIN7A/GSG1L/GRIK5/GRID2/DCC/CLSTN2/CHRNB2/CHRNA1/CDH2/CACNG8/CACNG5/ADAM22/ACTN2	19	3.79779	2.53173
GO:0099061	integral component of postsynaptic density membrane	11/1254	48/19550	0.00018073	0.0030925	0.00255242	SLITRK3/SHISA9/PLPPR4/NETO1/NECTIN3/GSG1L/GRIK5/GRID2/DCC/CLSTN2/ADAM22	11	3.74297	3.57273
GO:0005912	adherens junction	24/1254	170/19550	0.000223585	0.00372239	0.00307231	SORBS1/PLEKHA7/PDLIM7/PDLIM4/PARD3B/NEXN/NECTIN3/LIN7A/LDB3/JUP/FRMD5/EIF4G2/DCHS1/CTNND2/CNN3/CDH7/CDH6/CDH3/CDH2/CDH19/CDC42EP1/BAIAP2/ARHGAP24/AJAP1	24	3.65056	2.20096
GO:0005788	endoplasmic reticulum lumen	37/1254	313/19550	0.000243851	0.00395296	0.00326261	WFS1/TXNDC12/TRDN/SRL/SPP1/SPARCL1/SERPINH1/SCG3/RCN2/PTPRN2/PRSS23/POGLUT3/PDGFD/PDGFC/PDGFB/P4HA3/P4HA2/P3H2/OS9/MGAT4A/FOXRED2/FN1/FBN1/DNAJC10/DMP1/CRTAP/COL6A1/COL26A1/COL24A1/COL21A1/COL18A1/COL15A1/COL14A1/COL11A2/CERCAM/CDH2/CASQ2	37	3.61287	1.84292
GO:0031252	cell leading edge	46/1254	422/19550	0.000306019	0.00483354	0.0039894	WIPF1/UNC5C/TRPV1/TPM1/STMN2/SRC/SLC1A2/SHISA9/SHISA7/SH2B2/ROBO2/RASGRP2/PSD2/PKN2/PKD2/PDLIM7/PDLIM4/PALLD/PAK1/MYO5A/MPP2/MCC/MACF1/LIMA1/LAMP5/KCNC4/KCNC1/ITGB1/GABRE/FGD3/FGD1/FAM107A/EPS8/DOCK8/CNTNAP2/CDH2/CD44/CAPZB/BAIAP2/ARHGEF7/AMPH/ACTR2/ACTC1/ACTA2/ABI1/AAK1	46	3.51425	1.6994
GO:0099146	intrinsic component of postsynaptic density membrane	11/1254	51/19550	0.000319145	0.00485488	0.00400702	SLITRK3/SHISA9/PLPPR4/NETO1/NECTIN3/GSG1L/GRIK5/GRID2/DCC/CLSTN2/ADAM22	11	3.49601	3.36257
GO:0008021	synaptic vesicle	27/1254	206/19550	0.000323134	0.00485488	0.00400702	WFS1/UNC13A/TRIM9/SYT5/SYT2/SYN3/SVOP/SV2C/SV2A/STX12/SLC32A1/SLC17A5/SCAMP5/RAB4A/RAB3B/PTPRN2/LGI3/LAMP5/KIF1B/KIF1A/GIPC1/GAD2/DMXL2/DGKI/CLTB/CLCN4/AMPH	27	3.49062	2.04336
GO:0030055	cell-substrate junction	46/1254	425/19550	0.000358212	0.00525377	0.00433625	YWHAE/YES1/TSPAN4/TNS1/SYNPO2/SRC/SORBS1/SNTB2/RPS3A/RPS18/RPS16/RPL37A/RPL22/PTPRA/PDLIM7/PALLD/PAK1/NRAP/NFASC/NEXN/MAP2K2/MAP2K1/LPP/LIMS2/LIMA1/LASP1/JUP/ITGB1/ITGA1/IGF2R/ICAM1/G3BP1/FAM107A/CSRP1/CORO2B/CNN3/CDH2/CDC42EP1/CD99/CD44/ARL14EP/ARHGEF7/ARHGAP24/ACTR2/ACTN2/ACTC1	46	3.44586	1.6874
GO:0005925	focal adhesion	45/1254	418/19550	0.0004637	0.00664277	0.00548267	YWHAE/YES1/TSPAN4/TNS1/SYNPO2/SRC/SORBS1/SNTB2/RPS3A/RPS18/RPS16/RPL37A/RPL22/PTPRA/PDLIM7/PALLD/PAK1/NFASC/NEXN/MAP2K2/MAP2K1/LPP/LIMS2/LIMA1/LASP1/JUP/ITGB1/ITGA1/IGF2R/ICAM1/G3BP1/FAM107A/CSRP1/CORO2B/CNN3/CDH2/CDC42EP1/CD99/CD44/ARL14EP/ARHGEF7/ARHGAP24/ACTR2/ACTN2/ACTC1	45	3.33376	1.67836
GO:0034705	potassium channel complex	15/1254	89/19550	0.000504633	0.00694905	0.00573546	LRRC55/KCNS2/KCNQ3/KCNQ1/KCNMB4/KCNMB2/KCNK6/KCNJ3/KCNC4/KCNC1/HCN4/GRIK5/GRIK3/DPP6/CNTNAP2	15	3.29702	2.62755
GO:0030658	transport vesicle membrane	27/1254	212/19550	0.00051114	0.00694905	0.00573546	WFS1/UNC13A/SYT5/SYT3/SYT2/SYN3/SVOP/SV2C/SV2A/STX12/SPRED2/SNTB2/SLC32A1/SLC17A5/SCG3/SCAMP5/SAR1A/RAB4A/RAB3B/PTPRN2/MAP6/LAMP5/GAD2/DMXL2/DGKI/CLTB/AMPH	27	3.29146	1.98553
GO:0032432	actin filament bundle	14/1254	80/19550	0.000518923	0.00694905	0.00573546	TPM3/TPM1/SYNPO2/SORBS1/SH2B2/ROR1/PDLIM7/PDLIM4/PALLD/MYL9/LPP/LIMA1/LDB3/FAM107A	14	3.2849	2.72827
GO:0001527	microfibril	5/1254	12/19550	0.000583027	0.00750046	0.00619057	MFAP5/MFAP2/FBN2/FBN1/ADAMTSL5	5	3.23431	6.49588
GO:0042641	actomyosin	14/1254	81/19550	0.000590957	0.00750046	0.00619057	TPM3/TPM1/SYNPO2/SORBS1/SH2B2/ROR1/PDLIM7/PDLIM4/PALLD/MYL9/LPP/LIMA1/LDB3/FAM107A	14	3.22844	2.69459
GO:0044291	cell-cell contact zone	13/1254	72/19550	0.000596627	0.00750046	0.00619057	SCN5A/SCN2A/PCDH9/PAK1/OBSL1/NRAP/NECTIN3/JUP/JAM2/ITGB1/GJC1/CDH2/AJAP1	13	3.2243	2.81488
GO:0099091	postsynaptic specialization, intracellular component	6/1254	19/19550	0.00090385	0.0110956	0.00915786	YES1/SRC/FYN/BCR/BAIAP2/ACTN2	6	3.0439	4.92319
GO:0097386	glial cell projection	8/1254	33/19550	0.00091863	0.0110956	0.00915786	SLC7A11/SLC1A2/PINK1/NFASC/ITGB1/FYN/ATP1B2/ADGRG1	8	3.03686	3.77942
GO:0042734	presynaptic membrane	20/1254	146/19550	0.00105741	0.0125262	0.0103386	UNC13A/SLC6A5/SLC6A2/SLC1A2/SCN2A/P2RX3/KCTD8/KCNJ3/KCNC1/GRIK5/GRIK3/GAD2/FBXO45/CNTN5/CNTN1/CLTB/CHRNB2/CDH2/ATP2B3/ADGRL1	20	2.97576	2.13563
GO:0005871	kinesin complex	10/1254	50/19550	0.0011062	0.012857	0.0106116	YWHAE/KLC1/KIFAP3/KIF5A/KIF3C/KIF2B/KIF26B/KIF1B/KIF1A/KIF15	10	2.95617	3.11802
GO:0031256	leading edge membrane	23/1254	180/19550	0.0012267	0.0139935	0.0115497	TRPV1/TPM1/SRC/SLC1A2/SHISA9/SHISA7/ROBO2/RASGRP2/PSD2/PAK1/MPP2/MACF1/LAMP5/KCNC4/KCNC1/ITGB1/GABRE/FAM107A/EPS8/DOCK8/CNTNAP2/CD44/AMPH	23	2.91126	1.99207
GO:0098685	Schaffer collateral - CA1 synapse	13/1254	78/19550	0.00129906	0.0145494	0.0120085	TNR/PTPRA/PRKAR1B/P2RX3/NEFL/ITGB1/GSG1L/GIPC1/FYN/DCC/CAPZB/BCR/BAIAP2	13	2.88637	2.59835
GO:0098688	parallel fiber to Purkinje cell synapse	5/1254	14/19550	0.00132279	0.0145507	0.0120095	SPTBN2/PLCB4/KCNJ3/GRID2/ATP2B3	5	2.87851	5.5679
GO:0008076	voltage-gated potassium channel complex	13/1254	79/19550	0.00146541	0.0158367	0.013071	LRRC55/KCNS2/KCNQ3/KCNQ1/KCNMB4/KCNMB2/KCNK6/KCNJ3/KCNC4/KCNC1/HCN4/DPP6/CNTNAP2	13	2.83404	2.56546
GO:0032589	neuron projection membrane	11/1254	62/19550	0.00178467	0.0189544	0.0156442	TRPV1/SLC1A2/SHISA9/SHISA7/ROBO2/MPP2/LAMP5/KCNC4/KCNC1/GABRE/CNTNAP2	11	2.74844	2.76599
GO:0150034	distal axon	32/1254	294/19550	0.0024218	0.0252852	0.0208694	YWHAE/UNC5C/UNC13A/TBC1D24/STMN2/SRI/SLC32A1/SETX/ROR1/PTPRN2/PNOC/PINK1/PCDH9/PALLD/P2RX3/NEFL/NCS1/MYO5A/LAMP5/KLC1/KCNC1/GRIK5/GRIK3/FEZ1/EPS8/ELAVL4/CPEB4/CDK5R2/BASP1/ADGRL1/ABI1/AAK1	32	2.61586	1.69688
GO:0005874	microtubule	43/1254	429/19550	0.00248971	0.025561	0.021097	TUBGCP4/TUBB/TTLL3/TPGS2/SYBU/SPACA9/SNTB2/SARM1/REEP4/REEP3/REEP1/RADIL/POLB/NUSAP1/NCKAP5/NAV3/MAP6/MAP4/MAP2K2/MACF1/KLC1/KIFAP3/KIF5A/KIF3C/KIF2B/KIF26B/KIF1B/KIF1A/KIF15/GAS8/FIGN/FEZ1/DYNC1LI1/DNM3/DNAL1/DNAH3/DCTN1/DCDC2C/CYLD/CCT3/BICD1/BAIAP2/ABRAXAS2	43	2.60385	1.56265
GO:0005892	acetylcholine-gated channel complex	5/1254	16/19550	0.00259142	0.0261691	0.0215989	CHRNB2/CHRNA7/CHRNA6/CHRNA3/CHRNA1	5	2.58646	4.87191
GO:0098889	intrinsic component of presynaptic membrane	12/1254	75/19550	0.00280296	0.0278488	0.0229852	SLC6A5/SLC1A2/SCN2A/P2RX3/KCNJ3/KCNC1/GRIK5/CNTN5/CNTN1/CHRNB2/CDH2/ATP2B3	12	2.55238	2.49442
GO:0016342	catenin complex	7/1254	31/19550	0.00295913	0.0289338	0.0238807	JUP/DCHS1/CDH7/CDH6/CDH3/CDH2/CDH19	7	2.52884	3.52035
GO:0043197	dendritic spine	22/1254	183/19550	0.003344	0.032186	0.026565	TRPV1/SRI/SIPA1L1/SHISA9/SHISA7/PDLIM4/P2RX3/NOS1/MPP2/KCNN2/ITGB1/GRID2/GRIA3/GIPC1/DNM3/DGKI/CPEB4/CNN3/BCR/BAIAP2/ANKS1B/ACTN2	22	2.47573	1.87422
GO:0031461	cullin-RING ubiquitin ligase complex	21/1254	172/19550	0.00340275	0.0322476	0.0266158	ZSWIM5/USP47/UBE2S/SPSB2/SPOPL/KLHL3/KLHL13/KLHDC10/KCTD13/FBXO6/FBXO45/FBXL22/FBH1/ELOC/DCAF8/DCAF17/DCAF12L2/DCAF12/CAND1/BUB1B/ASB4	21	2.46817	1.90344
GO:0005581	collagen trimer	13/1254	87/19550	0.00353946	0.0323801	0.0267252	EMILIN2/DCN/COL6A6/COL6A1/COL26A1/COL24A1/COL21A1/COL18A1/COL15A1/COL14A1/COL11A2/C1QTNF3/C1QTNF2	13	2.45106	2.32956
GO:0060076	excitatory synapse	9/1254	49/19550	0.00357167	0.0323801	0.0267252	SPTBN2/SHISA7/PLCB4/PALLD/NETO1/KCNJ3/GRID2/BAIAP2/ATP2B3	9	2.44713	2.86349
GO:0044309	neuron spine	22/1254	184/19550	0.00357442	0.0323801	0.0267252	TRPV1/SRI/SIPA1L1/SHISA9/SHISA7/PDLIM4/P2RX3/NOS1/MPP2/KCNN2/ITGB1/GRID2/GRIA3/GIPC1/DNM3/DGKI/CPEB4/CNN3/BCR/BAIAP2/ANKS1B/ACTN2	22	2.44679	1.86404
GO:0002116	semaphorin receptor complex	4/1254	11/19550	0.00386031	0.0344631	0.0284444	PLXNC1/PLXNA2/PLXNA1/NRP2	4	2.41338	5.66913
GO:0014704	intercalated disc	9/1254	50/19550	0.00411287	0.0361933	0.0298724	SCN5A/SCN2A/PAK1/OBSL1/NRAP/JUP/ITGB1/GJC1/CDH2	9	2.38586	2.80622
GO:0016529	sarcoplasmic reticulum	11/1254	70/19550	0.00476211	0.0413163	0.0341008	TRDN/TMEM38A/SRL/SRI/P3H2/NOS1/NOL3/JPH4/JPH2/IRAG1/CASQ2	11	2.3222	2.44987
GO:0005938	cell cortex	32/1254	308/19550	0.0049247	0.0421335	0.0347753	UNC13A/TRAF6/SPTBN2/SLC4A1/SEPTIN3/SAPCD2/RND2/RIC8B/RHOBTB2/RAI14/PRKD1/PKD2/PARD3B/MYO1A/MYL9/LLGL1/LASP1/GIPC1/FNBP1L/FGF1/EXOC2/ERMN/EPS8/EPB41/DCTN1/CLTB/CDH2/CAPZB/CALD1/ARHGEF7/ACTR2/ACTN2	32	2.30762	1.61975
GO:0032281	AMPA glutamate receptor complex	6/1254	26/19550	0.0052146	0.0440027	0.036318	SHISA9/SHISA7/OLFM2/GRIA3/CACNG8/CACNG5	6	2.28278	3.59772
GO:0000776	kinetochore	17/1254	134/19550	0.00539895	0.0446131	0.0368218	ZWINT/TTK/SUGT1/SPC25/SGO2/PHF2/NUP37/MTBP/KIF2B/ITGB3BP/DYNC1LI1/DCTN1/CENPK/CENPI/CENPH/CENPC/BUB1B	17	2.26769	1.97785
GO:0032590	dendrite membrane	8/1254	43/19550	0.00543179	0.0446131	0.0368218	TRPV1/SHISA9/SHISA7/MPP2/LAMP5/KCNC4/KCNC1/GABRE	8	2.26506	2.90049
GO:0097449	astrocyte projection	5/1254	19/19550	0.00587392	0.0473994	0.0391215	SLC7A11/SLC1A2/PINK1/ATP1B2/ADGRG1	5	2.23107	4.10266
GO:0030133	transport vesicle	40/1254	412/19550	0.00592492	0.0473994	0.0391215	YIPF1/WFS1/UNC13A/TRIM9/SYTL2/SYT5/SYT3/SYT2/SYT13/SYN3/SVOP/SV2C/SV2A/STX12/SPRED2/SNTB2/SLC32A1/SLC17A5/SCG3/SCAMP5/SAR1A/RAB4A/RAB3B/PTPRN2/NRSN2/MAP6/LGI3/LAMP5/KIF1B/KIF1A/KCNQ1/IGF2R/IGF1/GIPC1/GAD2/DMXL2/DGKI/CLTB/CLCN4/AMPH	40	2.22732	1.5136
GO:0031045	dense core granule	6/1254	27/19550	0.00634702	0.0501252	0.0413713	SYT5/SYT2/SLC6A5/NCS1/KIF1A/DMXL2	6	2.19743	3.46447
GO:1904115	axon cytoplasm	10/1254	63/19550	0.00647761	0.050509	0.041688	UCHL1/TRIM46/TMEM108/SYBU/NEFL/MGARP/KIF5A/KIF1B/KIF1A/CALY	10	2.18859	2.47462
GO:0009898	cytoplasmic side of plasma membrane	20/1254	172/19550	0.00721033	0.0555195	0.0458235	YES1/TRAF6/SRC/SLC4A1/PRMT8/OSBPL2/MAP2K2/JUP/IKBKB/GRAMD1A/GNB5/GNB1L/GNAT2/GNAO1/GNAL/FYN/EPB41/CYLD/ATP2C2/AJAP1	20	2.14204	1.8128
GO:0005875	microtubule associated complex	19/1254	161/19550	0.00743345	0.0565309	0.0466583	YWHAE/TTBK1/MAP4/KLC1/KIFAP3/KIF5A/KIF3C/KIF2B/KIF26B/KIF1B/KIF1A/KIF15/DYNC1LI1/DNAL1/DNAI3/DNAH3/DCTN1/ACTC1/ACTA2	19	2.12881	1.83983
GO:0098562	cytoplasmic side of membrane	22/1254	197/19550	0.0079868	0.0599984	0.0495202	YES1/TRAF6/SRC/SLC4A1/RPS26/PRMT8/PKD2/OSBPL2/MAP2K2/JUP/IKBKB/GRAMD1A/GNB5/GNB1L/GNAT2/GNAO1/GNAL/FYN/EPB41/CYLD/ATP2C2/AJAP1	22	2.09763	1.74103
GO:0019897	extrinsic component of plasma membrane	20/1254	174/19550	0.00816654	0.0606095	0.0500246	YES1/SYTL2/SRC/SCUBE1/OSBPL2/JUP/GRAMD1A/GNB5/GNAT2/GNAO1/GNAL/FYN/DCHS1/CYLD/CDH7/CDH6/CDH3/CDH2/CDH19/AAK1	20	2.08796	1.79197
GO:0000775	chromosome, centromeric region	22/1254	198/19550	0.00845804	0.0620256	0.0511934	ZWINT/TTK/SUGT1/SPC25/SMC6/SGO2/PHF2/PDS5B/PDS5A/NUP37/MTBP/MIS18A/KIF2B/ITGB3BP/DYNC1LI1/DCTN1/CENPP/CENPK/CENPI/CENPH/CENPC/BUB1B	22	2.07273	1.73223
GO:0099568	cytoplasmic region	28/1254	271/19550	0.00875914	0.063478	0.0523921	UNC13A/UCHL1/TTLL3/TRIM46/TMEM108/SYBU/SPATA7/SAPCD2/PKD2/NEFL/MGARP/MAP4/LCA5L/KIFAP3/KIF5A/KIF1B/KIF1A/GRIK3/GAS8/EPB41/DNAL1/DNAI3/DNAH3/DCTN1/CLTB/CFAP46/CALY/BAIAP2	28	2.05754	1.61079
GO:0044306	neuron projection terminus	17/1254	141/19550	0.00892122	0.0636961	0.0525722	UNC13A/UCHL1/TBC1D24/SRI/SLC32A1/SLC1A2/SCRG1/ROR1/PTPRN2/PNOC/P2RX3/NCS1/KCNC1/GRIK5/GRIK3/BAIAP2/AAK1	17	2.04958	1.87966
GO:0099056	integral component of presynaptic membrane	10/1254	66/19550	0.00899604	0.0636961	0.0525722	SLC6A5/SLC1A2/SCN2A/P2RX3/KCNJ3/KCNC1/GRIK5/CHRNB2/CDH2/ATP2B3	10	2.04595	2.36214
GO:0098563	intrinsic component of synaptic vesicle membrane	8/1254	47/19550	0.00939719	0.0657803	0.0542924	WFS1/SV2C/SV2A/STX12/SLC32A1/RAB4A/RAB3B/PTPRN2	8	2.027	2.65364
GO:0000779	condensed chromosome, centromeric region	17/1254	144/19550	0.0109056	0.0754815	0.0622994	ZWINT/TTK/SUGT1/SPC25/SGO2/PHF2/NUP37/MTBP/KIF2B/ITGB3BP/DYNC1LI1/DCTN1/CENPK/CENPI/CENPH/CENPC/BUB1B	17	1.96235	1.8405
GO:0044304	main axon	10/1254	68/19550	0.011051	0.0756377	0.0624282	TRIM46/SLC1A2/SCN2A/ROBO2/NRCAM/NFASC/KCNQ3/KCNC1/ERMN/CNTNAP2	10	1.9566	2.29266
GO:0031300	intrinsic component of organelle membrane	39/1254	417/19550	0.0117224	0.0789784	0.0651855	ZDHHC15/WFS1/TVP23A/SYT5/SV2C/SV2A/STX12/SLC35B2/SLC32A1/SAMM50/RTN1/RNF152/RHBDD2/RAB4A/RAB3B/PTPRN2/PKD2/PINK1/PIGK/P2RX7/P2RX3/MICU1/MICOS10/MGARP/LAMP2/HACD4/HACD1/GRAMD1A/FUNDC1/EXT1/EMC8/EMC1/ELOVL4/DHCR7/CHST12/BSCL2/APOOL/AGK/AFG3L2	39	1.93098	1.45807
GO:0016528	sarcoplasm	11/1254	79/19550	0.0117955	0.0789784	0.0651855	TRDN/TMEM38A/SRL/SRI/P3H2/NOS1/NOL3/JPH4/JPH2/IRAG1/CASQ2	11	1.92828	2.17078
GO:0033017	sarcoplasmic reticulum membrane	7/1254	40/19550	0.0127046	0.0833977	0.068833	TRDN/TMEM38A/SRL/SRI/JPH4/JPH2/CASQ2	7	1.89604	2.72827
GO:0031225	anchored component of membrane	19/1254	170/19550	0.012943	0.0833977	0.068833	RGMB/RAB4A/RAB3B/PRMT8/OPCML/NTM/MMP17/MDGA2/MDGA1/GPC6/GPC1/GFRA2/GAD2/EFNA3/CNTN5/CNTN1/CNTFR/CD24/BCAN	19	1.88797	1.74242
GO:0030673	axolemma	4/1254	15/19550	0.012997	0.0833977	0.068833	SLC1A2/ROBO2/KCNC1/CNTNAP2	4	1.88616	4.15736
GO:0099092	postsynaptic density, intracellular component	4/1254	15/19550	0.012997	0.0833977	0.068833	FYN/BCR/BAIAP2/ACTN2	4	1.88616	4.15736
GO:0031594	neuromuscular junction	10/1254	70/19550	0.013443	0.0853701	0.070461	UNC13A/TBC1D24/SYNC/SV2A/SLC5A7/PTN/POSTN/NEFL/ITGB1/CHRNA1	10	1.8715	2.22716
GO:0062023	collagen-containing extracellular matrix	39/1254	425/19550	0.0155748	0.0971225	0.0801609	TNR/SPARCL1/SPARC/SERPINH1/SBSPON/PTN/POSTN/PDGFB/P3H2/NTN3/MFAP5/MFAP2/MATN4/LOXL1/LGALS3/LAMA1/ICAM1/GPC6/GPC1/FN1/FGL2/FGF10/FBN2/FBN1/ENTPD2/EMILIN2/DCN/COL6A6/COL6A1/COL26A1/COL24A1/COL21A1/COL18A1/COL15A1/COL14A1/COL11A2/CDH2/ANXA7/ADAM19	39	1.80758	1.43062
GO:0120111	neuron projection cytoplasm	12/1254	93/19550	0.015609	0.0971225	0.0801609	UCHL1/TRIM46/TMEM108/SYBU/NEFL/MGARP/KIF5A/KIF1B/KIF1A/GRIK3/CALY/BAIAP2	12	1.80663	2.01163
GO:0031301	integral component of organelle membrane	36/1254	387/19550	0.0161768	0.099649	0.0822462	ZDHHC15/WFS1/TVP23A/SYT5/SV2C/SV2A/STX12/SLC35B2/SLC32A1/SAMM50/RTN1/RNF152/RHBDD2/PTPRN2/PKD2/PINK1/PIGK/P2RX7/P2RX3/MICU1/MICOS10/MGARP/LAMP2/HACD4/HACD1/FUNDC1/EXT1/EMC8/EMC1/ELOVL4/DHCR7/CHST12/BSCL2/APOOL/AGK/AFG3L2	36	1.79111	1.45024
GO:0043194	axon initial segment	4/1254	16/19550	0.0164656	0.100424	0.0828856	TRIM46/NRCAM/NFASC/KCNQ3	4	1.78342	3.89753
GO:0030426	growth cone	19/1254	177/19550	0.0191369	0.115572	0.0953884	YWHAE/UNC5C/STMN2/SETX/PINK1/PCDH9/PALLD/NEFL/MYO5A/LAMP5/KLC1/FEZ1/EPS8/ELAVL4/CPEB4/CDK5R2/BASP1/ADGRL1/ABI1	19	1.71813	1.67351
GO:0030175	filopodium	13/1254	107/19550	0.0193763	0.115881	0.0956436	UNC5C/UBE2Q1/UBE2K/MYO5A/MYO1B/ITGB1/FZD3/ERMN/BAIAP2/ACTN2/ACTC1/ACTA2/ABI1	13	1.71273	1.89413
GO:0030027	lamellipodium	21/1254	202/19550	0.0198415	0.117523	0.0969983	UNC5C/STMN2/PKN2/PKD2/PDLIM4/PALLD/PAK1/MCC/ITGB1/FGD3/FGD1/DOCK8/CDH2/CD44/CAPZB/BAIAP2/ARHGEF7/ACTR2/ACTC1/ACTA2/ABI1	21	1.70243	1.62075
GO:0001726	ruffle	19/1254	178/19550	0.0201826	0.118404	0.0977261	WIPF1/TPM1/SRC/SH2B2/RASGRP2/PSD2/PDLIM7/PALLD/PAK1/MYO5A/MACF1/LIMA1/ITGB1/FGD3/FGD1/FAM107A/EPS8/BAIAP2/ARHGEF7	19	1.69502	1.66411
GO:0032433	filopodium tip	4/1254	17/19550	0.0204614	0.118908	0.0981415	UBE2K/MYO5A/FZD3/ABI1	4	1.68907	3.66826
GO:0005641	nuclear envelope lumen	3/1254	10/19550	0.0224737	0.126122	0.104096	TUBB/IGF2R/CCAR1	3	1.64832	4.67703
GO:0005916	fascia adherens	3/1254	10/19550	0.0224737	0.126122	0.104096	NRAP/JUP/CDH2	3	1.64832	4.67703
GO:0032593	insulin-responsive compartment	3/1254	10/19550	0.0224737	0.126122	0.104096	RAB4B/RAB4A/MYO5A	3	1.64832	4.67703
GO:0030285	integral component of synaptic vesicle membrane	6/1254	35/19550	0.0225218	0.126122	0.104096	WFS1/SV2C/SV2A/STX12/SLC32A1/PTPRN2	6	1.6474	2.67259
GO:0000793	condensed chromosome	24/1254	244/19550	0.0246352	0.136714	0.112838	ZWINT/TTN/TTK/TEX11/SYCP2/SUGT1/SPC25/SMC6/SGO2/PHF2/NUP37/MTBP/KIFAP3/KIF2B/ITGB3BP/HUS1/DYNC1LI1/DCTN1/CENPK/CENPI/CENPH/CENPC/BUB1B/BRCA1	24	1.60844	1.53345
GO:0055037	recycling endosome	20/1254	195/19550	0.0256992	0.140552	0.116006	VPS51/VPS16/VIPAS39/TUBGCP4/SYT5/STX12/SLC11A2/SCAMP5/RAB4B/RAB4A/RAB11FIP4/PLA2G5/PDLIM4/MYO5A/LAMP5/ITGB1/EHD2/CLCN4/BOK/ATP9A	20	1.59008	1.59899
GO:0019898	extrinsic component of membrane	29/1254	309/19550	0.0257832	0.140552	0.116006	YES1/WIPI2/VPS13D/SYTL2/SRC/SCUBE1/SARM1/OSBPL2/MGLL/KIF1A/JUP/GRAMD1A/GNB5/GNAT2/GNAO1/GNAL/GFRA2/FYN/EHD2/DCHS1/CYLD/COQ4/CNTFR/CDH7/CDH6/CDH3/CDH2/CDH19/AAK1	29	1.58866	1.46315
GO:0030427	site of polarized growth	19/1254	183/19550	0.0260845	0.140948	0.116333	YWHAE/UNC5C/STMN2/SETX/PINK1/PCDH9/PALLD/NEFL/MYO5A/LAMP5/KLC1/FEZ1/EPS8/ELAVL4/CPEB4/CDK5R2/BASP1/ADGRL1/ABI1	19	1.58362	1.61865
GO:0002178	palmitoyltransferase complex	3/1254	11/19550	0.0294538	0.15641	0.129094	SPTSSB/SPTSSA/GOLGA7B	3	1.53086	4.25185
GO:0099523	presynaptic cytosol	3/1254	11/19550	0.0294538	0.15641	0.129094	NCS1/FBXO45/BAIAP2	3	1.53086	4.25185
GO:0000151	ubiquitin ligase complex	28/1254	301/19550	0.0310107	0.16327	0.134756	ZSWIM5/USP47/UBE2V1/UBE2S/SUGT1/SPSB2/SPOPL/RHBDD2/OS9/MED21/KLHL3/KLHL13/KLHDC10/KCTD13/FBXO6/FBXO45/FBXL22/FBH1/ELOC/DCUN1D3/DCAF8/DCAF17/DCAF12L2/DCAF12/CAND1/BUB1B/BRCA1/ASB4	28	1.50849	1.45024
GO:0042383	sarcolemma	15/1254	138/19550	0.0314209	0.163616	0.135042	TRIM72/SYNC/STBD1/SRI/SCN5A/SCN2A/OBSCN/NOS1/MLIP/KCNJ3/ITGB1/COL6A1/CDH2/CACNG8/CACNG1	15	1.50278	1.69458
GO:0098982	GABA-ergic synapse	9/1254	69/19550	0.0316077	0.163616	0.135042	SV2A/SLITRK3/SLITRK2/SLC32A1/PLCB1/MDGA1/GUCY1A1/CNTN5/ATP2B3	9	1.50021	2.03349
GO:0055038	recycling endosome membrane	11/1254	92/19550	0.0332028	0.170441	0.140675	SYT5/STX12/SCAMP5/RAB4A/RAB11FIP4/PDLIM4/LAMP5/EHD2/CLCN4/BOK/ATP9A	11	1.47883	1.86404
GO:0032838	plasma membrane bounded cell projection cytoplasm	22/1254	226/19550	0.0336373	0.171244	0.141338	UCHL1/TTLL3/TRIM46/TMEM108/SYBU/SPATA7/NEFL/MGARP/MAP4/LCA5L/KIFAP3/KIF5A/KIF1B/KIF1A/GRIK3/GAS8/DNAL1/DNAI3/DNAH3/CFAP46/CALY/BAIAP2	22	1.47318	1.51762
GO:0098992	neuronal dense core vesicle	3/1254	12/19550	0.0374387	0.189035	0.156022	SYT5/KIF1A/DMXL2	3	1.42668	3.89753
GO:0030315	T-tubule	7/1254	51/19550	0.0430878	0.215326	0.177722	STBD1/SRI/SCN5A/SCN2A/KCNJ3/CACNG8/CACNG1	7	1.36565	2.13982
GO:0005604	basement membrane	11/1254	96/19550	0.0433449	0.215326	0.177722	SPARC/PTN/P3H2/NTN3/LOXL1/LAMA1/FN1/FBN1/ENTPD2/COL18A1/COL15A1	11	1.36306	1.78637
GO:0031941	filamentous actin	5/1254	31/19550	0.0455434	0.219898	0.181495	SPECC1L/PDLIM7/PDLIM4/MYO1A/LDB3	5	1.34157	2.51453
GO:0043296	apical junction complex	15/1254	145/19550	0.0455976	0.219898	0.181495	USP53/SORBS1/SAPCD2/PLEKHA7/PKN2/PARD3B/NECTIN3/LIN7A/JUP/JAM2/F11R/EPB41L4B/CLDN11/CLDN1/ARHGAP17	15	1.34106	1.61277
GO:0098858	actin-based cell projection	21/1254	221/19550	0.0463297	0.219898	0.181495	UNC5C/UBE2Q1/UBE2K/STARD10/PCDH15/NFASC/MYO5A/MYO1B/MYO1A/ITGB1/GRXCR1/FZD3/ERMN/EPS8/CD44/BAIAP2/ADCY6/ACTN2/ACTC1/ACTA2/ABI1	21	1.33414	1.48141
GO:0001401	SAM complex	3/1254	13/19550	0.0464071	0.219898	0.181495	SAMM50/MICOS10/APOOL	3	1.33342	3.59772
GO:0042583	chromaffin granule	3/1254	13/19550	0.0464071	0.219898	0.181495	SYT2/SRI/ANXA7	3	1.33342	3.59772
GO:0140275	MIB complex	3/1254	13/19550	0.0464071	0.219898	0.181495	SAMM50/MICOS10/APOOL	3	1.33342	3.59772
GO:0046658	anchored component of plasma membrane	8/1254	63/19550	0.047374	0.222766	0.183862	RGMB/PRMT8/MDGA1/GPC6/GPC1/CNTN5/CNTN1/CD24	8	1.32446	1.9797
GO:0043679	axon terminus	13/1254	122/19550	0.0492162	0.229675	0.189565	UNC13A/TBC1D24/SRI/SLC32A1/ROR1/PTPRN2/PNOC/P2RX3/NCS1/KCNC1/GRIK5/GRIK3/AAK1	13	1.30789	1.66124
GO:0022627	cytosolic small ribosomal subunit	6/1254	42/19550	0.0499722	0.23145	0.19103	RPS3A/RPS26/RPS23/RPS18/RPS16/RPS15A	6	1.30127	2.22716
GO:0022836	gated channel activity	48/1220	340/18368	5.86333e-07	0.000559948	0.000520911	TTYH1/TRPV1/SCN5A/SCN2A/PKD2/PEX5L/P2RX7/P2RX3/NCS1/NALCN/LRRC55/KCNS2/KCNQ3/KCNQ1/KCNN2/KCNMB4/KCNMB2/KCNK6/KCNK3/KCNK13/KCNK10/KCNJ3/KCNH7/KCNH3/KCNC4/KCNC1/HCN4/GRIN3A/GRIK5/GRIK3/GRID2/GRIA3/GABRE/GABRB3/CLCN4/CHRNG/CHRNB2/CHRNA7/CHRNA6/CHRNA3/CHRNA1/CACNG8/CACNG5/CACNG1/ANO6/ANO5/ANO4/ANO3	48	6.23186	2.12552
GO:0051371	muscle alpha-actinin binding	8/1220	15/18368	1.56385e-06	0.00074674	0.00069468	TTN/SYNPO2/PKD2/PDLIM7/PDLIM4/PALLD/NRAP/LDB3	8	5.8058	8.02973
GO:0005216	ion channel activity	53/1220	432/18368	1.12322e-05	0.00319274	0.00297016	TTYH1/TRPV1/TRPM1/TMEM38A/SLC1A4/SCN5A/SCN2A/PKD2/PEX5L/P2RX7/P2RX3/NCS1/NALCN/LRRC55/KCNS2/KCNQ3/KCNQ1/KCNN2/KCNMB4/KCNMB2/KCNK6/KCNK3/KCNK13/KCNK10/KCNJ3/KCNH7/KCNH3/KCNC4/KCNC1/HCN4/GRIN3A/GRIK5/GRIK3/GRID2/GRIA3/GJC1/GABRE/GABRB3/CLCN4/CHRNG/CHRNB2/CHRNA7/CHRNA6/CHRNA3/CHRNA1/CACNG8/CACNG5/CACNG1/ATP5PF/ANO6/ANO5/ANO4/ANO3	53	4.94954	1.84712
GO:0042805	actinin binding	11/1220	36/18368	1.35887e-05	0.00319274	0.00297016	TTN/SYNPO2/PKD2/PDLIM7/PDLIM4/PALLD/NRAP/LDB3/KCNN2/CSRP3/CSRP1	11	4.86682	4.60036
GO:0005230	extracellular ligand-gated ion channel activity	16/1220	73/18368	1.864e-05	0.00319274	0.00297016	TRPV1/P2RX7/P2RX3/GRIN3A/GRIK5/GRIK3/GRID2/GRIA3/GABRE/GABRB3/CHRNG/CHRNB2/CHRNA7/CHRNA6/CHRNA3/CHRNA1	16	4.72955	3.29989
GO:0003779	actin binding	53/1220	441/18368	2.00591e-05	0.00319274	0.00297016	WIPF1/VPS16/TTN/TPM3/TPM1/TNS1/SYNPO2/SPTBN2/SORBS1/SNTB2/SLC6A2/RCSD1/RAI14/PSTPIP2/PHACTR3/PDLIM7/PDLIM4/PALLD/NRAP/NEXN/NEB/MYOZ3/MYOM2/MYO5A/MYO1B/MYO1A/MYL4/MYBPC1/MACF1/LIMA1/LDB3/LASP1/KLHL3/ITGB1/GIPC1/FHOD3/FAM107A/ERMN/EPS8/EPB41L1/EPB41/CSRP3/CROCC/CORO2B/CNN3/CDK5R2/CAPZB/CALD1/ARPC4/ADD2/ACTR3B/ACTR2/ACTN2	53	4.69769	1.80942
GO:0005261	cation channel activity	43/1220	335/18368	2.52027e-05	0.00343836	0.00319865	TRPV1/TRPM1/TMEM38A/SCN5A/SCN2A/PKD2/PEX5L/P2RX7/P2RX3/NCS1/NALCN/LRRC55/KCNS2/KCNQ3/KCNQ1/KCNN2/KCNMB4/KCNMB2/KCNK6/KCNK3/KCNK13/KCNK10/KCNJ3/KCNH7/KCNH3/KCNC4/KCNC1/HCN4/GRIN3A/GRIK5/GRIK3/GRIA3/CHRNG/CHRNB2/CHRNA7/CHRNA6/CHRNA3/CHRNA1/CACNG8/CACNG5/CACNG1/ATP5PF/ANO6	43	4.59855	1.93253
GO:0005518	collagen binding	15/1220	69/18368	3.74007e-05	0.00406919	0.0037855	SPARCL1/SPARC/SERPINH1/PDGFB/PAK1/ITGB1/ITGA1/FN1/ECM2/DCN/CRTAP/COL6A1/COL14A1/CD44/ADGRG1	15	4.42712	3.27299
GO:0051393	alpha-actinin binding	9/1220	27/18368	3.83484e-05	0.00406919	0.0037855	TTN/SYNPO2/PKD2/PDLIM7/PDLIM4/PALLD/NRAP/LDB3/KCNN2	9	4.41625	5.01858
GO:0005267	potassium channel activity	21/1220	121/18368	4.43725e-05	0.00423757	0.00394215	TMEM38A/PKD2/LRRC55/KCNS2/KCNQ3/KCNQ1/KCNN2/KCNMB4/KCNMB2/KCNK6/KCNK3/KCNK13/KCNK10/KCNJ3/KCNH7/KCNH3/KCNC4/KCNC1/HCN4/GRIK5/GRIK3	21	4.35289	2.61298
GO:0008307	structural constituent of muscle	11/1220	42/18368	6.6954e-05	0.00577879	0.00537592	TTN/TPM1/OBSCN/NEXN/NEB/MYOM2/MYL9/MYBPC1/CSRP3/CSRP1/ACTN2	11	4.17422	3.94317
GO:0005231	excitatory extracellular ligand-gated ion channel activity	9/1220	29/18368	7.26131e-05	0.00577879	0.00537592	TRPV1/P2RX7/P2RX3/CHRNG/CHRNB2/CHRNA7/CHRNA6/CHRNA3/CHRNA1	9	4.13899	4.67247
GO:0015267	channel activity	54/1220	480/18368	0.000101428	0.00681776	0.00634245	TTYH1/TRPV1/TRPM1/TMEM38A/SLC1A4/SCN5A/SCN2A/PKD2/PEX5L/P2RX7/P2RX3/NCS1/NALCN/LRRC55/KCNS2/KCNQ3/KCNQ1/KCNN2/KCNMB4/KCNMB2/KCNK6/KCNK3/KCNK13/KCNK10/KCNJ3/KCNH7/KCNH3/KCNC4/KCNC1/HCN4/GRIN3A/GRIK5/GRIK3/GRID2/GRIA3/GJC1/GABRE/GABRB3/CLCN4/CHRNG/CHRNB2/CHRNA7/CHRNA6/CHRNA3/CHRNA1/CACNG8/CACNG5/CACNG1/ATP5PF/AQP12A/ANO6/ANO5/ANO4/ANO3	54	3.99384	1.69377
GO:1904315	transmitter-gated ion channel activity involved in regulation of postsynaptic membrane potential	11/1220	44/18368	0.000106111	0.00681776	0.00634245	GRIN3A/GRIK5/GRIK3/GRID2/GABRE/CHRNG/CHRNB2/CHRNA7/CHRNA6/CHRNA3/CHRNA1	11	3.97424	3.76393
GO:0022803	passive transmembrane transporter activity	54/1220	481/18368	0.000107085	0.00681776	0.00634245	TTYH1/TRPV1/TRPM1/TMEM38A/SLC1A4/SCN5A/SCN2A/PKD2/PEX5L/P2RX7/P2RX3/NCS1/NALCN/LRRC55/KCNS2/KCNQ3/KCNQ1/KCNN2/KCNMB4/KCNMB2/KCNK6/KCNK3/KCNK13/KCNK10/KCNJ3/KCNH7/KCNH3/KCNC4/KCNC1/HCN4/GRIN3A/GRIK5/GRIK3/GRID2/GRIA3/GJC1/GABRE/GABRB3/CLCN4/CHRNG/CHRNB2/CHRNA7/CHRNA6/CHRNA3/CHRNA1/CACNG8/CACNG5/CACNG1/ATP5PF/AQP12A/ANO6/ANO5/ANO4/ANO3	54	3.97027	1.69025
GO:0022824	transmitter-gated ion channel activity	13/1220	60/18368	0.000126177	0.00708819	0.00659402	GRIN3A/GRIK5/GRIK3/GRID2/GRIA3/GABRE/GABRB3/CHRNG/CHRNB2/CHRNA7/CHRNA6/CHRNA3/CHRNA1	13	3.89902	3.26208
GO:0022835	transmitter-gated channel activity	13/1220	60/18368	0.000126177	0.00708819	0.00659402	GRIN3A/GRIK5/GRIK3/GRID2/GRIA3/GABRE/GABRB3/CHRNG/CHRNB2/CHRNA7/CHRNA6/CHRNA3/CHRNA1	13	3.89902	3.26208
GO:0099094	ligand-gated cation channel activity	19/1220	113/18368	0.000155539	0.00825218	0.00767687	TRPV1/PKD2/PEX5L/P2RX7/P2RX3/KCNN2/KCNK6/KCNJ3/HCN4/GRIN3A/GRIK5/GRIK3/GRIA3/CHRNG/CHRNB2/CHRNA7/CHRNA6/CHRNA3/CHRNA1	19	3.80816	2.5315
GO:0015276	ligand-gated ion channel activity	22/1220	143/18368	0.000187779	0.00896647	0.00834136	TRPV1/PKD2/PEX5L/P2RX7/P2RX3/KCNN2/KCNK6/KCNJ3/HCN4/GRIN3A/GRIK5/GRIK3/GRID2/GRIA3/GABRE/GABRB3/CHRNG/CHRNB2/CHRNA7/CHRNA6/CHRNA3/CHRNA1	22	3.72635	2.31627
GO:0022834	ligand-gated channel activity	22/1220	143/18368	0.000187779	0.00896647	0.00834136	TRPV1/PKD2/PEX5L/P2RX7/P2RX3/KCNN2/KCNK6/KCNJ3/HCN4/GRIN3A/GRIK5/GRIK3/GRID2/GRIA3/GABRE/GABRB3/CHRNG/CHRNB2/CHRNA7/CHRNA6/CHRNA3/CHRNA1	22	3.72635	2.31627
GO:0099529	neurotransmitter receptor activity involved in regulation of postsynaptic membrane potential	11/1220	47/18368	0.000200533	0.00911948	0.00848371	GRIN3A/GRIK5/GRIK3/GRID2/GABRE/CHRNG/CHRNB2/CHRNA7/CHRNA6/CHRNA3/CHRNA1	11	3.69781	3.52368
GO:0005244	voltage-gated ion channel activity	27/1220	201/18368	0.000373531	0.0151428	0.0140871	TRPV1/SCN5A/SCN2A/PKD2/NCS1/NALCN/LRRC55/KCNS2/KCNQ3/KCNQ1/KCNN2/KCNK6/KCNK3/KCNK13/KCNK10/KCNJ3/KCNH7/KCNH3/KCNC4/KCNC1/HCN4/GRIN3A/CLCN4/CACNG8/CACNG5/CACNG1/ANO6	27	3.42767	2.02241
GO:0022832	voltage-gated channel activity	27/1220	201/18368	0.000373531	0.0151428	0.0140871	TRPV1/SCN5A/SCN2A/PKD2/NCS1/NALCN/LRRC55/KCNS2/KCNQ3/KCNQ1/KCNN2/KCNK6/KCNK3/KCNK13/KCNK10/KCNJ3/KCNH7/KCNH3/KCNC4/KCNC1/HCN4/GRIN3A/CLCN4/CACNG8/CACNG5/CACNG1/ANO6	27	3.42767	2.02241
GO:0022848	acetylcholine-gated cation-selective channel activity	6/1220	16/18368	0.000380552	0.0151428	0.0140871	CHRNG/CHRNB2/CHRNA7/CHRNA6/CHRNA3/CHRNA1	6	3.41959	5.6459
GO:0005178	integrin binding	21/1220	144/18368	0.000544412	0.0207966	0.0193467	TSPAN4/SRC/SPP1/PTN/LGALS8/JAM2/ITGB1/ITGAX/IGF1/ICAM4/ICAM1/FRMD5/FN1/FGF1/FBN1/F11R/ECM2/DMP1/ANXA7/ADAM22/ACTN2	21	3.26407	2.19563
GO:0015079	potassium ion transmembrane transporter activity	22/1220	155/18368	0.000593552	0.0218016	0.0202817	TMEM38A/SLC12A3/PKD2/LRRC55/KCNS2/KCNQ3/KCNQ1/KCNN2/KCNMB4/KCNMB2/KCNK6/KCNK3/KCNK13/KCNK10/KCNJ3/KCNH7/KCNH3/KCNC4/KCNC1/HCN4/GRIK5/GRIK3	22	3.22654	2.13694
GO:0004653	polypeptide N-acetylgalactosaminyltransferase activity	6/1220	19/18368	0.00108508	0.0383798	0.0357041	GALNTL6/GALNT7/GALNT5/GALNT18/GALNT13/GALNT10	6	2.96454	4.75444
GO:0051015	actin filament binding	27/1220	217/18368	0.00122699	0.0408484	0.0380006	VPS16/TTN/TPM3/TPM1/SPTBN2/RCSD1/PSTPIP2/NRAP/NEXN/NEB/MYOM2/MYO5A/MYO1B/MYO1A/MYL4/MACF1/LIMA1/LASP1/FHOD3/ERMN/CORO2B/CAPZB/ARPC4/ADD2/ACTR3B/ACTR2/ACTN2	27	2.91116	1.87329
GO:0022843	voltage-gated cation channel activity	20/1220	143/18368	0.00124042	0.0408484	0.0380006	TRPV1/PKD2/NCS1/LRRC55/KCNS2/KCNQ3/KCNQ1/KCNN2/KCNK6/KCNK3/KCNJ3/KCNH7/KCNH3/KCNC4/KCNC1/HCN4/GRIN3A/CACNG8/CACNG5/CACNG1	20	2.90643	2.1057
GO:0098631	cell adhesion mediator activity	11/1220	59/18368	0.00155039	0.049354	0.0459133	VSTM2L/ROBO3/PALLD/NEXN/JUP/ITGB1/ITGA1/EMB/CNN3/CDC42EP1/BAIAP2	11	2.80956	2.807
GO:0046873	metal ion transmembrane transporter activity	45/1220	430/18368	0.00167739	0.0516745	0.0480719	TTYH1/TRPV1/TRPM1/TMEM38A/SLC6A5/SLC6A2/SLC6A15/SLC5A7/SLC25A37/SLC1A2/SLC12A3/SLC11A2/SCN5A/SCN2A/PKD2/NIPAL2/NIPA1/NCS1/NALCN/LRRC55/KCNS2/KCNQ3/KCNQ1/KCNN2/KCNMB4/KCNMB2/KCNK6/KCNK3/KCNK13/KCNK10/KCNJ3/KCNH7/KCNH3/KCNC4/KCNC1/HCN4/GRIN3A/GRIK5/GRIK3/CHRNA7/CACNG8/CACNG5/CACNG1/ATP2C2/ATP2B3	45	2.77537	1.5756
GO:0008373	sialyltransferase activity	6/1220	21/18368	0.00193523	0.0577545	0.0537281	ST8SIA3/ST8SIA1/ST6GALNAC5/ST6GALNAC3/ST6GAL1/ST3GAL4	6	2.71327	4.30164
GO:0098960	postsynaptic neurotransmitter receptor activity	11/1220	62/18368	0.00234709	0.0663926	0.0617639	GRIN3A/GRIK5/GRIK3/GRID2/GABRE/CHRNG/CHRNB2/CHRNA7/CHRNA6/CHRNA3/CHRNA1	11	2.62947	2.67118
GO:0005249	voltage-gated potassium channel activity	14/1220	90/18368	0.00236372	0.0663926	0.0617639	PKD2/LRRC55/KCNS2/KCNQ3/KCNQ1/KCNN2/KCNK6/KCNK3/KCNJ3/KCNH7/KCNH3/KCNC4/KCNC1/HCN4	14	2.6264	2.342
GO:0015464	acetylcholine receptor activity	6/1220	22/18368	0.0025131	0.0685718	0.0637913	CHRNG/CHRNB2/CHRNA7/CHRNA6/CHRNA3/CHRNA1	6	2.59979	4.10611
GO:0050840	extracellular matrix binding	10/1220	56/18368	0.0034767	0.0922291	0.0857992	SPP1/SPARCL1/SPARC/OLFML2A/LGALS3/ITGB1/GPC1/DMP1/DCN/ADGRG1	10	2.45883	2.68852
GO:0015631	tubulin binding	39/1220	375/18368	0.00366523	0.0946025	0.0880072	UNC5C/TUBGCP4/TRIM36/TERF1/SYBU/STMN2/STARD9/SLC6A2/REEP4/REEP3/REEP1/POLB/PAK1/NUSAP1/NEFM/NAV3/MAST1/MAP6/MAP4/MACF1/KIF5A/KIF3C/KIF2B/KIF26B/KIF1B/KIF1A/KIF15/GAS8/FYN/FEZ1/DPYSL5/DNM3/DNAL1/DCTN1/CNN3/BRCA1/ARHGEF7/ALMS1/ABRAXAS2	39	2.4359	1.5658
GO:0005516	calmodulin binding	24/1220	201/18368	0.00381639	0.0959119	0.0892253	WFS1/UNC13A/TTN/TRPV1/SNTB2/SCN5A/PLCB1/PDE1A/OBSCN/NOS1/MYO5A/MYO1B/MYO1A/MAP6/KCNQ3/KCNQ1/KCNN2/FAS/EPB41/CNN3/CAMK4/CALD1/ATP2B3/ADD2	24	2.41835	1.7977
GO:0042165	neurotransmitter binding	5/1220	17/18368	0.00404534	0.0990589	0.0921529	NIPSNAP1/CHRNB2/CHRNA7/CHRNA3/CHRNA1	5	2.39305	4.42816
GO:0017128	phospholipid scramblase activity	4/1220	11/18368	0.00437961	0.0997077	0.0927564	PLSCR5/ANO6/ANO4/ANO3	4	2.35856	5.47481
GO:0097493	structural molecule activity conferring elasticity	4/1220	11/18368	0.00437961	0.0997077	0.0927564	TTN/FBN2/FBN1/EMILIN2	4	2.35856	5.47481
GO:0097110	scaffold protein binding	11/1220	67/18368	0.00438505	0.0997077	0.0927564	YWHAE/SRC/SCN5A/NOS1/MAP2K2/MAP2K1/KCNQ1/IKBKB/GRID2/FYN/BAIAP2	11	2.35803	2.47184
GO:0098632	cell-cell adhesion mediator activity	9/1220	49/18368	0.00449372	0.0998024	0.0928446	VSTM2L/ROBO3/PALLD/NEXN/JUP/EMB/CNN3/CDC42EP1/BAIAP2	9	2.34739	2.76534
GO:0030020	extracellular matrix structural constituent conferring tensile strength	8/1220	41/18368	0.00494692	0.107371	0.0998852	COL6A6/COL6A1/COL24A1/COL21A1/COL18A1/COL15A1/COL14A1/COL11A2	8	2.30566	2.9377
GO:0004708	MAP kinase kinase activity	5/1220	18/18368	0.00529881	0.107667	0.100161	PAK3/MAPK10/MAP2K6/MAP2K2/MAP2K1	5	2.27582	4.18215
GO:0005229	intracellular calcium activated chloride channel activity	5/1220	18/18368	0.00529881	0.107667	0.100161	TTYH1/ANO6/ANO5/ANO4/ANO3	5	2.27582	4.18215
GO:0061778	intracellular chloride channel activity	5/1220	18/18368	0.00529881	0.107667	0.100161	TTYH1/ANO6/ANO5/ANO4/ANO3	5	2.27582	4.18215
GO:0017154	semaphorin receptor activity	4/1220	12/18368	0.00622718	0.118939	0.110647	PLXNC1/PLXNA2/PLXNA1/NRP2	4	2.20571	5.01858
GO:0031543	peptidyl-proline dioxygenase activity	4/1220	12/18368	0.00622718	0.118939	0.110647	P4HA3/P4HA2/P3H2/EGLN3	4	2.20571	5.01858
GO:0042166	acetylcholine binding	4/1220	12/18368	0.00622718	0.118939	0.110647	CHRNB2/CHRNA7/CHRNA3/CHRNA1	4	2.20571	5.01858
GO:0004970	ionotropic glutamate receptor activity	5/1220	19/18368	0.00680372	0.122595	0.114048	GRIN3A/GRIK5/GRIK3/GRID2/GRIA3	5	2.16725	3.96204
GO:0022840	leak channel activity	5/1220	19/18368	0.00680372	0.122595	0.114048	NALCN/KCNK6/KCNK3/KCNK13/KCNK10	5	2.16725	3.96204
GO:0022842	narrow pore channel activity	5/1220	19/18368	0.00680372	0.122595	0.114048	NALCN/KCNK6/KCNK3/KCNK13/KCNK10	5	2.16725	3.96204
GO:0044325	transmembrane transporter binding	17/1220	133/18368	0.00701826	0.124119	0.115466	YWHAE/YES1/TRDN/TCAF1/SRI/SRC/SCN5A/RIMS4/PKD2/NOS1/LRRC55/KCNQ1/KCNC1/ID2/FYN/FGF12/ACTN2	17	2.15377	1.92442
GO:0008017	microtubule binding	29/1220	271/18368	0.00763405	0.131251	0.122101	TUBGCP4/TERF1/SYBU/STARD9/REEP4/REEP3/REEP1/POLB/NUSAP1/NEFM/NAV3/MAST1/MAP6/MAP4/MACF1/KIF5A/KIF3C/KIF2B/KIF26B/KIF1B/KIF1A/KIF15/GAS8/DPYSL5/DNM3/DCTN1/CNN3/ALMS1/ABRAXAS2	29	2.11724	1.61113
GO:0022839	ion gated channel activity	8/1220	44/18368	0.00769642	0.131251	0.122101	TTYH1/KCNN2/KCNMB4/KCNMB2/ANO6/ANO5/ANO4/ANO3	8	2.11371	2.73741
GO:0030674	protein-macromolecule adaptor activity	31/1220	296/18368	0.00807217	0.133395	0.124095	TRDN/SYNPO2/STX12/SPSB2/SORBS1/SLC4A1/SH2B2/SARM1/OBSL1/NMD3/NEFL/NDC1/NAPG/NAPB/MAPK8IP2/MAP2K2/MAP2K1/KLHDC10/JUP/GRIP1/GRB14/GNB5/EPS8/DCAF12/COL14A1/COL11A2/BICD1/BAIAP2/ATP1B2/ARPC4/ABI1	31	2.09301	1.57678
GO:0005200	structural constituent of cytoskeleton	14/1220	103/18368	0.00810149	0.133395	0.124095	TUBGCP4/TUBB/TPM1/SPTBN2/NEFM/NEFL/EPB41L4B/EPB41/CROCC/BICD1/ARPC4/ADD2/ACTR2/ACTL6B	14	2.09144	2.04641
GO:0030165	PDZ domain binding	12/1220	84/18368	0.00931637	0.150799	0.140286	SHISA9/MPP3/MAP2K2/KIDINS220/GRIK5/GRID2/GIPC1/FZD3/F11R/BAIAP2/ATP2B3/ACVR2A	12	2.03075	2.15082
GO:0019001	guanyl nucleotide binding	39/1220	398/18368	0.00968513	0.151628	0.141057	UPRT/TUBB/SRL/SPAG1/SEPTIN3/SCG5/SAR1A/RND2/RHOBTB2/RASL12/RAP1A/RANBP17/RAB7B/RAB5B/RAB4B/RAB4A/RAB3B/RAB36/RAB30/RAB18/NUDT16/MPPED2/IRGQ/HRAS/HBS1L/GUCY1A2/GUCY1A1/GNL3L/GNAT2/GNAO1/GNAL/GIMAP8/EHD2/DYNC1LI1/DNM3/DIRAS2/DIRAS1/CRACR2A/AGAP2	39	2.01389	1.47531
GO:0032561	guanyl ribonucleotide binding	39/1220	398/18368	0.00968513	0.151628	0.141057	UPRT/TUBB/SRL/SPAG1/SEPTIN3/SCG5/SAR1A/RND2/RHOBTB2/RASL12/RAP1A/RANBP17/RAB7B/RAB5B/RAB4B/RAB4A/RAB3B/RAB36/RAB30/RAB18/NUDT16/MPPED2/IRGQ/HRAS/HBS1L/GUCY1A2/GUCY1A1/GNL3L/GNAT2/GNAO1/GNAL/GIMAP8/EHD2/DYNC1LI1/DNM3/DIRAS2/DIRAS1/CRACR2A/AGAP2	39	2.01389	1.47531
GO:0005201	extracellular matrix structural constituent	20/1220	172/18368	0.0103526	0.159463	0.148346	SPARC/SBSPON/POSTN/MFAP5/MFAP2/LAMA1/FN1/FGL2/FBN2/FBN1/EMILIN2/DCN/COL6A6/COL6A1/COL24A1/COL21A1/COL18A1/COL15A1/COL14A1/COL11A2	20	1.98495	1.75067
GO:0005525	GTP binding	37/1220	377/18368	0.0112556	0.170621	0.158726	UPRT/TUBB/SRL/SPAG1/SEPTIN3/SCG5/SAR1A/RND2/RHOBTB2/RASL12/RAP1A/RANBP17/RAB7B/RAB5B/RAB4B/RAB4A/RAB3B/RAB36/RAB30/RAB18/NUDT16/IRGQ/HRAS/HBS1L/GUCY1A2/GUCY1A1/GNL3L/GNAT2/GNAO1/GNAL/GIMAP8/EHD2/DNM3/DIRAS2/DIRAS1/CRACR2A/AGAP2	37	1.94863	1.47762
GO:0060090	molecular adaptor activity	36/1220	369/18368	0.0133847	0.197984	0.184182	TRDN/SYNPO2/STX12/SPSB2/SORBS1/SLC4A1/SH2B2/SGTB/SEPTIN3/SARM1/OBSL1/NMD3/NEFL/NDC1/NAPG/NAPB/MAPK8IP2/MAP2K2/MAP2K1/LAMTOR4/KLHDC10/JUP/GRIP1/GRB14/GNB5/EPS8/DLGAP2/DLGAP1/DCAF12/COL14A1/COL11A2/BICD1/BAIAP2/ATP1B2/ARPC4/ABI1	36	1.87339	1.46885
GO:0045296	cadherin binding	33/1220	332/18368	0.0134754	0.197984	0.184182	YWHAE/STK24/SRC/SPTBN2/RPS26/PKN2/PFKP/PCMT1/MYO1B/MACF1/LIMA1/LASP1/JUP/ITGB1/GIPC1/FNBP1L/F11R/EIF4G2/DCHS1/CTNND2/CNN3/CDH7/CDH6/CDH3/CDH2/CDH19/CDC42EP1/CAPZB/CALD1/BAIAP2/ATIC/ABI1/ABCF3	33	1.87046	1.4965
GO:0005158	insulin receptor binding	5/1220	23/18368	0.015793	0.22511	0.209416	SRC/SORBS1/LMBRD1/IRS4/IGF1	5	1.80153	3.27299
GO:0008143	poly(A) binding	5/1220	23/18368	0.015793	0.22511	0.209416	TIA1/RBMS3/RBMS1/HNRNPDL/ELAVL4	5	1.80153	3.27299
GO:0004713	protein tyrosine kinase activity	16/1220	136/18368	0.0184061	0.254012	0.236303	YES1/TYK2/TTN/TTK/TTBK1/SRC/NTRK3/NRP2/MAP2K6/MAP2K2/MAP2K1/IGF2R/FYN/EFNA3/DYRK1B/BCR	16	1.73504	1.77126
GO:0022841	potassium ion leak channel activity	4/1220	16/18368	0.0185109	0.254012	0.236303	KCNK6/KCNK3/KCNK13/KCNK10	4	1.73257	3.76393
GO:0003774	cytoskeletal motor activity	14/1220	114/18368	0.0188212	0.254012	0.236303	STARD9/MYO5A/MYO1B/MYO1A/KLC1/KIF5A/KIF3C/KIF2B/KIF26B/KIF1B/KIF1A/KIF15/DNAH3/ACTC1	14	1.72535	1.84895
GO:0010857	calcium-dependent protein kinase activity	5/1220	24/18368	0.0188847	0.254012	0.236303	PRKD2/PRKD1/PKN2/PINK1/CAMK4	5	1.72389	3.13661
GO:0019894	kinesin binding	7/1220	42/18368	0.0195732	0.259617	0.241517	SYBU/MAPK8IP2/KIFAP3/KIF5A/KIF1B/KCNC1/CROCC	7	1.70834	2.50929
GO:0035925	mRNA 3'-UTR AU-rich region binding	5/1220	25/18368	0.0223489	0.292373	0.27199	TIA1/RBMS3/HNRNPA0/ELAVL4/ELAVL3	5	1.65074	3.01115
GO:0008376	acetylgalactosaminyltransferase activity	6/1220	34/18368	0.0229731	0.296477	0.275808	GALNTL6/GALNT7/GALNT5/GALNT18/GALNT13/GALNT10	6	1.63878	2.65689
GO:0035612	AP-2 adaptor complex binding	3/1220	10/18368	0.0246476	0.303668	0.282498	LMBRD1/BMP2K/AAK1	3	1.60823	4.51672
GO:0052740	1-acyl-2-lysophosphatidylserine acylhydrolase activity	3/1220	10/18368	0.0246476	0.303668	0.282498	PLAAT3/LIPG/ABHD3	3	1.60823	4.51672
GO:0050660	flavin adenine dinucleotide binding	11/1220	85/18368	0.0247323	0.303668	0.282498	TXNRD3/NQO2/NOS1/FOXRED2/FMO2/DHCR24/DAO/CRY2/ACADM/ACADL/ACAD9	11	1.60673	1.94839
GO:0004712	protein serine/threonine/tyrosine kinase activity	7/1220	44/18368	0.0248022	0.303668	0.282498	TTK/PAK3/MAPK10/MAP2K6/MAP2K2/MAP2K1/DYRK1B	7	1.60551	2.39523
GO:0016706	2-oxoglutarate-dependent dioxygenase activity	8/1220	54/18368	0.0252537	0.305282	0.283999	PHF2/P4HA3/P4HA2/P3H2/KDM5B/FTO/EGLN3/ALKBH5	8	1.59767	2.23048
GO:0019003	GDP binding	10/1220	75/18368	0.0261097	0.311684	0.289955	RASL12/RAP1A/RAB5B/RAB4A/RAB3B/RAB18/HRAS/DYNC1LI1/DIRAS2/DIRAS1	10	1.5832	2.00743
GO:0008066	glutamate receptor activity	5/1220	27/18368	0.0304495	0.352784	0.328189	GRIN3A/GRIK5/GRIK3/GRID2/GRIA3	5	1.51642	2.7881
GO:0004864	protein phosphatase inhibitor activity	7/1220	46/18368	0.0309151	0.352784	0.328189	PTN/PPP1R1C/PPP1R1A/PPP1R14A/PHACTR3/LGALS3/ENSA	7	1.50983	2.29109
GO:0005272	sodium channel activity	7/1220	46/18368	0.0309151	0.352784	0.328189	SCN5A/SCN2A/PKD2/NALCN/HCN4/GRIK5/GRIK3	7	1.50983	2.29109
GO:0051219	phosphoprotein binding	11/1220	88/18368	0.0310407	0.352784	0.328189	YWHAE/YES1/VAV2/TRPV1/SRC/SHF/PKD2/LRP11/IGF2R/EPB41/CBLB	11	1.50807	1.88197
GO:0005078	MAP-kinase scaffold activity	3/1220	11/18368	0.0322481	0.352784	0.328189	MAPK8IP2/MAP2K2/MAP2K1	3	1.4915	4.10611
GO:0016857	racemase and epimerase activity, acting on carbohydrates and derivatives	3/1220	11/18368	0.0322481	0.352784	0.328189	GLCE/GFUS/GALE	3	1.4915	4.10611
GO:0052739	phosphatidylserine 1-acylhydrolase activity	3/1220	11/18368	0.0322481	0.352784	0.328189	PLAAT3/LIPG/ABHD3	3	1.4915	4.10611
GO:0030594	neurotransmitter receptor activity	13/1220	111/18368	0.0325079	0.352784	0.328189	GRIN3A/GRIK5/GRIK3/GRID2/GRIA3/GABRE/GABRB3/CHRNG/CHRNB2/CHRNA7/CHRNA6/CHRNA3/CHRNA1	13	1.48801	1.76328
GO:0005326	neurotransmitter transmembrane transporter activity	4/1220	19/18368	0.0336631	0.361217	0.336034	SLC6A2/SLC6A16/SLC6A15/SLC29A4	4	1.47285	3.16963
GO:0043177	organic acid binding	15/1220	135/18368	0.0344944	0.36335	0.338018	YARS2/SCLY/P4HA3/P4HA2/P3H2/NOS1/LCN12/IGF2R/HBQ1/GRIN3A/GAD2/FABP5/EGLN3/CRABP1/AGXT	15	1.46225	1.67286
GO:0046875	ephrin receptor binding	5/1220	28/18368	0.0351078	0.36335	0.338018	SRC/SIPA1L1/FYN/EFNA3/ANKS1B	5	1.4546	2.68852
GO:0008080	N-acetyltransferase activity	9/1220	68/18368	0.0352425	0.36335	0.338018	USP22/SUPT7L/NAT9/NAT8L/NAT16/NAA40/MCM3AP/HGSNAT/ELP3	9	1.45293	1.99267
GO:0030295	protein kinase activator activity	12/1220	101/18368	0.0353838	0.36335	0.338018	NRG3/MAP2K6/MAP2K2/MAP2K1/GPRC5C/ETAA1/DBF4B/CDK5R2/CD24/BMPR1B/AGAP2/ABI1	12	1.4512	1.7888
GO:0005501	retinoid binding	6/1220	38/18368	0.0377206	0.373551	0.347509	STRA6/LCN12/IGF2R/FABP5/CRABP1/C8G	6	1.42342	2.37722
GO:0019840	isoprenoid binding	6/1220	38/18368	0.0377206	0.373551	0.347509	STRA6/LCN12/IGF2R/FABP5/CRABP1/C8G	6	1.42342	2.37722
GO:0140303	intramembrane lipid transporter activity	6/1220	38/18368	0.0377206	0.373551	0.347509	PLSCR5/ATP9A/ATP8B4/ANO6/ANO4/ANO3	6	1.42342	2.37722
GO:0003777	microtubule motor activity	9/1220	69/18368	0.0382372	0.373551	0.347509	STARD9/KIF5A/KIF3C/KIF2B/KIF26B/KIF1B/KIF1A/KIF15/DNAH3	9	1.41751	1.96379
GO:0001972	retinoic acid binding	4/1220	20/18368	0.039933	0.373551	0.347509	LCN12/IGF2R/FABP5/CRABP1	4	1.39867	3.01115
GO:0030506	ankyrin binding	4/1220	20/18368	0.039933	0.373551	0.347509	SLC4A1/SCN5A/OBSCN/NRCAM	4	1.39867	3.01115
GO:0031418	L-ascorbic acid binding	4/1220	20/18368	0.039933	0.373551	0.347509	P4HA3/P4HA2/P3H2/EGLN3	4	1.39867	3.01115
GO:0070717	poly-purine tract binding	5/1220	29/18368	0.0401823	0.373551	0.347509	TIA1/RBMS3/RBMS1/HNRNPDL/ELAVL4	5	1.39596	2.59582
GO:0003995	acyl-CoA dehydrogenase activity	3/1220	12/18368	0.0409217	0.373551	0.347509	ACADM/ACADL/ACAD9	3	1.38805	3.76393
GO:0015269	calcium-activated potassium channel activity	3/1220	12/18368	0.0409217	0.373551	0.347509	KCNN2/KCNMB4/KCNMB2	3	1.38805	3.76393
GO:0005085	guanyl-nucleotide exchange factor activity	22/1220	223/18368	0.04097	0.373551	0.347509	VAV2/RIC8B/RASGRP2/RAP1A/RALGPS2/RALGPS1/PSD2/PLEKHG7/PLEKHG2/OBSCN/MCF2L2/LAMTOR4/FGD3/FGD1/FARP2/DOCK8/DOCK5/DENND3/CYSLTR2/BCR/ARHGEF9/ARHGEF7	22	1.38753	1.48532
GO:0035591	signaling adaptor activity	10/1220	81/18368	0.0415641	0.373551	0.347509	SORBS1/SH2B2/SARM1/MAPK8IP2/MAP2K2/MAP2K1/GRIP1/GNB5/EPS8/ABI1	10	1.38128	1.85873
GO:0019212	phosphatase inhibitor activity	7/1220	49/18368	0.0418534	0.373551	0.347509	PTN/PPP1R1C/PPP1R1A/PPP1R14A/PHACTR3/LGALS3/ENSA	7	1.37827	2.15082
GO:0043539	protein serine/threonine kinase activator activity	7/1220	49/18368	0.0418534	0.373551	0.347509	MAP2K6/MAP2K2/MAP2K1/ETAA1/DBF4B/CDK5R2/BMPR1B	7	1.37827	2.15082
GO:0016627	oxidoreductase activity, acting on the CH-CH group of donors	8/1220	60/18368	0.0439564	0.388689	0.361591	TECRL/SRD5A2/RSAD1/DHCR7/DHCR24/ACADM/ACADL/ACAD9	8	1.35698	2.00743
GO:0005546	phosphatidylinositol-4,5-bisphosphate binding	10/1220	82/18368	0.044641	0.39112	0.363853	SYTL2/SYT5/PLCB1/OSBPL2/OBSCN/MYO1B/KCNQ1/JPH2/AMER2/ACTN2	10	1.35027	1.83607
GO:0019787	ubiquitin-like protein transferase activity	40/1220	458/18368	0.0463766	0.402634	0.374563	ZNF451/UHRF1/UBE3A/UBE2S/UBE2Q1/UBE2K/UBE2D3/TRIM9/TRIM72/TRIM62/TRIM36/TRAF6/TRAF3IP2/SMURF1/SIAH3/RNFT1/RNF43/RNF187/RNF152/RNF141/RNF130/PJA1/PIAS2/PELI3/NEURL3/MKRN3/MKRN2/MED21/MARCHF4/KLHL13/KCTD13/HECTD3/G2E3/FBXO6/FBXL22/CDC34/CBLB/BRCA1/ATG10/ASB4	40	1.3337	1.31491
GO:0003925	G protein activity	6/1220	40/18368	0.0469346	0.403807	0.375655	RASL12/RAP1A/RAB5B/RAB4B/RAB4A/HRAS	6	1.32851	2.25836
hsa04820	Cytoskeleton in muscle cells	38/581	232/9396	2.56351e-08	8.51086e-06	7.77149e-06	TTN/TPM3/TPM1/SYNPO2/SPTBN2/SNTB2/PDLIM7/PDLIM4/OBSCN/NRAP/NEB/MYOZ3/MYOM2/MYL9/MYL4/MYBPC1/LDB3/LAMA1/JUP/ITGB1/ITGA1/FN1/FBN2/FBN1/DCN/CSRP3/CSRP1/COL6A6/COL6A1/COL24A1/COL11A2/CKM/CAPZB/ATP1B4/ATP1B2/AMPD2/ACTN2/ACTC1	38	7.59116	2.64888
hsa04730	Long-term depression	13/581	60/9396	5.88939e-05	0.00764151	0.00697766	PLCB4/PLCB1/NOS1/MAP2K2/MAP2K1/IGF1/HRAS/GUCY1A2/GUCY1A1/GRID2/GRIA3/GNAO1/CRHR1	13	4.22993	3.50396
hsa04814	Motor proteins	27/581	197/9396	7.5968e-05	0.00764151	0.00697766	TUBB/TPM3/TPM1/STARD9/MYO5A/MYO1B/MYO1A/MYL9/MYL4/MYL10/KLC1/KIFAP3/KIF5A/KIF3C/KIF2B/KIF26B/KIF1B/KIF1A/KIF15/DYNC1LI1/DNAL1/DNAI3/DNAH3/DCTN1/CAPZB/ACTC1/ACTA2	27	4.11937	2.21648
hsa04810	Regulation of actin cytoskeleton	30/581	232/9396	9.20663e-05	0.00764151	0.00697766	VAV2/SRC/PPP1R12C/PDGFD/PDGFC/PDGFB/PAK5/PAK3/PAK1/MYL9/MYL10/MAP2K2/MAP2K1/ITGB1/ITGAX/ITGAD/ITGA1/HRAS/FN1/FGF10/FGF1/FGD3/FGD1/CYFIP2/C8G/BAIAP2/ARPC4/ARHGEF7/ACTR3B/ACTR2	30	4.0359	2.09122
hsa04360	Axon guidance	25/581	184/9396	0.000159932	0.0106195	0.00969694	UNC5C/UNC5B/SRC/SLIT1/SEMA3A/ROBO3/ROBO2/ROBO1/PLXNC1/PLXNA2/PLXNA1/PAK5/PAK3/PAK1/NTN3/NFATC2/MYL9/ITGB1/HRAS/FZD3/FYN/EFNA3/DPYSL5/DCC/BMPR1B	25	3.79606	2.1973
hsa04510	Focal adhesion	25/581	203/9396	0.000727501	0.0335874	0.0306696	VAV2/TNR/SRC/SPP1/RAP1A/PPP1R12C/PDGFD/PDGFC/PDGFB/PAK5/PAK3/PAK1/MYL9/MYL10/MAPK10/MAP2K1/LAMA1/ITGB1/ITGA1/IGF1/HRAS/FYN/FN1/COL6A6/COL6A1	25	3.13817	1.99164
hsa04725	Cholinergic synapse	17/581	116/9396	0.000735953	0.0335874	0.0306696	SLC5A7/PLCB4/PLCB1/MAP2K1/KCNQ3/KCNQ1/KCNJ3/HRAS/GNB5/GNAO1/FYN/CHRNB2/CHRNA7/CHRNA6/CHRNA3/CAMK4/ADCY6	17	3.13315	2.37005
hsa05135	Yersinia infection	19/581	138/9396	0.000809336	0.0335874	0.0306696	WIPF1/VAV2/TRAF6/SRC/PKN2/NFATC2/MAPK10/MAP2K6/MAP2K2/MAP2K1/ITGB1/IL18/IKBKB/FN1/BAIAP2/ARPC4/ARHGEF7/ACTR3B/ACTR2	19	3.09187	2.2266
hsa05211	Renal cell carcinoma	12/581	70/9396	0.00109028	0.0402111	0.0367179	RAP1A/PDGFB/PAK5/PAK3/PAK1/MAP2K2/MAP2K1/HRAS/GAB1/ELOC/EGLN3/ARNT2	12	2.96246	2.77236
hsa00512	Mucin type O-glycan biosynthesis	8/581	36/9396	0.00131569	0.0402111	0.0367179	ST6GALNAC3/GALNTL6/GALNT7/GALNT5/GALNT18/GALNT13/GALNT10/C1GALT1C1	8	2.88084	3.5938
hsa04540	Gap junction	14/581	92/9396	0.00145865	0.0402111	0.0367179	TUBB/SRC/PLCB4/PLCB1/PDGFD/PDGFC/PDGFB/MAP3K2/MAP2K2/MAP2K1/HRAS/GUCY1A2/GUCY1A1/ADCY6	14	2.83605	2.46097
hsa04270	Vascular smooth muscle contraction	18/581	134/9396	0.00146649	0.0402111	0.0367179	RAMP3/PPP1R14A/PPP1R12C/PLCB4/PLCB1/PLA2G5/MYL9/MAP2K2/MAP2K1/KCNMB4/KCNMB2/IRAG1/GUCY1A2/GUCY1A1/CALD1/AGTR1/ADCY6/ACTA2	18	2.83372	2.17237
hsa05130	Pathogenic Escherichia coli infection	24/581	203/9396	0.00162968	0.0402111	0.0367179	WIPF1/TUBB/TRAF6/SRC/PAK3/PAK1/NAIP/MYO5A/MYO1B/MYO1A/MAPK10/ITGB1/IL18/IKBKB/FYN/FAS/CYFIP2/CLDN11/CLDN1/BAIAP2/ARPC4/ACTR3B/ACTR2/ABI1	24	2.7879	1.91197
hsa05132	Salmonella infection	28/581	251/9396	0.00169565	0.0402111	0.0367179	VPS16/TUBB/TRAF6/RAB7B/RAB5B/PAK3/PAK1/NAIP/MYL9/MYL10/MAPK10/MAP2K6/MAP2K2/MAP2K1/KPNA1/KLC1/KIF5A/IL18/IKBKB/HRAS/EXOC2/DYNC1LI1/DCTN1/CYFIP2/ARPC4/ACTR3B/ACTR2/ABI1	28	2.77066	1.80406
hsa00514	Other types of O-glycan biosynthesis	9/581	47/9396	0.00203791	0.0451057	0.0411872	ST6GAL1/GXYLT1/GALNTL6/GALNT7/GALNT5/GALNT18/GALNT13/GALNT10/C1GALT1C1	9	2.69082	3.09679
hsa04082	Neuroactive ligand signaling	23/581	199/9396	0.00271087	0.0541541	0.0494496	SLC6A5/SLC6A2/SLC5A7/SLC32A1/SLC1A2/PNOC/PLCB4/PLCB1/P2RX3/GRIN3A/GRIK5/GRIK3/GRIA3/GNB5/GNAO1/GNAL/GABRE/GABRB3/CHRNB2/CHRNA7/CHRNA6/CHRNA3/ADCY6	23	2.56689	1.86914
hsa04015	Rap1 signaling pathway	24/581	212/9396	0.00291319	0.0541541	0.0494496	VAV2/SRC/SIPA1L1/RASGRP2/RAP1A/PRKD2/PRKD1/PLCB4/PLCB1/PDGFD/PDGFC/PDGFB/MAP2K6/MAP2K2/MAP2K1/ITGB1/IGF1/HRAS/GNAO1/FGF10/FGF1/FARP2/EFNA3/ADCY6	24	2.53563	1.83081
hsa04512	ECM-receptor interaction	13/581	89/9396	0.00308645	0.0541541	0.0494496	TNR/SV2C/SV2A/SPP1/LAMA1/ITGB1/ITGA1/GP9/FN1/DMP1/COL6A6/COL6A1/CD44	13	2.51054	2.36222
hsa05033	Nicotine addiction	8/581	41/9396	0.00316308	0.0541541	0.0494496	SLC32A1/GRIN3A/GRIA3/GABRE/GABRB3/CHRNB2/CHRNA7/CHRNA6	8	2.49989	3.15554
hsa04014	Ras signaling pathway	26/581	238/9396	0.0032623	0.0541541	0.0494496	REL/RASGRP2/RASAL2/RAP1A/RAB5B/PLAAT3/PLA2G5/PDGFD/PDGFC/PDGFB/PAK5/PAK3/PAK1/NF1/MAPK10/MAP2K2/MAP2K1/IKBKB/IGF1/HRAS/GNB5/GAB1/FGF10/FGF1/EXOC2/EFNA3	26	2.48648	1.7667
hsa04144	Endocytosis	27/581	252/9396	0.0036025	0.0569538	0.052006	WIPF1/VPS4B/VPS37A/TRAF6/SRC/SMURF1/SMAP2/SMAD2/RAB5B/RAB4A/RAB11FIP4/PSD2/PIP5KL1/KIF5A/IGF2R/HRAS/EPN1/EHD2/DNM3/CLTB/CBLB/CAPZB/ARPC4/AMPH/AGAP2/ACTR3B/ACTR2	27	2.4434	1.73273
hsa04974	Protein digestion and absorption	14/581	105/9396	0.00508167	0.0733528	0.0669803	SLC16A10/KCNQ1/CPB1/COL6A6/COL6A1/COL26A1/COL24A1/COL21A1/COL18A1/COL15A1/COL14A1/COL11A2/ATP1B4/ATP1B2	14	2.29399	2.15628
hsa05414	Dilated cardiomyopathy	14/581	105/9396	0.00508167	0.0733528	0.0669803	TTN/TPM3/TPM1/SNTB2/NOS1/LAMA1/ITGB1/ITGA1/IGF1/CACNG8/CACNG5/CACNG1/ADCY6/ACTC1	14	2.29399	2.15628
hsa04012	ErbB signaling pathway	12/581	86/9396	0.0063771	0.0882166	0.0805529	SRC/PAK5/PAK3/PAK1/NRG3/MAPK10/MAP2K2/MAP2K1/HRAS/GAB1/CBLB/BTC	12	2.19538	2.25657
hsa04722	Neurotrophin signaling pathway	15/581	120/9396	0.00696383	0.0912852	0.0833549	YWHAE/TRAF6/SH2B2/RAP1A/NTRK3/MAPK10/MAP2K2/MAP2K1/MAGED1/KIDINS220/IRAK3/IKBKB/HRAS/GAB1/CAMK4	15	2.15715	2.02151
hsa04921	Oxytocin signaling pathway	18/581	155/9396	0.00714884	0.0912852	0.0833549	SRC/PPP1R12C/PLCB4/PLCB1/NFATC2/MYL9/MAP2K2/MAP2K1/KCNJ3/HRAS/GUCY1A2/GUCY1A1/GNAO1/CAMK4/CACNG8/CACNG5/CACNG1/ADCY6	18	2.14576	1.87805
hsa05410	Hypertrophic cardiomyopathy	13/581	99/9396	0.00773275	0.0950841	0.0868238	TTN/TPM3/TPM1/SNTB2/NOS1/LAMA1/ITGB1/ITGA1/IGF1/CACNG8/CACNG5/CACNG1/ACTC1	13	2.11167	2.12361
hsa04520	Adherens junction	12/581	93/9396	0.0117537	0.139366	0.127259	YES1/SRC/SORBS1/SMURF1/RAP1A/RADIL/NECTIN3/MYL9/MYL10/FYN/FARP2/BAIAP2	12	1.92982	2.08672
hsa05218	Melanoma	10/581	73/9396	0.0138548	0.152062	0.138852	PDGFD/PDGFC/PDGFB/MITF/MAP2K2/MAP2K1/IGF1/HRAS/FGF10/FGF1	10	1.8584	2.21536
hsa04022	cGMP-PKG signaling pathway	18/581	166/9396	0.0140645	0.152062	0.138852	PLCB4/PLCB1/PDE3A/NFATC2/MYL9/MAP2K2/MAP2K1/KCNMB4/KCNMB2/IRS4/IRAG1/GUCY1A2/GUCY1A1/ATP2B3/ATP1B4/ATP1B2/AGTR1/ADCY6	18	1.85187	1.7536
hsa04261	Adrenergic signaling in cardiomyocytes	17/581	154/9396	0.0141986	0.152062	0.138852	TPM3/TPM1/SCN5A/PPP1R1A/PLCB4/PLCB1/MYL4/KCNQ1/CACNG8/CACNG5/CACNG1/ATP2B3/ATP1B4/ATP1B2/AGTR1/ADCY6/ACTC1	17	1.84776	1.78523
hsa04961	Endocrine and other factor-regulated calcium reabsorption	8/581	53/9396	0.0153328	0.159078	0.145258	PLCB4/PLCB1/DNM3/CLTB/ATP2B3/ATP1B4/ATP1B2/ADCY6	8	1.81438	2.44107
hsa05412	Arrhythmogenic right ventricular cardiomyopathy	11/581	86/9396	0.0164704	0.165702	0.151307	SNTB2/NOS1/LAMA1/JUP/ITGB1/ITGA1/CDH2/CACNG8/CACNG5/CACNG1/ACTN2	11	1.7833	2.06853
hsa04260	Cardiac muscle contraction	11/581	87/9396	0.0178418	0.17124	0.156363	TRDN/TPM3/TPM1/MYL4/CASQ2/CACNG8/CACNG5/CACNG1/ATP1B4/ATP1B2/ACTC1	11	1.74856	2.04475
hsa03273	Virion - Lassa virus and SFTS virus	4/581	17/9396	0.0180524	0.17124	0.156363	PCDH9/PCDH11X/NRP2/LAMP2	4	1.74347	3.8052
hsa04010	MAPK signaling pathway	28/581	300/9396	0.018823	0.17359	0.15851	TRAF6/RASGRP2/RAP1A/PPM1B/PDGFD/PDGFC/PDGFB/PAK1/NF1/MAPK8IP2/MAPK10/MAP4K2/MAP3K2/MAP2K6/MAP2K2/MAP2K1/IKBKB/IGF1/HRAS/FGF10/FGF1/FAS/EFNA3/DUSP16/DUSP10/CACNG8/CACNG5/CACNG1	28	1.72531	1.5094
hsa05100	Bacterial invasion of epithelial cells	10/581	78/9396	0.0213367	0.191453	0.174821	SRC/SEPTIN3/ITGB1/GAB1/FN1/DNM3/CLTB/ARPC4/ACTR3B/ACTR2	10	1.67087	2.07335
hsa01521	EGFR tyrosine kinase inhibitor resistance	10/581	80/9396	0.0250297	0.218681	0.199683	SRC/PDGFD/PDGFC/PDGFB/NF1/MAP2K2/MAP2K1/IGF1/HRAS/GAB1	10	1.60154	2.02151
hsa04120	Ubiquitin mediated proteolysis	15/581	142/9396	0.0291238	0.247925	0.226387	UBE3A/UBE2S/UBE2Q1/UBE2K/UBE2D3/UBC/TRAF6/SMURF1/RHOBTB2/PIAS2/KLHL13/ELOC/CDC34/CBLB/BRCA1	15	1.53575	1.70832
hsa04148	Efferocytosis	16/581	157/9396	0.0331928	0.2755	0.251566	XKR7/XKR6/VPS16/RAB7B/RAB5B/NFATC2/MAP2K2/MAP2K1/DUSP16/CH25H/CD24/ARG2/ANO6/ANO5/ANO4/ANO3	16	1.47896	1.64811
hsa04514	Cell adhesion molecules	16/581	160/9396	0.0385484	0.308311	0.281527	SLITRK3/SLITRK2/NRCAM/NFASC/NECTIN3/JAM2/ITGB1/ICAM1/F11R/CNTNAP2/CNTN1/CLDN11/CLDN1/CDH3/CDH2/CD99	16	1.41399	1.61721
hsa04925	Aldosterone synthesis and secretion	11/581	98/9396	0.0390032	0.308311	0.281527	PRKD2/PRKD1/PLCB4/PLCB1/KCNK3/CAMK4/ATP2B3/ATP1B4/ATP1B2/AGTR1/ADCY6	11	1.4089	1.81524
hsa04929	GnRH secretion	8/581	65/9396	0.046006	0.35435	0.323567	SPP1/PLCB4/PLCB1/MAP2K2/MAP2K1/KCNN2/KCNJ3/HRAS	8	1.33719	1.99041
hsa04916	Melanogenesis	11/581	101/9396	0.0469621	0.35435	0.323567	PLCB4/PLCB1/MITF/MC1R/MAP2K2/MAP2K1/HRAS/GNAO1/FZD3/ASIP/ADCY6	11	1.32825	1.76132

## Sheet: Sheet2
Table S5. Significantly enriched GO terms and KEGG pathways of TEs in E55-60 vs. E70-75
ID	Description	GeneRatio	BgRatio	pvalue	p.adjust	qvalue	geneID	Count	Enrichment.Score	Fold.Enrichment
GO:0007409	axonogenesis	145/2933	418/18723	2.97429e-22	1.78328e-18	1.46891e-18	WNT7A/UST/UNC5D/UNC5B/TTL/TTC8/TSKU/TRIO/TRAK1/TOP2B/TNR/TIAM1/STXBP1/SPART/SLITRK6/SLITRK5/SLITRK4/SLIT3/SLIT2/SLIT1/SIPA1L1/SEMA6D/SEMA6B/SEMA6A/SEMA4B/SEMA4A/SEMA3D/SEMA3A/S100B/ROBO2/ROBO1/RND2/RHOH/RAB8A/RAB21/PTPRS/PTPRM/PTPN11/PTK2/PRKCQ/POU4F3/POU4F1/PLXND1/PLXNC1/PLXNA4/PLXNA1/PICALM/PAX2/PARD6B/PARD3/PALLD/PAK3/PAFAH1B1/OPHN1/NTRK2/NTNG2/NTNG1/NTN1/NRXN3/NRXN1/NRP1/NRCAM/NOVA2/NOTCH3/NO…	145	21.5266	2.2144
GO:0061564	axon development	156/2933	467/18723	5.7927e-22	1.78328e-18	1.46891e-18	WNT7A/UST/UNC5D/UNC5B/TTL/TTC8/TSKU/TRIO/TRAK1/TOP2B/TNR/TNFRSF21/TIAM1/STXBP1/STK24/SPART/SLITRK6/SLITRK5/SLITRK4/SLIT3/SLIT2/SLIT1/SLC25A46/SIPA1L1/SEMA6D/SEMA6B/SEMA6A/SEMA4B/SEMA4A/SEMA3D/SEMA3A/S100B/ROBO2/ROBO1/RND2/RHOH/RAB8A/RAB21/PTPRS/PTPRM/PTPN11/PTN/PTK2/PRKCQ/POU4F3/POU4F1/PLXND1/PLXNC1/PLXNA4/PLXNA1/PICALM/PAX2/PARD6B/PARD3/PALLD/PAK3/PAFAH1B1/OPHN1/NTRK2/NTNG2/NTNG1/NTN1/NRXN3/NRXN…	156	21.2371	2.13241
GO:0050804	modulation of chemical synaptic transmission	142/2933	439/18723	1.11895e-18	2.15921e-15	1.77856e-15	ZMYND8/ZDHHC2/WNT7A/USP46/UNC13C/TNR/SYT7/SYT4/SYT12/SYNGR1/SYN3/STXBP1/SORCS3/SNCG/SLC8A3/SLC6A6/SLC24A2/SLC24A1/SLC1A1/SIPA1L1/SHISA9/SHISA6/SHANK2/SEPTIN5/SCGN/S100B/RPL22/ROR2/RIMS1/RASGRF2/RAPSN/RAPGEF2/RAB8A/PTPRS/PTPRD/PTPRA/PTN/PRNP/PRKN/PRKCE/PRKCB/PNKD/PLCL2/PLCB4/PLCB1/PCDH17/P2RY1/OPHN1/NTRK2/NTNG2/NTNG1/NTF3/NSG1/NRXN1/NRG3/NPY2R/NPTXR/NLGN1/NEURL1/NCSTN/NCS1/MEF2C/MCTP2/MCTP1/LZTS1/…	142	17.9512	2.06484
GO:0099177	regulation of trans-synaptic signaling	142/2933	440/18723	1.40277e-18	2.15921e-15	1.77856e-15	ZMYND8/ZDHHC2/WNT7A/USP46/UNC13C/TNR/SYT7/SYT4/SYT12/SYNGR1/SYN3/STXBP1/SORCS3/SNCG/SLC8A3/SLC6A6/SLC24A2/SLC24A1/SLC1A1/SIPA1L1/SHISA9/SHISA6/SHANK2/SEPTIN5/SCGN/S100B/RPL22/ROR2/RIMS1/RASGRF2/RAPSN/RAPGEF2/RAB8A/PTPRS/PTPRD/PTPRA/PTN/PRNP/PRKN/PRKCE/PRKCB/PNKD/PLCL2/PLCB4/PLCB1/PCDH17/P2RY1/OPHN1/NTRK2/NTNG2/NTNG1/NTF3/NSG1/NRXN1/NRG3/NPY2R/NPTXR/NLGN1/NEURL1/NCSTN/NCS1/MEF2C/MCTP2/MCTP1/LZTS1/…	142	17.853	2.06015
GO:0010975	regulation of neuron projection development	139/2933	445/18723	7.34332e-17	9.04257e-14	7.44845e-14	WNT7A/UST/ULK4/TSKU/TRPC6/TRIM67/TRAK1/TOX/TNR/TNIK/TMEM106B/TIAM1/TENM3/TANC2/STK24/SPOCK1/SPART/SLIT2/SIPA1L1/SEZ6/SEMA6D/SEMA6B/SEMA6A/SEMA4B/SEMA4A/SEMA3D/SEMA3A/S100A9/RTN4IP1/ROR2/ROR1/ROBO2/ROBO1/RND2/RAPGEF2/RAPGEF1/RAB21/PTPRS/PTPRG/PTPRD/PTN/PRKCI/PREX1/PRAG1/PMP22/PLXND1/PLXNC1/PLXNA4/PLXNA1/PDLIM5/PAQR3/PAK3/PAFAH1B1/PACSIN1/NTRK3/NTRK2/NTNG2/NTNG1/NTN1/NRP1/NLGN1/NEGR1/NEFL/NEDD4L/ND…	139	16.1341	1.99397
GO:0050808	synapse organization	134/2933	426/18723	1.42063e-16	1.4578e-13	1.20081e-13	ZMYND8/ZDHHC2/WNT7B/WNT7A/VSTM5/UNC13C/TNR/TIAM1/THBS2/TANC2/TANC1/SYNPO/SYNDIG1/SRPX2/SPARCL1/SPARC/SNCG/SLITRK6/SLITRK5/SLITRK4/SLIT1/SLC8A3/SLC1A1/SIPA1L1/SHISA6/SHANK2/SEZ6/SEMA4A/SDK2/SDK1/ROBO2/REST/RAPSN/PTPRS/PTPRD/PTN/PRNP/POU4F1/PLXND1/PDZRN3/PDLIM5/PCDH17/PAK3/PAFAH1B1/OPHN1/NTRK3/NTRK2/NTNG2/NTNG1/NTN1/NRXN1/NRP1/NRG1/NRCAM/NLGN1/NFIA/NFASC/NEURL1/NEFL/NECTIN1/MYH10/MEF2C/LRRTM4/LRRN1…	134	15.8475	2.00798
GO:0034329	cell junction assembly	130/2933	420/18723	1.66264e-15	1.45087e-12	1.1951e-12	ZNF703/WNT7A/VSTM5/TLN2/TJP1/THBS2/THBS1/TEK/TBX5/SYNDIG1/STRN/SRPX2/SORBS1/SMAD3/SLITRK6/SLITRK5/SLITRK4/SLIT1/SHANK2/SEMA4A/SDK2/SDK1/S100A10/ROBO2/RAPGEF2/RAPGEF1/PTPRS/PTPRJ/PTPRD/PTPRA/PTPN11/PTK2/POU4F1/PLXND1/PKP2/PHLDB2/PECAM1/PDLIM5/PCDH17/PATJ/PARD6B/PARD3/OPHN1/NTRK3/NTRK2/NTNG2/NTN1/NRXN1/NRP1/NRG1/NRCAM/NLGN1/NECTIN1/MTDH/MPP7/MPDZ/MEF2C/MAP4K4/MACF1/LRRN1/LRP4/LRFN5/LINGO2/LIMCH1/LH…	130	14.7792	1.97587
GO:0051960	regulation of nervous system development	135/2933	443/18723	1.88517e-15	1.45087e-12	1.1951e-12	XRCC5/WNT7A/VSTM5/TRPC6/TRAK1/TNR/TNFRSF21/TNFRSF1B/TIAM1/THBS2/TGFB1/TG/TENM4/SYNDIG1/SRPX2/SPART/SLITRK6/SLITRK4/SLIT2/SLIT1/SEMA6D/SEMA6B/SEMA6A/SEMA4B/SEMA4A/SEMA3D/SEMA3A/S100B/ROBO2/ROBO1/RND2/REST/RARB/RAPGEF2/RAB21/PTPRS/PTPRD/PTN/PRUNE1/PRKCI/PPP1CC/POU4F1/PLXND1/PLXNC1/PLXNA4/PLXNA1/PCM1/PARD3/PAK3/PAFAH1B1/NTRK3/NTRK2/NTN1/NRXN1/NRP1/NOG/NLGN1/NKX6-1/NEURL1/NEFL/NDEL1/NAP1L1/MCF2/MBD1/…	135	14.7246	1.94533
GO:1901888	regulation of cell junction assembly	78/2933	204/18723	3.46132e-15	2.36793e-12	1.95049e-12	WNT7A/VSTM5/TJP1/THBS2/THBS1/TEK/TBX5/SYNDIG1/SRPX2/SMAD3/SLITRK6/SLITRK5/SLITRK4/SLIT1/SEMA4A/S100A10/ROBO2/RAPGEF2/RAPGEF1/PTPRS/PTPRJ/PTPRD/PTPRA/PTPN11/PTK2/PHLDB2/PDLIM5/NTRK3/NTRK2/NTNG2/NTN1/NRXN1/NRP1/NLGN1/NECTIN1/MEF2C/MAP4K4/MACF1/LRRN1/LRFN5/LINGO2/LIMCH1/LHFPL4/KDR/IL1RAPL1/IL1RAP/IL17A/GRID2/GPM6B/GPC6/FZD5/FMN1/FAM107A/EPHB2/EPHB1/EPHA7/EPHA3/EPHA2/EPB41L5/EEF2K/DUSP22/DLC1/CUX2/CO…	78	14.4608	2.44078
GO:0016358	dendrite development	83/2933	243/18723	6.92543e-13	4.26399e-10	3.51229e-10	ZMYND8/WNT7A/TRPC6/TRAK1/TNIK/TMEM106B/TIAM1/TANC2/STRN/SLC12A5/SIPA1L1/SEZ6/SEMA3A/SDK1/RTN4IP1/RBFOX2/RAPGEF2/RAB21/PTPRS/PTPRD/PTN/PREX2/PREX1/PICALM/PDLIM5/PAK3/PAFAH1B1/PACSIN1/NTN1/NRP1/NLGN1/NEURL1/NEDD4L/MEF2C/MEF2A/MCF2/MARK1/MAP6/MAP1S/LZTS1/LRP8/LRP4/LLPH/KNDC1/KIDINS220/ITGB1/IQSEC1/IL1RAPL1/HECW2/GSK3B/GRIN3A/FYN/FSTL4/FEZF2/FBXW8/EZH2/EPHB2/EPHB1/ELAVL4/EEF2K/DSCAM/DISC1/DCLK1/DCC/D…	83	12.1596	2.1804
GO:0051056	regulation of small GTPase mediated signal transduction	96/2933	302/18723	1.49572e-12	8.37193e-10	6.89603e-10	TRIO/TRIM67/TIAM1/TGFB2/SYDE2/STMN3/STARD13/SRGAP3/SPRY4/SPRY2/SLIT2/SIPA1L3/SIPA1L2/SIPA1L1/ROBO1/RASGRP1/RASGRF2/RASGEF1A/RASAL1/RASA2/RAP1GAP2/RALGPS2/RALGAPA2/RACGAP1/PSD3/PSD2/PREX2/PREX1/PRAG1/PLEKHG1/PIK3CB/OPHN1/OGT/NRP1/NRG1/MCF2/MAPRE2/MAPKAP1/MAP4K4/LPAR4/KRAS/KITLG/KIF14/ITGB1/IQSEC3/IQSEC1/IGF1/HEG1/GPR20/FGF10/FGD1/FAM13B/EPHB2/DOCK8/DOCK2/DNMBP/DNM2/DLC1/DENND3/DENND1A/DAB2IP/CYTH4…	96	11.8252	2.02921
GO:0007411	axon guidance	78/2933	227/18723	2.40498e-12	1.23396e-09	1.01642e-09	UNC5D/UNC5B/TTC8/TRIO/TNR/SLIT3/SLIT2/SLIT1/SEMA6D/SEMA6B/SEMA6A/SEMA4B/SEMA4A/SEMA3D/SEMA3A/ROBO2/ROBO1/RHOH/PTPRM/PTK2/PRKCQ/POU4F3/PLXND1/PLXNC1/PLXNA4/PLXNA1/PALLD/OPHN1/NTN1/NRXN3/NRXN1/NRP1/NRCAM/NOVA2/NOTCH3/NOG/NIBAN2/NGFR/NFIB/NFASC/NEO1/NECTIN1/LHX4/LGI1/ISL1/GLI3/GLI2/FYN/FOXG1/FEZF2/EXT1/ETV1/ERBB2/EPHB2/EPHB1/EPHA8/EPHA7/EPHA5/EPHA3/EPHA2/EPHA10/ENAH/EGR2/EFNB2/DSCAM/DPYSL5/DCC/DAG1/…	78	11.6189	2.19347
GO:0097485	neuron projection guidance	78/2933	228/18723	3.10205e-12	1.39808e-09	1.15161e-09	UNC5D/UNC5B/TTC8/TRIO/TNR/SLIT3/SLIT2/SLIT1/SEMA6D/SEMA6B/SEMA6A/SEMA4B/SEMA4A/SEMA3D/SEMA3A/ROBO2/ROBO1/RHOH/PTPRM/PTK2/PRKCQ/POU4F3/PLXND1/PLXNC1/PLXNA4/PLXNA1/PALLD/OPHN1/NTN1/NRXN3/NRXN1/NRP1/NRCAM/NOVA2/NOTCH3/NOG/NIBAN2/NGFR/NFIB/NFASC/NEO1/NECTIN1/LHX4/LGI1/ISL1/GLI3/GLI2/FYN/FOXG1/FEZF2/EXT1/ETV1/ERBB2/EPHB2/EPHB1/EPHA8/EPHA7/EPHA5/EPHA3/EPHA2/EPHA10/ENAH/EGR2/EFNB2/DSCAM/DPYSL5/DCC/DAG1/…	78	11.5084	2.18385
GO:0007416	synapse assembly	66/2933	179/18723	3.17901e-12	1.39808e-09	1.15161e-09	WNT7A/VSTM5/THBS2/SYNDIG1/SRPX2/SLITRK6/SLITRK5/SLITRK4/SLIT1/SHANK2/SEMA4A/SDK2/SDK1/ROBO2/PTPRS/PTPRD/POU4F1/PLXND1/PDLIM5/PCDH17/NTRK3/NTRK2/NTNG2/NTN1/NRXN1/NRG1/NRCAM/NLGN1/NECTIN1/MEF2C/LRRN1/LRP4/LRFN5/LINGO2/LHFPL4/KIRREL3/IL1RAPL1/IL1RAP/GRID2/GPC6/FZD5/FZD1/FGF13/ERBB4/EPHB2/EPHB1/EPHA7/EFNB2/EEF2K/DSCAM/DRD2/CUX2/COLQ/CNTN5/CLSTN3/CLSTN2/CLSTN1/CDH9/CDH2/CBLN4/CBLN1/BDNF/ARF6/ADGRL3/AD…	66	11.4977	2.35372
GO:0050807	regulation of synapse organization	73/2933	211/18723	8.30243e-12	3.40787e-09	2.80709e-09	ZMYND8/WNT7A/VSTM5/TIAM1/THBS2/TANC2/SYNDIG1/SRPX2/SPARC/SLITRK6/SLITRK5/SLITRK4/SLIT1/SIPA1L1/SEMA4A/ROBO2/PTPRS/PTPRD/PTN/PRNP/PDLIM5/PAK3/PAFAH1B1/NTRK3/NTRK2/NTNG2/NTN1/NRXN1/NLGN1/NEURL1/NECTIN1/MEF2C/LRRN1/LRP8/LRP4/LRFN5/LINGO2/LHFPL4/IL1RAPL1/IL1RAP/IL10RA/GRIN2B/GRID2/GPC6/FYN/FRMPD4/EPHB2/EPHB1/EPHA7/EEF2K/DRD2/DISC1/DAG1/DAB2IP/CYFIP1/CUX2/CTNNA2/CRIPT/COLQ/CLSTN3/CLSTN2/CLSTN1/CDH8/CD…	73	11.0808	2.20853
GO:0030900	forebrain development	111/2933	379/18723	1.01532e-11	3.90708e-09	3.2183e-09	ZSWIM6/ZMIZ1/WNT7B/WNT7A/TYRO3/TTC8/TSKU/TRAPPC9/TOX/TOP2B/TNR/TBX3/TACC1/SLIT2/SLIT1/SLC8A3/SLC1A2/SEMA6B/SEMA3A/ROBO2/ROBO1/RARB/RAPGEF2/PTPRS/PTN/PTCHD1/PPARGC1A/POU4F1/POU3F1/PLXNA4/PLCB1/PCM1/PCDH9/PAFAH1B1/OPHN1/NTRK2/NRP1/NRG3/NRG1/NOG/NHLH2/NFIB/NEUROD6/NEFL/NDST1/NDEL1/MCPH1/MAS1/LRP8/KRAS/KIRREL3/KIF14/KCNC1/KCNA1/ISL1/INHBA/HOOK3/HES1/HAP1/GSX1/GSK3B/GSC/GNAO1/GLI3/GLI2/GHRHR/GHRH/FYN/…	111	10.9934	1.86959
GO:0050803	regulation of synapse structure or activity	74/2933	218/18723	1.70134e-11	6.16185e-09	5.07558e-09	ZMYND8/WNT7A/VSTM5/TIAM1/THBS2/TANC2/SYNDIG1/SRPX2/SPARC/SLITRK6/SLITRK5/SLITRK4/SLIT1/SLC17A8/SIPA1L1/SEMA4A/ROBO2/PTPRS/PTPRD/PTN/PRNP/PDLIM5/PAK3/PAFAH1B1/NTRK3/NTRK2/NTNG2/NTN1/NRXN1/NLGN1/NEURL1/NECTIN1/MEF2C/LRRN1/LRP8/LRP4/LRFN5/LINGO2/LHFPL4/IL1RAPL1/IL1RAP/IL10RA/GRIN2B/GRID2/GPC6/FYN/FRMPD4/EPHB2/EPHB1/EPHA7/EEF2K/DRD2/DISC1/DAG1/DAB2IP/CYFIP1/CUX2/CTNNA2/CRIPT/COLQ/CLSTN3/CLSTN2/CLSTN1…	74	10.7692	2.1669
GO:0050770	regulation of axonogenesis	58/2933	154/18723	2.39317e-11	8.18597e-09	6.74286e-09	WNT7A/UST/TRAK1/TNR/TIAM1/SPART/SLIT2/SIPA1L1/SEMA6D/SEMA6B/SEMA6A/SEMA4B/SEMA4A/SEMA3D/SEMA3A/ROBO2/ROBO1/RND2/PTPRS/PLXND1/PLXNC1/PLXNA4/PLXNA1/PAK3/PAFAH1B1/NTRK2/NTN1/NRP1/NEFL/NDEL1/MCF2/MARK2/MAP6/MACF1/LRRC4C/LRP4/LPAR3/GSK3B/GOLGA4/FSTL4/FGF13/EPHB2/EPHA7/DSCAM/DISC1/DIP2B/DCC/DAB1/CYFIP1/CXCL12/CNTN2/CHODL/CHN1/CDKL3/CDH4/CDH2/BMPR2/BDNF	58	10.621	2.4042
GO:0031589	cell-substrate adhesion	106/2933	363/18723	3.60668e-11	1.16875e-08	9.62713e-09	VWC2/USH2A/TYRO3/TRIOBP/TNXB/TIAM1/THBS1/TEK/TECTA/TACSTD2/STK4/SPRY4/SPOCK1/SORBS1/SMAD3/S100A10/RSU1/RIN2/RAB1A/PTPRJ/PTPRA/PTPN11/PTN/PTK2/PRKCE/PREX1/PPARD/POSTN/PKHD1/PIK3R1/PIK3CB/PHLDB2/PDGFB/PARVB/PARVA/OTOA/ONECUT2/NTNG2/NTNG1/NTN4/NRP1/NPY2R/MAP4K4/MACF1/LIMCH1/LGALS1/LAMC3/LAMB3/KIF14/KDR/JAG1/ITGBL1/ITGB5/ITGB1/ITGA8/ITGA1/GSK3B/GPM6B/GFUS/FZD7/FZD4/FOXF1/FMN1/FERMT1/FER/FBLN5/FBLN2/F…	106	10.4429	1.86407
GO:1901890	positive regulation of cell junction assembly	44/2933	104/18723	7.2591e-11	2.23471e-08	1.84075e-08	WNT7A/VSTM5/THBS2/TEK/TBX5/SYNDIG1/SRPX2/SMAD3/SLITRK6/SLITRK4/SEMA4A/S100A10/PTPRJ/PTPRD/PTPN11/NTRK2/NRXN1/NRP1/NLGN1/MAP4K4/LRRN1/LINGO2/KDR/IL1RAPL1/IL1RAP/IL17A/GRID2/FMN1/EPHB2/EPHB1/EPHA2/EPB41L5/EEF2K/CUX2/CNTNAP2/CLSTN3/CLSTN2/CLSTN1/CLDN5/CLDN1/CBLN1/BDNF/ADGRB3/ABL1	44	10.1391	2.70074
GO:0033674	positive regulation of kinase activity	127/2933	467/18723	8.52017e-11	2.49803e-08	2.05765e-08	ZNF622/XRCC5/TYRO3/TOM1L1/TNFSF15/TNFSF11/TLR4/TIAM1/THBS1/TGFBR2/TGFB2/TGFB1/TGFA/TENM1/TEK/TCIM/TAB1/STK4/STK3/SPRY2/SLC27A1/SLC1A1/SASH1/RPTOR/ROR2/ROR1/ROBO1/RASGRP1/RAPGEF2/RALB/RAD50/PTPRC/PTK2/PRNP/PRKAG2/PPP2CA/PPIA/PIK3R5/PIH1D1/PDGFRA/PDGFD/PDGFB/NTRK3/NTRK2/NTF3/NRG3/NRG1/NEURL1/NCF1/MRNIP/MOB1B/MLST8/MAS1/MARK2/MAP3K7/MAP3K4/MAP2K6/MAP2K2/MAGED1/LRP8/LMTK2/LMO4/KRAS/KITLG/KIF14/KDR/IR…	127	10.0696	1.736
GO:0051963	regulation of synapse assembly	43/2933	101/18723	9.30845e-11	2.6051e-08	2.14584e-08	WNT7A/VSTM5/THBS2/SYNDIG1/SRPX2/SLITRK6/SLITRK5/SLITRK4/SLIT1/SEMA4A/ROBO2/PTPRS/PTPRD/PDLIM5/NTRK3/NTRK2/NTNG2/NTN1/NRXN1/NLGN1/NECTIN1/MEF2C/LRRN1/LRFN5/LINGO2/LHFPL4/IL1RAPL1/IL1RAP/GRID2/GPC6/EPHB2/EPHB1/EPHA7/EEF2K/CUX2/COLQ/CLSTN3/CLSTN2/CLSTN1/CBLN1/BDNF/ARF6/ADGRB3	43	10.0311	2.71776
GO:0050767	regulation of neurogenesis	105/2933	364/18723	9.80706e-11	2.62531e-08	2.16249e-08	XRCC5/WNT7A/TRPC6/TRAK1/TNR/TNFRSF1B/TIAM1/TGFB1/TENM4/SPART/SLIT2/SEMA6D/SEMA6B/SEMA6A/SEMA4B/SEMA4A/SEMA3D/SEMA3A/ROBO2/ROBO1/RND2/REST/RAPGEF2/RAB21/PTPRS/PTPRD/PTN/PRUNE1/PRKCI/PPP1CC/POU4F1/PLXND1/PLXNC1/PLXNA4/PLXNA1/PCM1/PAK3/PAFAH1B1/NTRK3/NTRK2/NTN1/NRP1/NOG/NKX6-1/NEURL1/NEFL/NDEL1/NAP1L1/MCF2/MBD1/MAP6/MACF1/LRP8/LRP4/LPAR3/LIN28A/IL1RAPL1/HOOK3/HEYL/HEY1/HES1/HELT/HAP1/GOLGA4/GLI3/FST…	105	10.0085	1.84141
GO:0009100	glycoprotein metabolic process	108/2933	387/18723	4.4524e-10	1.09996e-07	9.06048e-08	XYLT1/UST/UGGT1/UBE2J1/TRAK1/TMTC3/TMTC2/TMTC1/TCF7L2/SULF2/SULF1/ST8SIA6/ST8SIA5/ST8SIA2/ST8SIA1/ST6GALNAC6/ST6GALNAC3/ST6GAL2/ST6GAL1/ST3GAL6/ST3GAL5/ST3GAL1/SRD5A3/SLC35C1/RNF185/RAB1A/PPARD/PLCB1/PGM3/PCSK6/OGT/NUS1/NGLY1/NECAB2/NDST1/NCSTN/MIR106A/MGAT5/MGAT4C/MGAT3/MAN1C1/MAN1A2/MAN1A1/LARGE1/IGF1/HS6ST2/HS3ST5/HS3ST4/HS2ST1/GXYLT1/GOLPH3/GGTA1/GFPT2/GFPT1/GCNT4/GALNT3/GALNT2/GALNT18/GALNT1…	108	9.35141	1.78146
GO:0001764	neuron migration	56/2933	156/18723	4.4663e-10	1.09996e-07	9.06048e-08	ZMIZ1/UNC5D/ULK4/TOP2B/SPOCK1/SH3RF1/SEMA6A/SEMA3A/RAPGEF2/PCM1/PAFAH1B1/NTRK3/NTRK2/NTNG2/NTNG1/NTN1/NRP1/NRG3/NRG1/NRCAM/NKX6-1/NIPBL/NDEL1/MEF2C/MARK2/MARK1/LRIG2/KIRREL3/KIF20B/FYN/FOXG1/FGFR1/FGF13/FEZF2/ELP3/DRD2/DISC1/DCX/DCLK1/DCC/DAB2IP/DAB1/CXCR4/CXCL12/CTNNA2/CNTN2/CELSR2/CELSR1/CDK5R2/CAMK2A/BARHL2/AXL/AUTS2/ASTN2/ADGRL3/ADGRG1	56	9.35005	2.29154
GO:0051962	positive regulation of nervous system development	83/2933	272/18723	4.66781e-10	1.10537e-07	9.10507e-08	XRCC5/WNT7A/VSTM5/TRAK1/TNFRSF1B/TIAM1/THBS2/TGFB1/TENM4/SYNDIG1/SRPX2/SLITRK6/SLITRK4/SLIT2/SEMA4A/ROBO2/ROBO1/RND2/RAB21/PTPRD/PTN/PRKCI/PPP1CC/PLXND1/PLXNC1/PLXNA4/PLXNA1/PAK3/PAFAH1B1/NTRK2/NTN1/NRXN1/NRP1/NLGN1/NKX6-1/NEURL1/NEFL/NDEL1/NAP1L1/MAP6/MACF1/LRRN1/LRP8/LPAR3/LINGO2/IL1RAPL1/IL1RAP/HES1/HAP1/GRID2/GOLGA4/GLI3/FOXG1/FBXW8/ETV5/EPHB2/EPHB1/EGR2/EGFR/EEF2K/DSCAM/DRD2/DMRTA2/DISC1/DAG…	83	9.33089	1.94793
GO:0002064	epithelial cell development	71/2933	220/18723	5.66271e-10	1.25152e-07	1.03088e-07	YIPF6/WNT7B/WNT7A/WHRN/TRIOBP/TP63/TNMD/TMOD1/TMC1/TJP1/STC1/SPINT2/SPDEF/SOD1/SLITRK6/SLC4A5/SIPA1L3/SHROOM3/SDC1/RILPL2/RFX3/RARB/RAPGEF2/RAPGEF1/PTPRS/PPP1R16B/PLS1/PLCB1/PKHD1/PECAM1/PDGFB/PDE4D/PALLD/PAFAH1B1/ONECUT2/NKX6-1/MYO7A/MYO1E/MSN/MAGI2/KDF1/KCNQ1/JAG1/ICAM1/HEG1/GSK3B/GRHL2/FOSL2/EZR/ESR1/EPHA2/EPB41L5/CXCR4/CRYGB/COL22A1/COL15A1/CLDN5/CLDN1/CDK6/CDH5/CDH2/CCDC88C/BMP15/BFSP2/ATRX/…	71	9.24698	2.06015
GO:0098742	cell-cell adhesion via plasma-membrane adhesion molecules	83/2933	273/18723	5.69148e-10	1.25152e-07	1.03088e-07	UNC5D/TGFBR2/TGFB2/TENM4/TENM3/TENM2/TENM1/SPARCL1/SELP/SELL/SDK2/SDK1/ROBO2/ROBO1/PTPRT/PTPRS/PTPRM/PTPRD/PTPN23/PECAM1/PCDH9/PCDH7/PCDH19/PCDH17/PCDH15/PCDH10/PALLD/NTNG2/NTNG1/NLGN1/NECTIN3/NECTIN2/NECTIN1/MILR1/LRRC4C/LRFN5/KLF4/KIRREL3/ITGB1/IL1RN/IL1RAPL1/IL1RAP/IGSF21/IGSF11/ICAM1/HMCN1/GRID2/GPC6/FAT4/FAT3/FAT2/EPCAM/DSCAM/DCHS2/DAB1/CXADR/CRB1/CNTN2/CLSTN3/CLSTN2/CLSTN1/CLDN5/CLDN14/CLDN…	83	9.24477	1.94079
GO:0009101	glycoprotein biosynthetic process	92/2933	317/18723	9.99073e-10	2.12114e-07	1.7472e-07	XYLT1/UST/UGGT1/UBE2J1/TRAK1/TMTC3/TMTC2/TMTC1/TCF7L2/ST8SIA6/ST8SIA5/ST8SIA2/ST8SIA1/ST6GALNAC6/ST6GALNAC3/ST6GAL2/ST6GAL1/ST3GAL6/ST3GAL5/ST3GAL1/SRD5A3/SLC35C1/PLCB1/PGM3/OGT/NUS1/NECAB2/NDST1/NCSTN/MIR106A/MGAT5/MGAT4C/MGAT3/MAN1C1/MAN1A2/MAN1A1/LARGE1/IGF1/HS6ST2/HS3ST5/HS2ST1/GXYLT1/GOLPH3/GGTA1/GFPT2/GFPT1/GCNT4/GALNT3/GALNT2/GALNT18/GALNT17/GALNT16/GALNT15/GALNT14/GALNT13/GALNT10/FUT8/FUT…	92	9.0004	1.85264
GO:0007163	establishment or maintenance of cell polarity	69/2933	218/18723	2.48163e-09	5.09313e-07	4.19526e-07	WWC1/WNT7B/WNT7A/UST/TTC8/TEK/SPRY2/SPINT2/SIPA1L3/SFRP5/RND3/RND2/RHOH/RHOB/RAB11FIP2/PTK2/PRKCI/PKHD1/PATJ/PARVB/PARVA/PARD6B/PARD3B/PARD3/PAFAH1B1/OPHN1/NDEL1/MSN/MPP7/MISP/MCPH1/MARK2/LRRC7/KIF26B/KIF20B/ITGB1/INSC/HES1/GSK3B/GOLPH3/FSCN3/FRMD4B/FRMD4A/FOXF1/FLOT2/FGF13/FGF10/FERMT1/FBXW11/EPHB1/DST/DOCK8/DOCK7/DOCK2/DLG2/DLG1/CYTH1/CRB1/CENPA/CDH5/CDC42BPB/CCR7/CAP2/BCAS3/ARF6/ANK1/AMOTL1/AM…	69	8.60526	2.02049
GO:0022604	regulation of cell morphogenesis	89/2933	309/18723	2.81799e-09	5.56875e-07	4.58704e-07	ZRANB1/TRIOBP/TIAM1/TACSTD2/SYT4/SYT3/SYT17/SYNE3/SPRY4/SPARC/SHROOM3/SH3KBP1/SEMA4A/S100B/S100A10/RND3/RND2/RIMS1/RHOH/RHOB/RASAL1/RAB21/PTPRD/PTN/PTK2/PRKN/PREX1/PRAG1/POSTN/PLXND1/PLXNC1/PLXNA4/PLXNA1/PHIP/PDZD8/PARVB/PARVA/PAK3/PAFAH1B1/P2RY1/NTNG2/NTNG1/NRP1/NEDD4L/MYO10/MYH10/MSN/MARK2/MACF1/LRP8/LARP4/KDR/IL1RAPL1/ICAM1/FZD4/FYN/FGD1/FBXW8/FBLN1/EZR/EPB41/ENPP2/EEF2K/DOCK5/DOCK1/DNMBP/DNM2…	89	8.55006	1.83863
GO:0050773	regulation of dendrite development	41/2933	103/18723	2.89427e-09	5.56875e-07	4.58704e-07	TRPC6/TNIK/TMEM106B/TIAM1/SIPA1L1/SEZ6/RTN4IP1/RAPGEF2/RAB21/PTPRD/PTN/PREX1/PAK3/PAFAH1B1/PACSIN1/NEDD4L/MARK1/LZTS1/LRP8/KNDC1/IL1RAPL1/HECW2/GSK3B/FBXW8/EZH2/ELAVL4/EEF2K/DCC/DAB2IP/CYFIP1/CUX2/CSMD3/COBL/CDKL3/CAPRIN2/CAMK1D/BMP7/ARF6/ALK/ADGRB3/ACTR2	41	8.53846	2.54103
GO:0035249	synaptic transmission, glutamatergic	38/2933	92/18723	3.18994e-09	5.95165e-07	4.90243e-07	UNC13C/TNR/STXBP1/SLC17A8/ROR2/PRKN/OPHN1/NRXN1/NPY2R/NLGN1/NAPB/MEF2C/HTR2A/HTR1B/GRM8/GRM7/GRM4/GRM3/GRM1/GRIK4/GRIK3/GRIK2/GRID2/GRID1/EXT1/EGFR/DRD3/DRD2/DISC1/DGKI/CLSTN3/CLCN3/CDH8/CDH2/CACNG8/CACNG5/CACNG3/CACNG2	38	8.49622	2.63669
GO:0007215	glutamate receptor signaling pathway	27/2933	54/18723	4.07281e-09	7.37537e-07	6.07516e-07	TRPM1/TIAM1/SLC1A1/PRNP/PLCB1/NECAB2/NCSTN/KCNB1/GRM8/GRM7/GRM4/GRM3/GRM1/GRIN3A/GRIN2B/GRIN2A/GRIK4/GRIK3/GRIK2/GRID2/GRID1/GRIA4/GRIA1/FYN/FRRS1L/DAGLA/CPEB4	27	8.39011	3.19178
GO:0043410	positive regulation of MAPK cascade	124/2933	480/18723	4.46335e-09	7.85166e-07	6.46749e-07	ZNF622/ZC3H12A/WWC1/WNT7B/WNT7A/TRAF5/TRAF1/TNIK/TNFSF11/TLR4/TIAM1/THBS1/TGFB2/TGFB1/TGFA/TENM1/TEK/TAB1/STK39/STK3/SPRY2/SOD1/SLC30A10/SH3RF1/SEMA3A/SCIMP/SASH1/ROR2/ROR1/ROBO1/RELL1/RASGRP1/RAPGEF2/PTPRJ/PTPRC/PTPN11/PRKCE/PPIA/PLCG2/PLCB1/PLA2G5/PJA2/PIK3R5/PELI2/PDGFRA/PDGFD/PDGFB/P2RY1/NTRK3/NTRK2/NTF3/NRP1/NRG1/NOD1/NENF/NECAB2/NDST1/NCF1/MID1/MBIP/MARCO/MAP3K7/MAP3K4/MAP3K3/MAP2K6/MAP2K2/…	124	8.35034	1.64909
GO:0072001	renal system development	86/2933	302/18723	9.35696e-09	1.6003e-06	1.31818e-06	ZBTB16/WWTR1/WNT7B/WFS1/UPK3A/TTC8/TMED10/TGFB2/TEK/TBX18/TACSTD2/SULF2/SULF1/STRA6/SMAD3/SMAD1/SLIT2/SERPINB7/SDC1/RRM2B/ROBO2/RARB/PROM1/PLXND1/PKHD1/PECAM1/PDGFRA/PDGFD/PDGFB/PCSK5/PAX2/OVOL1/OSR1/NRP1/NOG/NIPBL/NFIA/MYO1E/MTSS1/MEF2C/MAGI2/MAGED1/LRP4/LIN28A/LGR5/KIRREL3/KIF26B/JAG1/ITGA8/IRX1/IL6R/HEYL/HES1/GREB1L/GLI3/GLI2/GDF6/GCNT4/FREM2/FRAS1/FOXF1/FMN1/FGF10/FGF1/EYA1/EXT1/ERBB4/EPHA7/E…	86	8.02887	1.81784
GO:0048588	developmental cell growth	71/2933	234/18723	1.07518e-08	1.74208e-06	1.43497e-06	YY1/TTL/TNR/TIAM1/TGFBR2/SYT4/SYT3/SYT17/SPART/SORBS2/SLIT3/SLIT2/SLIT1/SEMA6D/SEMA6B/SEMA6A/SEMA4B/SEMA4A/SEMA3D/SEMA3A/RND2/RIMS1/RASAL1/RAB21/PTPRS/PRMT2/PRKN/POU4F3/POSTN/PLXNA4/PLXNA1/PDLIM5/PAFAH1B1/NTN1/NRP1/NRCAM/NKX6-1/NEDD4L/NDEL1/MEX3C/MAP2K4/MACF1/LPAR3/LLPH/ITGB1/IGF1/HAMP/GSK3B/GOLGA4/FSTL4/FGF13/EXT1/EPHA7/DSCAM/DNM2/DISC1/DIP2B/DCLK1/DCC/CYFIP1/CXCR4/CXCL12/COBL/CDKL3/CDH4/BMPR2/B…	71	7.96852	1.93689
GO:0060560	developmental growth involved in morphogenesis	71/2933	234/18723	1.07518e-08	1.74208e-06	1.43497e-06	WNT7B/TTL/TNR/TIAM1/TGFBR2/SYT4/SYT3/SYT17/SPRY2/SPART/SLIT3/SLIT2/SLIT1/SEMA6D/SEMA6B/SEMA6A/SEMA4B/SEMA4A/SEMA3D/SEMA3A/RND2/RIMS1/RASAL1/RAB21/PTPRS/PRKN/POU4F3/POSTN/PLXNA4/PLXNA1/PAFAH1B1/NTN1/NRP1/NRCAM/NKX6-1/NEDD4L/NDEL1/MAGI2/MACF1/LPAR3/LLPH/KIF26B/ITGB1/GSK3B/GOLGA4/FSTL4/FMN1/FGF13/FGF10/FGF1/EXT1/ESR1/EPHA7/EPB41L5/DSCAM/DNM2/DISC1/DIP2B/DCLK1/DCC/CYFIP1/CXCR4/CXCL12/COBL/CDKL3/CDH4/…	71	7.96852	1.93689
GO:0002062	chondrocyte differentiation	40/2933	106/18723	2.68917e-08	4.24544e-06	3.49701e-06	ZBTB16/WNT7A/TSKU/TRPS1/TGFBR2/TGFBI/TGFB1/SULF2/SULF1/SOX5/SMAD3/RUNX2/RUNX1/RARB/PTPN11/PTHLH/OSR1/NFIB/MEX3C/MEF2C/MBOAT2/MAF/LNPK/HMGA2/GLI3/GLI2/GDF6/FGF18/EXT1/EIF2AK3/CYTL1/CREB3L2/COL27A1/COL11A1/CHST11/BPNT2/BMPR2/BMPR1B/BMP2/ANXA6	40	7.57038	2.40889
GO:0010810	regulation of cell-substrate adhesion	67/2933	221/18723	2.86205e-08	4.40541e-06	3.62878e-06	VWC2/TRIOBP/THBS1/TEK/TACSTD2/STK4/SPRY4/SPOCK1/SMAD3/S100A10/RSU1/RIN2/PTPRJ/PTPRA/PTPN11/PTN/PTK2/PRKCE/PREX1/POSTN/PKHD1/PIK3R1/PIK3CB/PHLDB2/PDGFB/ONECUT2/NRP1/NPY2R/MAP4K4/MACF1/LIMCH1/LGALS1/KDR/JAG1/GSK3B/GPM6B/GFUS/FZD7/FZD4/FOXF1/FMN1/FERMT1/FBLN2/FBLN1/FAM107A/EPHA3/EPB41L5/EGFLAM/DUSP22/DOCK5/DOCK1/DNM2/DLC1/DISC1/DAG1/COL8A1/COL26A1/CDK6/CDH13/CCR7/BCAS3/ARL2/ARHGAP6/ALOX15/AJAP1/ACER…	67	7.54332	1.93529
GO:0030010	establishment of cell polarity	49/2933	143/18723	3.04182e-08	4.40903e-06	3.63176e-06	WWC1/WNT7A/UST/TTC8/SPRY2/SIPA1L3/RAB11FIP2/PTK2/PRKCI/PKHD1/PATJ/PARD3B/PARD3/PAFAH1B1/OPHN1/NDEL1/MSN/MPP7/MISP/MCPH1/MARK2/KIF26B/KIF20B/ITGB1/INSC/HES1/GSK3B/GOLPH3/FRMD4B/FRMD4A/FOXF1/FLOT2/FGF13/FGF10/FERMT1/FBXW11/EPHB1/DOCK8/DOCK7/DOCK2/CYTH1/CRB1/CENPA/CDH5/CCR7/BCAS3/ARF6/AMOTL1/AMOT	49	7.51687	2.18738
GO:0045860	positive regulation of protein kinase activity	102/2933	386/18723	3.05925e-08	4.40903e-06	3.63176e-06	XRCC5/TOM1L1/TNFSF15/TNFSF11/TLR4/TIAM1/THBS1/TGFBR2/TGFB2/TGFB1/TGFA/TENM1/TCIM/TAB1/STK4/STK3/SPRY2/SLC27A1/SLC1A1/SASH1/RPTOR/ROR2/ROBO1/RASGRP1/RAPGEF2/RALB/PTPRC/PTK2/PRNP/PRKAG2/PPP2CA/PPIA/PIK3R5/PIH1D1/PDGFD/PDGFB/NTRK3/NTF3/NRG3/NRG1/NEURL1/NCF1/MRNIP/MLST8/MAS1/MARK2/MAP3K7/MAP3K4/MAP2K6/MAP2K2/MAGED1/LRP8/KRAS/KITLG/KIF14/INSR/IL6R/IGF1/HTR2A/HMGA2/GPRC5B/GHR/FZD5/FZD4/FLT3/FGFR1/FGF18…	102	7.51439	1.68685
GO:0006486	protein glycosylation	68/2933	226/18723	3.15084e-08	4.40903e-06	3.63176e-06	UGGT1/UBE2J1/TRAK1/TMTC3/TMTC2/TMTC1/ST8SIA6/ST8SIA5/ST8SIA2/ST8SIA1/ST6GALNAC6/ST6GALNAC3/ST6GAL2/ST6GAL1/ST3GAL6/ST3GAL5/ST3GAL1/SRD5A3/SLC35C1/PGM3/OGT/NUS1/MGAT5/MGAT4C/MGAT3/MAN1C1/MAN1A2/MAN1A1/LARGE1/GXYLT1/GGTA1/GFPT2/GFPT1/GCNT4/GALNT3/GALNT2/GALNT18/GALNT17/GALNT16/GALNT15/GALNT14/GALNT13/GALNT10/FUT8/FUT11/FUT10/FKRP/EXTL3/EXT2/EXT1/EOGT/EDEM3/DPY19L3/DPY19L1/DHDDS/COG7/COG3/C1GALT1/B4…	68	7.50157	1.92072
GO:0043413	macromolecule glycosylation	68/2933	226/18723	3.15084e-08	4.40903e-06	3.63176e-06	UGGT1/UBE2J1/TRAK1/TMTC3/TMTC2/TMTC1/ST8SIA6/ST8SIA5/ST8SIA2/ST8SIA1/ST6GALNAC6/ST6GALNAC3/ST6GAL2/ST6GAL1/ST3GAL6/ST3GAL5/ST3GAL1/SRD5A3/SLC35C1/PGM3/OGT/NUS1/MGAT5/MGAT4C/MGAT3/MAN1C1/MAN1A2/MAN1A1/LARGE1/GXYLT1/GGTA1/GFPT2/GFPT1/GCNT4/GALNT3/GALNT2/GALNT18/GALNT17/GALNT16/GALNT15/GALNT14/GALNT13/GALNT10/FUT8/FUT11/FUT10/FKRP/EXTL3/EXT2/EXT1/EOGT/EDEM3/DPY19L3/DPY19L1/DHDDS/COG7/COG3/C1GALT1/B4…	68	7.50157	1.92072
GO:0198738	cell-cell signaling by wnt	114/2933	446/18723	3.48572e-08	4.76923e-06	3.92846e-06	ZRANB1/ZNRF3/ZNF703/WWTR1/WWOX/WNT7B/WNT7A/WLS/USP47/TSKU/TRABD2B/TNIK/TMEM64/TMEM170B/TLE3/TIAM1/TGFB1/TCF7L2/TCF7L1/TBX18/SULF2/SULF1/STRN/STK4/STK3/SMURF2/SMAD3/SHISA6/SFRP5/SDC1/RSPO2/ROR2/ROR1/RNF43/RNF220/RNF213/RBX1/RBMS3/PTPRU/PTPN23/PRKN/PRICKLE2/PRICKLE1/PPP2CA/PLPP3/PLCG2/NXN/NOG/NKX2-5/MLLT3/MKS1/MCC/MBD2/MARK2/MARK1/MAGI2/MACF1/LYPD6/LRP6/LRP5/LRP4/LGR5/LATS1/KLF4/ISL1/INVS/GSK3B/GSC…	114	7.45771	1.63167
GO:0071902	positive regulation of protein serine/threonine kinase activity	62/2933	200/18723	3.74479e-08	5.01232e-06	4.1287e-06	TNFSF11/TLR4/TIAM1/THBS1/TGFB1/TGFA/TENM1/TCIM/TAB1/STK4/STK3/SPRY2/SLC27A1/SASH1/RPTOR/ROR2/ROBO1/RASGRP1/RAPGEF2/RALB/PPP2CA/PIK3R5/PIH1D1/PDGFD/PDGFB/NTRK3/NTF3/MLST8/MAP3K7/MAP3K4/MAP2K6/MAP2K2/MAGED1/KRAS/KITLG/INSR/HTR2A/HMGA2/GHR/FZD5/FZD4/FLT3/FGFR1/FGF18/FGF1/EZH2/ERBB2/EGFR/EDN3/DAB2IP/CSF1R/CEMIP/CDK5R2/CD40/CCNY/CCND3/CCND2/CAB39L/BMPR2/BMPR1B/BMP2/ARHGEF5	62	7.42657	1.97891
GO:0021885	forebrain cell migration	27/2933	59/18723	4.52068e-08	5.92209e-06	4.87808e-06	ZMIZ1/TYRO3/TNR/SLIT2/ROBO1/PAFAH1B1/NRG3/NRG1/NDEL1/LRP8/GLI3/FOXG1/FOXB1/FGF13/FEZF2/DRD2/DIXDC1/DISC1/DAB2IP/DAB1/CXCR4/CXCL12/CNTN2/CDK5R2/BMERB1/AXL/ADGRG1	27	7.3448	2.92129
GO:0016055	Wnt signaling pathway	113/2933	444/18723	5.12653e-08	6.57584e-06	5.41658e-06	ZRANB1/ZNRF3/ZNF703/WWTR1/WWOX/WNT7B/WNT7A/WLS/USP47/TSKU/TRABD2B/TNIK/TMEM64/TMEM170B/TLE3/TIAM1/TGFB1/TCF7L2/TCF7L1/TBX18/SULF2/SULF1/STRN/STK4/STK3/SMURF2/SMAD3/SHISA6/SFRP5/SDC1/RSPO2/ROR2/ROR1/RNF43/RNF220/RNF213/RBX1/RBMS3/PTPRU/PRKN/PRICKLE2/PRICKLE1/PPP2CA/PLPP3/PLCG2/NXN/NOG/NKX2-5/MLLT3/MKS1/MCC/MBD2/MARK2/MARK1/MAGI2/MACF1/LYPD6/LRP6/LRP5/LRP4/LGR5/LATS1/KLF4/ISL1/INVS/GSK3B/GSC/GRB10/…	113	7.29018	1.62465
GO:0048813	dendrite morphogenesis	49/2933	146/18723	6.42377e-08	8.07166e-06	6.6487e-06	WNT7A/TRPC6/TRAK1/TNIK/TMEM106B/TIAM1/TANC2/SIPA1L1/SEMA3A/RBFOX2/RAPGEF2/RAB21/PTPRD/PTN/PREX2/PICALM/PDLIM5/PAK3/PAFAH1B1/NRP1/NLGN1/NEDD4L/MEF2A/MAP6/LZTS1/LRP8/LRP4/KNDC1/KIDINS220/ITGB1/IL1RAPL1/HECW2/GSK3B/FYN/FBXW8/EPHB2/EPHB1/ELAVL4/EEF2K/DSCAM/DCLK1/CUX2/CTNND2/CTNNA2/CELSR2/CDKL3/CAPRIN2/ADGRB3/ACTR2	49	7.19221	2.14243
GO:0001655	urogenital system development	91/2933	338/18723	6.61881e-08	8.15041e-06	6.71357e-06	ZBTB16/WWTR1/WNT7B/WFS1/UPK3A/TTC8/TP63/TMED10/TGFB2/TEK/TBX18/TACSTD2/SULF2/SULF1/STRA6/SMAD3/SMAD1/SLIT2/SERPINB7/SDC1/RRM2B/ROBO2/RARB/PROM1/PLXND1/PKHD1/PECAM1/PDGFRA/PDGFD/PDGFB/PCSK5/PAX2/OVOL1/OSR1/NRP1/NOG/NIPBL/NFIA/MYO1E/MTSS1/MEF2C/MAGI2/MAGED1/LRP4/LIN28A/LGR5/KIRREL3/KIF26B/JAG1/ITGA8/IRX1/IL6R/HEYL/HES1/GREB1L/GLI3/GLI2/GDF6/GCNT4/FREM2/FRAS1/FOXF1/FOXB1/FMN1/FGF10/FGF1/EYA1/EXT1/ES…	91	7.17922	1.71865
GO:0051965	positive regulation of synapse assembly	27/2933	60/18723	6.9962e-08	8.43155e-06	6.94515e-06	WNT7A/VSTM5/THBS2/SYNDIG1/SRPX2/SLITRK6/SLITRK4/SEMA4A/PTPRD/NTRK2/NRXN1/NLGN1/LRRN1/LINGO2/IL1RAPL1/IL1RAP/GRID2/EPHB2/EPHB1/EEF2K/CUX2/CLSTN3/CLSTN2/CLSTN1/CBLN1/BDNF/ADGRB3	27	7.15514	2.8726
GO:0031346	positive regulation of cell projection organization	94/2933	353/18723	7.12101e-08	8.43155e-06	6.94515e-06	ZMYND8/TRIM67/TRAK1/TOX/TMEM106B/TIAM1/TENM3/TENM2/TENM1/SLIT2/SEPTIN9/S100A9/ROR2/ROR1/ROBO2/ROBO1/RND2/RAPGEF2/RAPGEF1/RAB8B/RAB21/PTPRD/PTN/PRKCI/PLXND1/PLXNC1/PLXNA4/PLXNA1/PLEKHM1/PIK3R1/PAK3/PAFAH1B1/PACSIN1/P2RX7/NTRK3/NTRK2/NTN1/NRP1/NLGN1/NEURL1/NEGR1/NEFL/NDEL1/MARK2/MAP6/MAGI2/MACF1/LRRC7/LRP8/LPAR3/KIDINS220/IL1RAPL1/HDAC4/HAP1/GOLGA4/FZD4/FZD1/FYN/FBXW8/EZH2/EPHA3/EP300/ENPP2/ENC1/EL…	94	7.14746	1.69987
GO:0061387	regulation of extent of cell growth	40/2933	110/18723	8.83364e-08	1.00804e-05	8.30331e-06	TTL/TNR/SPART/SEMA6D/SEMA6B/SEMA6A/SEMA4B/SEMA4A/SEMA3D/SEMA3A/RND2/RAB21/PTPRS/PLXNA4/PAFAH1B1/NTN1/NRP1/NRCAM/NKX6-1/NDEL1/MACF1/LPAR3/GSK3B/GOLGA4/FSTL4/FGF13/EPHA7/DSCAM/DNM2/DISC1/DIP2B/DCC/CYFIP1/CXCL12/CDKL3/CDH4/BMPR2/BDNF/BARHL2/ABL1	40	7.05386	2.3213
GO:0048017	inositol lipid-mediated signaling	57/2933	182/18723	8.84101e-08	1.00804e-05	8.30331e-06	ZFP36L1/UNC5B/TYRO3/TGFB2/TEK/SELP/ROR2/ROR1/RASGRP1/PTPN13/PTK2/PRR5L/PREX2/PPP1R16B/PPARD/PLD1/PLCL2/PLCB4/PLCB1/PIP5K1B/PIK3R5/PIK3R1/PIK3CB/PIK3C2B/PIK3AP1/PDGFRA/PDGFD/PDGFB/OGT/NYAP2/NTRK3/NTRK2/NPR3/NCS1/NCF1/MYO16/MUC5AC/KLF4/KDR/KCNH1/IRS1/INSR/IGF1R/IGF1/HTR2A/FYN/FSHR/FLT3/FGFR1/EZR/ERBB4/ERBB2/EGFR/DCN/DAB2IP/CSF1R/CD28	57	7.0535	1.99925
GO:0048015	phosphatidylinositol-mediated signaling	56/2933	178/18723	9.63199e-08	1.07826e-05	8.88171e-06	ZFP36L1/UNC5B/TYRO3/TGFB2/TEK/SELP/ROR2/ROR1/RASGRP1/PTPN13/PTK2/PRR5L/PREX2/PPP1R16B/PPARD/PLCL2/PLCB4/PLCB1/PIP5K1B/PIK3R5/PIK3R1/PIK3CB/PIK3C2B/PIK3AP1/PDGFRA/PDGFD/PDGFB/OGT/NYAP2/NTRK3/NTRK2/NPR3/NCS1/NCF1/MYO16/MUC5AC/KLF4/KDR/KCNH1/IRS1/INSR/IGF1R/IGF1/HTR2A/FYN/FSHR/FLT3/FGFR1/EZR/ERBB4/ERBB2/EGFR/DCN/DAB2IP/CSF1R/CD28	56	7.01628	2.00831
GO:0001822	kidney development	81/2933	293/18723	1.02253e-07	1.12423e-05	9.26042e-06	ZBTB16/WWTR1/WNT7B/WFS1/UPK3A/TMED10/TGFB2/TEK/TACSTD2/SULF2/SULF1/STRA6/SMAD3/SMAD1/SLIT2/SERPINB7/SDC1/RRM2B/ROBO2/RARB/PROM1/PLXND1/PKHD1/PECAM1/PDGFRA/PDGFD/PDGFB/PCSK5/PAX2/OVOL1/OSR1/NRP1/NOG/NIPBL/MYO1E/MTSS1/MEF2C/MAGI2/MAGED1/LRP4/LIN28A/KIRREL3/KIF26B/JAG1/ITGA8/IRX1/IL6R/HEYL/HES1/GREB1L/GLI3/GLI2/GDF6/GCNT4/FREM2/FRAS1/FMN1/FGF10/FGF1/EYA1/EXT1/ERBB4/EPHA7/EPCAM/DYNC2H1/DLG1/DCN/DCHS2…	81	6.99032	1.76474
GO:0090596	sensory organ morphogenesis	73/2933	256/18723	1.13435e-07	1.22529e-05	1.00929e-05	YY1/WHRN/WDR19/TUG1/TTC8/TTC39C/TSKU/TSHZ1/TRIOBP/THRB/TENM3/TBX18/STRA6/SPRY2/SP3/SOD1/SLITRK6/SLC1A1/SDK2/SDK1/ROR2/RARB/PTPRM/PTN/PTF1A/PROM1/PRKCI/POU4F3/POU3F4/PLS1/PAX2/OSR1/NTRK2/NTN1/NOG/NIPBL/NECTIN3/NECTIN1/MYO7A/MYO6/MYO3B/MYO3A/MEGF11/LRP5/LRIG3/LRIG1/KCNQ1/JAG1/INSIG1/GSC/GLI3/GLI2/FZD5/FZD2/FOXG1/FOXF2/FJX1/FGF10/FASLG/EYA1/EPHB2/EPHB1/EPHA2/DSCAM/DIO3/CRYGB/CRB1/COL8A1/COL11A1/BMP7…	73	6.94525	1.82031
GO:0007272	ensheathment of neurons	46/2933	136/18723	1.23665e-07	1.29052e-05	1.06301e-05	ZNF24/TNFRSF21/TNFRSF1B/TG/TENM4/SOD1/SLC8A3/S100B/RARB/QKI/PTN/PRX/PPARD/POU3F1/PMP22/PLLP/PIKFYVE/PARD3/NTRK2/NRG1/NFASC/NCSTN/MARVELD1/LPIN1/KLK6/KIF14/JAM2/ERBB2/EIF2B2/EIF2AK3/EGR2/DLG1/DEGS1/DAG1/CYFIP1/CXCR4/CTSC/CNTN2/CLDN5/BCAS1/B4GALT6/B4GALT5/ANK2/AKT2/ADGRG6/ACER3	46	6.90775	2.15915
GO:0008366	axon ensheathment	46/2933	136/18723	1.23665e-07	1.29052e-05	1.06301e-05	ZNF24/TNFRSF21/TNFRSF1B/TG/TENM4/SOD1/SLC8A3/S100B/RARB/QKI/PTN/PRX/PPARD/POU3F1/PMP22/PLLP/PIKFYVE/PARD3/NTRK2/NRG1/NFASC/NCSTN/MARVELD1/LPIN1/KLK6/KIF14/JAM2/ERBB2/EIF2B2/EIF2AK3/EGR2/DLG1/DEGS1/DAG1/CYFIP1/CXCR4/CTSC/CNTN2/CLDN5/BCAS1/B4GALT6/B4GALT5/ANK2/AKT2/ADGRG6/ACER3	46	6.90775	2.15915
GO:0021953	central nervous system neuron differentiation	52/2933	162/18723	1.33211e-07	1.36696e-05	1.12598e-05	ZSWIM6/ZMIZ1/WNT7A/TSKU/TOX/SPOCK1/SLIT2/SEMA3A/RORA/RAPGEF2/POU4F1/PLXNA4/PAFAH1B1/OPHN1/NTRK2/NRP1/NOVA2/NKX6-1/NHLH2/NFIB/NDEL1/MTPN/MDGA2/LMO4/LHX4/KNDC1/ISL1/INHBA/HES1/GSX1/GRID2/GLI3/GLI2/FOXG1/FEZF2/EPHB2/EPHB1/ELAVL4/DYNC2H1/DRD2/DISC1/DCLK2/DCLK1/DCC/CNTN2/CDH11/CBLN1/B4GALT6/B4GALT5/ATP7A/AGTPBP1/AGBL4	52	6.87546	2.04905
GO:0048167	regulation of synaptic plasticity	60/2933	198/18723	1.51201e-07	1.52614e-05	1.2571e-05	ZDHHC2/UNC13C/TNR/SYT7/SYT12/SYNGR1/STXBP1/SORCS3/SLC8A3/SLC24A2/SLC24A1/SLC1A1/SIPA1L1/SHISA9/SHISA6/SHANK2/SCGN/S100B/RIMS1/RASGRF2/RAPGEF2/RAB8A/PTN/PRNP/NTRK2/NSG1/NLGN1/NEURL1/NCSTN/MEF2C/MCTP1/LZTS1/KRAS/KCNB1/JPH3/ITPR3/IGSF11/GSK3B/GRIN2B/GRIN2A/GRIK2/GRID2/GRIA1/GIPC1/FGF14/FAM107A/ERC2/EPHB2/EGR2/DRD5/DRD2/CX3CR1/CPLX2/CNTN2/CBLN1/CAMK2A/ATF4/ADCY8/ADCY1/ABL1	60	6.82044	1.93441
GO:0070085	glycosylation	69/2933	240/18723	1.77612e-07	1.76347e-05	1.45259e-05	UGGT1/UBE2J1/TRAK1/TMTC3/TMTC2/TMTC1/ST8SIA6/ST8SIA5/ST8SIA2/ST8SIA1/ST6GALNAC6/ST6GALNAC3/ST6GAL2/ST6GAL1/ST3GAL6/ST3GAL5/ST3GAL1/SRD5A3/SLC35C1/PGM3/OGT/NUS1/MGAT5/MGAT4C/MGAT3/MAN1C1/MAN1A2/MAN1A1/LARGE1/GXYLT1/GRM7/GGTA1/GFPT2/GFPT1/GCNT4/GALNT3/GALNT2/GALNT18/GALNT17/GALNT16/GALNT15/GALNT14/GALNT13/GALNT10/FUT8/FUT11/FUT10/FKRP/EXTL3/EXT2/EXT1/EOGT/EDEM3/DPY19L3/DPY19L1/DHDDS/COG7/COG3/C1GAL…	69	6.75053	1.83528
GO:0008361	regulation of cell size	56/2933	181/18723	1.80443e-07	1.76347e-05	1.45259e-05	TTL/TNR/SPART/SLC12A8/SLC12A6/SLC12A5/SLC12A1/SEMA6D/SEMA6B/SEMA6A/SEMA4B/SEMA4A/SEMA3D/SEMA3A/RPTOR/RND2/RAP1GAP2/RAB21/PTPRS/PLXNA4/PAFAH1B1/P2RX7/NTN1/NRP1/NRCAM/NKX6-1/NDEL1/MTPN/MSN/MACF1/LPAR3/KCNMA1/GSK3B/GOLGA4/FSTL4/FGF13/EPHA7/DSCAM/DNM2/DISC1/DIP2B/DEPTOR/DCC/CYFIP1/CXCL12/CLCN3/CDKL3/CDH4/BMPR2/BDNF/BARHL2/ATP7A/AQP4/ANO6/AKT3/ABL1	56	6.74366	1.97503
GO:0003206	cardiac chamber morphogenesis	42/2933	121/18723	1.91406e-07	1.84139e-05	1.51677e-05	ZFPM2/ZFPM1/TNNT2/TGFBR2/TGFB2/TGFB1/TEK/TBX5/TBX3/SLIT3/SLIT2/RYR2/ROBO2/ROBO1/POU4F1/PKP2/PARVA/NRP1/NRG1/NPY2R/NOG/NKX2-5/MKS1/MEF2C/JAG1/ISL1/HEYL/HEY1/HES1/HEG1/GRHL2/FZD2/FOXF1/FKBP1A/FHL2/COL11A1/BMPR2/BMP7/BMP2/APLNR/ADGRG6/ADAMTS1	42	6.71804	2.21578
GO:0043583	ear development	63/2933	213/18723	1.97987e-07	1.8754e-05	1.54478e-05	WHRN/WDR19/USH2A/TTC8/TTC39C/TSKU/TSHZ1/TRIOBP/TMC1/TGFB2/TBX18/STRA6/SPRY2/SPARC/SOD1/SLITRK6/SLC17A8/ROR2/ROR1/PTPN11/POU4F3/POU3F4/PLS1/PCDH15/PAX2/PAFAH1B1/OSR1/NTRK3/NTN1/NOG/NIPBL/MYO7A/MYO6/MYO3B/MYO3A/MKS1/MAPKAPK2/MAF/LRIG3/LRIG1/LGR5/KCNQ1/JAG1/INSIG1/HES1/GSC/GLI3/GLI2/FZD2/FREM2/FOXG1/FGF10/EYA1/ESRRB/EPHB2/ECE1/CYTL1/COL11A1/CEBPA/BMPER/BMP2/BCL2L11/ADGRV1	63	6.70336	1.8881
GO:0042552	myelination	45/2933	134/18723	2.13638e-07	1.99299e-05	1.64164e-05	ZNF24/TNFRSF21/TNFRSF1B/TG/TENM4/SOD1/SLC8A3/S100B/RARB/QKI/PTN/PRX/POU3F1/PMP22/PLLP/PIKFYVE/PARD3/NTRK2/NRG1/NFASC/NCSTN/MARVELD1/LPIN1/KLK6/KIF14/JAM2/ERBB2/EIF2B2/EIF2AK3/EGR2/DLG1/DEGS1/DAG1/CYFIP1/CXCR4/CTSC/CNTN2/CLDN5/BCAS1/B4GALT6/B4GALT5/ANK2/AKT2/ADGRG6/ACER3	45	6.67032	2.14373
GO:0022029	telencephalon cell migration	25/2933	56/18723	2.56997e-07	2.36169e-05	1.94534e-05	ZMIZ1/TNR/SLIT2/ROBO1/PAFAH1B1/NRG3/NRG1/NDEL1/LRP8/GLI3/FOXG1/FOXB1/FGF13/FEZF2/DRD2/DIXDC1/DISC1/DAB2IP/DAB1/CXCR4/CXCL12/CNTN2/CDK5R2/BMERB1/ADGRG1	25	6.59007	2.84981
GO:0032535	regulation of cellular component size	98/2933	383/18723	2.9758e-07	2.69441e-05	2.21941e-05	WNT7B/WNT7A/TTL/TRIOBP/TNR/TMOD1/TENM1/SPTB/SPTAN1/SPIRE1/SPART/SLIT2/SLC12A8/SLC12A6/SLC12A5/SLC12A1/SEMA6D/SEMA6B/SEMA6A/SEMA4B/SEMA4A/SEMA3D/SEMA3A/RPTOR/RND2/RIN3/RAP1GAP2/RAB21/PTPRS/PRKCE/PREX1/PLXNA4/PLS1/PICALM/PAK3/PAFAH1B1/P2RX7/NTN1/NRP1/NRCAM/NKX6-1/NEFL/NDEL1/MTPN/MSN/MLST8/MACF1/LPAR3/LIMA1/LATS1/KCNMA1/IQGAP2/ICAM1/GSK3B/GRB2/GOLGA4/FSTL4/FMN1/FGF13/FER/FCHSD2/EZR/EPHA7/DSCAM/DNM2/…	98	6.5264	1.63339
GO:0007157	heterophilic cell-cell adhesion via plasma membrane cell adhesion molecules	22/2933	46/18723	3.0412e-07	2.71372e-05	2.23531e-05	TENM4/TENM3/TENM2/TENM1/SELP/PTPRD/NLGN1/NECTIN3/NECTIN1/IL1RAPL1/IGSF21/ICAM1/HMCN1/GRID2/FAT4/CXADR/CRB1/CDH4/CDH2/CD164/CBLN1/CADM1	22	6.51696	3.05301
GO:0016049	cell growth	117/2933	482/18723	4.43489e-07	3.90081e-05	3.21313e-05	ZNF639/YY1/USP47/TTL/TNR/TIAM1/TGFBR2/TGFB2/TGFB1/SYT4/SYT3/SYT17/SPOCK1/SPART/SORBS2/SMARCA2/SMAD3/SLIT3/SLIT2/SLIT1/SH3BP4/SGK3/SEMA6D/SEMA6B/SEMA6A/SEMA4B/SEMA4A/SEMA3D/SEMA3A/S100A9/RPTOR/RPS6KA3/RPS6KA1/RND2/RIMS1/RASAL1/RAB21/PTPRS/PTPRJ/PRMT2/PRKN/PRKCQ/PRDM11/PPP2CA/PPARD/POU4F3/POSTN/PLXNA4/PLXNA1/PDLIM5/PAK5/PAFAH1B1/NUBP1/NTN1/NRP1/NRG3/NRCAM/NKX6-1/NEDD4L/NDEL1/N6AMT1/MTPN/MINAR1/MEX3…	117	6.35312	1.54954
GO:0010720	positive regulation of cell development	80/2933	298/18723	4.58839e-07	3.97898e-05	3.27752e-05	XRCC5/TRIOBP/TRIB1/TRAK1/TNFSF11/TNFRSF1B/TIAM1/TGFB1/TENM4/SLIT2/SLC9B2/S100A10/ROBO2/ROBO1/RND2/RFX3/RAB21/PTPRD/PTN/PRKCI/PREX1/PPP1CC/PLXND1/PLXNC1/PLXNA4/PLXNA1/PDE3A/PAK3/PAFAH1B1/NTRK2/NTN1/NRP1/NKX6-1/NIBAN2/NEURL1/NEFL/NDEL1/NAP1L1/MAP6/MACF1/LRP8/LPAR3/IL1RAPL1/HES1/HAP1/GPR68/GOLGA4/GLI3/FOXG1/FBXW8/ETV5/EPHB2/EGR2/EGFR/EEF2K/DSCAM/DRD2/DOCK5/DOCK1/DNM2/DMRTA2/DISC1/DAG1/CYFIP1/CXCR4/C…	80	6.33834	1.71371
GO:0060070	canonical Wnt signaling pathway	81/2933	303/18723	4.70428e-07	4.02281e-05	3.31363e-05	ZNRF3/ZNF703/WWTR1/WNT7B/WNT7A/WLS/USP47/TMEM64/TMEM170B/TLE3/TGFB1/TCF7L2/TCF7L1/TBX18/SULF2/STK4/STK3/SMURF2/SMAD3/SHISA6/SFRP5/SDC1/RSPO2/ROR2/RNF220/RBX1/RBMS3/PTPRU/PRKN/PRICKLE1/PLPP3/NOG/NKX2-5/MLLT3/MKS1/MCC/LYPD6/LRP6/LRP5/LRP4/LGR5/LATS1/KLF4/ISL1/INVS/GSK3B/GPRC5B/GPC5/GLI3/FZD8/FZD7/FZD5/FZD4/FZD2/FZD1/FOXO3/FGF10/FERMT1/FAM53B/EXT1/EGFR/EDA/DKK3/DKK2/DIXDC1/DISC1/DAB2IP/DAAM2/CYLD/CT…	81	6.32751	1.7065
GO:0030111	regulation of Wnt signaling pathway	86/2933	328/18723	5.18534e-07	4.37344e-05	3.60245e-05	ZRANB1/ZNRF3/ZNF703/WWTR1/WWOX/WLS/USP47/TSKU/TRABD2B/TMEM64/TMEM170B/TLE3/TIAM1/TGFB1/TCF7L2/TCF7L1/TBX18/SULF2/SULF1/STK4/STK3/SMURF2/SMAD3/SHISA6/SFRP5/RSPO2/ROR2/RNF43/RNF220/RNF213/RBX1/RBMS3/PTPRU/PRKN/PRICKLE1/PPP2CA/PLPP3/NXN/NOG/NKX2-5/MLLT3/MKS1/MCC/MBD2/MACF1/LYPD6/LRP4/LGR5/LATS1/ISL1/INVS/GSK3B/GSC/GRB10/GPRC5B/GPC5/GLI3/FZD7/FZD4/FOXO3/FGF10/FERMT1/FAM53B/EGFR/EDA/DKK3/DKK2/DIXDC1/D…	86	6.28522	1.67374
GO:1990778	protein localization to cell periphery	87/2933	333/18723	5.26129e-07	4.37753e-05	3.60581e-05	ZDHHC2/WDR19/TTC8/TTC7B/TSPAN5/TNIK/TMBIM1/TGFB1/TESC/STXBP1/STX8/STAC/SORBS1/SLMAP/SLC4A1/SLC1A1/S100A10/RILPL2/RAPSN/RAPGEF6/RAPGEF2/RAB8B/RAB8A/RAB3C/RAB11FIP2/PRNP/PRKG2/PRKCI/PRKCE/PLS1/PKP2/PIK3R1/PID1/PICALM/PACSIN1/PACS2/P2RY1/NUBP1/NSG1/NFASC/NECTIN3/MISP/MACF1/LRP6/LGI1/LDLRAP1/KIF13A/KCNIP3/KCNB1/ITGB1/GRIP2/GRIN2A/GPR158/GPC6/GOLPH3/GOLGA4/GNAI1/FLOT2/FGF13/FCHO2/EZR/EPHB2/EPHA3/EPHA2…	87	6.27891	1.66778
GO:0061448	connective tissue development	70/2933	252/18723	6.04895e-07	4.96578e-05	4.09036e-05	ZBTB16/WNT7B/WNT7A/TSKU/TRPS1/TNMD/TGFBR2/TGFBI/TGFB1/SULF2/SULF1/STC1/SPART/SOX5/SMAD3/SMAD1/SH3PXD2B/SERPINB7/RXFP1/RUNX2/RUNX1/RSPO2/ROR2/RARB/PTPN11/PTHLH/PPARGC1A/PPARD/PLAAT3/PDGFD/PDGFB/OSR1/NOG/NFIB/MEX3C/MEF2C/MBOAT2/MAF/LRP5/LNPK/ITGB8/IL6R/HMGA2/GLI3/GLI2/GHR/GDF6/FTO/FGF6/FGF4/FGF18/EXT1/EVC/EIF2AK3/CYTL1/CREB3L2/COL27A1/COL11A1/CHST11/CD44/CASR/BPNT2/BMPR2/BMPR1B/BMP7/BMP2/BARX2/ATP7…	70	6.21832	1.77321
GO:0048863	stem cell differentiation	60/2933	206/18723	6.80081e-07	5.43966e-05	4.4807e-05	ZNF281/XRCC5/WNT7A/TP63/TGFB2/TCOF1/TBXT/TBX5/TACSTD2/SOX5/SEMA6D/SEMA6B/SEMA6A/SEMA4B/SEMA4A/SEMA3D/SEMA3A/RUNX2/REST/PTPRC/PTN/PRICKLE1/PHF19/PDGFRA/PAX2/OSR1/OCIAD1/NRP1/NRG1/NKX2-5/MSI2/MLLT3/MEF2C/LRP6/LIN28A/LBH/KITLG/KDM3A/KBTBD8/JAG1/ITCH/ISL1/HNRNPU/HMGA2/HES1/GSC/FZD1/FBXL17/EXT1/ESRRB/ESR1/ERBB4/EPCAM/EDNRA/EDN3/CHD2/CDH2/BMP7/ANXA6/ABL1	60	6.16744	1.85929
GO:0021537	telencephalon development	69/2933	248/18723	6.80289e-07	5.43966e-05	4.4807e-05	ZSWIM6/ZMIZ1/TTC8/TSKU/TRAPPC9/TNR/TACC1/SLIT2/SLC8A3/SLC1A2/SEMA6B/SEMA3A/ROBO2/ROBO1/RARB/PTPRS/PLXNA4/PLCB1/PAFAH1B1/NTRK2/NRG3/NRG1/NFIB/NEUROD6/NEFL/NDEL1/MCPH1/MAS1/LRP8/KIRREL3/KIF14/KCNA1/INHBA/HES1/GSK3B/GLI3/FOXG1/FOXB1/FGF13/FEZF2/FAT4/EZH2/EXT1/ERBB4/EPHB2/EPHA5/EIF2B3/DRD2/DNAH5/DMRTA2/DIXDC1/DISC1/DCLK2/DAB2IP/DAB1/CXCR4/CXCL12/CNTNAP2/CNTN2/CDK6/CDK5R2/CDH2/BMP2/BMERB1/AVPR1A/ATIC/…	69	6.16731	1.77607
GO:0048732	gland development	107/2933	436/18723	7.83307e-07	6.18311e-05	5.09308e-05	ZNF703/ZIC3/WNT7B/WLS/USF2/UPF2/TYR/TP63/TNFSF11/TGFBR2/TGFB2/TGFB1/TGFA/TG/TBX3/SULF2/SULF1/STRA6/STAT5A/SP3/SOD1/SMAD3/SEMA3A/RXFP1/RPS6KA1/ROBO1/RHBDD3/QDPR/PTPN3/PTN/PTF1A/PLXND1/PLXNA1/PHF2/PDGFRA/PAM/ONECUT2/NTN4/NTN1/NRP1/NRG3/NRG1/NOG/NKX2-5/NFIB/NEURL1/NCOR2/MSN/MAD1L1/LRP5/LMO4/LBH/LATS1/KRAS/ISL1/IRS2/IGSF3/IGF2R/HNF1A/HMGCL/HK2/HES1/HAMP/GSX1/GOT2/GLI3/GLI2/GHRHR/GHRH/FOXF1/FOXE1/FOXB…	107	6.10607	1.56661
GO:0014065	phosphatidylinositol 3-kinase signaling	46/2933	144/18723	8.03171e-07	6.25965e-05	5.15613e-05	ZFP36L1/UNC5B/TYRO3/TGFB2/TEK/SELP/ROR2/ROR1/RASGRP1/PTPN13/PTK2/PRR5L/PREX2/PPP1R16B/PPARD/PIP5K1B/PIK3R5/PIK3R1/PIK3CB/PIK3C2B/PIK3AP1/PDGFRA/PDGFD/PDGFB/NYAP2/NTRK3/NTRK2/NCF1/MYO16/KLF4/KDR/IRS1/INSR/IGF1R/IGF1/HTR2A/FYN/FSHR/FLT3/FGFR1/ERBB4/ERBB2/EGFR/DCN/DAB2IP/CD28	46	6.09519	2.03919
GO:0046578	regulation of Ras protein signal transduction	56/2933	189/18723	8.66275e-07	6.66707e-05	5.49173e-05	TRIM67/TGFB2/STMN3/STARD13/SPRY4/SPRY2/ROBO1/RASGRP1/RASGRF2/RASGEF1A/RASAL1/RASA2/RALGPS2/PSD3/PSD2/PRAG1/PIK3CB/OPHN1/OGT/NRP1/NRG1/MAPRE2/MAPKAP1/MAP4K4/LPAR4/KRAS/KITLG/KIF14/ITGB1/IQSEC3/IQSEC1/IGF1/HEG1/GPR20/FGF10/EPHB2/DNM2/DLC1/DENND3/DENND1A/DAB2IP/CYTH4/CYTH1/CDC42SE2/AUTS2/ARRB1/ARHGEF3/ARHGEF28/ARHGEF25/ARHGEF18/ARHGAP24/ARFGEF2/ARF6/ADGRG1/ABL2/ABL1	56	6.06234	1.89143
GO:0043087	regulation of GTPase activity	89/2933	348/18723	1.05034e-06	7.98386e-05	6.57638e-05	TTC8/TIAM1/TBC1D7/TBC1D5/TBC1D4/SYDE2/STMN3/SPRY2/SOD1/SIPA1L3/SIPA1L2/SIPA1L1/SH3BP4/S100A10/RSU1/RGS8/RGS6/RASGRP1/RASAL2/RASAL1/RASA2/RAPGEF6/RAPGEF2/RAPGEF1/RAP1GAP2/RALGAPA2/RABGAP1L/RAB3GAP2/RAB11FIP2/PTK2/PREX1/PLXND1/PLXNC1/PLXNA4/PLXNA1/PICALM/PAFAH1B1/OCRL/NTRK3/NTRK2/NTF3/NDEL1/MTSS2/MLST8/MAPRE2/MAP4K4/ITGB1/IQSEC1/IQGAP2/ICAM1/GSK3B/GPR137B/GNAO1/FGD1/EZH2/EVI5L/ERBB2/EPHA5/EPHA3/EPH…	89	5.97867	1.63258
GO:0150116	regulation of cell-substrate junction organization	28/2933	71/18723	1.13024e-06	8.48648e-05	6.99039e-05	THBS1/TEK/SMAD3/S100A10/PTPRJ/PTPRA/PTPN11/PTK2/PIK3R1/PHLDB2/NRP1/MAPRE2/MAP4K4/MACF1/LIMCH1/KDR/IQSEC1/GPM6B/FMN1/FAM107A/EPHA3/EPB41L5/DUSP22/DLC1/BCAS3/ARHGAP6/ARF6/ABL1	28	5.94683	2.51746
GO:0099173	postsynapse organization	51/2933	168/18723	1.18402e-06	8.78312e-05	7.23474e-05	ZMYND8/ZDHHC2/WNT7A/TIAM1/TANC2/TANC1/SIPA1L1/SHISA6/RAPSN/PTPRS/PTPRD/PTN/PRNP/PDLIM5/PAK3/PAFAH1B1/OPHN1/NTRK3/NTNG2/NRXN1/NRP1/NLGN1/NEFL/LRP8/LRP4/LHFPL4/INSR/IL1RAPL1/IL1RAP/IGF1R/GRIN2B/GRID2/FYN/EPHB2/EPHB1/EPHA7/EEF2K/DLG1/CUX2/CTNND2/CRIPT/COLQ/CNKSR2/CDH2/CBLN1/CAPRIN2/ARHGAP39/ARHGAP22/ARF6/ACTR2/ACTN1	51	5.92664	1.93787
GO:0034765	regulation of ion transmembrane transport	117/2933	491/18723	1.19928e-06	8.79044e-05	7.24077e-05	YWHAQ/WWP2/TRPC6/TRDN/TPCN1/TMC1/THADA/TESC/STRIT1/STK39/STIM1/STAC/SLMAP/SHISA9/SHISA6/RYR2/RGS9/REM1/RASGRF2/PTPN3/PRNP/PRKCE/PPARGC1A/PLCG2/PDE4D/PDE4B/P2RX7/OSR1/NLGN1/NETO2/NEDD4L/MIR30D/MEF2C/LRRC38/KCNQ5/KCNQ3/KCNQ1/KCNN2/KCNMA1/KCNK6/KCNK5/KCNK15/KCNK10/KCNJ6/KCNJ5/KCNJ4/KCNJ15/KCNJ1/KCNIP3/KCNIP2/KCNIP1/KCNH8/KCNH7/KCNH6/KCNH2/KCNH1/KCNG1/KCND2/KCNC1/KCNB1/KCNAB1/KCNA7/KCNA6/KCNA1/JPH3/J…	117	5.92108	1.52113
GO:0031098	stress-activated protein kinase signaling cascade	68/2933	247/18723	1.2357e-06	8.95084e-05	7.37289e-05	ZNF622/ZMYND11/ZFP36L1/ZC3H12A/WNT7B/WNT7A/ULK4/TRIB1/TRAF5/TRAF1/TNIK/TNFSF11/TLR4/TGFB2/STK39/STK3/SMAD3/SH3RF1/SH2D3C/SEMA3A/SCIMP/SASH1/ROR2/RNF13/RELL1/RASGRP1/PRKN/PPIA/PLCB1/PJA2/PAFAH1B1/NOD1/NCF1/MID1/MECOM/MBIP/MAPKAPK2/MAPK11/MAP4K4/MAP3K7/MAP3K4/MAP3K3/MAP2K6/MAP2K4/MAP2K2/MAGI3/ITCH/IGF1R/GDF6/GADD45G/FZD7/FOXO1/EZR/ERCC6/EPHB1/EGFR/EDA2R/DUSP22/DUSP10/DLG1/DAB2IP/CYLD/CRACR2A/CCR7/C…	68	5.90809	1.75742
GO:0006470	protein dephosphorylation	75/2933	281/18723	1.31518e-06	9.41579e-05	7.75587e-05	YWHAB/UBLCP1/TGFB1/STYX/SPPL3/RNGTT/RCAN1/PTPRU/PTPRT/PTPRS/PTPRR/PTPRM/PTPRJ/PTPRG/PTPRD/PTPRC/PTPRA/PTPN5/PTPN3/PTPN23/PTPN20/PTPN14/PTPN13/PTPN12/PTPN11/PTP4A2/PTBP1/PPP6R3/PPP6R2/PPP4R2/PPP2R5E/PPP2R5C/PPP2R2B/PPP2R2A/PPP2CA/PPP1R3C/PPP1R3B/PPP1R16B/PPP1CC/PPM1L/PPM1H/PPM1E/PPIA/PDP1/PALD1/NUAK1/MTMR7/MINPP1/MGAT5/MAGI2/LRRC2/ITGA1/GSK3B/FKBP1A/FBXW11/EYA2/EYA1/DUSP29/DUSP22/DUSP10/DRD2/DLG1/…	75	5.88101	1.7038
GO:0090130	tissue migration	92/2933	365/18723	1.36826e-06	9.59838e-05	7.90627e-05	ZC3H12A/WNT7A/THBS1/TGFBR2/TGFB2/TGFB1/TEK/TACSTD2/STC1/STAT5A/STARD13/SRPX2/SPRED1/SPARC/SMOC2/SLIT2/SEMA4A/SEMA3A/SCARB1/SASH1/ROBO1/RIN2/RHOB/PTPRR/PTPRM/PTPRG/PTPN23/PTPN11/PTN/PTK2/PRKCE/PPARD/PLXND1/PLPP3/PLCG2/PIK3R3/PIK3CB/PDGFB/NUS1/NRP1/MEOX2/MEF2C/MCC/MAPRE2/MAP4K4/MAP3K3/MACF1/KLF4/KDR/ITGB1/IQSEC1/GRHL2/GIPC1/GFUS/FOXP1/FOXF1/FGFR1/FGF4/FGF18/FGF10/FGF1/FERMT1/FBXW7/FAT2/ETS1/EPHA2/E…	92	5.86383	1.60901
GO:0043406	positive regulation of MAP kinase activity	38/2933	112/18723	1.37186e-06	9.59838e-05	7.90627e-05	TNFSF11/TLR4/TIAM1/THBS1/TGFB1/TGFA/TENM1/TAB1/SASH1/ROR2/ROBO1/RASGRP1/PIK3R5/PDGFD/PDGFB/NTRK3/NTF3/MAP3K7/MAP3K4/MAGED1/KRAS/KITLG/INSR/HTR2A/GHR/FZD5/FZD4/FLT3/FGFR1/FGF18/FGF1/EZH2/ERBB2/EGFR/EDN3/DAB2IP/CD40/ARHGEF5	38	5.86269	2.16585
GO:0050769	positive regulation of neurogenesis	63/2933	225/18723	1.61396e-06	0.000111653	9.19699e-05	XRCC5/TRAK1/TNFRSF1B/TIAM1/TGFB1/TENM4/SLIT2/ROBO2/ROBO1/RND2/RAB21/PTPRD/PTN/PRKCI/PPP1CC/PLXND1/PLXNC1/PLXNA4/PLXNA1/PAK3/PAFAH1B1/NTRK2/NTN1/NRP1/NKX6-1/NEURL1/NEFL/NDEL1/NAP1L1/MAP6/MACF1/LRP8/LPAR3/IL1RAPL1/HES1/HAP1/GOLGA4/GLI3/FOXG1/FBXW8/ETV5/EPHB2/EGR2/EGFR/EEF2K/DSCAM/DRD2/DMRTA2/DISC1/DAG1/CYFIP1/CXCR4/CXCL12/CX3CR1/CUX2/CHODL/CDKL3/CDH4/CAPRIN2/BMPR2/BMP2/BDNF/ACTR2	63	5.79211	1.7874
GO:0043062	extracellular structure organization	79/2933	302/18723	1.63459e-06	0.000111791	9.2083e-05	TNXB/TNR/TNFRSF1B/TNFRSF11B/TLL2/THSD4/TGFBI/TGFB2/TGFB1/TEX14/SULF2/SULF1/ST7/SPINT2/SMOC2/SMOC1/SMAD3/SH3PXD2B/RXFP1/RUNX1/QSOX1/POSTN/PHLDB2/PDGFRA/OLFML2B/OLFML2A/NTNG2/NTNG1/NTN4/MYO1E/MYH11/MMP20/MMP16/LAMB3/KLK7/ITGB1/HPSE2/HAS3/GPM6B/FOXF2/FOXF1/FERMT1/FBLN5/FBLN2/FBLN1/EXT1/ETS1/EGFLAM/DDR2/DAG1/CREB3L1/COLQ/COL9A1/COL8A1/COL6A5/COL5A3/COL28A1/COL27A1/COL24A1/COL23A1/COL22A1/COL19A1/COL1…	79	5.78659	1.66987
GO:0016311	dephosphorylation	102/2933	417/18723	1.65226e-06	0.000111791	9.2083e-05	YWHAB/UBLCP1/TGFB2/TGFB1/STYX/SPPL3/SMG6/SMAD3/RNGTT/RCAN1/PUDP/PTPRU/PTPRT/PTPRS/PTPRR/PTPRM/PTPRJ/PTPRG/PTPRD/PTPRC/PTPRA/PTPN5/PTPN3/PTPN23/PTPN20/PTPN14/PTPN13/PTPN12/PTPN11/PTP4A2/PTBP1/PRUNE1/PPP6R3/PPP6R2/PPP4R2/PPP2R5E/PPP2R5C/PPP2R2B/PPP2R2A/PPP2CA/PPP1R3C/PPP1R3B/PPP1R36/PPP1R16B/PPP1CC/PPM1L/PPM1H/PPM1E/PPIA/PLPP4/PLPP3/PFKFB3/PDP1/PALD1/OCRL/NUDT16/NUAK1/NT5M/NT5DC4/NT5DC2/NT5C1B/NANP…	102	5.78192	1.56145
GO:0003205	cardiac chamber development	49/2933	161/18723	1.75207e-06	0.000117255	9.65843e-05	ZFPM2/ZFPM1/TNNT2/TGFBR2/TGFB2/TGFB1/TEK/TBX5/TBX3/TAB1/STRA6/SLIT3/SLIT2/RYR2/ROBO2/ROBO1/POU4F1/PLXND1/PKP2/PARVA/NRP1/NRG1/NPY2R/NOG/NKX2-5/NDST1/MKS1/MEF2C/LMO4/JAG1/ISL1/HEYL/HEY1/HES1/HEG1/GRHL2/GREB1L/FZD2/FOXF1/FKBP1A/FHL2/COL11A1/BMPR2/BMP7/BMP2/APLNR/ANK2/ADGRG6/ADAMTS1	49	5.75645	1.94282
GO:0045229	external encapsulating structure organization	79/2933	304/18723	2.15266e-06	0.000142516	0.000117392	TNXB/TNR/TNFRSF1B/TNFRSF11B/TLL2/THSD4/TGM3/TGFBI/TGFB2/TGFB1/SULF2/SULF1/ST7/SPINT2/SMOC2/SMOC1/SMAD3/SH3PXD2B/RXFP1/RUNX1/QSOX1/POSTN/PHLDB2/PDGFRA/OLFML2B/OLFML2A/NTNG2/NTNG1/NTN4/MYO1E/MYH11/MMP20/MMP16/LAMB3/KLK7/ITGB1/HPSE2/HAS3/GPM6B/FOXF2/FOXF1/FERMT1/FBLN5/FBLN2/FBLN1/EXT1/ETS1/EGFLAM/DDR2/DAG1/CREB3L1/COLQ/COL9A1/COL8A1/COL6A5/COL5A3/COL28A1/COL27A1/COL24A1/COL23A1/COL22A1/COL19A1/COL15…	79	5.66702	1.65889
GO:0021954	central nervous system neuron development	30/2933	81/18723	2.24942e-06	0.000146494	0.000120669	ZMIZ1/TSKU/SLIT2/SEMA3A/RAPGEF2/PLXNA4/PAFAH1B1/NTRK2/NRP1/NOVA2/NHLH2/NFIB/NDEL1/GLI2/FOXG1/FEZF2/EPHB2/EPHB1/DRD2/DISC1/DCLK2/DCLK1/DCC/CNTN2/CDH11/B4GALT6/B4GALT5/ATP7A/AGTPBP1/AGBL4	30	5.64793	2.36428
GO:0071900	regulation of protein serine/threonine kinase activity	90/2933	359/18723	2.26034e-06	0.000146494	0.000120669	UVRAG/TRIB1/TNXB/TNFSF11/TLR4/TIAM1/THBS1/TGFB1/TGFA/TENM1/TCIM/TAB1/STK4/STK3/SPRY4/SPRY2/SLC8A3/SLC27A1/SASH1/RPTOR/ROR2/ROBO1/RASGRP1/RAPGEF2/RALB/PTPRJ/PRKAG2/PPP2CA/PKIG/PIK3R5/PIK3CB/PIH1D1/PDGFD/PDGFB/PAQR3/NTRK3/NTF3/MLST8/MAP3K7/MAP3K4/MAP2K6/MAP2K2/MAGED1/LRP6/LRP5/LATS1/KRAS/KITLG/KAT2B/INSR/HTR2A/HMGA2/HERC5/HEG1/GHR/FZD5/FZD4/FLT3/FGFR1/FGF18/FGF1/EZH2/ERBB2/EGFR/EDN3/DUSP10/DIRAS3/D…	90	5.64583	1.60034
GO:0051216	cartilage development	55/2933	190/18723	2.39827e-06	0.000153814	0.000126698	ZBTB16/WNT7B/WNT7A/TSKU/TRPS1/TGFBR2/TGFBI/TGFB1/SULF2/SULF1/STC1/SOX5/SMAD3/SMAD1/RUNX2/RUNX1/RSPO2/ROR2/RARB/PTPN11/PTHLH/OSR1/NOG/NFIB/MEX3C/MEF2C/MBOAT2/MAF/LNPK/ITGB8/HMGA2/GLI3/GLI2/GHR/GDF6/FGF6/FGF4/FGF18/EXT1/EVC/EIF2AK3/CYTL1/CREB3L2/COL27A1/COL11A1/CHST11/CD44/BPNT2/BMPR2/BMPR1B/BMP7/BMP2/BARX2/ATP7A/ANXA6	55	5.6201	1.84787
GO:0048638	regulation of developmental growth	84/2933	330/18723	2.55309e-06	0.000159083	0.000131038	ZFPM2/YY1/WWC1/TTL/TNR/TLL2/TGFBR2/TBX5/SYT4/SYT3/SYT17/STK4/STK3/STAT5A/SPART/SOD1/SEMA6D/SEMA6B/SEMA6A/SEMA4B/SEMA4A/SEMA3D/SEMA3A/SASH3/RUNX1/RND2/RIMS1/RASAL1/RAB21/PTPRS/PRKN/PPARD/PLXNA4/PLS1/PLCB1/PAFAH1B1/NTN1/NRP1/NRCAM/NOG/NKX6-1/NIPBL/NEDD4L/NDEL1/MEF2C/MAPK11/MACF1/LPAR3/LATS1/INSR/IGF1/HAMP/GSK3B/GPAM/GOLGA4/GHRHR/GHRH/GHR/FTO/FSTL4/FGF13/EZR/ERBB4/EPHA7/DUSP10/DSCAM/DRD2/DNM2/DISC1/…	84	5.59293	1.62491
GO:1990138	neuron projection extension	51/2933	172/18723	2.55663e-06	0.000159083	0.000131038	TTL/TNR/TIAM1/SYT4/SYT3/SYT17/SLIT3/SLIT2/SLIT1/SEMA6D/SEMA6B/SEMA6A/SEMA4B/SEMA4A/SEMA3D/SEMA3A/RIMS1/RASAL1/RAB21/PTPRS/PRKN/POU4F3/POSTN/PLXNA4/PLXNA1/PAFAH1B1/NTN1/NRP1/NRCAM/NKX6-1/NEDD4L/NDEL1/MACF1/LLPH/ITGB1/GSK3B/GOLGA4/DSCAM/DNM2/DISC1/DIP2B/DCLK1/CYFIP1/CXCR4/CXCL12/CDKL3/CDH4/BMPR2/BARHL2/AUTS2/ABL1	51	5.59233	1.8928
GO:0090132	epithelium migration	90/2933	360/18723	2.55793e-06	0.000159083	0.000131038	ZC3H12A/WNT7A/THBS1/TGFBR2/TGFB2/TGFB1/TEK/TACSTD2/STC1/STAT5A/STARD13/SRPX2/SPRED1/SPARC/SMOC2/SLIT2/SEMA4A/SEMA3A/SCARB1/SASH1/ROBO1/RIN2/RHOB/PTPRR/PTPRM/PTPRG/PTPN23/PTPN11/PTN/PTK2/PRKCE/PPARD/PLXND1/PLPP3/PLCG2/PIK3R3/PIK3CB/PDGFB/NUS1/NRP1/MEOX2/MEF2C/MCC/MAPRE2/MAP4K4/MAP3K3/MACF1/KLF4/KDR/ITGB1/IQSEC1/GRHL2/GIPC1/GFUS/FOXP1/FGFR1/FGF4/FGF18/FGF10/FGF1/FERMT1/FBXW7/FAT2/ETS1/EPHA2/EPB41L5…	90	5.59211	1.59589
GO:0032835	glomerulus development	25/2933	62/18723	2.59615e-06	0.000159845	0.000131666	WWTR1/TEK/SULF2/SULF1/SERPINB7/PROM1/PECAM1/PDGFRA/PDGFD/PDGFB/PAX2/OSR1/NOG/MYO1E/MTSS1/MEF2C/MAGI2/KIRREL3/JAG1/IL6R/HEYL/HES1/EXT1/BMP7/ASXL1	25	5.58567	2.57402
GO:0030198	extracellular matrix organization	78/2933	301/18723	2.79425e-06	0.000170338	0.000140309	TNXB/TNR/TNFRSF1B/TNFRSF11B/TLL2/THSD4/TGFBI/TGFB2/TGFB1/SULF2/SULF1/ST7/SPINT2/SMOC2/SMOC1/SMAD3/SH3PXD2B/RXFP1/RUNX1/QSOX1/POSTN/PHLDB2/PDGFRA/OLFML2B/OLFML2A/NTNG2/NTNG1/NTN4/MYO1E/MYH11/MMP20/MMP16/LAMB3/KLK7/ITGB1/HPSE2/HAS3/GPM6B/FOXF2/FOXF1/FERMT1/FBLN5/FBLN2/FBLN1/EXT1/ETS1/EGFLAM/DDR2/DAG1/CREB3L1/COLQ/COL9A1/COL8A1/COL6A5/COL5A3/COL28A1/COL27A1/COL24A1/COL23A1/COL22A1/COL19A1/COL15A1/CO…	78	5.55374	1.65421
GO:0001952	regulation of cell-matrix adhesion	41/2933	128/18723	2.88521e-06	0.000174159	0.000143457	THBS1/TEK/SMAD3/S100A10/RIN2/PTPRJ/PTPRA/PTPN11/PTK2/POSTN/PKHD1/PIK3R1/PIK3CB/PHLDB2/ONECUT2/NRP1/MAP4K4/MACF1/LIMCH1/KDR/JAG1/GSK3B/GPM6B/GFUS/FMN1/FERMT1/FAM107A/EPHA3/EPB41L5/DUSP22/DLC1/DISC1/DAG1/CDK6/CDH13/CCR7/BCAS3/ARHGAP6/AJAP1/ACER2/ABL1	41	5.53982	2.04474
GO:0010631	epithelial cell migration	89/2933	357/18723	3.28041e-06	0.000195111	0.000160715	ZC3H12A/WNT7A/THBS1/TGFBR2/TGFB2/TGFB1/TEK/TACSTD2/STC1/STAT5A/STARD13/SRPX2/SPRED1/SPARC/SMOC2/SLIT2/SEMA4A/SEMA3A/SCARB1/SASH1/ROBO1/RIN2/RHOB/PTPRR/PTPRM/PTPRG/PTPN23/PTPN11/PTN/PTK2/PRKCE/PPARD/PLXND1/PLPP3/PLCG2/PIK3R3/PIK3CB/PDGFB/NUS1/NRP1/MEOX2/MEF2C/MCC/MAPRE2/MAP4K4/MAP3K3/MACF1/KLF4/KDR/ITGB1/IQSEC1/GIPC1/GFUS/FOXP1/FGFR1/FGF4/FGF18/FGF10/FGF1/FERMT1/FBXW7/FAT2/ETS1/EPHA2/EPB41L5/EPB41…	89	5.48407	1.59142
GO:0051403	stress-activated MAPK cascade	65/2933	239/18723	3.29569e-06	0.000195111	0.000160715	ZNF622/ZMYND11/ZFP36L1/ZC3H12A/WNT7B/WNT7A/ULK4/TRIB1/TRAF5/TRAF1/TNIK/TNFSF11/TLR4/TGFB2/STK39/STK3/SMAD3/SH3RF1/SH2D3C/SEMA3A/SCIMP/SASH1/ROR2/RELL1/RASGRP1/PRKN/PPIA/PLCB1/PJA2/PAFAH1B1/NOD1/NCF1/MID1/MECOM/MBIP/MAPKAPK2/MAPK11/MAP4K4/MAP3K7/MAP3K4/MAP3K3/MAP2K6/MAP2K4/MAP2K2/MAGI3/ITCH/IGF1R/GDF6/GADD45G/FZD7/FOXO1/EZR/ERCC6/EPHB1/EGFR/EDA2R/DUSP22/DUSP10/DLG1/DAB2IP/CYLD/CRACR2A/CCR7/CASR/BM…	65	5.48205	1.73612
GO:0048675	axon extension	39/2933	120/18723	3.35552e-06	0.000196761	0.000162074	TTL/TNR/SLIT3/SLIT2/SLIT1/SEMA6D/SEMA6B/SEMA6A/SEMA4B/SEMA4A/SEMA3D/SEMA3A/RAB21/PTPRS/POU4F3/PLXNA4/PAFAH1B1/NTN1/NRP1/NRCAM/NKX6-1/NDEL1/MACF1/ITGB1/GSK3B/GOLGA4/DSCAM/DNM2/DISC1/DIP2B/DCLK1/CYFIP1/CXCL12/CDKL3/CDH4/BMPR2/BARHL2/AUTS2/ABL1	39	5.47424	2.07466
GO:0001667	ameboidal-type cell migration	112/2933	475/18723	3.41832e-06	0.000198553	0.00016355	ZC3H12A/WNT7A/TMEM201/THBS1/TGFBR2/TGFB2/TGFB1/TEK/TACSTD2/STC1/STAT5A/STARD13/SRPX2/SPRED1/SPARC/SMURF2/SMOC2/SLIT2/SEMA6D/SEMA6B/SEMA6A/SEMA4B/SEMA4A/SEMA3D/SEMA3A/SCARB1/SASH1/ROBO1/RIN2/RHOB/PTPRR/PTPRM/PTPRG/PTPN23/PTPN11/PTN/PTK2/PRR5L/PRKCE/PPARD/PLXND1/PLPP3/PLCG2/PIK3R3/PIK3CB/PDGFB/PAK3/PAFAH1B1/NUS1/NRP1/MEOX2/MEF2C/MCC/MAPRE2/MAP4K4/MAP3K3/MACF1/LRP5/KLF4/KITLG/KDR/ITGB1/ISL1/IQSEC1/G…	112	5.46619	1.50518
GO:0002063	chondrocyte development	16/2933	31/18723	3.56955e-06	0.000205399	0.000169189	TSKU/TGFBR2/SULF2/SULF1/RUNX2/PTHLH/MEX3C/FGF18/EXT1/EIF2AK3/COL27A1/COL11A1/CHST11/BPNT2/BMPR2/BMPR1B	16	5.44739	3.29474
GO:0048839	inner ear development	54/2933	188/18723	3.80968e-06	0.000217187	0.000178899	WHRN/USH2A/TTC8/TTC39C/TSKU/TRIOBP/TMC1/TGFB2/TBX18/SPRY2/SPARC/SOD1/SLITRK6/SLC17A8/ROR2/ROR1/PTPN11/POU4F3/POU3F4/PLS1/PCDH15/PAX2/PAFAH1B1/NTRK3/NTN1/MYO7A/MYO6/MYO3B/MYO3A/MKS1/MAPKAPK2/MAF/LRIG3/LRIG1/LGR5/KCNQ1/JAG1/INSIG1/HES1/GLI3/GLI2/FZD2/FREM2/FOXG1/FGF10/EYA1/ESRRB/EPHB2/CYTL1/COL11A1/CEBPA/BMPER/BMP2/ADGRV1	54	5.41911	1.83358
GO:0050954	sensory perception of mechanical stimulus	51/2933	175/18723	4.43962e-06	0.000250778	0.000206568	WHRN/WFS1/USP53/USH2A/TRIOBP/TMC1/THRB/TECTA/SRRM4/SPRY2/SOD1/SLITRK6/SLC52A3/SLC17A8/ROR1/POU4F3/POU3F4/PCDH15/OTOG/OTOA/NIPBL/NAV2/MYO7A/MYO6/MYO3B/MYO3A/LRIG2/LRIG1/LHFPL4/LHFPL3/KCNQ1/KCNA1/ICAM1/HTR2A/GRM7/FZD4/FYN/EYA1/CXCR4/CXCL12/COL11A1/CNTN5/CLIC5/CEMIP/CDC14A/CCDC50/CACNA1D/CABP2/ATP6V0A4/ATP2B2/ADGRV1	51	5.35265	1.86035
GO:0010959	regulation of metal ion transport	98/2933	406/18723	4.8279e-06	0.00027023	0.000222591	WWP2/WFS1/TRPC6/TRPC3/TRDN/TMC1/THADA/TESC/STRIT1/STK39/STIM1/STC1/STAC/SLMAP/SLC30A10/RYR2/RGS9/REM1/PTPN3/PRNP/PRKCE/PLPP4/PLCG2/PKP2/PDGFB/PDE4D/PDE4B/P2RX7/OSR1/OPRD1/NKX2-5/NKAIN3/NKAIN2/NETO2/NEDD4L/MIR30D/MCHR1/LRRC38/LPAR3/KCNQ1/KCNN2/KCNIP3/KCNIP2/KCNIP1/KCNH2/KCNG1/KCNC1/KCNAB1/KCNA1/JPH3/JPH2/JPH1/ITGB1/IL16/IL13/ICAM1/HTR2A/HECW2/HAP1/HAMP/GPD1L/GNAO1/GEM/FYN/FKBP1A/FGF14/FGF13/FGF12/…	98	5.31624	1.54086
GO:0032412	regulation of ion transmembrane transporter activity	70/2933	267/18723	5.74937e-06	0.000318909	0.000262688	WWP2/TRPC6/TRDN/THADA/TESC/STRIT1/STK39/STIM1/STAC/SLMAP/SHISA9/SHISA6/RYR2/RGS9/REM1/RASGRF2/PTPN3/PRNP/PRKCE/PPARGC1A/PLCG2/PDE4D/PDE4B/OSR1/NLGN1/NETO2/NEDD4L/MIR30D/MEF2C/LRRC38/KCNQ1/KCNIP2/KCNG1/KCNC1/KCNAB1/KCNA1/JPH3/JPH2/JPH1/ITGB1/HECW2/HAP1/GSG1L/GPD1L/GEM/FKBP1A/FGF14/FGF13/FGF12/EPHB2/DRD3/DRD2/DNM2/DMD/DLG1/DAPK1/CRACR2A/CHRM3/CFTR/CACNG8/CACNG5/CACNG3/CACNG2/CACNB2/CACNA2D1/CACNA1D…	70	5.24038	1.67359
GO:0099003	vesicle-mediated transport in synapse	56/2933	200/18723	5.96855e-06	0.00032811	0.000270267	WNT7A/USP46/UNC13C/SYT7/SYT12/SYNDIG1/SYN3/STXBP1/SNCG/SNAP91/SLC18A1/SLC17A8/SEPTIN5/RIMS1/RAPGEF4/RAB8A/PRKCB/PLD1/PICALM/PCDH17/PACSIN1/P2RY1/OPHN1/NSG1/NLGN1/NCS1/NAPB/HTR2A/HTR1B/GSK3B/GSG1L/GRIP2/GRIN3A/GIPC1/FGF14/FCHO2/ERC2/EPS15/DRD3/DRD2/DOC2B/DNM2/DENND1A/DDC/CYFIP1/CPLX2/CPLX1/CLSTN1/CLCN3/CDH2/CADPS/CACNB2/ARF6/APBA1/ADCY1/ABCA13	56	5.22413	1.7874
GO:0010632	regulation of epithelial cell migration	75/2933	292/18723	6.0813e-06	0.00033135	0.000272936	ZC3H12A/WNT7A/THBS1/TGFBR2/TGFB2/TGFB1/TEK/TACSTD2/STC1/STAT5A/STARD13/SRPX2/SPRED1/SPARC/SMOC2/SLIT2/SEMA4A/SEMA3A/SCARB1/SASH1/RIN2/RHOB/PTPRR/PTPRM/PTPRG/PTPN23/PTN/PTK2/PRKCE/PLPP3/PLCG2/PIK3CB/PDGFB/NUS1/NRP1/MEOX2/MEF2C/MCC/MAPRE2/MAP4K4/MAP3K3/MACF1/KLF4/KDR/IQSEC1/GFUS/FOXP1/FGFR1/FGF4/FGF18/FGF10/FGF1/FBXW7/ETS1/EPHA2/EPB41L5/EPB41L4B/ENPP2/DUSP10/DOCK5/DOCK1/DCN/DAB2IP/CXCL13/CD40/CARD1…	75	5.216	1.63961
GO:0070588	calcium ion transmembrane transport	79/2933	312/18723	6.19041e-06	0.000334336	0.000275396	TRPM8/TRPM3/TRPM1/TRPC7/TRPC6/TRPC4AP/TRPC3/TRDN/TPCN1/TMC1/THADA/STRIT1/STIM1/STAC/SLC8A3/SLC24A4/SLC24A3/SLC24A2/SLC24A1/RYR3/RYR2/RYR1/RGS9/REM1/PTPRC/PRNP/PRKCE/PLCG2/PDE4D/PDE4B/PANX1/P2RX7/NCS1/NALF2/NALF1/MCOLN2/JPH3/JPH2/JPH1/ITPR3/ITPR2/IL13/HTR2A/HAP1/GRIN3A/GRIN2B/GRIN2A/GEM/FYN/FKBP1A/FGF14/FASLG/DRD3/DRD2/DMD/CRACR2A/CORO1A/CEMIP/CCR7/CACNG8/CACNG5/CACNG3/CACNG2/CACNB2/CACNA2D3/CACNA…	79	5.20828	1.61635
GO:0007605	sensory perception of sound	46/2933	154/18723	6.25433e-06	0.000334851	0.00027582	WHRN/WFS1/USP53/USH2A/TRIOBP/TMC1/THRB/TECTA/SRRM4/SPRY2/SOD1/SLITRK6/SLC52A3/SLC17A8/ROR1/POU4F3/POU3F4/PCDH15/OTOG/OTOA/NIPBL/NAV2/MYO7A/MYO6/MYO3B/MYO3A/LRIG2/LRIG1/LHFPL4/LHFPL3/KCNQ1/ICAM1/GRM7/FZD4/EYA1/COL11A1/CNTN5/CLIC5/CEMIP/CDC14A/CCDC50/CACNA1D/CABP2/ATP6V0A4/ATP2B2/ADGRV1	46	5.20382	1.90678
GO:0010811	positive regulation of cell-substrate adhesion	39/2933	123/18723	6.55402e-06	0.000347872	0.000286545	VWC2/TRIOBP/TEK/STK4/SMAD3/S100A10/RSU1/RIN2/PTPRJ/PTPN11/PTN/PRKCE/PREX1/PDGFB/NRP1/NPY2R/MAP4K4/KDR/GSK3B/GFUS/FOXF1/FMN1/FERMT1/FBLN2/EPB41L5/EGFLAM/DOCK5/DOCK1/DNM2/DISC1/DAG1/COL8A1/COL26A1/CDK6/CDH13/CCR7/ARL2/ALOX15/ABL1	39	5.18349	2.02406
GO:0001558	regulation of cell growth	99/2933	414/18723	6.62264e-06	0.000348509	0.00028707	ZNF639/YY1/USP47/TTL/TNR/TGFB2/TGFB1/SYT4/SYT3/SYT17/SPOCK1/SPART/SMARCA2/SMAD3/SLIT3/SLIT2/SH3BP4/SGK3/SEMA6D/SEMA6B/SEMA6A/SEMA4B/SEMA4A/SEMA3D/SEMA3A/S100A9/RPTOR/RPS6KA3/RPS6KA1/RND2/RIMS1/RASAL1/RAB21/PTPRS/PTPRJ/PRKN/PRKCQ/PRDM11/PPP2CA/PPARD/PLXNA4/PAK5/PAFAH1B1/NUBP1/NTN1/NRP1/NRG3/NRCAM/NKX6-1/NEDD4L/NDEL1/N6AMT1/MTPN/MINAR1/MACF1/LPAR3/LGI1/KLHL22/KIF14/ITCH/INHBA/IGFBP7/IGF1/HDGFL2/HAM…	99	5.17897	1.5265
GO:0032092	positive regulation of protein binding	30/2933	85/18723	7.01316e-06	0.000365932	0.000301422	TIAM1/TCF7L2/TAF1/STK4/STK3/SPPL3/SPON1/RPL11/RAPGEF2/RALB/PRKN/PPP2CA/PLXND1/PLCL2/NVL/NRP1/MFNG/IDE/GSK3B/FKBP1A/EPB41L5/EPB41/EP300/CLDN5/CAPRIN2/BMP2/BDNF/BAMBI/ADD1/ABL1	30	5.15409	2.25302
GO:0051966	regulation of synaptic transmission, glutamatergic	26/2933	69/18723	7.27281e-06	0.000376292	0.000309955	TNR/STXBP1/ROR2/OPHN1/NRXN1/NPY2R/NLGN1/MEF2C/HTR2A/HTR1B/GRM8/GRM7/GRM4/GRM3/GRM1/GRIK3/EGFR/DRD3/DRD2/DISC1/DGKI/CDH2/CACNG8/CACNG5/CACNG3/CACNG2	26	5.1383	2.4054
GO:0023061	signal release	108/2933	463/18723	8.46278e-06	0.000434211	0.000357664	WNT7A/WLS/VSNL1/UNC13C/TNFSF11/TIAM1/TCF7L2/TBX3/TARDBP/SYT7/SYT4/SYT3/SYT17/SYT12/SYT10/SYN3/STXBP4/STXBP1/SNX4/SNCG/SLC9B2/SLC16A10/SLC16A1/SEPTIN5/RPH3A/RIMS1/RFX3/REST/RAPGEF4/RAB8B/RAB1A/RAB11FIP2/PTPN23/PTPN11/PTGES/PRKN/PRKCE/PRKCB/PPARD/PNKD/PCSK5/P2RY1/NRXN1/NR1H4/NPY2R/NOS2/NLGN1/NKX6-1/NIBAN2/NDUFAF2/NCS1/NAPB/MEF2C/MCTP2/MCTP1/MAP4K4/MAP2K6/LRP5/KCNQ1/KCNB1/ISL1/IRS2/IRS1/INHBA/IL1RN/…	108	5.07249	1.48904
GO:0006816	calcium ion transport	100/2933	422/18723	8.98468e-06	0.000457179	0.000376583	WFS1/TRPM8/TRPM3/TRPM1/TRPC7/TRPC6/TRPC4AP/TRPC3/TRDN/TPT1/TPCN1/TMC1/THADA/STRIT1/STIM1/STC1/STAC/SLC8A3/SLC24A4/SLC24A3/SLC24A2/SLC24A1/RYR3/RYR2/RYR1/RGS9/REM1/PTPRC/PRNP/PRKCE/PRKCB/PLPP4/PLCG2/PDGFB/PDE4D/PDE4B/PANX1/P2RX7/OPRD1/NMUR2/NCS1/NALF2/NALF1/MCOLN2/MCHR1/LPAR3/JPH3/JPH2/JPH1/ITPR3/ITPR2/IL16/IL13/ICAM1/HTR2A/HAP1/GRIN3A/GRIN2B/GRIN2A/GNAO1/GEM/FYN/FKBP1A/FGF14/FASLG/EPB41/DRD3/DRD2…	100	5.0465	1.51269
GO:0030516	regulation of axon extension	32/2933	95/18723	1.07793e-05	0.000544002	0.0004481	TTL/TNR/SEMA6D/SEMA6B/SEMA6A/SEMA4B/SEMA4A/SEMA3D/SEMA3A/RAB21/PTPRS/PLXNA4/PAFAH1B1/NTN1/NRP1/NRCAM/NKX6-1/NDEL1/MACF1/GSK3B/GOLGA4/DSCAM/DNM2/DISC1/DIP2B/CYFIP1/CXCL12/CDKL3/CDH4/BMPR2/BARHL2/ABL1	32	4.96741	2.15025
GO:0048013	ephrin receptor signaling pathway	21/2933	51/18723	1.10058e-05	0.000550918	0.000453797	TIAM1/SS18/SIPA1L1/PTPN11/PTK2/PAK3/NTRK3/FYN/EPHB2/EPHB1/EPHA8/EPHA7/EPHA5/EPHA3/EPHA2/EPHA10/EFNB2/CHN1/ARHGEF28/ANKS1B/ANKS1A	21	4.95838	2.62853
GO:0051660	establishment of centrosome localization	8/2933	10/18723	1.20067e-05	0.000596173	0.000491073	PKHD1/PARD3B/PARD3/PAFAH1B1/MISP/FHOD1/EZR/DLG1	8	4.92058	5.10685
GO:0070302	regulation of stress-activated protein kinase signaling cascade	54/2933	195/18723	1.22892e-05	0.000605211	0.000498518	ZNF622/ZMYND11/ZC3H12A/WNT7B/WNT7A/ULK4/TRAF5/TRAF1/TNIK/TNFSF11/TLR4/TGFB2/STK39/STK3/SH3RF1/SEMA3A/SCIMP/SASH1/RNF13/RELL1/RASGRP1/PRKN/PPIA/PLCB1/PJA2/PAFAH1B1/NOD1/NCF1/MID1/MECOM/MBIP/MAP4K4/MAP3K4/MAP3K3/MAP2K2/MAGI3/ITCH/IGF1R/GDF6/GADD45G/FZD7/FOXO1/EZR/EPHB1/EGFR/EDA2R/DUSP22/DUSP10/DLG1/DAB2IP/CYLD/CRACR2A/CCR7/BMP2	54	4.91048	1.76776
GO:0060828	regulation of canonical Wnt signaling pathway	66/2933	253/18723	1.24896e-05	0.000605211	0.000498518	ZNRF3/ZNF703/WWTR1/WLS/USP47/TMEM64/TMEM170B/TLE3/TGFB1/TCF7L2/TBX18/SULF2/STK4/STK3/SMURF2/SMAD3/SHISA6/SFRP5/RSPO2/ROR2/RNF220/RBX1/RBMS3/PTPRU/PRKN/PRICKLE1/NOG/NKX2-5/MLLT3/MKS1/MCC/LYPD6/LRP4/LGR5/LATS1/ISL1/INVS/GSK3B/GPRC5B/GPC5/GLI3/FZD7/FZD4/FOXO3/FGF10/FERMT1/FAM53B/EGFR/EDA/DKK3/DKK2/DAB2IP/DAAM2/CYLD/CTNND2/CSNK1G3/CSNK1A1/CDK14/CDH2/CCNY/CCDC88C/CAPRIN2/BMP2/BICC1/BAMBI/ADGRA2	66	4.90345	1.66528
GO:0071805	potassium ion transmembrane transport	59/2933	219/18723	1.25117e-05	0.000605211	0.000498518	WWP2/STK39/SLC9A9/SLC9A8/SLC24A4/SLC24A3/SLC24A2/SLC24A1/SLC12A8/SLC12A6/SLC12A5/SLC12A1/PRNP/NETO2/NEDD4L/MIR30D/LRRC38/KCNQ5/KCNQ3/KCNQ1/KCNN2/KCNMA1/KCNK9/KCNK6/KCNK5/KCNK15/KCNK10/KCNJ6/KCNJ5/KCNJ4/KCNJ15/KCNJ1/KCNIP3/KCNIP2/KCNIP1/KCNH8/KCNH7/KCNH6/KCNH2/KCNH1/KCNG1/KCND2/KCNC1/KCNB1/KCNAB1/KCNA7/KCNA6/KCNA1/ITGB1/EDN3/DPP6/DPP10/DNM2/DLG1/CACNA1D/ANO6/ANK3/ANK2/ACTN2	59	4.90268	1.71977
GO:0007156	homophilic cell adhesion via plasma membrane adhesion molecules	48/2933	167/18723	1.25819e-05	0.000605211	0.000498518	TENM3/SDK2/SDK1/ROBO2/ROBO1/PTPRT/PTPRM/PTPN23/PECAM1/PCDH9/PCDH7/PCDH19/PCDH17/PCDH15/PCDH10/PALLD/NECTIN3/NECTIN2/NECTIN1/KIRREL3/ITGB1/IGSF21/IGSF11/HMCN1/FAT4/FAT3/FAT2/DSCAM/DCHS2/CNTN2/CLSTN3/CLSTN2/CLSTN1/CELSR2/CELSR1/CDH9/CDH8/CDH6/CDH5/CDH4/CDH22/CDH20/CDH2/CDH17/CDH13/CDH12/CDH11/CADM1	48	4.90025	1.8348
GO:0006029	proteoglycan metabolic process	28/2933	79/18723	1.28045e-05	0.000606442	0.000499532	XYLT1/UST/TCF7L2/SULF2/SULF1/PPARD/NDST1/IGF1/HS6ST2/HS3ST5/HS3ST4/HS2ST1/EXTL3/EXT2/EXT1/EGFLAM/DSEL/DCN/CYTL1/COL11A1/CHST9/CHST8/CHST15/CHST11/BPNT2/BMPR2/BMPR1B/BMP2	28	4.89264	2.26253
GO:0050772	positive regulation of axonogenesis	28/2933	79/18723	1.28045e-05	0.000606442	0.000499532	TRAK1/TIAM1/SLIT2/ROBO2/ROBO1/RND2/PLXND1/PLXNC1/PLXNA4/PLXNA1/PAFAH1B1/NTRK2/NTN1/NRP1/NEFL/NDEL1/MAP6/MACF1/LPAR3/GOLGA4/DSCAM/DISC1/CYFIP1/CXCL12/CHODL/CDH4/BMPR2/BDNF	28	4.89264	2.26253
GO:0031345	negative regulation of cell projection organization	52/2933	186/18723	1.32237e-05	0.000621515	0.000511947	TSKU/TRPC6/TNR/TBC1D7/TACSTD2/SPRY2/SPOCK1/SPART/SLIT2/SEMA6D/SEMA6B/SEMA6A/SEMA4B/SEMA4A/SEMA3D/SEMA3A/RAPGEF2/PTPRS/PTPRG/PRNP/PRAG1/PMP22/PAQR3/PAFAH1B1/NTN1/NRP1/NLGN1/MYLIP/MINAR1/MCF2/MAP4K4/LRP4/LRIG2/LGALS1/GRIN2B/FYN/FSTL4/FGF13/EVI5L/EPHB2/EPHA7/EFNB2/DNM2/DIP2B/DENND5A/DCC/DAB1/CDKL3/CAPZB/ARPIN/ARHGAP24/ARF6	52	4.87865	1.78465
GO:1900006	positive regulation of dendrite development	11/2933	18/18723	1.48699e-05	0.00069359	0.000571317	TMEM106B/PTN/PACSIN1/LRP8/EZH2/ELAVL4/DAB2IP/CYFIP1/COBL/BMP7/ALK	11	4.82769	3.90107
GO:0051961	negative regulation of nervous system development	43/2933	145/18723	1.5063e-05	0.000697313	0.000574383	WNT7A/TRPC6/TNR/SPART/SLIT1/SEMA6D/SEMA6B/SEMA6A/SEMA4B/SEMA4A/SEMA3D/SEMA3A/ROBO2/REST/RAPGEF2/PTPRS/PTN/PCM1/NTRK3/NTN1/NRP1/NOG/NKX6-1/MCF2/MBD1/LRP4/LIN28A/HOOK3/HES1/FSTL4/FGF13/EPHB2/EPHA7/DUSP10/DRD3/DIP2B/DCC/DAB1/DAAM2/CDKL3/CBLN1/BRINP1/BMP7	43	4.82209	1.89306
GO:0032872	regulation of stress-activated MAPK cascade	53/2933	192/18723	1.62359e-05	0.000743244	0.000612217	ZNF622/ZMYND11/ZC3H12A/WNT7B/WNT7A/ULK4/TRAF5/TRAF1/TNIK/TNFSF11/TLR4/TGFB2/STK39/STK3/SH3RF1/SEMA3A/SCIMP/SASH1/RELL1/RASGRP1/PRKN/PPIA/PLCB1/PJA2/PAFAH1B1/NOD1/NCF1/MID1/MECOM/MBIP/MAP4K4/MAP3K4/MAP3K3/MAP2K2/MAGI3/ITCH/IGF1R/GDF6/GADD45G/FZD7/FOXO1/EZR/EPHB1/EGFR/EDA2R/DUSP22/DUSP10/DLG1/DAB2IP/CYLD/CRACR2A/CCR7/BMP2	53	4.78952	1.76213
GO:0150115	cell-substrate junction organization	33/2933	101/18723	1.63225e-05	0.000743244	0.000612217	THBS1/TEK/SORBS1/SMAD3/S100A10/RAB8B/PTPRJ/PTPRA/PTPN11/PTK2/PIK3R1/PHLDB2/NRP1/MAPRE2/MAP4K4/MACF1/LIMCH1/KDR/IQSEC1/GPM6B/FMN1/FAM107A/EPHA3/EPB41L5/DUSP22/DST/DLC1/BCAS3/ARHGAP6/ARF6/ACTN2/ACTN1/ABL1	33	4.78721	2.08572
GO:0007611	learning or memory	66/2933	255/18723	1.64215e-05	0.000743244	0.000612217	TNR/TANC1/STRA6/SORCS3/SLC8A3/SLC24A2/SLC1A1/SLC12A5/SHANK2/S100B/RCAN1/PTN/PTCHD1/PRNP/PRKN/PLCB1/PJA2/PICALM/PIAS1/PAK5/PAFAH1B1/NTRK2/NTF3/NRXN3/NRXN1/NCSTN/MEF2C/KRAS/KCNK10/JPH3/ITPR3/ITGB1/INSR/HTR2A/GRIN2B/GRIN2A/GRIA1/FYN/FOXB1/FGF13/EPHB2/EP300/EN1/ELAVL4/EGR2/EGFR/DRD5/DRD3/DRD2/CX3CR1/CUX2/CSMD1/CNTNAP2/CNTN2/CLDN5/CCND2/CAMK4/BRINP1/BDNF/ATXN1/AFF2/ADGRF1/ADGRB3/ADCY8/ADCY1/ACTR2	66	4.78459	1.65222
GO:0051091	positive regulation of DNA-binding transcription factor activity	67/2933	260/18723	1.65776e-05	0.000743244	0.000612217	ZBTB7A/UBE2V1/TRIM62/TRAPPC9/TRAF5/TRAF1/TNFSF11/TLR4/TAF1/STK3/SMAD3/SLCO3A1/S100A9/ROR1/RBCK1/PRKCQ/PRKCI/PRKCB/PPIA/PPARGC1A/PLPP3/PLCG2/OPRD1/NOD1/NKX6-1/NHLH2/MTPN/MTDH/MBTPS2/MAP3K7/LRP8/LRP6/LRP5/KRAS/IL1RAP/IL18RAP/ICAM1/HMGA2/HDAC4/FZD4/FZD2/FZD1/FLOT2/FER/FANK1/ESR1/EPHA5/EP300/EDA2R/EDA/DHX9/DDR2/CYTL1/CX3CR1/CRTC3/CEBPG/CD40/CAMK2A/CAMK1D/BMP2/ARID5B/ARHGEF5/AR/ALK/ADGRF1/ADCY8/ADCY1	67	4.78048	1.645
GO:0050806	positive regulation of synaptic transmission	47/2933	164/18723	1.67601e-05	0.000743244	0.000612217	ZDHHC2/TNR/SYT12/STXBP1/SLC8A3/SLC24A2/SLC24A1/SLC1A1/SHANK2/SCGN/S100B/ROR2/RIMS1/RASGRF2/RAPSN/PTN/PRNP/PRKCE/NTRK2/NSG1/NRXN1/NLGN1/NCSTN/LGI1/ITPR3/IGSF11/HAP1/GSK3B/GRIN2B/GRIN2A/GRIK2/FAM107A/EPHB2/EGFR/DRD2/CX3CR1/CLSTN3/CLSTN2/CLSTN1/CACNG8/CACNG5/CACNG3/CACNG2/CACNB2/ADCY8/ADCY1/ABL1	47	4.77572	1.82944
GO:0001570	vasculogenesis	28/2933	80/18723	1.67794e-05	0.000743244	0.000612217	ZMIZ1/ZFPM2/ZFP36L1/WNT7B/WNT7A/WARS2/TGFBR2/TGFB1/TBX5/SPRED1/RIN2/RAPGEF2/QKI/NTRK2/NKX2-5/MYO1E/MYO18B/KDR/ITGB8/HIF1AN/HEY1/HEG1/FZD4/FOXF1/FBXW7/EPHA2/APLNR/AMOT	28	4.77522	2.23425
GO:0035567	non-canonical Wnt signaling pathway	26/2933	72/18723	1.76756e-05	0.000774978	0.000638357	ZNRF3/WNT7A/TIAM1/SMURF2/SFRP5/ROR2/ROR1/RNF213/PRICKLE2/PRICKLE1/MLLT3/MKS1/MAGI2/GPC6/FZD8/FZD7/FZD5/FZD4/FZD2/FZD1/DAAM2/CELSR2/CELSR1/CCDC88C/ARHGEF19/ABL1	26	4.75263	2.30518
GO:0055074	calcium ion homeostasis	106/2933	460/18723	1.77814e-05	0.000774978	0.000638357	WFS1/TRPM8/TRPM1/TRPC7/TRPC6/TRPC3/TRDN/TPT1/TPCN1/TNFSF11/TMTC2/TMEM64/THADA/STIM1/STC1/SPPL3/SMAD3/SLC8A3/SLC24A4/SLC24A3/SLC24A2/SLC24A1/SLC10A7/SCGN/RYR3/RYR2/RYR1/PTPRC/PTGFR/PRNP/PRKCE/PRKCB/PLCG2/PKHD1/PDZD8/PDGFRA/PDE4D/PACS2/P2RY1/P2RX7/NPY2R/NMUR2/NCS1/NALF2/NALF1/MCOLN2/MCHR1/LRP6/LPAR4/LPAR3/JPH3/JPH2/JPH1/ITPR3/ITPR2/IL13/HTR2A/HTR1B/HRH4/HCRTR1/HAP1/GTF2I/GRM1/GRIN2B/GRIN2A/GRIA1/GP…	106	4.75003	1.471
GO:0048762	mesenchymal cell differentiation	62/2933	236/18723	1.78735e-05	0.000774978	0.000638357	ZNF703/WWTR1/TRIM62/TIAM1/TGFBR2/TGFB2/TGFB1/TCOF1/TCF7L2/TBX5/TBX3/SPRY2/SPRED1/SMAD3/SEMA6D/SEMA6B/SEMA6A/SEMA4B/SEMA4A/SEMA3D/SEMA3A/PPP2CA/PHLDB2/PAX2/OSR1/NRP1/NRG1/NOG/MEF2C/LRP6/LDLRAD4/KITLG/KBTBD8/JAG1/ISL1/IL17RD/HMGA2/HEYL/HEY1/HES1/GSK3B/GSC/FOXF2/FOXA2/FGFR1/FGF10/FBXL17/EZH2/EXT1/ERBB4/EPHA3/EPB41L5/EOMES/EDNRA/EDN3/DAG1/DAB2IP/CDH2/BMP7/BMP2/BAMBI/ANXA6	62	4.74779	1.67704
GO:0042391	regulation of membrane potential	101/2933	434/18723	1.81336e-05	0.00078076	0.000643119	ZMYND8/WWP2/WNT7A/USP53/TRDN/TBX5/TBX18/SPART/SOD2/SOD1/SLMAP/SLC8A3/SLC24A4/SEZ6/RYR2/RNF122/RIMS1/PTPN3/PTN/PRKN/POPDC3/PKP2/PID1/P2RX7/OPRD1/NTRK2/NRXN1/NPY2R/NLGN1/NEDD4L/MIR30D/MEF2C/KDR/KCNQ3/KCNQ1/KCNN2/KCNMA1/KCNK9/KCNK6/KCNK5/KCNK15/KCNK10/KCNJ5/KCNIP2/KCNH8/KCNH7/KCNH6/KCNH2/KCNH1/KCND2/KCNC1/KCNB1/KCNA1/INSYN1/IGSF11/GSK3B/GRM1/GRIN3A/GRIN2B/GRIN2A/GRIK4/GRIK3/GRIK2/GRID2/GRID1/GRIA1/G…	101	4.74152	1.48558
GO:0030902	hindbrain development	44/2933	151/18723	1.95747e-05	0.000836953	0.000689406	ZNF423/WNT7A/WLS/WHRN/SMAD1/SEZ6/RORA/RBFOX2/PTPRS/PTPN11/PTN/PTF1A/PPARGC1A/POU4F1/OPHN1/NOG/NHLH2/NFIB/NCSTN/MYO16/MTPN/KNDC1/KIF14/KCNC1/ITGB1/HES1/HAP1/GRID2/GLI2/FZD4/EZH2/EN1/EGR2/DLC1/DAB1/CTNNA2/CDK5R2/CBLN1/BMP7/ATP7A/ATIC/AGTR2/AGTPBP1/ABL1	44	4.70831	1.86011
GO:2001257	regulation of cation channel activity	51/2933	184/18723	2.05878e-05	0.000868287	0.000715216	TRDN/STIM1/STAC/SLMAP/SHISA9/SHISA6/RGS9/REM1/RASGRF2/PPARGC1A/PLCG2/PDE4D/PDE4B/NLGN1/NETO2/MIR30D/MEF2C/LRRC38/KCNQ1/KCNIP2/KCNG1/KCNC1/KCNAB1/KCNA1/JPH3/JPH2/JPH1/ITGB1/HAP1/GSG1L/GEM/FKBP1A/FGF14/FGF13/FGF12/EPHB2/DRD3/DRD2/DMD/DLG1/DAPK1/CRACR2A/CACNG8/CACNG5/CACNG3/CACNG2/CACNB2/CACNA2D1/ANK3/ANK2/ACTN2	51	4.68639	1.76936
GO:0008038	neuron recognition	20/2933	49/18723	2.07306e-05	0.000868287	0.000715216	TNFRSF21/SEMA3A/ROBO2/ROBO1/PALLD/OPCML/NTM/NRP1/NRCAM/NCAM2/FOXG1/FEZF2/EXT1/EPHB2/EPHA3/DSCAM/CXCR4/CRTAC1/CNTNAP2/CNTN2	20	4.68339	2.60554
GO:0045778	positive regulation of ossification	20/2933	49/18723	2.07306e-05	0.000868287	0.000715216	ZBTB16/TGFB2/TGFB1/SMAD3/PTPN11/PTN/P2RX7/OSR1/NIPBL/NELL1/MEF2C/GPM6B/BMPR2/BMPR1B/BMP7/BMP2/ATP2B1/ANO6/ADGRV1/ACVR2A	20	4.68339	2.60554
GO:0019932	second-messenger-mediated signaling	77/2933	312/18723	2.13848e-05	0.000889636	0.000732801	TRPM8/TNFSF11/THBS1/SPPL3/SLC24A4/SELP/RYR2/RXFP2/RUNDC3A/RCAN2/RCAN1/RAPGEF4/RAPGEF2/PTPRJ/PTPRC/PTGFR/PTBP1/PRNP/PPP2CA/PLCG2/PEX5L/PDE9A/PDE4D/PDE3A/PDE10A/P2RX7/NRG1/NR5A2/NPY2R/NOS2/NMUR2/NFAT5/NCALD/MCTP2/MCTP1/LMCD1/KSR2/KDR/ITPR3/ITPR2/IRAG1/INPP5A/IGF1/HDAC4/GUCY1A1/GSK3B/GRIN2B/GRIN2A/GNAI1/GHRHR/FHL2/EPHA5/EIF2AK3/EGFR/EDN3/DMD/CXCR4/CX3CR1/CRTC3/CMKLR1/CHRM3/CDH13/CDC34/CD4/CCR7/CAP2/…	77	4.6699	1.57543
GO:0035107	appendage morphogenesis	41/2933	138/18723	2.24149e-05	0.000920059	0.000757861	ZBTB16/WNT7A/WDR19/TP63/TGFB2/TBX5/TBX3/RUNX2/RSPO2/ROR2/RARB/PCSK5/OSR1/NOG/NIPBL/MKS1/MBNL1/LRP5/LRP4/LNPK/GRHL2/GLI3/GLI2/FREM2/FRAS1/FMN1/FGF4/FGF10/EXT1/EN1/ECE1/DYNC2H1/CHST11/CACNA1C/BPNT2/BMPR1B/BMP7/BCL2L11/ATRX/ALX4/AFF3	41	4.64946	1.89657
GO:0035108	limb morphogenesis	41/2933	138/18723	2.24149e-05	0.000920059	0.000757861	ZBTB16/WNT7A/WDR19/TP63/TGFB2/TBX5/TBX3/RUNX2/RSPO2/ROR2/RARB/PCSK5/OSR1/NOG/NIPBL/MKS1/MBNL1/LRP5/LRP4/LNPK/GRHL2/GLI3/GLI2/FREM2/FRAS1/FMN1/FGF4/FGF10/EXT1/EN1/ECE1/DYNC2H1/CHST11/CACNA1C/BPNT2/BMPR1B/BMP7/BCL2L11/ATRX/ALX4/AFF3	41	4.64946	1.89657
GO:0007160	cell-matrix adhesion	61/2933	233/18723	2.32892e-05	0.000949613	0.000782205	TNXB/TIAM1/THBS1/TEK/TECTA/SORBS1/SMAD3/S100A10/RIN2/PTPRJ/PTPRA/PTPN11/PTK2/POSTN/PKHD1/PIK3R1/PIK3CB/PHLDB2/OTOA/ONECUT2/NRP1/MAP4K4/MACF1/LIMCH1/KDR/JAG1/ITGBL1/ITGB5/ITGB1/ITGA8/ITGA1/GSK3B/GPM6B/GFUS/FMN1/FERMT1/FBLN5/FAM107A/EPHA3/EPB41L5/EDA/DUSP22/DLC1/DISC1/DAG1/COL5A3/COL13A1/CDK6/CDH13/CD44/CCR7/BCL2L11/BCAS3/BCAM/ARHGAP6/AJAP1/ADAMTS9/ACTN2/ACTN1/ACER2/ABL1	61	4.63285	1.67123
GO:0022898	regulation of transmembrane transporter activity	70/2933	278/18723	2.47836e-05	0.00100029	0.000823948	WWP2/TRPC6/TRDN/THADA/TESC/STRIT1/STK39/STIM1/STAC/SLMAP/SHISA9/SHISA6/RYR2/RGS9/REM1/RASGRF2/PTPN3/PRNP/PRKCE/PPARGC1A/PLCG2/PDE4D/PDE4B/OSR1/NLGN1/NETO2/NEDD4L/MIR30D/MEF2C/LRRC38/KCNQ1/KCNIP2/KCNG1/KCNC1/KCNAB1/KCNA1/JPH3/JPH2/JPH1/ITGB1/HECW2/HAP1/GSG1L/GPD1L/GEM/FKBP1A/FGF14/FGF13/FGF12/EPHB2/DRD3/DRD2/DNM2/DMD/DLG1/DAPK1/CRACR2A/CHRM3/CFTR/CACNG8/CACNG5/CACNG3/CACNG2/CACNB2/CACNA2D1/CACNA1D…	70	4.60584	1.60737
GO:0098727	maintenance of cell number	40/2933	134/18723	2.48644e-05	0.00100029	0.000823948	WNT7A/TPT1/TP63/TBX3/SS18/SMC1A/RIF1/REST/PTN/PRDM14/POU5F1/PHF19/PCM1/PAX2/PADI4/NOG/NIPBL/MED27/MCPH1/LRP5/LIN28A/LDB2/LBH/KLF4/KDM3A/JAG1/IGF1/HOOK3/HMGA2/HES1/FZD7/FOXO3/FGF4/FGF10/EZH2/ESRRB/EIF4ENIF1/CNOT1/CDH2/BMP7	40	4.60442	1.90554
GO:2000027	regulation of animal organ morphogenesis	38/2933	125/18723	2.50194e-05	0.00100029	0.000823948	ZNRF3/WNT7A/TNFRSF11B/TIAM1/TACSTD2/SULF1/SMURF2/RUNX2/RSPO2/ROR2/ROR1/ROBO2/ROBO1/PRICKLE2/PRICKLE1/PKHD1/PAX2/NTN4/NOG/NGFR/MLLT3/MKS1/MAGI2/MAGED1/GPC6/FZD7/FZD2/FGF10/FGF1/CELSR2/CELSR1/BMP7/BMP2/ARHGEF19/AR/AJAP1/AGTR2/ABL1	38	4.60172	1.9406
GO:0006874	cellular calcium ion homeostasis	103/2933	448/18723	2.56544e-05	0.00101906	0.000839407	WFS1/TRPM8/TRPM1/TRPC7/TRPC6/TRPC3/TRDN/TPT1/TPCN1/TMEM64/THADA/STIM1/STC1/SPPL3/SMAD3/SLC8A3/SLC24A4/SLC24A3/SLC24A2/SLC24A1/SLC10A7/SCGN/RYR3/RYR2/RYR1/PTPRC/PTGFR/PRNP/PRKCE/PRKCB/PLCG2/PKHD1/PDZD8/PDGFRA/PDE4D/PACS2/P2RY1/P2RX7/NPY2R/NMUR2/NCS1/NALF2/NALF1/MCOLN2/MCHR1/LRP6/LPAR4/LPAR3/JPH3/JPH2/JPH1/ITPR3/ITPR2/IL13/HTR2A/HTR1B/HRH4/HCRTR1/HAP1/GTF2I/GRM1/GRIN2B/GRIN2A/GRIA1/GPR20/GALR1/FYN/…	103	4.59084	1.46765
GO:0072659	protein localization to plasma membrane	71/2933	284/18723	2.80438e-05	0.00110683	0.000911706	ZDHHC2/TTC8/TTC7B/TSPAN5/TNIK/TMBIM1/TGFB1/TESC/STXBP1/STX8/STAC/SORBS1/SLMAP/SLC4A1/S100A10/RILPL2/RAPGEF6/RAPGEF2/RAB8B/RAB8A/RAB3C/RAB11FIP2/PRNP/PRKG2/PRKCI/PRKCE/PLS1/PKP2/PIK3R1/PID1/PICALM/PACSIN1/PACS2/P2RY1/NSG1/NFASC/NECTIN3/MACF1/LRP6/LDLRAP1/KIF13A/KCNIP3/KCNB1/ITGB1/GRIP2/GPR158/GOLPH3/GOLGA4/FLOT2/FGF13/FCHO2/EZR/EPHB2/EPHA3/EPHA2/EHD2/EGFR/EFR3B/DPP6/DPP10/DLG1/CDH2/CCDC88A/CACNB2/…	71	4.55216	1.59589
GO:0008543	fibroblast growth factor receptor signaling pathway	28/2933	82/18723	2.82578e-05	0.00110817	0.000912814	TRIM71/THBS1/SULF2/SULF1/SPRY4/SPRY2/SMOC2/RUNX2/PTPN11/PRDM14/NOG/NGFR/NDST1/KIF16B/GALNT3/FGFR1/FGF6/FGF4/FGF3/FGF21/FGF18/FGF12/FGF10/FGF1/EXT1/DSTYK/CREB3L1/APLN	28	4.54886	2.17975
GO:0048736	appendage development	48/2933	172/18723	2.93352e-05	0.00113487	0.000934806	ZNRF3/ZBTB16/WNT7A/WDR19/TP63/TGFB2/TBX5/TBX3/SMOC1/RUNX2/RSPO2/ROR2/RARB/PCSK5/PAM/OSR1/NOG/NIPBL/MKS1/MEOX2/MBNL1/LRP5/LRP4/LNPK/KDF1/KAT2B/GRHL2/GLI3/GLI2/FREM2/FRAS1/FMN1/FGF4/FGF10/EXT1/EN1/ECE1/DYNC2H1/CHST11/CACNA1C/BPNT2/BMPR2/BMPR1B/BMP7/BCL2L11/ATRX/ALX4/AFF3	48	4.53261	1.78146
GO:0060173	limb development	48/2933	172/18723	2.93352e-05	0.00113487	0.000934806	ZNRF3/ZBTB16/WNT7A/WDR19/TP63/TGFB2/TBX5/TBX3/SMOC1/RUNX2/RSPO2/ROR2/RARB/PCSK5/PAM/OSR1/NOG/NIPBL/MKS1/MEOX2/MBNL1/LRP5/LRP4/LNPK/KDF1/KAT2B/GRHL2/GLI3/GLI2/FREM2/FRAS1/FMN1/FGF4/FGF10/EXT1/EN1/ECE1/DYNC2H1/CHST11/CACNA1C/BPNT2/BMPR2/BMPR1B/BMP7/BCL2L11/ATRX/ALX4/AFF3	48	4.53261	1.78146
GO:0099054	presynapse assembly	20/2933	50/18723	2.94916e-05	0.00113487	0.000934806	WNT7A/SLITRK6/SLITRK5/SLITRK4/PTPRD/PCDH17/NTRK3/NTNG2/NLGN1/LRP4/LRFN5/IL1RAPL1/IL1RAP/GPC6/FZD1/EFNB2/CNTN5/CLSTN3/CBLN1/ARF6	20	4.5303	2.55343
GO:0031290	retinal ganglion cell axon guidance	11/2933	19/18723	3.03032e-05	0.00115886	0.000954564	SLIT2/SLIT1/ROBO2/PTPRM/POU4F3/NRP1/ISL1/EPHB2/EPHB1/EPHA7/BMPR1B	11	4.51851	3.69575
GO:0043405	regulation of MAP kinase activity	49/2933	177/18723	3.06515e-05	0.00116495	0.000959576	TRIB1/TNXB/TNFSF11/TLR4/TIAM1/THBS1/TGFB1/TGFA/TENM1/TAB1/SPRY4/SPRY2/SASH1/ROR2/ROBO1/RASGRP1/PTPRJ/PIK3R5/PIK3CB/PDGFD/PDGFB/PAQR3/NTRK3/NTF3/MAP3K7/MAP3K4/MAGED1/KRAS/KITLG/INSR/HTR2A/GHR/FZD5/FZD4/FLT3/FGFR1/FGF18/FGF1/EZH2/ERBB2/EGFR/EDN3/DUSP10/DAB2IP/CD40/CBLC/BMP7/BMP2/ARHGEF5	49	4.51355	1.7672
GO:0001503	ossification	95/2933	408/18723	3.10504e-05	0.00117287	0.000966102	ZBTB40/ZBTB16/XYLT1/WWTR1/WWOX/WNT7B/TP63/TOB1/TNFSF11/TMEM64/TGFB2/TGFB1/TEK/SUCO/STC1/SPARC/SP3/SND1/SMOC1/SMAD3/SMAD1/SLC24A3/RYR1/RUNX2/RUNX1/RSPO2/ROR2/REST/RDH14/PTPN11/PTN/PTK2/PTHLH/PENK/P2RX7/OSR1/NOG/NIPBL/NELL1/MSX2/MN1/MMP16/MINPP1/MEF2C/MAPK11/MAP2K6/LRP5/LRP4/JAG1/IL6R/IGF1/IARS1/HNRNPU/HDAC4/GPM6B/GLI3/GLI2/FZD1/FHL2/FGF18/EXT2/EXT1/EPHA2/EIF2AK3/EGR2/EGFR/DNAJC13/DHX9/DDX21/DDR2/C…	95	4.50793	1.48637
GO:0010976	positive regulation of neuron projection development	46/2933	163/18723	3.13838e-05	0.00117823	0.000970522	TRIM67/TOX/TMEM106B/TIAM1/TENM3/S100A9/ROR2/ROR1/RAPGEF2/RAPGEF1/PTN/PRKCI/PAK3/PAFAH1B1/PACSIN1/NTRK3/NTRK2/NEGR1/NDEL1/MARK2/MAGI2/LRRC7/LRP8/KIDINS220/FZD1/FYN/EZH2/EPHA3/EP300/ENC1/ELAVL4/EEF2K/DISC1/DAB2IP/CYFIP1/CUX2/CREB3L2/COBL/CAPRIN2/CAMK1D/BMP7/BDNF/ATF1/ALK/ACTR2/ABL2	46	4.50329	1.8015
GO:0051893	regulation of focal adhesion assembly	24/2933	66/18723	3.21988e-05	0.00119426	0.000983726	THBS1/TEK/SMAD3/S100A10/PTPRJ/PTPRA/PTPN11/PTK2/PHLDB2/NRP1/MAP4K4/MACF1/LIMCH1/KDR/GPM6B/FMN1/FAM107A/EPHA3/EPB41L5/DUSP22/DLC1/BCAS3/ARHGAP6/ABL1	24	4.49216	2.3213
GO:0090109	regulation of cell-substrate junction assembly	24/2933	66/18723	3.21988e-05	0.00119426	0.000983726	THBS1/TEK/SMAD3/S100A10/PTPRJ/PTPRA/PTPN11/PTK2/PHLDB2/NRP1/MAP4K4/MACF1/LIMCH1/KDR/GPM6B/FMN1/FAM107A/EPHA3/EPB41L5/DUSP22/DLC1/BCAS3/ARHGAP6/ABL1	24	4.49216	2.3213
GO:0006813	potassium ion transport	62/2933	241/18723	3.54888e-05	0.00129839	0.0010695	WWP2/STK39/SLC9A9/SLC9A8/SLC24A4/SLC24A3/SLC24A2/SLC24A1/SLC12A8/SLC12A6/SLC12A5/SLC12A1/PRNP/NETO2/NEDD4L/MIR30D/LRRC38/KCNQ5/KCNQ3/KCNQ1/KCNN2/KCNMA1/KCNK9/KCNK6/KCNK5/KCNK15/KCNK10/KCNJ6/KCNJ5/KCNJ4/KCNJ15/KCNJ1/KCNIP3/KCNIP2/KCNIP1/KCNH8/KCNH7/KCNH6/KCNH2/KCNH1/KCNG1/KCND2/KCNC1/KCNB1/KCNAB1/KCNA7/KCNA6/KCNA1/ITGB1/HTR2A/EDN3/DRD3/DRD2/DPP6/DPP10/DNM2/DLG1/CACNA1D/ANO6/ANK3/ANK2/ACTN2	62	4.44991	1.64225
GO:0060047	heart contraction	62/2933	241/18723	3.54888e-05	0.00129839	0.0010695	ZC3H12A/TRDN/TNNT2/THRB/TGFB2/TBX5/TBX18/TACR3/STC1/SOD1/SLC8A3/SLC1A1/SGCZ/SGCD/SEMA3A/RYR2/RPS6KA2/RNLS/PKP2/PDE4D/PDE4B/NKX2-5/NEDD4L/MEF2A/MAP2K6/KCNQ1/KCNN2/KCNJ5/KCNIP2/KCNH6/KCNH2/ISL1/HDAC4/GPD1L/GNAO1/FGF13/FGF12/EXT2/EXT1/EPAS1/EDN3/DRD2/DMD/DLG1/DES/CXCR4/CXADR/CORIN/CELF2/CACNB2/CACNA2D1/CACNA1H/CACNA1D/CACNA1C/AVPR1A/ATP2B2/ATP2B1/APLN/ANK2/AGTR2/ADA/ACTC1	62	4.44991	1.64225
GO:0060485	mesenchyme development	72/2933	291/18723	3.56389e-05	0.00129839	0.0010695	ZNF703/ZFPM2/ZFP36L1/WWTR1/TRIM62/TIAM1/TGFBR2/TGFB2/TGFB1/TCOF1/TCF7L2/TBX5/TBX3/SPRY2/SPRED1/SMAD3/SEMA6D/SEMA6B/SEMA6A/SEMA4B/SEMA4A/SEMA3D/SEMA3A/ROBO2/ROBO1/PPP2CA/PHLDB2/PAX2/OSR1/NRP1/NRG1/NOG/MEF2C/LRP6/LDLRAD4/KITLG/KBTBD8/JAG1/ISL1/IL17RD/HMGA2/HEYL/HEY1/HES1/GSK3B/GSC/FOXF2/FOXF1/FOXA2/FGFR1/FGF10/FBXL17/EZH2/EXT1/EXOC4/ERBB4/EPHA3/EPB41L5/EOMES/EDNRA/EDN3/DPPA4/DAG1/DAB2IP/CDH2/BMPR2/…	72	4.44808	1.57944
GO:0003015	heart process	64/2933	251/18723	3.59346e-05	0.00130147	0.00107203	ZC3H12A/WWTR1/TRDN/TNNT2/THRB/TGFB2/TBX5/TBX18/TACR3/STC1/SOD1/SLC8A3/SLC1A1/SGCZ/SGCD/SEMA3A/RYR2/RPS6KA2/RNLS/PKP2/PDE4D/PDE4B/NKX2-5/NEDD4L/MEF2A/MAP2K6/KCNQ1/KCNN2/KCNJ5/KCNIP2/KCNH6/KCNH2/ISL1/HDAC4/GPD1L/GNAO1/FYN/FGF13/FGF12/EXT2/EXT1/EPAS1/EDN3/DRD2/DMD/DLG1/DES/CXCR4/CXADR/CORIN/CELF2/CACNB2/CACNA2D1/CACNA1H/CACNA1D/CACNA1C/AVPR1A/ATP2B2/ATP2B1/APLN/ANK2/AGTR2/ADA/ACTC1	64	4.44449	1.62768
GO:0007265	Ras protein signal transduction	81/2933	337/18723	3.63787e-05	0.00130985	0.00107893	TRIM67/TIAM1/TGFB2/STMN3/STARD13/SPRY4/SPRY2/ROBO1/RHOH/RHOB/RASGRP1/RASGRF2/RASGEF1A/RASAL1/RASA2/RAPGEF6/RAPGEF2/RAPGEF1/RALGPS2/RALB/RAB21/PSD3/PSD2/PRAG1/PLD1/PIK3CB/OPHN1/OGT/NTN1/NRP1/NRG1/NGFR/MRAS/MAPRE2/MAPKAP1/MAP4K4/LPAR4/KSR2/KRAS/KITLG/KIF14/ITGB1/IQSEC3/IQSEC1/IGF1/HEG1/HACE1/GRB2/GPR20/GARRE1/FGF10/EPHB2/ELMO1/DNM2/DLC1/DHCR24/DENND3/DENND1A/DAB2IP/CYTH4/CYTH1/CYFIP1/CELSR1/CDH13/C…	81	4.43915	1.53433
GO:0003012	muscle system process	103/2933	452/18723	3.76036e-05	0.00134608	0.00110878	ZC3H12A/YY1/TRPC3/TRDN/TPM3/TNNT2/TNFRSF1B/TMOD1/TIAM1/TBX3/TACR3/SULF2/SULF1/STRIT1/STC1/STAC/SORBS2/SOD1/SNTB1/SMTN/SMAD3/SLMAP/SLC8A3/SCNN1B/RYR2/RYR1/PPP1R12B/PPARGC1A/PKP2/PDLIM5/PDE9A/PDE4D/PDE4B/P2RY1/NPY2R/NMUR2/NKX2-5/NEDD4L/MYOM3/MYOM2/MYMK/MYL9/MYH11/MYBPC1/MTPN/MLIP/MEF2A/MB/MAP2K6/MAP2K4/LMCD1/KLF4/KCNQ1/KCNN2/KCNMA1/KCNJ5/KCNIP2/KCNH2/KCNA1/IGF1/HTR7/HTR2A/HDAC4/HAMP/GUCY1A1/GTF2IRD…	103	4.42477	1.45466
GO:0014068	positive regulation of phosphatidylinositol 3-kinase signaling	27/2933	79/18723	3.83062e-05	0.0013633	0.00112297	UNC5B/TGFB2/TEK/SELP/ROR2/ROR1/PTK2/PRR5L/PPARD/PIK3AP1/PDGFRA/PDGFD/PDGFB/NTRK3/NTRK2/NCF1/KDR/INSR/IGF1R/IGF1/FYN/FSHR/FLT3/FGFR1/ERBB4/DCN/CD28	27	4.41673	2.18173
GO:0046777	protein autophosphorylation	59/2933	227/18723	3.94354e-05	0.00139543	0.00114943	VRK1/TYRO3/TOM1L1/TNKS1BP1/TNIK/TEK/TAF1/STK4/STK39/STK24/STK17B/SIK2/RAD50/PTPRC/PTK2/PRKG2/PIKFYVE/PDGFRA/PDGFD/PDGFB/NTRK2/NEK6/MYO3A/MOB1B/MKNK1/MARK2/MAPKAPK2/MAP3K9/MAP3K3/MAP3K21/MAP2K2/LMTK2/KDR/INSR/IGF1R/GSK3B/GFRA2/FYN/FLT3/FGFR1/FER/ERBB4/ERBB2/EPHB1/EPHA8/EPHA7/EIF2AK3/EGFR/EEF2K/DDR2/DAPK2/DAPK1/CSF1R/CAMK4/CAMK2A/ALK/ABL1/AATK/AAK1	59	4.40411	1.65916
GO:0006836	neurotransmitter transport	55/2933	208/18723	4.2628e-05	0.00149977	0.00123538	WNT7A/UNC13C/SYT7/SYT4/SYT12/SYN3/SV2B/STXBP1/SNCG/SLC6A6/SLC6A17/SLC6A15/SLC6A13/SLC6A11/SLC5A7/SLC38A1/SLC22A1/SLC1A2/SLC1A1/SLC18A1/SLC17A8/SEPTIN5/RPH3A/RIMS1/PRKN/PRKCB/PNKD/P2RY1/NRXN1/NLGN1/NCS1/NAPB/MEF2C/MCTP2/MCTP1/ITGB1/HTR2A/HTR1B/GSK3B/GRM4/GRIN3A/GPM6B/GIPC1/ERC2/DRD3/DRD2/DOC2B/DDC/CPLX2/CPLX1/CAMK2A/CADPS/CACNB2/APBA1/ADCY1	55	4.37031	1.68796
GO:0048592	eye morphogenesis	43/2933	151/18723	4.43136e-05	0.00155022	0.00127693	YY1/TUG1/TTC8/TSKU/THRB/TENM3/STRA6/SP3/SLC1A1/SDK2/SDK1/RARB/PTPRM/PTN/PTF1A/PROM1/PRKCI/PAX2/NTRK2/NIPBL/NECTIN3/NECTIN1/MYO7A/MEGF11/LRP5/JAG1/GLI3/FZD5/FOXF2/FJX1/FASLG/EPHB2/EPHB1/EPHA2/DSCAM/DIO3/CRYGB/CRB1/COL8A1/BMP7/BCAR3/ATF4/AGTPBP1	43	4.35346	1.81784
GO:0030178	negative regulation of Wnt signaling pathway	47/2933	170/18723	4.56513e-05	0.00158799	0.00130805	ZNRF3/WWTR1/WWOX/TSKU/TRABD2B/TMEM64/TMEM170B/TLE3/TCF7L2/TBX18/STK4/STK3/SHISA6/SFRP5/ROR2/RNF43/RNF213/RBX1/RBMS3/PTPRU/PRKN/PRICKLE1/NXN/NOG/NKX2-5/MLLT3/MCC/LRP4/LATS1/ISL1/INVS/GSK3B/GSC/GRB10/GLI3/FZD4/FOXO3/FERMT1/DKK3/DKK2/DAB2IP/CYLD/CSNK1A1/CDH2/CCDC88C/BMP2/BICC1	47	4.34055	1.76487
GO:0009187	cyclic nucleotide metabolic process	17/2933	40/18723	4.62008e-05	0.00158915	0.001309	RORA/PTHLH/PDE9A/PDE8B/PDE5A/PDE4D/PDE4B/PDE1A/PDE10A/GUCY2C/GUCY1A1/EPHA2/AMPD2/ADCY8/ADCY5/ADCY2/ADCY1	17	4.33535	2.71302
GO:0060412	ventricular septum morphogenesis	17/2933	40/18723	4.62008e-05	0.00158915	0.001309	ZFPM2/ZFPM1/TGFBR2/TGFB2/TBX3/SLIT3/SLIT2/ROBO2/ROBO1/NOG/NKX2-5/HEYL/HEY1/HES1/FZD2/BMPR2/APLNR	17	4.33535	2.71302
GO:0072006	nephron development	41/2933	142/18723	4.66421e-05	0.00159542	0.00131416	WWTR1/WNT7B/TEK/TACSTD2/SULF2/SULF1/SERPINB7/PROM1/PECAM1/PDGFRA/PDGFD/PDGFB/PAX2/OSR1/NOG/MYO1E/MTSS1/MEF2C/MAGI2/MAGED1/KIRREL3/KIF26B/JAG1/IRX1/IL6R/HEYL/HES1/GREB1L/GLI3/FMN1/FGF1/EYA1/EXT1/ERBB4/DLG1/DCHS2/BMP7/BMP2/ASXL1/AGTR2/ADAMTS16	41	4.33122	1.84314
GO:0048880	sensory system development	89/2933	381/18723	4.80342e-05	0.00163396	0.00134591	YY1/WNT7B/WNT7A/WDR19/TUG1/TTLL5/TTC8/TSKU/TMOD1/TMEM132E/THRB/TGFBR2/TGFB2/TENM3/STRA6/SPRY2/SPRED1/SP3/SMOC1/SMG9/SMAD3/SLITRK6/SLC4A5/SLC1A1/SLC17A8/SIPA1L3/SH3PXD2B/SEMA3A/SDK2/SDK1/RARB/PTPRM/PTN/PTF1A/PROM1/PRKCI/POU4F1/PLAAT3/PDGFRA/PBX3/PAX2/NTRK2/NRP1/NIPBL/NECTIN3/NECTIN1/MYOM2/MYO7A/MEGF11/MAX/MAF/LRP5/LAMC3/KLF4/JAG1/ISL1/INHBA/GRHL2/GLI3/FZR1/FZD5/FZD4/FREM2/FOXF2/FJX1/FGF10/FASLG/EP…	89	4.31845	1.49117
GO:0003382	epithelial cell morphogenesis	15/2933	33/18723	4.99783e-05	0.00165439	0.00136274	TNMD/STC1/SPINT2/SIPA1L3/RILPL2/PKHD1/PALLD/HEG1/GRHL2/EPB41L5/COL22A1/COL15A1/CCDC88C/ARHGEF26/AR	15	4.30122	2.90162
GO:0099084	postsynaptic specialization organization	15/2933	33/18723	4.99783e-05	0.00165439	0.00136274	ZMYND8/PTPRS/PTPRD/OPHN1/NTRK3/NTNG2/NRXN1/NLGN1/IL1RAP/GRID2/DLG1/CRIPT/CDH2/CBLN1/ARF6	15	4.30122	2.90162
GO:0099174	regulation of presynapse organization	15/2933	33/18723	4.99783e-05	0.00165439	0.00136274	WNT7A/SLITRK6/SLITRK5/SLITRK4/PTPRD/NTRK3/NTNG2/NLGN1/LRFN5/IL1RAPL1/IL1RAP/GPC6/CLSTN3/CBLN1/ARF6	15	4.30122	2.90162
GO:0150117	positive regulation of cell-substrate junction organization	15/2933	33/18723	4.99783e-05	0.00165439	0.00136274	TEK/SMAD3/S100A10/PTPRJ/PTPN11/PIK3R1/NRP1/MAPRE2/MAP4K4/KDR/IQSEC1/FMN1/EPB41L5/ARF6/ABL1	15	4.30122	2.90162
GO:1905606	regulation of presynapse assembly	15/2933	33/18723	4.99783e-05	0.00165439	0.00136274	WNT7A/SLITRK6/SLITRK5/SLITRK4/PTPRD/NTRK3/NTNG2/NLGN1/LRFN5/IL1RAPL1/IL1RAP/GPC6/CLSTN3/CBLN1/ARF6	15	4.30122	2.90162
GO:0001736	establishment of planar polarity	25/2933	72/18723	5.4359e-05	0.00177636	0.0014632	ZNRF3/WNT7A/TTC8/TP63/TIAM1/SMURF2/ROR2/ROR1/PRICKLE2/PRICKLE1/PKHD1/PAFAH1B1/MLLT3/MKS1/MAGI2/GPC6/FZD7/FZD2/FOXF2/ERBB4/CELSR2/CELSR1/ASTN2/ARHGEF19/ABL1	25	4.26473	2.21652
GO:0007164	establishment of tissue polarity	25/2933	72/18723	5.4359e-05	0.00177636	0.0014632	ZNRF3/WNT7A/TTC8/TP63/TIAM1/SMURF2/ROR2/ROR1/PRICKLE2/PRICKLE1/PKHD1/PAFAH1B1/MLLT3/MKS1/MAGI2/GPC6/FZD7/FZD2/FOXF2/ERBB4/CELSR2/CELSR1/ASTN2/ARHGEF19/ABL1	25	4.26473	2.21652
GO:0048593	camera-type eye morphogenesis	36/2933	120/18723	5.50787e-05	0.00177636	0.0014632	YY1/TTC8/TSKU/THRB/TENM3/STRA6/SP3/SLC1A1/SDK2/SDK1/PTPRM/PTN/PTF1A/PROM1/PAX2/NTRK2/NECTIN3/NECTIN1/MEGF11/LRP5/JAG1/GLI3/FZD5/FOXF2/FJX1/EPHB2/EPHB1/EPHA2/DSCAM/DIO3/CRYGB/CRB1/COL8A1/BMP7/BCAR3/ATF4	36	4.25902	1.91507
GO:0071774	response to fibroblast growth factor	36/2933	120/18723	5.50787e-05	0.00177636	0.0014632	ZFP36L1/TRIM71/THBS1/SULF2/SULF1/SPRY4/SPRY2/SMOC2/RUNX2/PTPN11/PRDM14/POSTN/NOG/NGFR/NDST1/KIF16B/KCNC1/GALNT3/FGFR1/FGF6/FGF4/FGF3/FGF21/FGF18/FGF12/FGF10/FGF1/EXT2/EXT1/DSTYK/CXCL13/CREB3L1/CPS1/CD44/CASR/APLN	36	4.25902	1.91507
GO:0014066	regulation of phosphatidylinositol 3-kinase signaling	34/2933	111/18723	5.51055e-05	0.00177636	0.0014632	UNC5B/TGFB2/TEK/SELP/ROR2/ROR1/RASGRP1/PTPN13/PTK2/PRR5L/PPP1R16B/PPARD/PIP5K1B/PIK3AP1/PDGFRA/PDGFD/PDGFB/NTRK3/NTRK2/NCF1/KLF4/KDR/INSR/IGF1R/IGF1/FYN/FSHR/FLT3/FGFR1/ERBB4/EGFR/DCN/DAB2IP/CD28	34	4.25881	1.95533
GO:0060348	bone development	54/2933	205/18723	5.5679e-05	0.0017855	0.00147073	ZFPM1/ZBTB16/XYLT1/VKORC1/TSKU/TRIM45/TNFSF11/TGFBR2/TEK/SULF2/SULF1/STC1/SMAD1/SLC9B2/SLC10A7/SH3PXD2B/RYR1/RUNX2/RARB/PTPRC/PTPN11/PAFAH1B1/MSX2/MMP16/MEF2C/MCPH1/MBTPS2/MAPK11/MAP2K6/LRP5/INSIG1/IGF1/GPR68/GLI3/GHR/FOXP1/FOXN3/FGF4/FGF18/FBXW7/EXT2/EXT1/EP300/COL27A1/COL13A1/BPNT2/BMPR2/BMPR1B/BMP2/BBX/ASXL1/ANXA6/ALPL/ACP5	54	4.25431	1.68152
GO:0060411	cardiac septum morphogenesis	24/2933	68/18723	5.63785e-05	0.00179856	0.00148149	ZFPM2/ZFPM1/TGFBR2/TGFB2/TBX5/TBX3/SLIT3/SLIT2/ROBO2/ROBO1/PARVA/NRP1/NOG/NKX2-5/MKS1/JAG1/ISL1/HEYL/HEY1/HES1/FZD2/BMPR2/BMP7/APLNR	24	4.24889	2.25302
GO:0097503	sialylation	11/2933	20/18723	5.77945e-05	0.00183423	0.00151087	ST8SIA6/ST8SIA5/ST8SIA2/ST8SIA1/ST6GALNAC6/ST6GALNAC3/ST6GAL2/ST6GAL1/ST3GAL6/ST3GAL5/ST3GAL1	11	4.23811	3.51096
GO:0021700	developmental maturation	69/2933	280/18723	5.8658e-05	0.00185209	0.00152558	ZDHHC2/ZBTB7A/ZBTB16/XYLT1/UNC13C/TRPC4AP/TGFB2/SYT4/STXBP1/SRRM4/SLC26A8/SLC24A4/SEZ6/RYR1/RXFP2/RUNX2/RPS6KA2/RFX3/RAB32/PICALM/PDE3A/PAX2/NTN4/NRXN1/NRCAM/NKX6-1/NFIA/NEURL1/NEFL/MBTPS2/L3MBTL3/KLF2/KIF14/KCNIP2/IGSF21/IGF1/HES1/GHRHR/FZD5/FOXO3/FEV/FERMT1/EXT1/EPHA8/EPAS1/DLD/DISC1/DAG1/DAB2IP/CX3CR1/CNTNAP2/CNTN2/CLSTN1/CLCN3/CFTR/CEBPA/CDK5R2/CDH5/CATSPERD/BRD1/BMP2/BFSP2/B4GALT6/B4GALT5/AX…	69	4.23167	1.57309
GO:1904062	regulation of cation transmembrane transport	84/2933	357/18723	5.90897e-05	0.0018562	0.00152897	WWP2/TRDN/TMC1/THADA/TESC/STRIT1/STK39/STIM1/STAC/SLMAP/SHISA9/SHISA6/RYR2/RGS9/REM1/RASGRF2/PTPN3/PRNP/PRKCE/PPARGC1A/PLCG2/PDE4D/PDE4B/OSR1/NLGN1/NETO2/NEDD4L/MIR30D/MEF2C/LRRC38/KCNQ1/KCNN2/KCNIP3/KCNIP2/KCNIP1/KCNH2/KCNG1/KCNC1/KCNAB1/KCNA1/JPH3/JPH2/JPH1/ITGB1/IL13/HECW2/HAP1/HAMP/GSG1L/GPD1L/GEM/FYN/FKBP1A/FGF14/FGF13/FGF12/EPHB2/EDN3/DRD3/DRD2/DPP6/DPP10/DNM2/DMD/DLG1/DAPK1/CRACR2A/CORO1A/…	84	4.22849	1.50202
GO:0021761	limbic system development	33/2933	107/18723	6.05979e-05	0.00188608	0.00155358	TSKU/TBX3/SEMA6B/SEMA3A/PTPRS/PAFAH1B1/NRP1/NHLH2/NEUROD6/NEFL/MAS1/LRP8/KIRREL3/KIF14/KCNA1/HAP1/GSX1/GSK3B/GLI3/FOXB1/FGF13/FEZF2/EZH2/ETS1/EPHA5/EIF2B3/DRD2/DCLK2/DAB1/CNTNAP2/CDK6/CDK5R2/ALK	33	4.21754	1.96876
GO:0030326	embryonic limb morphogenesis	35/2933	116/18723	6.09598e-05	0.00188608	0.00155358	ZBTB16/WNT7A/WDR19/TP63/TGFB2/TBX5/TBX3/RUNX2/RSPO2/ROR2/RARB/OSR1/NOG/NIPBL/MKS1/MBNL1/LRP5/LRP4/LNPK/GRHL2/GLI3/GLI2/FREM2/FRAS1/FGF4/EN1/ECE1/DYNC2H1/CHST11/CACNA1C/BPNT2/BMP7/BCL2L11/ALX4/AFF3	35	4.21496	1.92608
GO:0035113	embryonic appendage morphogenesis	35/2933	116/18723	6.09598e-05	0.00188608	0.00155358	ZBTB16/WNT7A/WDR19/TP63/TGFB2/TBX5/TBX3/RUNX2/RSPO2/ROR2/RARB/OSR1/NOG/NIPBL/MKS1/MBNL1/LRP5/LRP4/LNPK/GRHL2/GLI3/GLI2/FREM2/FRAS1/FGF4/EN1/ECE1/DYNC2H1/CHST11/CACNA1C/BPNT2/BMP7/BCL2L11/ALX4/AFF3	35	4.21496	1.92608
GO:0050890	cognition	72/2933	296/18723	6.41387e-05	0.00197451	0.00162642	TTC8/TNR/TANC1/STRA6/SORCS3/SLC8A3/SLC24A2/SLC1A1/SLC12A5/SHANK2/S100B/RCAN1/PTN/PTCHD1/PRNP/PRKN/PLCB1/PJA2/PICALM/PIAS1/PAK5/PAFAH1B1/NTRK2/NTF3/NRXN3/NRXN1/NIPBL/NCSTN/MGAT3/MEF2C/KRAS/KCNK10/JPH3/ITPR3/ITGB1/INSR/HTR2A/GRIN2B/GRIN2A/GRIA1/FYN/FOXB1/FGF13/FAM107A/EPHB2/EP300/EN1/ELAVL4/EGR2/EGFR/DRD5/DRD3/DRD2/DOP1B/CYFIP1/CX3CR1/CUX2/CSMD1/CNTNAP2/CNTN2/CLDN5/CCND2/CAMK4/BRINP1/BDNF/ATXN1/AFF…	72	4.19288	1.55276
GO:0051480	regulation of cytosolic calcium ion concentration	83/2933	353/18723	6.68983e-05	0.00204086	0.00168108	TRPM1/TRPC7/TRPC6/TRPC3/TRDN/TPCN1/TMEM64/SPPL3/SMAD3/SLC8A3/SLC24A4/SLC24A2/SLC24A1/SCGN/RYR3/RYR2/RYR1/PTPRC/PTGFR/PRNP/PRKCE/PLCG2/PDGFRA/PDE4D/P2RY1/P2RX7/NPY2R/NMUR2/NCS1/NALF2/NALF1/MCOLN2/MCHR1/LRP6/LPAR4/LPAR3/JPH3/JPH2/JPH1/ITPR3/ITPR2/IL13/HTR2A/HTR1B/HRH4/HCRTR1/HAP1/GTF2I/GRM1/GRIN2B/GRIN2A/GRIA1/GPR20/GALR1/FYN/FKBP1A/FASLG/ESR1/EDNRA/DRD3/DRD2/DMD/CXCR4/CXCL13/CX3CR1/CORO1A/CMKLR1/C…	83	4.17459	1.50095
GO:0045785	positive regulation of cell adhesion	99/2933	437/18723	6.69569e-05	0.00204086	0.00168108	ZP4/ZMIZ1/ZBTB16/VWC2/VTCN1/TRIOBP/TNFSF13B/TNFSF11/TJP1/TGFBR2/TGFB2/TEK/STK4/SOX12/SMAD3/SELP/SASH3/S100A10/RUNX1/RSU1/RIN2/RHOH/RASGRP1/PTPRU/PTPRJ/PTPRC/PTPN23/PTPN11/PTN/PRKCQ/PRKCE/PREX1/PLPP3/PDGFB/PDCD1LG2/NRP1/NPY2R/NFAT5/MYO10/MAP4K4/MAGI1/LGALS1/KIF26B/KDR/JAK1/IL12RB1/IGF1/ICOS/ICAM1/HSPH1/HES1/GSK3B/GPAM/GLI3/GLI2/GFUS/FYN/FRMD5/FOXF1/FOXA2/FMN1/FLOT2/FERMT1/FBLN2/ETS1/ERBB2/EPB41L5/…	99	4.1742	1.44616
GO:0051402	neuron apoptotic process	62/2933	246/18723	6.80222e-05	0.00206312	0.00169941	WFS1/USP53/UNC5B/TYRO3/TP63/TOX3/TNFRSF21/THRB/TGFB2/STXBP1/SOD2/SOD1/SLC30A10/SLC1A1/RETREG1/RAPSN/PRNP/PRKN/PRKCI/PPARGC1A/POU4F3/POU4F1/PAK3/OXR1/NTRK2/NTF3/NRP1/NLRP1/NGFR/NEFL/NCSTN/MEF2C/MAX/MAP2K4/KRAS/KIF14/KCNB1/ITGA1/ISL1/HDAC4/GRM4/GRID2/GBE1/FYN/FOXO3/FOXB1/FBXW7/FASLG/EPHA7/EN1/DIO3/CX3CR1/CPEB4/CORO1A/CIT/CDC34/BDNF/BCL2L11/AXL/ATF4/ARRB1/AKT2	62	4.16735	1.60887
GO:0008360	regulation of cell shape	43/2933	154/18723	7.33601e-05	0.00219572	0.00180863	SYNE3/SHROOM3/SH3KBP1/SEMA4A/S100B/RND3/RND2/RHOH/RHOB/PTN/PTK2/PRAG1/PLXND1/PLXNC1/PLXNA4/PLXNA1/PHIP/PARVB/PARVA/P2RY1/MYO10/MYH10/MSN/MARK2/KDR/ICAM1/FYN/FGD1/EZR/EPB41/DNMBP/DLG1/DLC1/DAG1/CYFIP1/CSF1R/CORO1A/CDC42SE2/CDC42EP3/CDC42EP1/BAMBI/ARHGEF18/ARHGAP15	43	4.13454	1.78242
GO:0072503	cellular divalent inorganic cation homeostasis	108/2933	486/18723	7.34595e-05	0.00219572	0.00180863	WFS1/TRPM8/TRPM1/TRPC7/TRPC6/TRPC3/TRDN/TPT1/TPCN1/TMEM64/THADA/STIM1/STC1/SPPL3/SMAD3/SLC8A3/SLC30A7/SLC30A2/SLC30A10/SLC24A4/SLC24A3/SLC24A2/SLC24A1/SLC1A1/SLC10A7/SCGN/S100A9/RYR3/RYR2/RYR1/PTPRC/PTGFR/PRNP/PRKCE/PRKCB/PLCG2/PKHD1/PDZD8/PDGFRA/PDE4D/PACS2/P2RY1/P2RX7/NPY2R/NMUR2/NCS1/NALF2/NALF1/MCOLN2/MCHR1/LRP6/LPAR4/LPAR3/JPH3/JPH2/JPH1/ITPR3/ITPR2/IL13/HTR2A/HTR1B/HRH4/HCRTR1/HAP1/GTF2I/GR…	108	4.13395	1.41857
GO:0050805	negative regulation of synaptic transmission	24/2933	69/18723	7.37239e-05	0.00219572	0.00180863	TNR/SYT4/STXBP1/SORCS3/SLC24A2/SLC24A1/SHANK2/PRKN/PNKD/PCDH17/NPY2R/KCNB1/HTR2A/HTR1B/GRIK3/GRID2/GRIA1/GNAI1/DRD5/DRD3/DRD2/CELF4/CBLN1/ADCY8	24	4.13239	2.22037
GO:0050768	negative regulation of neurogenesis	40/2933	140/18723	7.41512e-05	0.00219572	0.00180863	WNT7A/TRPC6/TNR/SPART/SEMA6D/SEMA6B/SEMA6A/SEMA4B/SEMA4A/SEMA3D/SEMA3A/REST/RAPGEF2/PTPRS/PTN/PCM1/NTRK3/NTN1/NRP1/NOG/NKX6-1/MCF2/MBD1/LRP4/LIN28A/HOOK3/HES1/FSTL4/FGF13/EPHB2/EPHA7/DUSP10/DRD3/DIP2B/DCC/DAB1/DAAM2/CDKL3/BRINP1/BMP7	40	4.12988	1.82388
GO:0034446	substrate adhesion-dependent cell spreading	33/2933	108/18723	7.42962e-05	0.00219572	0.00180863	USH2A/TYRO3/TRIOBP/TEK/TACSTD2/SPRY4/S100A10/RAB1A/PTK2/PREX1/POSTN/PIK3R1/PARVB/PARVA/NTNG2/NTNG1/NTN4/NRP1/LAMC3/LAMB3/KIF14/ITGA8/FZD7/FZD4/FER/FBLN1/DOCK5/DOCK1/DNM2/AXL/ATRNL1/ANTXR1/ABL1	33	4.12903	1.95053
GO:0046928	regulation of neurotransmitter secretion	28/2933	86/18723	7.45339e-05	0.00219572	0.00180863	WNT7A/SYT4/SYT12/STXBP1/SNCG/SEPTIN5/RIMS1/PRKN/PRKCB/PNKD/P2RY1/NLGN1/NCS1/MEF2C/MCTP2/MCTP1/HTR2A/HTR1B/GSK3B/GRIN3A/GIPC1/DRD2/CPLX2/CPLX1/CAMK2A/CACNB2/APBA1/ADCY1	28	4.12765	2.07837
GO:0019827	stem cell population maintenance	38/2933	131/18723	7.78251e-05	0.00228176	0.00187951	WNT7A/TPT1/TP63/TBX3/SS18/SMC1A/RIF1/REST/PTN/PRDM14/POU5F1/PHF19/PCM1/PAX2/PADI4/NOG/NIPBL/MED27/MCPH1/LRP5/LIN28A/LDB2/LBH/KLF4/KDM3A/JAG1/HOOK3/HMGA2/HES1/FZD7/FOXO3/FGF4/FGF10/ESRRB/EIF4ENIF1/CNOT1/CDH2/BMP7	38	4.10888	1.85172
GO:0099172	presynapse organization	20/2933	53/18723	7.87948e-05	0.00229924	0.00189391	WNT7A/SLITRK6/SLITRK5/SLITRK4/PTPRD/PCDH17/NTRK3/NTNG2/NLGN1/LRP4/LRFN5/IL1RAPL1/IL1RAP/GPC6/FZD1/EFNB2/CNTN5/CLSTN3/CBLN1/ARF6	20	4.1035	2.40889
GO:0044344	cellular response to fibroblast growth factor stimulus	34/2933	113/18723	8.20254e-05	0.00238222	0.00196226	ZFP36L1/TRIM71/THBS1/SULF2/SULF1/SPRY4/SPRY2/SMOC2/RUNX2/PTPN11/PRDM14/POSTN/NOG/NGFR/NDST1/KIF16B/GALNT3/FGFR1/FGF6/FGF4/FGF3/FGF21/FGF18/FGF12/FGF10/FGF1/EXT2/EXT1/DSTYK/CXCL13/CREB3L1/CPS1/CD44/APLN	34	4.08605	1.92072
GO:0072073	kidney epithelium development	39/2933	136/18723	8.30702e-05	0.00240123	0.00197792	WWTR1/WNT7B/TACSTD2/SMAD3/SMAD1/SLIT2/SDC1/ROBO2/RARB/PROM1/PECAM1/PAX2/OSR1/NOG/MYO1E/MTSS1/MEF2C/MAGI2/MAGED1/KIF26B/JAG1/IRX1/HEYL/HES1/GREB1L/GLI3/FMN1/FGF1/EYA1/EXT1/EPHA7/EPCAM/DLG1/BMPER/BMP7/BMP2/ASXL1/AGTR2/ADAMTS16	39	4.08055	1.83058
GO:0060249	anatomical structure homeostasis	75/2933	314/18723	8.6098e-05	0.00247713	0.00204043	WWTR1/WHRN/USH2A/TYRO3/TNFSF11/TNFRSF11B/TMEM64/TLR4/TJP1/TFF2/TFF1/STK39/SOD1/SLC1A1/SGCZ/SCGN/SASH3/PTPN11/PROM1/PRKN/PRDM14/PLEKHM1/PECAM1/PCDH15/P2RY1/P2RX7/NXNL2/NXNL1/NELL2/NCS1/MKS1/MC4R/LDB2/LCA5/LARGE1/KRAS/JAM2/ITGB1/IQCB1/INPP5D/IL20RA/IL17A/HTR1B/HAMP/GPR137B/FGGY/EXT1/ESRRB/ERCC6/EPAS1/EGFR/DMD/CYTL1/CXADR/CUBN/CSF1R/CRB1/CRACD/CORO1A/CLDN5/CLDN1/CLCN3/CHRNA1/CDH5/CACNB2/BARD1/ATP2B2…	75	4.06501	1.52474
GO:0045165	cell fate commitment	64/2933	258/18723	8.67517e-05	0.00248433	0.00204636	ZNF521/ZFPM1/WNT7B/WNT7A/TOX/TM2D3/TENM4/TCF7L2/TBXT/TBX5/TBX3/TBX18/SPRY2/SPDEF/SOX5/SOX12/SMAD1/RUNX2/ROR2/PTF1A/PRDM14/POU6F2/POU5F1/POU4F1/PAX2/ONECUT2/NTRK3/NRP1/NRG1/MYT1L/MGA/MEF2C/LMO4/LATS1/KLF4/JAG1/ITGB1/ISL1/IL6R/IL12RB1/HES1/GSX1/GSC/GLI3/GLI2/GAS1/FZD7/FOXG1/FOXA2/FGF13/FGF10/FEZF2/FEV/EYA2/EYA1/EXT1/ERBB4/EPAS1/EOMES/DOCK7/DMRTA2/BMP2/BARHL2/AR	64	4.06172	1.58352
GO:0022612	gland morphogenesis	35/2933	118/18723	8.96003e-05	0.00252799	0.00208233	TP63/TGFBR2/TGFB2/TGFB1/TGFA/TBX3/SULF2/SULF1/SEMA3A/RPS6KA1/PTN/PLXND1/PLXNA1/NTN4/NTN1/NRP1/NRG3/NOG/NFIB/MSN/LRP5/GLI3/GLI2/FGL1/FGF10/FGF1/FBXW7/ESR1/EPHA2/EDA/DAG1/CSMD1/CSF1R/BMP7/AR	35	4.04769	1.89343
GO:0051588	regulation of neurotransmitter transport	31/2933	100/18723	8.98232e-05	0.00252799	0.00208233	WNT7A/SYT4/SYT12/STXBP1/SNCG/SEPTIN5/RIMS1/PRKN/PRKCB/PNKD/P2RY1/NLGN1/NCS1/MEF2C/MCTP2/MCTP1/ITGB1/HTR2A/HTR1B/GSK3B/GRIN3A/GPM6B/GIPC1/DRD3/DRD2/CPLX2/CPLX1/CAMK2A/CACNB2/APBA1/ADCY1	31	4.04661	1.97891
GO:0035637	multicellular organismal signaling	44/2933	160/18723	8.99186e-05	0.00252799	0.00208233	TRDN/TNR/TBX5/TBX18/SOD1/SLC8A3/RYR2/PKP2/PDE4D/PAFAH1B1/OTOA/NTRK2/NKX2-5/NFASC/MEF2A/KCNQ1/KCNN2/KCNJ5/KCNH6/KCNH2/KCND2/KCNA1/ISL1/FGF12/DRD5/CXADR/CORIN/CNTNAP2/CHRNA1/CACNG8/CACNG5/CACNG3/CACNG2/CACNB2/CACNA2D1/CACNA1I/CACNA1H/CACNA1D/CACNA1C/AVPR1A/ATP2B2/ATP2B1/ANK3/ANK2	44	4.04615	1.75548
GO:0060402	calcium ion transport into cytosol	44/2933	160/18723	8.99186e-05	0.00252799	0.00208233	TRPM1/TRPC3/TRDN/TPCN1/SLC8A3/SLC24A4/SLC24A2/SLC24A1/RYR3/RYR2/RYR1/PTPRC/PRNP/PRKCE/PLCG2/PDE4D/P2RX7/NALF2/NALF1/MCOLN2/JPH3/JPH2/JPH1/ITPR3/ITPR2/IL13/HTR2A/HAP1/GRIN2B/GRIN2A/FYN/FKBP1A/FASLG/DRD2/DMD/CORO1A/CEMIP/CCR7/CACNA2D1/CACNA1C/APLNR/ANK2/ADCYAP1R1/ABL1	44	4.04615	1.75548
GO:0003151	outflow tract morphogenesis	25/2933	74/18723	9.07657e-05	0.0025402	0.00209239	ZFPM2/ZFPM1/TGFBR2/TGFB2/TBX3/RYR1/ROBO2/ROBO1/PLXND1/PARVA/NRP1/NPY2R/NOG/NKX2-5/NIPBL/MEF2C/JAG1/ISL1/HEYL/HES1/FZD2/EYA1/CLDN5/BMPR2/BMP7	25	4.04208	2.15661
GO:0021575	hindbrain morphogenesis	17/2933	42/18723	9.68971e-05	0.0026693	0.00219873	WNT7A/WHRN/RORA/PTPN11/OPHN1/MTPN/KNDC1/KIF14/HES1/GRID2/GLI2/DLC1/DAB1/CBLN1/ATP7A/AGTPBP1/ABL1	17	4.01369	2.58382
GO:2001222	regulation of neuron migration	17/2933	42/18723	9.68971e-05	0.0026693	0.00219873	UNC5D/ULK4/SEMA6A/SEMA3A/RAPGEF2/NTNG2/NTNG1/NRG3/NRG1/NKX6-1/NIPBL/LRIG2/KIF20B/DAB2IP/CTNNA2/CAMK2A/ADGRG1	17	4.01369	2.58382
GO:0003231	cardiac ventricle development	36/2933	123/18723	9.69558e-05	0.0026693	0.00219873	ZFPM2/ZFPM1/TNNT2/TGFBR2/TGFB2/TGFB1/TBX5/TBX3/STRA6/SLIT3/SLIT2/RYR2/ROBO2/ROBO1/POU4F1/PKP2/NRG1/NPY2R/NOG/NKX2-5/MEF2C/LMO4/JAG1/ISL1/HEYL/HEY1/HES1/HEG1/GRHL2/GREB1L/FZD2/FOXF1/FKBP1A/COL11A1/BMPR2/APLNR	36	4.01343	1.86836
GO:0097106	postsynaptic density organization	14/2933	31/18723	9.71129e-05	0.0026693	0.00219873	ZMYND8/PTPRS/PTPRD/OPHN1/NTRK3/NRXN1/NLGN1/IL1RAP/GRID2/DLG1/CRIPT/CDH2/CBLN1/ARF6	14	4.01272	2.8829
GO:0032409	regulation of transporter activity	74/2933	310/18723	9.75813e-05	0.00267026	0.00219952	WWP2/TRPC6/TRDN/THADA/TESC/STRIT1/STK39/STIM1/STAC/SLMAP/SHISA9/SHISA6/RYR2/RXRA/RGS9/REM1/RASGRF2/PTPN3/PRNP/PRKCE/PPARGC1A/PLCG2/PDE4D/PDE4B/OSR1/NLGN1/NETO2/NEDD4L/NDFIP2/NDFIP1/MIR30D/MEF2C/LRRC38/KCNQ1/KCNIP2/KCNG1/KCNC1/KCNAB1/KCNA1/JPH3/JPH2/JPH1/ITGB1/HECW2/HAP1/GSG1L/GPD1L/GEM/FKBP1A/FGF14/FGF13/FGF12/EPHB2/DRD3/DRD2/DNM2/DMD/DLG1/DAPK1/CTTNBP2NL/CRACR2A/CHRM3/CFTR/CACNG8/CACNG5/CACNG3/C…	74	4.01063	1.52382
GO:0060601	lateral sprouting from an epithelium	8/2933	12/18723	9.80849e-05	0.00267216	0.00220109	TP63/SULF1/NOG/GLI2/FGF10/CELSR1/BMP7/AR	8	4.0084	4.25571
GO:0090090	negative regulation of canonical Wnt signaling pathway	39/2933	137/18723	9.88129e-05	0.00268014	0.00220765	ZNRF3/WWTR1/TMEM64/TMEM170B/TLE3/TCF7L2/TBX18/STK4/STK3/SHISA6/SFRP5/ROR2/RBX1/RBMS3/PTPRU/PRKN/PRICKLE1/NOG/NKX2-5/MLLT3/MCC/LRP4/LATS1/ISL1/INVS/GSK3B/GLI3/FZD4/FOXO3/FERMT1/DKK3/DKK2/DAB2IP/CYLD/CSNK1A1/CDH2/CCDC88C/BMP2/BICC1	39	4.00519	1.81722
GO:0045444	fat cell differentiation	58/2933	229/18723	9.92694e-05	0.00268071	0.00220813	ZFPM2/ZFPM1/ZFP36L1/ZC3H12A/ZBTB7C/ZBTB7A/ZBTB16/WWTR1/WDFY2/TTC8/TRIO/TMEM64/TMEM120B/TGFB1/TCF7L2/STK4/STK3/SMAD3/RUNX1T1/RORA/RETREG1/PSMB8/PPARGC1A/PPARD/PLCB1/PIAS1/PDGFRA/NIPBL/MEX3C/MB/LRP5/LPL/LAMB3/KLF4/JAG1/INSIG1/HTR2A/HNRNPU/HMGA2/HES1/GDF6/FTO/FOXO1/FGF10/EP300/EGR2/DUSP10/CMKLR1/CEBPA/CCDC71L/CCDC3/BMP7/BMP2/ASXL2/ASXL1/ARID5B/AKT2/ADGRF5	58	4.00318	1.6168
GO:0010721	negative regulation of cell development	48/2933	180/18723	0.000101494	0.00272882	0.00224775	WNT7A/TRPC6/TNR/TACSTD2/SPRY4/SPART/SEMA6D/SEMA6B/SEMA6A/SEMA4B/SEMA4A/SEMA3D/SEMA3A/REST/RAPGEF2/PTPRS/PTN/PTHLH/POSTN/PCM1/NTRK3/NTN1/NRP1/NOG/NKX6-1/MCF2/MBD1/LRP4/LIN28A/IGF1/HOOK3/HES1/GSK3B/FSTL4/FGF13/FBXW7/FBLN1/EPHB2/EPHA7/DUSP10/DRD3/DIP2B/DCC/DAB1/DAAM2/CDKL3/BRINP1/BMP7	48	3.99356	1.70228
GO:0099072	regulation of postsynaptic membrane neurotransmitter receptor levels	22/2933	62/18723	0.000103558	0.0027722	0.00228349	USP46/SHISA6/RAB8A/PRKCI/OPHN1/NSG1/LGI1/GSG1L/GRIP2/GPC6/FRRS1L/FLOT2/EPS15/DRD3/DLG1/DAG1/CPLX1/CLSTN1/CACNG8/CACNG5/CACNG3/CACNG2	22	3.98482	2.26514
GO:0097553	calcium ion transmembrane import into cytosol	40/2933	142/18723	0.000104318	0.00278047	0.0022903	TRDN/TPCN1/SLC8A3/SLC24A4/SLC24A2/SLC24A1/RYR3/RYR2/RYR1/PTPRC/PRNP/PRKCE/PLCG2/PDE4D/NALF2/NALF1/MCOLN2/JPH3/JPH2/JPH1/ITPR3/ITPR2/IL13/HTR2A/HAP1/GRIN2B/GRIN2A/FYN/FKBP1A/FASLG/DRD2/DMD/CORO1A/CEMIP/CCR7/CACNA2D1/CACNA1C/APLNR/ANK2/ABL1	40	3.98164	1.79819
GO:0045216	cell-cell junction organization	52/2933	200/18723	0.000108821	0.00288796	0.00237884	ZNF703/WHRN/TLN2/TJP1/TGFB2/TGFB1/TBX5/STRN/SMAD3/PTPN23/PRKCI/PLEKHA7/PKP2/PKHD1/PECAM1/PATJ/PARD6B/PARD3/NECTIN1/MTSS1/MTDH/MPP7/MPDZ/KIFC3/IL17A/HEG1/GRHL2/GRHL1/FZD5/EXT1/EPHA2/DLG1/CXADR/CTNND2/CSF1R/CNTNAP2/CLDN5/CLDN14/CLDN1/CDH9/CDH8/CDH6/CDH5/CDH22/CDH20/CDH2/CDH12/CDH11/ARL2/APLNR/ANK2/ADD1	52	3.96329	1.65973
GO:0006814	sodium ion transport	61/2933	245/18723	0.000112231	0.00296569	0.00244287	TPCN1/TESC/STK39/SLMAP/SLC9B2/SLC9A9/SLC9A8/SLC8A3/SLC6A6/SLC6A20/SLC6A17/SLC6A15/SLC6A14/SLC6A13/SLC6A11/SLC5A8/SLC5A7/SLC4A5/SLC38A7/SLC38A1/SLC34A2/SLC28A3/SLC24A4/SLC24A3/SLC24A2/SLC24A1/SLC17A8/SLC13A4/SLC13A3/SLC12A1/SLC10A7/SLC10A2/SCNN1G/SCNN1B/SCNN1A/PTPN3/PRKCE/PKP2/P2RX7/OSR1/NKX2-5/NKAIN3/NKAIN2/NETO2/NEDD4L/KCNQ1/HECW2/GPD1L/FGF14/FGF13/FGF12/DRD3/DRD2/DNM2/DMD/DLG1/COMMD9/CACNA1I/CA…	61	3.94989	1.58938
GO:1904889	regulation of excitatory synapse assembly	9/2933	15/18723	0.000113817	0.00299474	0.0024668	WNT7A/VSTM5/SEMA4A/PTPRS/PTPRD/NTRK3/IL1RAP/GRID2/CBLN1	9	3.94379	3.83014
GO:0048568	embryonic organ development	96/2933	427/18723	0.000115316	0.00302128	0.00248865	ZIC3/ZFPM2/ZFPM1/ZFP36L1/WNT7B/WHRN/WDR19/TTC39C/TSHZ1/TRIOBP/THOC5/TGFBR2/TGFB2/TGFB1/TEAD1/TBX3/TBX18/SYF2/STRA6/STK4/STK3/SPRY2/SPINT2/SP3/SOD1/SMAD3/SLITRK6/RYR2/RUNX2/ROR2/RARB/RAD23B/POU4F3/POU3F4/PLS1/PDGFRA/PDGFB/PCSK5/PBX3/PAX2/OSR1/NTN1/NOG/NKX2-5/NIPBL/NDST1/MYO7A/MYO6/MYO3B/MYO3A/MMP16/MKS1/MICAL2/MEF2C/MBD2/LRIG3/LRIG1/KITLG/KDR/KCNQ1/IRX5/INSIG1/HEY1/HES1/GSC/GRHL2/GRB2/GLI3/GLI2/FZ…	96	3.93811	1.43518
GO:0099504	synaptic vesicle cycle	48/2933	181/18723	0.000117445	0.00306403	0.00252387	WNT7A/UNC13C/SYT7/SYT12/SYNDIG1/SYN3/STXBP1/SNCG/SNAP91/SLC18A1/SLC17A8/SEPTIN5/RIMS1/RAPGEF4/PRKCB/PLD1/PICALM/PCDH17/PACSIN1/P2RY1/OPHN1/NLGN1/NCS1/NAPB/HTR2A/HTR1B/GSK3B/GRIN3A/GIPC1/FGF14/FCHO2/ERC2/DRD2/DOC2B/DNM2/DENND1A/DDC/CYFIP1/CPLX2/CPLX1/CLCN3/CDH2/CADPS/CACNB2/ARF6/APBA1/ADCY1/ABCA13	48	3.93016	1.69288
GO:0042471	ear morphogenesis	34/2933	115/18723	0.000120294	0.00311198	0.00256336	WHRN/WDR19/TTC39C/TSHZ1/TRIOBP/TBX18/SPRY2/SOD1/SLITRK6/ROR2/POU4F3/POU3F4/PLS1/PAX2/OSR1/NTN1/NOG/NIPBL/MYO7A/MYO6/MYO3B/MYO3A/LRIG3/LRIG1/KCNQ1/INSIG1/GSC/GLI2/FZD2/FOXG1/FGF10/EYA1/EPHB2/COL11A1	34	3.91976	1.88732
GO:0043279	response to alkaloid	34/2933	115/18723	0.000120294	0.00311198	0.00256336	TMED10/TIAM1/TACR3/SLC1A2/SLC1A1/SDK1/RYR3/RYR2/RYR1/PRKCE/PPP2R2A/PPARGC1A/PENK/MBD1/ICAM1/HTR2A/HTR1B/HNMT/GOT2/GNAO1/GHR/EN1/ELAVL4/DRD5/DRD3/DRD2/DNMT3A/DNM2/DDC/CXCR4/CPT1A/CACNA1S/ADCY8/ADA	34	3.91976	1.88732
GO:0035335	peptidyl-tyrosine dephosphorylation	30/2933	97/18723	0.000121372	0.00312672	0.00257551	RNGTT/PTPRU/PTPRT/PTPRS/PTPRR/PTPRM/PTPRJ/PTPRG/PTPRD/PTPRC/PTPRA/PTPN5/PTPN3/PTPN23/PTPN20/PTPN14/PTPN13/PTPN12/PTPN11/PTP4A2/PALD1/MTMR7/EYA2/EYA1/DUSP29/DUSP22/DUSP10/CDKN3/CDC14A/ACP3	30	3.91588	1.9743
GO:0001763	morphogenesis of a branching structure	51/2933	196/18723	0.000123384	0.00316532	0.00260731	TP63/TGFBR2/TBX3/TACSTD2/SULF1/STK4/SPRY2/SPINT2/SLIT2/SEMA3A/RSPO2/PLXND1/PLXNA1/PKHD1/PAX2/NTN4/NRP1/NOG/MKS1/MAGED1/LRP5/KRAS/KDR/GRHL2/GREB1L/GRB2/GLI3/GLI2/FZD5/FOXF1/FGF10/FGF1/EYA1/EXT1/ESR1/EPHA7/EPHA2/EDNRA/DRD2/DLG1/DAG1/CSMD1/COL13A1/CELSR1/CASR/BMP7/BMP2/AR/AGTR2/ADAMTS16/ABL1	51	3.90874	1.66103
GO:0007254	JNK cascade	45/2933	167/18723	0.000126622	0.0032349	0.00266461	ZNF622/ZMYND11/WNT7B/WNT7A/ULK4/TRIB1/TRAF5/TRAF1/TNIK/TNFSF11/TLR4/STK3/SMAD3/SH3RF1/SH2D3C/SEMA3A/ROR2/RASGRP1/PRKN/PLCB1/PJA2/PAFAH1B1/NOD1/NCF1/MECOM/MBIP/MAP4K4/MAP3K7/MAP2K4/MAGI3/ITCH/IGF1R/GADD45G/FZD7/ERCC6/EPHB1/EGFR/EDA2R/DUSP22/DUSP10/DAB2IP/CYLD/CRACR2A/CCR7/CASR	45	3.89749	1.72012
GO:0048814	regulation of dendrite morphogenesis	23/2933	67/18723	0.000129963	0.00330655	0.00272364	TRPC6/TNIK/TIAM1/SIPA1L1/RAPGEF2/RAB21/PTPRD/PAK3/PAFAH1B1/NEDD4L/LZTS1/LRP8/KNDC1/IL1RAPL1/HECW2/GSK3B/FBXW8/EEF2K/CUX2/CDKL3/CAPRIN2/ADGRB3/ACTR2	23	3.88618	2.19137
GO:0048545	response to steroid hormone	79/2933	339/18723	0.00013483	0.00341624	0.00281399	ZMIZ1/ZFP36L1/ZBTB7A/WNT7B/TRERF1/TPH2/TP63/THBS1/TGFBR2/TGFB2/TGFB1/STC1/SST/SPARC/SMYD3/SLIT3/SLIT2/SKP2/SDC1/SCNN1G/SCNN1B/S100B/RXRA/REST/RBFOX2/PTPRU/PTN/PTGES3/PRMT2/PPARD/PAPPA/PAM/NTRK3/NR3C2/NEFL/NCOR2/NCOA2/LBH/LATS1/KRAS/KDM3A/ISL1/IL1RN/IGFBP7/ICAM1/HTR1B/HNRNPU/HNMT/HMGA2/HEYL/HEY1/GLB1/GHRHR/GHR/FOXP1/FOXO3/FOXO1/FLT3/FECH/FAM107A/ESRRG/ESRRB/ESR1/EP300/EGFR/CPS1/CNOT1/CNGA3/CLDN1/B…	79	3.87021	1.48762
GO:0061138	morphogenesis of a branching epithelium	48/2933	182/18723	0.000135639	0.00342266	0.00281928	TP63/TGFBR2/TBX3/TACSTD2/SULF1/STK4/SPRY2/SPINT2/SLIT2/SEMA3A/RSPO2/PLXND1/PLXNA1/PKHD1/PAX2/NTN4/NRP1/NOG/MKS1/MAGED1/LRP5/KRAS/KDR/GRHL2/GREB1L/GRB2/GLI3/GLI2/FZD5/FOXF1/FGF10/FGF1/EYA1/EXT1/ESR1/EPHA2/EDNRA/DLG1/DAG1/CSMD1/CELSR1/CASR/BMP7/BMP2/AR/AGTR2/ADAMTS16/ABL1	48	3.86762	1.68358
GO:0001654	eye development	85/2933	371/18723	0.000142242	0.00357463	0.00294445	YY1/WNT7B/WNT7A/WDR19/TUG1/TTLL5/TTC8/TSKU/TMOD1/THRB/TGFBR2/TGFB2/TENM3/STRA6/SPRY2/SPRED1/SP3/SMOC1/SMG9/SMAD3/SLITRK6/SLC4A5/SLC1A1/SLC17A8/SIPA1L3/SH3PXD2B/SDK2/SDK1/RARB/PTPRM/PTN/PTF1A/PROM1/PRKCI/PLAAT3/PDGFRA/PBX3/PAX2/NTRK2/NRP1/NIPBL/NECTIN3/NECTIN1/MYOM2/MYO7A/MEGF11/MAX/MAF/LRP5/LAMC3/KLF4/JAG1/INHBA/GRHL2/GLI3/FZR1/FZD5/FZD4/FREM2/FOXF2/FJX1/FGF10/FASLG/EPHB2/EPHB1/EPHA2/DSCAM/DRD2/D…	85	3.84697	1.46254
GO:0060537	muscle tissue development	91/2933	403/18723	0.000145892	0.00365145	0.00300773	ZFPM2/ZFPM1/YY1/TNNT2/TLL2/TGFBR2/TGFB2/TGFB1/TENM4/TBX5/TBX3/TBX18/STRA6/SORBS2/SMAD3/SMAD1/SGCZ/SGCD/SGCB/S100B/RYR2/RYR1/RUNX1/RCAN1/RBFOX1/RARB/PPARGC1A/POU4F1/POPDC3/PKP2/PGM5/PDLIM5/PDGFRA/OSR1/NRG1/NR1D2/NOG/NKX2-5/NIBAN2/NEURL1/NEBL/MYOM2/MYO18B/MYH11/MTPN/MSX2/MEOX2/MEF2C/MEF2A/MAPK11/MAP2K4/KCNAB1/JPH2/ITGB1/ISL1/IGF1/HNRNPU/HIVEP3/HEYL/HEY1/HEG1/HDAC4/HAMP/FZD7/FOXN2/FKBP1A/FHL2/FGF3/E…	91	3.83597	1.44145
GO:0001964	startle response	12/2933	25/18723	0.000149412	0.00370939	0.00305546	SLITRK6/PRKN/PENK/KCNH1/KCNA1/GRIN3A/GRIN2A/GRID2/DRD3/DRD2/CTNNA2/CSMD1	12	3.82561	3.06411
GO:0099560	synaptic membrane adhesion	12/2933	25/18723	0.000149412	0.00370939	0.00305546	SPARCL1/PTPRS/PTPRD/PCDH17/NTNG2/NTNG1/NLGN1/LRRC4C/LRFN5/IL1RAP/GPC6/CDH9	12	3.82561	3.06411
GO:0051592	response to calcium ion	41/2933	149/18723	0.000151245	0.00373983	0.00308053	TRPC3/TPH2/TNNT2/THBS1/SYT7/SYT4/SYT3/SYT17/SYT12/SYT10/STIM1/SPARC/SLC25A13/SDC1/S100A16/RYR3/RYR2/RYR1/RASAL1/PTGES/PLCG2/PENK/NLGN1/NCSTN/MEF2C/MEF2A/KCNMA1/KCNIP2/KCNH1/ITPR3/EGFR/EEF2K/CPNE4/CPNE2/CASR/CACNG2/ALOX15/ADGRV1/ADD1/ADCY8/ADCY1	41	3.82032	1.75655
GO:0001738	morphogenesis of a polarized epithelium	29/2933	94/18723	0.000164036	0.00402221	0.00331313	ZNRF3/WNT7A/TTC8/TP63/TIAM1/SMURF2/ROR2/ROR1/PRICKLE2/PRICKLE1/PKHD1/PAFAH1B1/OPHN1/MSN/MLLT3/MKS1/MAGI2/GPC6/FZD7/FZD2/FOXF2/FOXF1/ERBB4/CELSR2/CELSR1/ASTN2/ARHGEF19/AJAP1/ABL1	29	3.78506	1.9694
GO:0003279	cardiac septum development	31/2933	103/18723	0.000164625	0.00402221	0.00331313	ZFPM2/ZFPM1/TGFBR2/TGFB2/TBX5/TBX3/TAB1/STRA6/SLIT3/SLIT2/ROBO2/ROBO1/PLXND1/PARVA/NRP1/NOG/NKX2-5/NDST1/MKS1/LMO4/JAG1/ISL1/HEYL/HEY1/HES1/HEG1/FZD2/BMPR2/BMP7/APLNR/ANK2	31	3.7835	1.92127
GO:0030148	sphingolipid biosynthetic process	31/2933	103/18723	0.000164625	0.00402221	0.00331313	UGCG/ST8SIA6/ST8SIA5/ST8SIA2/ST8SIA1/ST6GALNAC6/ST6GALNAC3/ST3GAL5/ST3GAL1/SPTLC3/SGMS1/PPM1L/PLPP3/LARGE1/HACD1/ELOVL5/ELOVL4/DEGS2/DEGS1/CERS6/CERS4/CERS3/CERKL/B4GALT6/B4GALT5/B3GALT1/ASAH2/ALDH3B1/AGK/ACER3/ACER2	31	3.7835	1.92127
GO:0007015	actin filament organization	98/2933	442/18723	0.000168969	0.00411203	0.00338712	XIRP1/WIPF1/TTC8/TRIOBP/TPM3/TNNT2/TMOD1/TJP1/TENM1/TACSTD2/SYNPO/SPTB/SPTAN1/SPIRE1/SORBS2/SORBS1/SMAD3/SLIT2/SHROOM3/SH3KBP1/S100A10/RND3/RND2/RHOH/RHOB/PRKN/PRKCI/PRKCE/PREX1/PPM1E/PLS1/PIK3R1/PHLDB2/PAK3/PACSIN1/NRP1/NEBL/MYO7A/MYO6/MYO5B/MYO1E/MTSS1/MTPN/MSRB2/MLST8/MICAL2/MARCKSL1/LIMCH1/LIMA1/LATS1/KASH5/ITGB5/IQGAP2/ICAM1/GRB2/GAS7/GAS2L2/FSCN3/FMN1/FHOD1/FER/FCHSD2/FAM107A/EZR/ENAH/ELMO1…	98	3.77219	1.41536
GO:0050771	negative regulation of axonogenesis	22/2933	64/18723	0.00017663	0.0042766	0.00352268	TNR/SPART/SEMA6D/SEMA6B/SEMA6A/SEMA4B/SEMA4A/SEMA3D/SEMA3A/PTPRS/NTN1/NRP1/MCF2/LRP4/FSTL4/FGF13/EPHB2/EPHA7/DIP2B/DCC/DAB1/CDKL3	22	3.75293	2.19435
GO:0007626	locomotory behavior	47/2933	179/18723	0.000177222	0.0042766	0.00352268	TNR/TMOD1/STRN/SOD1/SNCG/SLITRK6/SLC1A1/SEZ6/RCAN1/PRKN/PRKCE/PREX2/PENK/PBX3/PAK5/PAFAH1B1/OXR1/OTOG/OPRD1/NRG1/NPY2R/NEGR1/NCOA2/NAV2/KCND2/GRM1/GNAO1/FZD4/FOXA2/FGF12/FEZF2/EN1/ELAVL4/DSCAM/DRD3/DRD2/DAB1/CXCL12/CNTN2/CLCN3/CCND2/ATP7A/APBA1/ALK/AGTPBP1/ADCY8/ADCY5	47	3.75148	1.67613
GO:0060513	prostatic bud formation	7/2933	10/18723	0.000177815	0.0042766	0.00352268	TP63/SULF1/NOG/GLI2/FGF10/BMP7/AR	7	3.75003	4.4685
GO:0099175	regulation of postsynapse organization	28/2933	90/18723	0.000180102	0.00431474	0.00355409	ZMYND8/WNT7A/TIAM1/TANC2/SIPA1L1/PTPRS/PTPRD/PRNP/PDLIM5/PAK3/PAFAH1B1/NTRK3/NLGN1/LRP8/IL1RAPL1/IL1RAP/GRIN2B/GRID2/FYN/EPHA7/EEF2K/CUX2/CRIPT/CDH2/CBLN1/CAPRIN2/ARHGAP22/ACTR2	28	3.74448	1.986
GO:0021549	cerebellum development	30/2933	99/18723	0.000182182	0.00431939	0.00355792	WNT7A/WHRN/SEZ6/RORA/PTPRS/PTPN11/PTN/PTF1A/PPARGC1A/OPHN1/NCSTN/MYO16/MTPN/KNDC1/KIF14/KCNC1/HAP1/GRID2/GLI2/FZD4/EZH2/EN1/DAB1/CDK5R2/CBLN1/ATP7A/ATIC/AGTR2/AGTPBP1/ABL1	30	3.73949	1.93441
GO:0060996	dendritic spine development	30/2933	99/18723	0.000182182	0.00431939	0.00355792	ZMYND8/WNT7A/TIAM1/TANC2/SLC12A5/SIPA1L1/SDK1/PTPRS/PDLIM5/PAK3/PAFAH1B1/NLGN1/NEURL1/MEF2C/LRP8/LLPH/IQSEC1/GRIN3A/FSTL4/EPHB2/EPHB1/EEF2K/DISC1/CUX2/CTNND2/CAPRIN2/CAMK2A/ASAP1/ARF6/ACTR2	30	3.73949	1.93441
GO:0030501	positive regulation of bone mineralization	16/2933	40/18723	0.000182401	0.00431939	0.00355792	TGFB1/SMAD3/PTN/P2RX7/OSR1/NELL1/MEF2C/GPM6B/BMPR2/BMPR1B/BMP7/BMP2/ATP2B1/ANO6/ADGRV1/ACVR2A	16	3.73897	2.55343
GO:0006688	glycosphingolipid biosynthetic process	13/2933	29/18723	0.000188874	0.00445554	0.00367007	UGCG/ST8SIA6/ST8SIA5/ST8SIA2/ST8SIA1/ST6GALNAC6/ST6GALNAC3/ST3GAL5/ST3GAL1/LARGE1/B4GALT6/B4GALT5/B3GALT1	13	3.72383	2.8616
GO:0042063	gliogenesis	71/2933	301/18723	0.00019578	0.00460084	0.00378975	ZMIZ1/TNFRSF21/TNFRSF1B/TLR4/TIAM1/TGFB2/TGFB1/TENM4/SOD1/SLC8A3/S100B/S100A9/ROR2/ROR1/PTPN11/PTN/PRX/PRKCI/PPP1CC/POU3F1/PENK/PAX2/PARD3/PAFAH1B1/P2RY1/NTRK3/NTRK2/NRG1/NOG/NKX6-1/NFIB/NCSTN/MBD1/LRP8/LIN28A/LAMC3/KRAS/HES1/HDAC11/GLI3/FOXG1/FGF10/EZH2/ETV5/ERBB2/EIF2B3/EIF2B2/EGR2/EGFR/DUSP10/DRD3/DISC1/DAG1/DAB2IP/DAB1/DAAM2/CXCR4/CX3CR1/CRB1/CNTN2/CDK6/CDK5R2/CDH2/BMP2/BMERB1/B4GALT6/B4GALT5…	71	3.70823	1.50576
GO:0008356	asymmetric cell division	10/2933	19/18723	0.000206218	0.00481761	0.00396831	ZBTB16/SOX5/POU5F1/PARD3/INSC/ING2/FGF13/ETV5/DOCK7/ACTR2	10	3.68567	3.35977
GO:0007369	gastrulation	48/2933	185/18723	0.000206569	0.00481761	0.00396831	WLS/TXNRD1/TGFBR2/TENM4/TBXT/SYF2/SUPT20H/SMAD3/SMAD1/POU5F1/PHLDB2/PAX2/OSR1/NOG/LRP5/LMBRD1/LAMB3/KLF4/KIF16B/ITGB5/ITGB1/ITGA8/INHBA/IL1RN/HMGA2/GSC/FZD7/FOXF1/FOXA2/EYA2/EYA1/EXT2/EXT1/EXOC4/EPHA2/EPB41L5/EOMES/DLD/DAG1/COL8A1/COL12A1/COL11A1/BMPR2/BMP7/APLNR/APLN/AMOT/ACVR2A	48	3.68493	1.65628
GO:0150063	visual system development	85/2933	375/18723	0.00020774	0.00482662	0.00397573	YY1/WNT7B/WNT7A/WDR19/TUG1/TTLL5/TTC8/TSKU/TMOD1/THRB/TGFBR2/TGFB2/TENM3/STRA6/SPRY2/SPRED1/SP3/SMOC1/SMG9/SMAD3/SLITRK6/SLC4A5/SLC1A1/SLC17A8/SIPA1L3/SH3PXD2B/SDK2/SDK1/RARB/PTPRM/PTN/PTF1A/PROM1/PRKCI/PLAAT3/PDGFRA/PBX3/PAX2/NTRK2/NRP1/NIPBL/NECTIN3/NECTIN1/MYOM2/MYO7A/MEGF11/MAX/MAF/LRP5/LAMC3/KLF4/JAG1/INHBA/GRHL2/GLI3/FZR1/FZD5/FZD4/FREM2/FOXF2/FJX1/FGF10/FASLG/EPHB2/EPHB1/EPHA2/DSCAM/DRD2/D…	85	3.68248	1.44694
GO:0010977	negative regulation of neuron projection development	38/2933	137/18723	0.000216898	0.00500164	0.0041199	TSKU/TNR/SPOCK1/SPART/SEMA6D/SEMA6B/SEMA6A/SEMA4B/SEMA4A/SEMA3D/SEMA3A/PTPRS/PTPRG/PRAG1/PMP22/PAQR3/PAFAH1B1/NTN1/NRP1/NLGN1/MYLIP/MINAR1/MCF2/MAP4K4/LRP4/LRIG2/LGALS1/FSTL4/FGF13/EPHB2/EPHA7/EFNB2/DIP2B/DENND5A/DCC/DAB1/CDKL3/ARF6	38	3.66375	1.77062
GO:0030879	mammary gland development	38/2933	137/18723	0.000216898	0.00500164	0.0041199	ZNF703/WNT7B/USF2/TNFSF11/TGFBR2/TGFA/TBX3/STAT5A/RXFP1/ROBO1/PAM/NTN1/NRG3/NRG1/NEURL1/NCOR2/LRP5/LBH/LATS1/IRS2/HK2/GOT2/GLI3/GLI2/GHRHR/FOXF1/FOXB1/FGF10/ESR1/ERBB4/EPHA2/CSMD1/CSF1R/BCL2L11/ATP7A/AR/APLN/AKT2	38	3.66375	1.77062
GO:0043112	receptor metabolic process	44/2933	166/18723	0.000223475	0.00512574	0.00422212	ZNRF3/UVRAG/USP46/UBQLN2/TGFB1/TBC1D5/RNF43/RIN3/PLCG2/PICALM/OPHN1/NTF3/NSG1/NRG1/NECAB2/MYLIP/MAGI2/LMTK2/LMBRD1/LDLRAP1/KIF16B/ITGB1/ITCH/INSR/HTR1B/GSG1L/GRIA1/GRB2/FUT8/EZR/EPS15/ECE1/DRD3/DRD2/DNM2/CNTN2/CALCRL/CACNG8/CACNG5/CACNG3/CACNG2/ARRB1/ARFGEF2/APLN	44	3.65077	1.69203
GO:1905874	regulation of postsynaptic density organization	9/2933	16/18723	0.000223944	0.00512574	0.00422212	ZMYND8/PTPRS/PTPRD/NTRK3/IL1RAP/GRID2/CRIPT/CDH2/CBLN1	9	3.64986	3.59076
GO:0010634	positive regulation of epithelial cell migration	46/2933	176/18723	0.000231322	0.00527501	0.00434507	ZC3H12A/WNT7A/THBS1/TGFBR2/TGFB2/TGFB1/TEK/STAT5A/SRPX2/SPARC/SMOC2/SCARB1/SASH1/RIN2/RHOB/PRKCE/PLPP3/PLCG2/PIK3CB/PDGFB/NUS1/NRP1/MAPRE2/MAP4K4/MAP3K3/KDR/IQSEC1/GFUS/FOXP1/FGFR1/FGF18/FGF10/FGF1/ETS1/EPB41L5/EPB41L4B/ENPP2/DOCK5/DOCK1/CD40/BMPR2/BCAS3/ARF6/AKT3/ADGRA2/ABL1	46	3.63578	1.66843
GO:0070304	positive regulation of stress-activated protein kinase signaling cascade	36/2933	128/18723	0.0002332	0.00529821	0.00436418	ZNF622/ZC3H12A/WNT7B/WNT7A/TRAF5/TRAF1/TNIK/TNFSF11/TLR4/TGFB2/STK39/STK3/SH3RF1/SEMA3A/SCIMP/SASH1/RNF13/RELL1/RASGRP1/PLCB1/PJA2/NOD1/NCF1/MID1/MBIP/MAP3K4/MAP3K3/GDF6/GADD45G/FZD7/EDA2R/DUSP22/DAB2IP/CRACR2A/CCR7/BMP2	36	3.63227	1.79538
GO:0043954	cellular component maintenance	21/2933	61/18723	0.000240214	0.00541758	0.00446251	ZMYND8/WHRN/TJP1/TANC1/PRNP/PLEKHA7/OPHN1/MTSS1/LNPK/KIFC3/INSR/IGF1R/GRIN2B/FYN/ERC2/DLG1/CSF1R/CLDN1/CBLN1/ARF6/ADGRB3	21	3.6194	2.19762
GO:0060998	regulation of dendritic spine development	21/2933	61/18723	0.000240214	0.00541758	0.00446251	ZMYND8/TIAM1/TANC2/SDK1/PTPRS/PAK3/PAFAH1B1/NLGN1/NEURL1/MEF2C/LRP8/LLPH/GRIN3A/FSTL4/EEF2K/DISC1/CUX2/CAPRIN2/ASAP1/ARF6/ACTR2	21	3.6194	2.19762
GO:0048846	axon extension involved in axon guidance	15/2933	37/18723	0.000242169	0.00542195	0.00446611	SLIT3/SLIT2/SLIT1/SEMA6D/SEMA6B/SEMA6A/SEMA4B/SEMA4A/SEMA3D/SEMA3A/PLXNA4/NRP1/DSCAM/CXCL12/BMPR2	15	3.61588	2.58793
GO:1902284	neuron projection extension involved in neuron projection guidance	15/2933	37/18723	0.000242169	0.00542195	0.00446611	SLIT3/SLIT2/SLIT1/SEMA6D/SEMA6B/SEMA6A/SEMA4B/SEMA4A/SEMA3D/SEMA3A/PLXNA4/NRP1/DSCAM/CXCL12/BMPR2	15	3.61588	2.58793
GO:0048041	focal adhesion assembly	27/2933	87/18723	0.00024376	0.00543351	0.00447564	THBS1/TEK/SORBS1/SMAD3/S100A10/PTPRJ/PTPRA/PTPN11/PTK2/PHLDB2/NRP1/MAP4K4/MACF1/LIMCH1/KDR/GPM6B/FMN1/FAM107A/EPHA3/EPB41L5/DUSP22/DLC1/BCAS3/ARHGAP6/ACTN2/ACTN1/ABL1	27	3.61304	1.98111
GO:0046328	regulation of JNK cascade	37/2933	133/18723	0.000244451	0.00543351	0.00447564	ZNF622/ZMYND11/WNT7B/WNT7A/ULK4/TRAF5/TRAF1/TNIK/TNFSF11/TLR4/STK3/SH3RF1/SEMA3A/RASGRP1/PRKN/PLCB1/PJA2/PAFAH1B1/NOD1/NCF1/MECOM/MBIP/MAP4K4/MAGI3/ITCH/IGF1R/GADD45G/FZD7/EPHB1/EGFR/EDA2R/DUSP22/DUSP10/DAB2IP/CYLD/CRACR2A/CCR7	37	3.61181	1.77588
GO:0031960	response to corticosteroid	44/2933	167/18723	0.000258122	0.00571676	0.00470895	ZFP36L1/WNT7B/TPH2/STC1/SPARC/SMYD3/SLIT3/SLIT2/SDC1/SCNN1G/SCNN1B/S100B/REST/PTPRU/PAPPA/PAM/NTRK3/NEFL/KRAS/ISL1/IL1RN/IGFBP7/ICAM1/HTR1B/HNRNPU/HNMT/HEY1/GLB1/GHRHR/GHR/FOXO3/FOXO1/FLT3/FECH/FAM107A/EGFR/CPS1/CNGA3/CLDN1/BCL2L11/AVPR1A/ATP2B1/ALPL/AGTR2	44	3.58817	1.6819
GO:0085029	extracellular matrix assembly	17/2933	45/18723	0.000262449	0.00578136	0.00476216	TNXB/THSD4/TGFB1/SMAD3/QSOX1/PHLDB2/NTNG2/NTNG1/NTN4/MYH11/LAMB3/HAS3/GPM6B/FBLN5/DAG1/ATP7A/ANTXR1	17	3.58095	2.41157
GO:0070169	positive regulation of biomineral tissue development	18/2933	49/18723	0.000262917	0.00578136	0.00476216	TGFB1/SMAD3/PTN/P2RX7/OSR1/ODAPH/NELL1/MEF2C/GPM6B/CFTR/BMPR2/BMPR1B/BMP7/BMP2/ATP2B1/ANO6/ADGRV1/ACVR2A	18	3.58018	2.34498
GO:0001701	in utero embryonic development	83/2933	367/18723	0.000264496	0.00579538	0.00477371	ZMIZ1/ZFPM2/ZFP36L1/WNT7B/WDR19/TGFBR2/TERF2/TBX3/TANC2/TAB1/SYF2/STMN3/STK4/STK3/ST8SIA6/SPINT2/SP3/SMG9/SMAD3/SLC5A7/SLC34A2/RBM46/RBBP8/RAD51B/PTPRR/PRDM14/POU5F1/PLPP4/PDGFRA/PDGFB/OTUD7B/NXN/NOG/NDEL1/MYO1E/MYO18B/MFNG/MBNL1/LATS1/KLF4/KLF2/KIDINS220/ITGB1/IGF1/HORMAD1/HM13/HEY1/HES1/HEG1/GRHL2/GRB2/GLI3/GLI2/FZD5/FUT8/FOXF1/FBXW8/EPB41L5/EPAS1/EOMES/ELL/EDNRA/DHX35/CNOT1/CMIP/CHTOP/CHST11/C…	83	3.57758	1.44369
GO:0090287	regulation of cellular response to growth factor stimulus	71/2933	304/18723	0.000267372	0.00583763	0.00480851	ZNF703/ZNF423/ZBTB7A/WFIKKN2/VWC2L/VWC2/VEPH1/TOB1/TNMD/THBS1/TGFB1/SULF2/SULF1/SPRY4/SPRY2/SPRED1/SPART/SMURF2/SMOC2/SMAD3/SLIT2/SFRP5/SEMA6A/RUNX2/ROBO1/RASL11B/PRKCB/PRDM14/PIK3CB/PCSK6/ONECUT2/NOG/NIBAN2/NGFR/NEO1/LDLRAD4/LATS1/KCP/ING2/IL17RD/HES1/GRB10/GIPC1/FZD4/FKBP1A/FGFR1/FGF4/FGF18/FGF10/FGF1/FERMT1/EP300/DSTYK/DNM2/DKK3/DCN/DAB2IP/CYFIP1/CXCL13/CREB3L1/CHST11/CHRD/CDH5/BMPR2/BMPER/BMP…	71	3.57288	1.4909
GO:0051384	response to glucocorticoid	40/2933	148/18723	0.000272646	0.00593174	0.00488603	ZFP36L1/WNT7B/TPH2/STC1/SPARC/SMYD3/SLIT3/SLIT2/SDC1/S100B/REST/PTPRU/PAPPA/PAM/NTRK3/NEFL/KRAS/ISL1/IL1RN/IGFBP7/ICAM1/HNRNPU/HNMT/HEY1/GLB1/GHRHR/GHR/FOXO3/FOXO1/FLT3/FECH/FAM107A/EGFR/CPS1/CLDN1/BCL2L11/AVPR1A/ATP2B1/ALPL/AGTR2	40	3.5644	1.72529
GO:0018212	peptidyl-tyrosine modification	85/2933	378/18723	0.000273773	0.00593528	0.00488895	TYRO3/TYK2/TTL/TGFB1/TGFA/TEK/SAMSN1/ROR2/ROR1/PTPRJ/PTPRC/PTPN11/PTK2/PRNP/PRKCE/PPP2CA/PLCG2/PECAM1/PDGFRA/PDGFD/PDGFB/PARP9/NTRK3/NTRK2/NTF3/NRP1/NRG1/NEURL1/NEK1/NCF1/MLST8/MAP2K6/MAP2K4/MAP2K2/LRP8/LRP4/KITLG/KDR/JAK1/ISL1/INSR/IL6R/IL22RA2/IL13/IGF1R/IGF1/ICAM1/HTR2A/HES1/GPRC5B/GHR/FYN/FLT3/FGFR1/FGF10/FER/FBXW7/ERCC6/ERBB4/ERBB2/EPHB2/EPHB1/EPHA8/EPHA7/EPHA5/EPHA3/EPHA2/EPHA10/ENPP2/EGFR/…	85	3.56261	1.43546
GO:0099068	postsynapse assembly	13/2933	30/18723	0.000285749	0.00617317	0.0050849	WNT7A/PTPRS/PTPRD/NTRK3/NTNG2/NRXN1/NLGN1/LRP4/IL1RAP/GRID2/EPHB2/CDH2/CBLN1	13	3.54402	2.76621
GO:0014706	striated muscle tissue development	86/2933	384/18723	0.000290945	0.00626346	0.00515927	ZFPM2/ZFPM1/YY1/TNNT2/TLL2/TGFBR2/TGFB2/TGFB1/TENM4/TBX5/TBX3/TBX18/SORBS2/SMAD3/SMAD1/SGCZ/SGCD/SGCB/S100B/RYR2/RYR1/RUNX1/RCAN1/RBFOX1/RARB/POU4F1/POPDC3/PKP2/PGM5/PDLIM5/PDGFRA/NRG1/NR1D2/NOG/NKX2-5/NIBAN2/NEURL1/NEBL/MYOM2/MYO18B/MYH11/MTPN/MSX2/MEOX2/MEF2C/MEF2A/MAPK11/MAP2K4/KCNAB1/JPH2/ITGB1/ISL1/IGF1/HNRNPU/HIVEP3/HEYL/HEY1/HEG1/HDAC4/HAMP/FZD7/FOXN2/FKBP1A/FHL2/FGF3/EYA2/EYA1/ERBB4/EPHB1…	86	3.53619	1.42965
GO:0006929	substrate-dependent cell migration	11/2933	23/18723	0.000294516	0.00631823	0.00520439	STK4/SLIT2/ROBO1/PTPRC/OPHN1/NTN1/NRP1/EPHA8/EPB41L5/CD2AP/ANKS1A	11	3.53089	3.05301
GO:0007188	adenylate cyclase-modulating G protein-coupled receptor signaling pathway	57/2933	233/18723	0.000301263	0.00644054	0.00530513	TSHR/RXFP2/RXFP1/RAPGEF2/PTHLH/PTGFR/PDE4D/PDE4B/P2RY1/OPRD1/NPY2R/NPR3/MCHR1/MC4R/MARCO/LPAR3/LGR5/HTR1E/HTR1B/HRH4/GRM8/GRM7/GRM4/GRM3/GRM1/GRIK3/GPR26/GPR161/GNAT3/GNAO1/GNAI1/GHRHR/GHRH/GALR1/FSHR/EDNRA/DRD5/DRD3/DRD2/CHRM3/CASR/CALCRL/CACNA1D/AKAP12/ADGRL3/ADGRG6/ADGRG5/ADGRG2/ADGRG1/ADGRF1/ADGRD1/ADGRB3/ADCYAP1R1/ADCY8/ADCY5/ADCY2/ADCY1	57	3.52105	1.56164
GO:0001505	regulation of neurotransmitter levels	53/2933	213/18723	0.000309677	0.00659751	0.00543443	WNT7A/UNC13C/SYT7/SYT4/SYT12/SYN3/STXBP1/SNCG/SLC6A13/SLC6A11/SLC5A7/SLC38A1/SLC22A1/SLC1A2/SLC18A1/SEPTIN5/RPH3A/RIMS1/PRKN/PRKCB/PRIMA1/PNKD/P2RY1/NRXN1/NLGN1/NCS1/NAPB/MEF2C/MCTP2/MCTP1/ITGB1/HTR2A/HTR1B/HNMT/GSK3B/GRM4/GRIN3A/GPM6B/GIPC1/ERC2/DRD3/DRD2/DOC2B/DAGLA/CPLX2/CPLX1/COLQ/CAMK2A/CADPS/CACNB2/APBA1/AGTPBP1/ADCY1	53	3.50909	1.5884
GO:0045927	positive regulation of growth	62/2933	259/18723	0.000316799	0.00672598	0.00554025	ZNF639/ZFPM2/WFS1/USP47/TGFBR2/TGFB2/TBX5/SYT4/SYT3/SYT17/SASH3/S100A9/RPTOR/RPS6KA3/RPS6KA1/RND2/RIMS1/RFTN1/RASAL1/PRKN/PPARD/PLS1/PLCB1/PAFAH1B1/NTN1/NRP1/NIPBL/NEDD4L/NDEL1/N6AMT1/MTPN/MEF2C/MACF1/LPAR3/LGI1/KLHL22/INSR/IGF1/HDGFL2/HAMP/GPAM/GOLGA4/GHRHR/GHRH/GHR/EZR/EXTL3/EXOSC9/ERBB4/ERBB2/EGFR/DSCAM/DRD2/DISC1/DIO3/CYFIP1/CXCR4/CXCL12/CDH4/BMPR2/BDNF/AVPR1A	62	3.49922	1.52811
GO:0030534	adult behavior	36/2933	130/18723	0.00032431	0.00686177	0.00565211	USP46/TMOD1/SNCG/SLITRK6/SLC1A2/SLC1A1/SHANK2/SEZ6/SEPTIN5/SDK1/PRKN/PREX2/PCDH17/PBX3/PAFAH1B1/OXR1/OTOG/OPRD1/NRXN3/NRXN1/NCSTN/HTR2A/FOXA2/FGF12/EN1/DRD3/DRD2/DAB1/CXCL12/CNTNAP2/CNTN2/CLCN3/CCND2/ASIP/ALK/AGTPBP1	36	3.48904	1.76776
GO:0001954	positive regulation of cell-matrix adhesion	20/2933	58/18723	0.000326927	0.00689347	0.00567821	TEK/SMAD3/S100A10/RIN2/PTPRJ/PTPN11/NRP1/MAP4K4/KDR/GSK3B/GFUS/FMN1/FERMT1/EPB41L5/DISC1/DAG1/CDK6/CDH13/CCR7/ABL1	20	3.48555	2.20123
GO:0043270	positive regulation of ion transport	65/2933	275/18723	0.000335197	0.00704372	0.00580198	WFS1/TRPC6/TRPC3/TRDN/TNFSF11/TESC/STXBP1/STRIT1/STK39/STIM1/STC1/STAC/SNX4/RYR2/RGS9/PTGES/PLCG2/PKP2/PDGFB/P2RY1/P2RX7/NPY2R/NKX2-5/MCHR1/MAP2K6/LRRC38/LPAR3/KCNQ1/KCNIP2/KCNH2/KCNC1/KCNA1/JPH2/ITGB1/IL13/HAP1/GPD1L/FGF14/FGF12/EPHB2/EDN3/DRD2/DNM2/DMD/DLG1/CXCL12/CRACR2A/CFTR/CEMIP/CASR/CAMK2A/CACNG3/CACNG2/CACNB2/CACNA2D1/CACNA1D/AVPR1A/ATP2B1/APLNR/ANO6/ANK3/ANK2/ADCYAP1R1/ACTN2/ABL1	65	3.4747	1.50884
GO:0009306	protein secretion	81/2933	359/18723	0.000336634	0.00704985	0.00580703	WLS/VSNL1/TVP23B/TVP23A/TMED10/TLR4/TIAM1/TGFB2/TGFB1/TCF7L2/TARDBP/SYT7/STXBP4/SNCG/SLC9B2/SLC16A1/RHBDD3/RFX3/REST/RAPGEF4/RAB8B/RAB8A/RAB3C/RAB11FIP2/PTPN23/PTPN11/PRKN/PRKCE/PPY/PPIA/PPARD/PCSK5/PAM/PAFAH1B1/OLFM2/NR1H4/NOS2/NKX6-1/NDUFAF2/MYH10/MAP4K4/LRP5/KCNB1/ISL1/IRS2/IRS1/IL1RN/IL13/IGF1/HNF1A/HMGN3/GPR68/GOLPH3/FRMD4A/FOXA2/FAM3D/FAM3B/EZR/EPHA5/EIPR1/EGFR/DRD3/DRD2/DOC2B/DNAJC1/DISP1/…	81	3.47284	1.4403
GO:0018108	peptidyl-tyrosine phosphorylation	84/2933	375/18723	0.000337784	0.00704995	0.00580711	TYRO3/TYK2/TGFB1/TGFA/TEK/SAMSN1/ROR2/ROR1/PTPRJ/PTPRC/PTPN11/PTK2/PRNP/PRKCE/PPP2CA/PLCG2/PECAM1/PDGFRA/PDGFD/PDGFB/PARP9/NTRK3/NTRK2/NTF3/NRP1/NRG1/NEURL1/NEK1/NCF1/MLST8/MAP2K6/MAP2K4/MAP2K2/LRP8/LRP4/KITLG/KDR/JAK1/ISL1/INSR/IL6R/IL22RA2/IL13/IGF1R/IGF1/ICAM1/HTR2A/HES1/GPRC5B/GHR/FYN/FLT3/FGFR1/FGF10/FER/FBXW7/ERCC6/ERBB4/ERBB2/EPHB2/EPHB1/EPHA8/EPHA7/EPHA5/EPHA3/EPHA2/EPHA10/ENPP2/EGFR/DUSP…	84	3.47136	1.42992
GO:0060350	endochondral bone morphogenesis	19/2933	54/18723	0.000341013	0.00706942	0.00582315	TSKU/TGFBR2/TEK/STC1/RUNX2/RARB/MMP16/MEF2C/GHR/FGF18/EXT2/EXT1/COL27A1/COL13A1/BPNT2/BMPR2/BMPR1B/ANXA6/ALPL	19	3.46723	2.24607
GO:1902893	regulation of pri-miRNA transcription by RNA polymerase II	19/2933	54/18723	0.000341013	0.00706942	0.00582315	YY1/TGFB2/TGFB1/TEAD1/SMAD3/SMAD1/REST/PPARD/POU5F1/PDGFB/NGFR/NFIB/MRTFA/KLF4/HDAC4/FOXO3/ETS1/BMP2/APLN	19	3.46723	2.24607
GO:0035136	forelimb morphogenesis	15/2933	38/18723	0.000342589	0.00707826	0.00583043	ZBTB16/WNT7A/TP63/TBX5/TBX3/RUNX2/RSPO2/OSR1/NIPBL/LNPK/FMN1/EN1/CACNA1C/ATRX/ALX4	15	3.46523	2.51983
GO:0003208	cardiac ventricle morphogenesis	23/2933	71/18723	0.000344205	0.00708786	0.00583834	ZFPM2/TNNT2/TGFBR2/TGFB2/TGFB1/TBX5/RYR2/POU4F1/PKP2/NRG1/NPY2R/NOG/NKX2-5/MEF2C/JAG1/ISL1/HEYL/HEY1/HEG1/GRHL2/FOXF1/FKBP1A/COL11A1	23	3.46318	2.06792
GO:0110151	positive regulation of biomineralization	18/2933	50/18723	0.000351231	0.0071982	0.00592923	TGFB1/SMAD3/PTN/P2RX7/OSR1/ODAPH/NELL1/MEF2C/GPM6B/CFTR/BMPR2/BMPR1B/BMP7/BMP2/ATP2B1/ANO6/ADGRV1/ACVR2A	18	3.45441	2.29808
GO:0021795	cerebral cortex cell migration	16/2933	42/18723	0.000353843	0.0071982	0.00592923	ZMIZ1/SLIT2/ROBO1/PAFAH1B1/NDEL1/LRP8/GLI3/FOXG1/FGF13/DIXDC1/DISC1/DAB2IP/DAB1/CDK5R2/BMERB1/ADGRG1	16	3.45119	2.43183
GO:0051090	regulation of DNA-binding transcription factor activity	96/2933	440/18723	0.000354101	0.0071982	0.00592923	ZC3H12A/ZBTB7A/WWP2/WFS1/UBE2V1/TRIM62/TRIB1/TRAPPC9/TRAF5/TRAF1/TNFSF11/TLR4/TCF7L2/TBXT/TAF1/STK3/SMAD3/SLCO3A1/SGK3/SFRP5/S100A9/ROR1/RBCK1/PTGIS/PRNP/PRMT2/PRKCQ/PRKCI/PRKCB/PPIA/PPARGC1A/POU4F1/PLPP3/PLCG2/PKHD1/OPRD1/NWD1/NOD1/NLRC5/NKX6-1/NHLH2/MTPN/MTDH/MBTPS2/MAP3K7/LRP8/LRP6/LRP5/KRAS/KLF4/ITCH/IL1RAP/IL18RAP/ICAM1/HMGA2/HEYL/HES1/HDAC4/FZD4/FZD2/FZD1/FOXA2/FLOT2/FER/FANK1/FAF1/EZH2/ESR…	96	3.45087	1.39278
GO:0007097	nuclear migration	10/2933	20/18723	0.000354641	0.0071982	0.00592923	TMEM201/SYNE3/SLIT1/PCM1/PAFAH1B1/NTN1/HOOK3/FHOD1/FBXW11/DOCK7	10	3.45021	3.19178
GO:0050919	negative chemotaxis	17/2933	46/18723	0.000356086	0.0071982	0.00592923	SLIT3/SLIT2/SLIT1/SEMA6D/SEMA6B/SEMA6A/SEMA4B/SEMA4A/SEMA3D/SEMA3A/ROBO2/ROBO1/PLXNA4/NTN1/NRG3/NRG1/EPHA7	17	3.44844	2.35914
GO:0032970	regulation of actin filament-based process	88/2933	397/18723	0.000356578	0.0071982	0.00592923	TTC8/TRIOBP/TNNT2/TMOD1/TJP1/TENM1/TEK/TACSTD2/SYNPO/STC1/SPTB/SPTAN1/SPIRE1/SMAD3/SLIT2/S100A10/RYR2/RND3/RND2/RHOH/RHOB/PRKN/PRKCE/PREX1/PPM1E/PKP2/PIK3R1/PHLDB2/PDGFRA/PDE4D/PDE4B/PAM/PAK3/NTRK3/NTF3/NRP1/MTSS1/MTPN/MLST8/LIMCH1/LIMA1/LATS1/IQGAP2/ICAM1/GRB2/GPM6B/FMN1/FHOD1/FGF13/FER/FCHSD2/FAM107A/EPHA5/EPHA3/DLG1/DLC1/DIXDC1/CYFIP1/CXCL12/CTNNA2/CSF1R/CRACD/CORO1A/CNN2/CELSR1/CDC42EP3/CDC42…	88	3.44785	1.415
GO:0043547	positive regulation of GTPase activity	61/2933	255/18723	0.000359315	0.00722974	0.00595521	TIAM1/TBC1D7/TBC1D5/TBC1D4/SYDE2/SIPA1L3/SIPA1L2/SIPA1L1/S100A10/RSU1/RGS8/RGS6/RASGRP1/RAPGEF6/RAPGEF2/RAPGEF1/RAP1GAP2/RALGAPA2/RABGAP1L/RAB11FIP2/PREX1/PICALM/NTRK3/NTF3/NDEL1/MTSS2/MAPRE2/MAP4K4/ITGB1/IQSEC1/ICAM1/GSK3B/GNAO1/EZH2/EVI5L/ERBB2/EPHA2/DOCK8/DOCK7/DENND1B/DENND1A/CXCL13/CHN2/CHN1/CD40/CCR7/BCAS3/BCAR3/ASAP1/ARHGEF5/ARHGEF26/ARHGEF19/ARHGAP6/ARHGAP29/ARHGAP27/ARHGAP24/ARHGAP22/ARH…	61	3.44452	1.52705
GO:0032874	positive regulation of stress-activated MAPK cascade	35/2933	126/18723	0.000365737	0.00733499	0.0060419	ZNF622/ZC3H12A/WNT7B/WNT7A/TRAF5/TRAF1/TNIK/TNFSF11/TLR4/TGFB2/STK39/STK3/SH3RF1/SEMA3A/SCIMP/SASH1/RELL1/RASGRP1/PLCB1/PJA2/NOD1/NCF1/MID1/MBIP/MAP3K4/MAP3K3/GDF6/GADD45G/FZD7/EDA2R/DUSP22/DAB2IP/CRACR2A/CCR7/BMP2	35	3.43683	1.77321
GO:0035235	ionotropic glutamate receptor signaling pathway	12/2933	27/18723	0.00036771	0.00735062	0.00605478	TIAM1/GRIN3A/GRIN2B/GRIN2A/GRIK4/GRIK3/GRIK2/GRID2/GRID1/GRIA4/GRIA1/CPEB4	12	3.43449	2.83714
GO:0035592	establishment of protein localization to extracellular region	81/2933	360/18723	0.000368913	0.0073508	0.00605492	WLS/VSNL1/TVP23B/TVP23A/TMED10/TLR4/TIAM1/TGFB2/TGFB1/TCF7L2/TARDBP/SYT7/STXBP4/SNCG/SLC9B2/SLC16A1/RHBDD3/RFX3/REST/RAPGEF4/RAB8B/RAB8A/RAB3C/RAB11FIP2/PTPN23/PTPN11/PRKN/PRKCE/PPY/PPIA/PPARD/PCSK5/PAM/PAFAH1B1/OLFM2/NR1H4/NOS2/NKX6-1/NDUFAF2/MYH10/MAP4K4/LRP5/KCNB1/ISL1/IRS2/IRS1/IL1RN/IL13/IGF1/HNF1A/HMGN3/GPR68/GOLPH3/FRMD4A/FOXA2/FAM3D/FAM3B/EZR/EPHA5/EIPR1/EGFR/DRD3/DRD2/DOC2B/DNAJC1/DISP1/…	81	3.43308	1.4363
GO:1903522	regulation of blood circulation	61/2933	256/18723	0.000400918	0.00796276	0.006559	ZC3H12A/TRDN/TNNT2/THRB/TGFB2/TBX5/TBX18/TACR3/STC1/SMTNL2/SLC8A3/SLC1A1/SEMA3A/RYR2/RNLS/PKP2/PDE4D/PDE4B/NKX2-5/MEF2A/KCNQ1/KCNN2/KCNJ5/KCNIP2/KCNH6/KCNH2/ISL1/ICAM1/HTR2A/HDAC4/GPD1L/GNAO1/FGF13/EPAS1/EGFR/EDN3/ECE1/DRD2/DOCK5/DOCK4/DMD/DLG1/DES/CXADR/CORIN/CHRM3/CELF2/CASR/CACNB2/CACNA2D1/CACNA1H/CACNA1D/CACNA1C/BMPR2/AVPR1A/ATP2B2/ATP2B1/APLN/ANK2/AGTR2/ADA	61	3.39694	1.52108
GO:1902414	protein localization to cell junction	28/2933	94/18723	0.000402465	0.00796778	0.00656314	ZDHHC2/WNT7A/TJP1/RAPSN/RAB8A/PECAM1/NSG1/NRXN1/NLGN1/NECTIN3/NECTIN1/MPP7/LGI1/JAK1/HEG1/GRIP2/GRIN2A/GPC6/DLG2/DLG1/DAG1/CPLX1/CLSTN3/CLSTN1/CDH5/CACNG3/CACNG2/ARHGEF18	28	3.39527	1.90149
GO:0003007	heart morphogenesis	59/2933	246/18723	0.000413946	0.00816879	0.00672871	ZMIZ1/ZIC3/ZFPM2/ZFPM1/TNNT2/TGFBR2/TGFB2/TGFB1/TEK/TBXT/TBX5/TBX3/TAB1/SMAD3/SLIT3/SLIT2/RYR2/RYR1/ROBO2/ROBO1/PTK2/POU4F1/PLXND1/PKP2/PARVA/NRP1/NRG1/NPY2R/NOG/NKX2-5/NIPBL/MKS1/MICAL2/MEF2C/JAG1/ISL1/INSR/HEYL/HEY1/HES1/HEG1/GRHL2/FZD2/FOXF1/FKBP1A/FHL2/EYA1/EXT1/DLC1/COL11A1/CLDN5/BMPR2/BMP7/BMP2/ASXL1/APLNR/ADGRG6/ADAMTS1/ACTC1	59	3.38306	1.53102
GO:0090162	establishment of epithelial cell polarity	13/2933	31/18723	0.000421986	0.00830085	0.00683749	TTC8/SIPA1L3/PARD3/OPHN1/MSN/HES1/GOLPH3/FRMD4B/FRMD4A/FOXF1/FERMT1/CYTH1/ARF6	13	3.3747	2.67698
GO:0060291	long-term synaptic potentiation	29/2933	99/18723	0.000436032	0.00854984	0.00704258	ZDHHC2/TNR/SYT12/SLC8A3/SLC24A2/SLC24A1/SLC1A1/SHANK2/SCGN/S100B/RASGRF2/PTN/PRNP/NTRK2/NSG1/NLGN1/NCSTN/ITPR3/IGSF11/GSK3B/GRIN2B/GRIN2A/FAM107A/EPHB2/DRD2/CX3CR1/ADCY8/ADCY1/ABL1	29	3.36048	1.86993
GO:0070372	regulation of ERK1 and ERK2 cascade	71/2933	309/18723	0.000440794	0.00861577	0.00709689	TNFSF11/TLR4/TIMP3/TIAM1/TGFB1/TEK/STYX/SPRY4/SPRY2/SPRED1/SLC30A10/SEMA6A/SCIMP/RASGRP1/RAPGEF2/RANBP9/PTPRR/PTPRC/PTPN11/PLA2G5/PKHD1/PDGFRA/PDGFD/PDGFB/P2RY1/NRP1/NRG1/NOD1/NECAB2/MARCO/KLF4/KDR/IGF1/ICAM1/HTR2A/HCRTR1/GAREM1/FSHR/FGF4/FGF21/FGF18/FGF10/FGF1/FBXW7/FBLN1/EZR/ERBB4/ERBB2/EPHB2/EPHB1/EPHA7/EPHA2/EGFR/DUSP29/DUSP10/DSTYK/DRD2/DLG1/DAB2IP/CSF1R/CD44/CD4/CCR7/CASR/CAMK2N1/BMPER/BMP2…	71	3.35576	1.46677
GO:0038066	p38MAPK cascade	19/2933	55/18723	0.000445304	0.008649	0.00712426	ZFP36L1/ZC3H12A/ULK4/STK39/SASH1/RELL1/PJA2/NCF1/MAPKAPK2/MAP3K4/MAP3K3/GDF6/GADD45G/EZR/DUSP10/DLG1/DAB2IP/CYLD/BMP2	19	3.35134	2.20523
GO:0061614	pri-miRNA transcription by RNA polymerase II	19/2933	55/18723	0.000445304	0.008649	0.00712426	YY1/TGFB2/TGFB1/TEAD1/SMAD3/SMAD1/REST/PPARD/POU5F1/PDGFB/NGFR/NFIB/MRTFA/KLF4/HDAC4/FOXO3/ETS1/BMP2/APLN	19	3.35134	2.20523
GO:0008016	regulation of heart contraction	51/2933	206/18723	0.000451472	0.00874123	0.00720024	ZC3H12A/TRDN/TNNT2/THRB/TGFB2/TBX5/TBX18/TACR3/STC1/SLC8A3/SLC1A1/SEMA3A/RYR2/RNLS/PKP2/PDE4D/PDE4B/NKX2-5/MEF2A/KCNQ1/KCNN2/KCNJ5/KCNIP2/KCNH6/KCNH2/ISL1/HDAC4/GPD1L/GNAO1/FGF13/EPAS1/EDN3/DRD2/DMD/DLG1/DES/CXADR/CORIN/CELF2/CACNB2/CACNA2D1/CACNA1H/CACNA1D/CACNA1C/AVPR1A/ATP2B2/ATP2B1/APLN/ANK2/AGTR2/ADA	51	3.34537	1.5804
GO:0030323	respiratory tube development	46/2933	181/18723	0.000455025	0.00878241	0.00723415	ZIC3/ZFPM2/WNT7B/THRB/TGFBR2/TBX5/TAB1/STRA6/SPRY2/SPDEF/SPARC/SP3/RXFP1/RSPO2/PTN/PTGES3/PDGFRA/PCSK5/NOG/NFIB/MAN1A2/KRAS/KLF2/IL13/HES1/HEG1/GRHL2/GLI3/GLI2/FOXF1/FGF18/FGF10/FGF1/FBXW7/EXT1/EPAS1/EP300/EGFR/DPPA4/DAG1/CELSR1/CEBPA/BMPR2/ATP7A/ASXL1/ADA	46	3.34196	1.62234
GO:0021955	central nervous system neuron axonogenesis	14/2933	35/18723	0.000457603	0.00880456	0.0072524	TSKU/SLIT2/PLXNA4/PAFAH1B1/NFIB/NDEL1/GLI2/EPHB2/EPHB1/DCLK1/DCC/CDH11/B4GALT6/B4GALT5	14	3.33951	2.55343
GO:0007613	memory	33/2933	118/18723	0.000464662	0.00887156	0.00730759	SORCS3/SLC8A3/SLC24A2/SLC1A1/S100B/RCAN1/PTN/PTCHD1/PRNP/PLCB1/PJA2/PAK5/NTF3/KCNK10/JPH3/ITPR3/INSR/HTR2A/GRIN2A/GRIA1/FGF13/DRD2/CX3CR1/CUX2/CSMD1/CCND2/CAMK4/BRINP1/BDNF/ATXN1/ADGRF1/ADCY8/ADCY1	33	3.33286	1.78523
GO:0021697	cerebellar cortex formation	11/2933	24/18723	0.000467078	0.00887156	0.00730759	WNT7A/WHRN/RORA/PTPN11/OPHN1/MTPN/KNDC1/GRID2/CBLN1/ATP7A/AGTPBP1	11	3.33061	2.9258
GO:0021801	cerebral cortex radial glia-guided migration	11/2933	24/18723	0.000467078	0.00887156	0.00730759	ZMIZ1/PAFAH1B1/LRP8/GLI3/FOXG1/DISC1/DAB2IP/DAB1/CDK5R2/BMERB1/ADGRG1	11	3.33061	2.9258
GO:0022030	telencephalon glial cell migration	11/2933	24/18723	0.000467078	0.00887156	0.00730759	ZMIZ1/PAFAH1B1/LRP8/GLI3/FOXG1/DISC1/DAB2IP/DAB1/CDK5R2/BMERB1/ADGRG1	11	3.33061	2.9258
GO:0042698	ovulation cycle	22/2933	68/18723	0.000468289	0.00887156	0.00730759	TYRO3/TGFB2/SLIT3/SLIT2/ROBO2/PTN/PDGFRA/PAM/NHLH2/NCOR2/MAP2K6/INHBA/FZD4/FSHR/FOXO3/ETS1/ESR1/EGFR/BMPR1B/AXL/ARRB1/ADAMTS1	22	3.32949	2.06527
GO:0021587	cerebellum morphogenesis	15/2933	39/18723	0.000476757	0.00895857	0.00737925	WNT7A/WHRN/RORA/PTPN11/OPHN1/MTPN/KNDC1/KIF14/GRID2/GLI2/DAB1/CBLN1/ATP7A/AGTPBP1/ABL1	15	3.3217	2.45522
GO:0031641	regulation of myelination	17/2933	47/18723	0.000477247	0.00895857	0.00737925	TNFRSF21/TNFRSF1B/TG/TENM4/S100B/RARB/PTN/PARD3/LPIN1/KIF14/JAM2/EIF2AK3/EGR2/DLG1/DAG1/CYFIP1/CTSC	17	3.32126	2.30895
GO:1900744	regulation of p38MAPK cascade	17/2933	47/18723	0.000477247	0.00895857	0.00737925	ZC3H12A/ULK4/STK39/SASH1/RELL1/PJA2/NCF1/MAP3K4/MAP3K3/GDF6/GADD45G/EZR/DUSP10/DLG1/DAB2IP/CYLD/BMP2	17	3.32126	2.30895
GO:0006936	muscle contraction	78/2933	347/18723	0.000483006	0.00902352	0.00743276	ZC3H12A/TRDN/TPM3/TNNT2/TMOD1/TBX3/TACR3/SULF2/SULF1/STRIT1/STC1/STAC/SOD1/SNTB1/SMTN/SLMAP/SLC8A3/SCNN1B/RYR2/RYR1/PPP1R12B/PKP2/PDE4D/PDE4B/NPY2R/NMUR2/NKX2-5/NEDD4L/MYOM3/MYOM2/MYL9/MYH11/MYBPC1/MB/MAP2K6/KCNQ1/KCNN2/KCNMA1/KCNJ5/KCNIP2/KCNH2/KCNA1/HTR7/HTR2A/HDAC4/GUCY1A1/GRIP2/GPD1L/GNAO1/FGF13/FGF12/EDNRA/EDN3/DTNA/DRD2/DOCK5/DOCK4/DMD/DLG1/DES/CXCR4/CNN1/CHRNA1/CHRM3/CALD1/CALCRL/CACNB2/CA…	78	3.31605	1.43492
GO:0007044	cell-substrate junction assembly	28/2933	95/18723	0.00048657	0.00902352	0.00743276	THBS1/TEK/SORBS1/SMAD3/S100A10/PTPRJ/PTPRA/PTPN11/PTK2/PHLDB2/NRP1/MAP4K4/MACF1/LIMCH1/KDR/GPM6B/FMN1/FAM107A/EPHA3/EPB41L5/DUSP22/DST/DLC1/BCAS3/ARHGAP6/ACTN2/ACTN1/ABL1	28	3.31286	1.88147
GO:0008593	regulation of Notch signaling pathway	28/2933	95/18723	0.00048657	0.00902352	0.00743276	ZMIZ1/ZBTB7A/WWP2/TSPAN5/TP63/TM2D3/TGFB2/TCIM/SLC35C1/ROBO2/ROBO1/PRKCI/PRAG1/POSTN/NIBAN2/NEURL1/MFNG/JAG1/HIF1AN/HEY1/HES1/FGF10/FBXW7/DLK1/BMP7/BMP2K/ARRB1/AAK1	28	3.31286	1.88147
GO:1901379	regulation of potassium ion transmembrane transport	28/2933	95/18723	0.00048657	0.00902352	0.00743276	WWP2/STK39/PRNP/NETO2/NEDD4L/MIR30D/LRRC38/KCNQ1/KCNN2/KCNIP3/KCNIP2/KCNIP1/KCNH2/KCNG1/KCNC1/KCNAB1/KCNA1/ITGB1/EDN3/DPP6/DPP10/DNM2/DLG1/CACNA1D/ANO6/ANK3/ANK2/ACTN2	28	3.31286	1.88147
GO:0021675	nerve development	24/2933	77/18723	0.000491241	0.0090828	0.00748159	SULF2/SULF1/SLITRK6/SLC24A4/SEMA3A/POU4F3/POU4F1/PLXNA4/PAX2/NTF3/NRP1/NGFR/NAV2/LRIG2/LRIG1/ISL1/HES1/GLI3/EXT1/EPHB2/EPHB1/EGR2/DAG1/BDNF	24	3.30871	1.98968
GO:0006493	protein O-linked glycosylation	26/2933	86/18723	0.000495827	0.00912799	0.00751881	TRAK1/TMTC3/TMTC2/TMTC1/ST8SIA6/ST6GAL1/ST3GAL1/SLC35C1/PGM3/OGT/LARGE1/GXYLT1/GCNT4/GALNT3/GALNT2/GALNT18/GALNT16/GALNT15/GALNT14/GALNT13/GALNT10/FKRP/EOGT/C1GALT1/B4GALT5/B3GNT6	26	3.30467	1.92992
GO:0043266	regulation of potassium ion transport	31/2933	109/18723	0.00049665	0.00912799	0.00751881	WWP2/STK39/PRNP/NETO2/NEDD4L/MIR30D/LRRC38/KCNQ1/KCNN2/KCNIP3/KCNIP2/KCNIP1/KCNH2/KCNG1/KCNC1/KCNAB1/KCNA1/ITGB1/HTR2A/EDN3/DRD3/DRD2/DPP6/DPP10/DNM2/DLG1/CACNA1D/ANO6/ANK3/ANK2/ACTN2	31	3.30395	1.81551
GO:0001885	endothelial cell development	21/2933	64/18723	0.000505234	0.00925586	0.00762414	TNMD/TJP1/STC1/RAPGEF2/RAPGEF1/PTPRS/PPP1R16B/PLCB1/PECAM1/PDE4D/MSN/ICAM1/HEG1/EZR/COL22A1/COL15A1/CLDN5/CLDN1/CDH5/ARHGEF26/ADD1	21	3.29651	2.09461
GO:0097305	response to alcohol	60/2933	253/18723	0.000506614	0.00925586	0.00762414	USP46/TGFBR2/TGFB1/SPARC/SOD2/SOD1/SLIT3/SLIT2/SCNN1G/SCNN1B/PTGFR/PRKCE/PENK/NTRK3/NEFL/LRP8/LRP6/LARP1/LANCL2/KLF4/KLF2/ITPR2/INHBA/IL13/IGFBP7/ICAM1/HTR1B/HAMP/H6PD/GRIN3A/GRIN2B/GRIN2A/GOT2/GOLPH3/GNAI1/GLRA2/GLB1/GGH/FYN/FOXO3/FECH/DRD2/DNMT3A/DAG1/CPT1A/CLDN5/CLDN1/CFTR/CCR7/BRCA1/AVPR1A/ATP2B1/ADCYAP1R1/ADCY8/ADCY5/ADCY2/ADCY1/ACTR2/ACTC1/ACACA	60	3.29532	1.51389
GO:0030324	lung development	45/2933	177/18723	0.00051689	0.0094089	0.0077502	ZIC3/ZFPM2/WNT7B/THRB/TGFBR2/TBX5/TAB1/STRA6/SPRY2/SPDEF/SPARC/SP3/RXFP1/RSPO2/PTN/PTGES3/PDGFRA/NOG/NFIB/MAN1A2/KRAS/KLF2/IL13/HES1/HEG1/GRHL2/GLI3/GLI2/FOXF1/FGF18/FGF10/FGF1/FBXW7/EXT1/EPAS1/EP300/EGFR/DPPA4/DAG1/CELSR1/CEBPA/BMPR2/ATP7A/ASXL1/ADA	45	3.2866	1.62294
GO:0060401	cytosolic calcium ion transport	46/2933	182/18723	0.000518047	0.0094089	0.0077502	TRPM1/TRPC3/TRDN/TPCN1/SLC8A3/SLC24A4/SLC24A2/SLC24A1/RYR3/RYR2/RYR1/RGS9/PTPRC/PRNP/PRKCE/PLCG2/PDE4D/P2RX7/NALF2/NALF1/MCOLN2/JPH3/JPH2/JPH1/ITPR3/ITPR2/IL13/HTR2A/HAP1/GRIN2B/GRIN2A/FYN/FKBP1A/FASLG/DRD2/DMD/CORO1A/CEMIP/CCR7/CACNA2D1/CACNA1C/ATP2B1/APLNR/ANK2/ADCYAP1R1/ABL1	46	3.28563	1.61343
GO:0007517	muscle organ development	74/2933	327/18723	0.000541607	0.00978597	0.0080608	ZFPM2/ZFPM1/TNNT2/TLL2/TGFB2/TGFB1/TCF12/STRA6/SMTN/SMAD3/SGCD/SGCB/S100B/RYR2/RYR1/RCAN1/RBFOX1/POU4F1/POPDC3/PKP2/PAX7/NRG1/NR1D2/NOG/NKX2-5/NIBAN2/NEURL1/MYOM2/MYMK/MTPN/MRAS/MEOX2/MEF2C/MEF2A/LARGE1/KMT5B/KCNAB1/JPH2/JPH1/ISL1/IGF1/HIVEP3/HEYL/HEG1/HDAC4/GSC/FZD2/FOXN2/FOXK1/FKBP1A/FGF3/EVC/ETV1/EPHB1/EP300/EGR2/DMRTA2/DMD/DISP1/DCN/DAG1/COL6A3/COL19A1/COL11A1/CHRNA1/CHODL/CHD2/CENPF/CD164/CA…	74	3.26632	1.4446
GO:0015833	peptide transport	62/2933	264/18723	0.000541987	0.00978597	0.0080608	VSNL1/TNFSF11/TIAM1/TCF7L2/TARDBP/SYT7/STXBP4/SLC9B2/SLC16A10/SLC16A1/SLC15A1/SLC13A3/RFX3/REST/RAPGEF4/RAB8B/RAB1A/RAB11FIP2/PTPN11/PRKN/PRKCE/PPARD/NR1H4/NPY2R/NOS2/NKX6-1/NDUFAF2/MAP4K4/LRP5/KCNB1/ISL1/IRS2/IRS1/IL1RN/HNF1A/HMGN3/GPR68/GHRHR/GHRH/FOXA2/FAM3D/FAM3B/EPHA5/EIPR1/EGFR/EDN3/DRD2/DOC2B/DISP1/CPT1A/CPLX1/CFTR/CDH17/CASR/CAMK2N1/APLN/ANO1/AIMP1/ADCY8/ADCY5/ABCG1/ABCC1	62	3.26601	1.49917
GO:0050920	regulation of chemotaxis	54/2933	223/18723	0.000555827	0.0100065	0.00824246	TIAM1/THBS1/TGFB1/STK39/SMOC2/SMAD3/SLIT2/SEMA6D/SEMA6B/SEMA6A/SEMA4B/SEMA4A/SEMA3D/SEMA3A/ROBO2/ROBO1/RIN3/PTN/PTK2/PLXNA4/PDGFRA/PDGFD/PDGFB/NTRK3/NTF3/NRP1/NOVA2/KDR/IL6R/IL16/FGFR1/FGF4/FGF18/FGF10/FGF1/FEZF2/EFNB2/EDN3/DSCAM/DAPK2/CXCR4/CXCL13/CXCL12/CX3CR1/CSF1R/CMKLR1/CDH13/CCR7/CASR/CAMK1D/C5/BMPR2/ANO6/ADGRA2	54	3.25506	1.5458
GO:0050905	neuromuscular process	39/2933	148/18723	0.000558593	0.010027	0.00825932	TNR/TMEM150C/STRIT1/STRA6/STAC/SPART/SLITRK6/SLC8A3/RBFOX2/RBFOX1/PRKN/POU4F3/POU4F1/PNKD/PENK/PCDH15/PAFAH1B1/NRXN1/NEFL/MYO7A/MB/KCNQ1/KCNH1/KCNA1/JPH3/IGDCC3/GRIN3A/GRIN2A/GRID2/FGF12/DRD3/DRD2/DMD/CTNNA2/CSMD1/CHRNA1/AGTPBP1/ADCY5/ABL1	39	3.2529	1.68216
GO:0018209	peptidyl-serine modification	76/2933	338/18723	0.00056085	0.0100382	0.00826858	VRK1/TNKS1BP1/TLK2/TLK1/TGFBR2/TGFB1/TENM1/TAF1/STK4/STK39/STK32C/STK32B/STK32A/SPRY2/SMYD3/SLC1A1/SH2D3C/SGK3/RPTOR/RPS6KA3/RPS6KA2/RPS6KA1/PRKG2/PRKCQ/PRKCI/PRKCE/PRKCB/PLCL2/PIKFYVE/PDGFB/PDE4D/PAQR3/OPRD1/NTRK3/NTRK2/NTF3/NSD1/NEK6/NAA11/MKNK1/MAST4/MAST2/MARK2/MARK1/MAPKAPK2/MAPKAP1/MAP2K2/LMTK2/LATS1/HMGA2/GSK3B/GPD1L/GALNT3/GALNT2/GALNT16/GALNT13/EIF2AK3/EGFR/EGFLAM/DOCK7/DMD/DCN/DCLK3/DCL…	76	3.25115	1.43536
GO:0042886	amide transport	69/2933	301/18723	0.000563396	0.0100546	0.00828205	VSNL1/UPK3A/TNFSF11/TIAM1/TCF7L2/TARDBP/SYT7/STXBP4/SLC9B2/SLC27A1/SLC16A10/SLC16A1/SLC15A1/SLC14A2/SLC13A3/RFX3/REST/RAPGEF4/RAB8B/RAB1A/RAB11FIP2/PTPN11/PRKN/PRKCE/PPARD/PLTP/NR1H4/NPY2R/NOS2/NKX6-1/NDUFAF2/MAP4K4/LRP5/KCNB1/ISL1/IRS2/IRS1/IL1RN/HNF1A/HMGN3/GPR68/GHRHR/GHRH/FOXA2/FOLR3/FAM3D/FAM3B/EPHA5/EIPR1/EGFR/EDN3/DRD2/DOC2B/DISP1/CPT1A/CPLX1/CFTR/CDH17/CASR/CAMK2N1/AQP9/APLN/ANO1/AIMP1/AD…	69	3.24919	1.46334
GO:0030166	proteoglycan biosynthetic process	19/2933	56/18723	0.000576131	0.0101932	0.00839624	XYLT1/UST/TCF7L2/NDST1/IGF1/HS6ST2/HS3ST5/HS2ST1/EXTL3/EXT2/EXT1/DSEL/CYTL1/CHST9/CHST8/CHST15/CHST11/BMPR2/BMPR1B	19	3.23948	2.16585
GO:0042733	embryonic digit morphogenesis	19/2933	56/18723	0.000576131	0.0101932	0.00839624	ZBTB16/WNT7A/TBX3/ROR2/OSR1/NOG/MKS1/LRP5/LRP4/LNPK/GRHL2/GLI3/GLI2/FREM2/ECE1/CHST11/BPNT2/BCL2L11/ALX4	19	3.23948	2.16585
GO:0090175	regulation of establishment of planar polarity	19/2933	56/18723	0.000576131	0.0101932	0.00839624	ZNRF3/WNT7A/TIAM1/SMURF2/ROR2/ROR1/PRICKLE2/PRICKLE1/PKHD1/MLLT3/MKS1/MAGI2/GPC6/FZD7/FZD2/CELSR2/CELSR1/ARHGEF19/ABL1	19	3.23948	2.16585
GO:0003177	pulmonary valve development	10/2933	21/18723	0.000582326	0.0102085	0.00840884	TNFRSF1B/TGFB2/STRA6/SLIT2/ROBO2/ROBO1/JAG1/HEYL/HEY1/BMPR2	10	3.23483	3.03979
GO:0008090	retrograde axonal transport	10/2933	21/18723	0.000582326	0.0102085	0.00840884	SOD1/PAFAH1B1/NEFL/NDEL1/HAP1/FBXW11/DST/DLG2/AGTPBP1/AGBL4	10	3.23483	3.03979
GO:0021533	cell differentiation in hindbrain	10/2933	21/18723	0.000582326	0.0102085	0.00840884	WNT7A/RORA/OPHN1/NOG/MTPN/KNDC1/GRID2/CBLN1/ATP7A/AGTPBP1	10	3.23483	3.03979
GO:0042472	inner ear morphogenesis	28/2933	96/18723	0.000585744	0.0102085	0.00840884	WHRN/TTC39C/TRIOBP/TBX18/SPRY2/SOD1/SLITRK6/ROR2/POU4F3/POU3F4/PLS1/PAX2/NTN1/MYO7A/MYO6/MYO3B/MYO3A/LRIG3/LRIG1/KCNQ1/INSIG1/GLI2/FZD2/FOXG1/FGF10/EYA1/EPHB2/COL11A1	28	3.23229	1.86187
GO:1901655	cellular response to ketone	28/2933	96/18723	0.000585744	0.0102085	0.00840884	TRERF1/SMYD3/SCNN1G/SCNN1B/PTGFR/PRKCE/POSTN/MSN/LARP1/KLF4/KLF2/ICAM1/GOLPH3/GNAI1/FOXO3/FOXO1/FECH/EGFR/CFTR/ATP2B1/AR/AKR1B1/AGTR2/ADCY8/ADCY5/ADCY2/ADCY1/ACACA	28	3.23229	1.86187
GO:1904377	positive regulation of protein localization to cell periphery	22/2933	69/18723	0.000587085	0.0102085	0.00840884	ZDHHC2/STAC/SORBS1/RAB11FIP2/PRNP/PRKCI/PRKCE/PLS1/PIK3R1/ITGB1/GNAI1/EZR/EPHB2/EPHA3/EPHA2/EPB41L2/EPB41/EGFR/DPP10/DLG1/CACNG2/ARF6	22	3.2313	2.03534
GO:0035725	sodium ion transmembrane transport	45/2933	178/18723	0.000588601	0.0102085	0.00840884	TPCN1/TESC/STK39/SLMAP/SLC9B2/SLC9A9/SLC9A8/SLC8A3/SLC6A6/SLC6A20/SLC6A17/SLC6A15/SLC6A14/SLC6A13/SLC6A11/SLC4A5/SLC34A2/SLC28A3/SLC24A4/SLC24A3/SLC24A2/SLC24A1/SLC12A1/SCNN1G/SCNN1B/SCNN1A/PTPN3/PRKCE/OSR1/NETO2/NEDD4L/KCNQ1/HECW2/GPD1L/FGF14/FGF13/FGF12/DRD3/DNM2/DMD/DLG1/CACNA1I/CACNA1H/ANO6/ANK3	45	3.23018	1.61382
GO:0007193	adenylate cyclase-inhibiting G protein-coupled receptor signaling pathway	24/2933	78/18723	0.000605612	0.0104701	0.00862434	RXFP2/P2RY1/OPRD1/NPY2R/NPR3/MCHR1/MARCO/HTR1E/HTR1B/HRH4/GRM8/GRM7/GRM4/GRM3/GRM1/GRIK3/GNAI1/EDNRA/DRD3/DRD2/CHRM3/CASR/AKAP12/ADCY5	24	3.21781	1.96417
GO:0060071	Wnt signaling pathway, planar cell polarity pathway	18/2933	52/18723	0.000607087	0.0104701	0.00862434	ZNRF3/WNT7A/TIAM1/SMURF2/ROR2/ROR1/PRICKLE2/PRICKLE1/MLLT3/MKS1/MAGI2/GPC6/FZD7/FZD2/CELSR2/CELSR1/ARHGEF19/ABL1	18	3.21675	2.2097
GO:0021799	cerebral cortex radially oriented cell migration	13/2933	32/18723	0.000609543	0.0104831	0.00863504	ZMIZ1/PAFAH1B1/NDEL1/LRP8/GLI3/FOXG1/DIXDC1/DISC1/DAB2IP/DAB1/CDK5R2/BMERB1/ADGRG1	13	3.215	2.59332
GO:0048645	animal organ formation	21/2933	65/18723	0.000637591	0.0108854	0.00896638	TP63/TGFBR2/TBX5/SULF1/ROBO2/ROBO1/PAX2/NOG/MKS1/MEF2C/ISL1/HES1/GLI3/GLI2/FGF10/FGF1/EYA1/EXT1/BMP7/BMP2/AR	21	3.19546	2.06238
GO:0014046	dopamine secretion	14/2933	36/18723	0.000641772	0.0108854	0.00896638	SYT7/SYT4/SYT3/SYT17/SYT12/SYT10/SNCG/PRKN/NPY2R/HTR2A/HTR1B/DRD3/DRD2/CXCL12	14	3.19262	2.4825
GO:0014059	regulation of dopamine secretion	14/2933	36/18723	0.000641772	0.0108854	0.00896638	SYT7/SYT4/SYT3/SYT17/SYT12/SYT10/SNCG/PRKN/NPY2R/HTR2A/HTR1B/DRD3/DRD2/CXCL12	14	3.19262	2.4825
GO:0038179	neurotrophin signaling pathway	14/2933	36/18723	0.000641772	0.0108854	0.00896638	SPRY2/RAPGEF2/RAPGEF1/PTPN11/NTRK3/NTRK2/NTF3/MAGI2/KIDINS220/HAP1/CYFIP1/CORO1A/BDNF/AGTR2	14	3.19262	2.4825
GO:1903539	protein localization to postsynaptic membrane	14/2933	36/18723	0.000641772	0.0108854	0.00896638	ZDHHC2/RAPSN/RAB8A/NSG1/LGI1/GRIP2/GRIN2A/GPC6/DLG1/DAG1/CPLX1/CLSTN1/CACNG3/CACNG2	14	3.19262	2.4825
GO:0070997	neuron death	80/2933	361/18723	0.000648801	0.010945	0.00901547	WFS1/USP53/UNC5B/TYRO3/TP63/TP53BP2/TOX3/TNFRSF21/TNFRSF1B/TLR4/THRB/TGFB2/STXBP1/SOD2/SOD1/SNCG/SLC30A10/SLC1A1/RETREG1/REST/RAPSN/PRNP/PRKN/PRKCI/PPARGC1A/POU4F3/POU4F1/PICALM/PAK3/OXR1/NTRK2/NTF3/NRP1/NLRP1/NGFR/NENF/NEFL/NCSTN/MEF2C/MAX/MAP2K4/KRAS/KIF14/KCNB1/ITGA1/ISL1/INPP5A/IL13/HDAC4/GSK3B/GRM4/GRIN2B/GRID2/GHR/GBE1/FYN/FOXO3/FOXB1/FGF21/FBXW7/FASLG/EPHB1/EPHA7/EN1/EFNB2/DIO3/DHCR24/DCC/…	80	3.18789	1.41464
GO:0048806	genitalia development	16/2933	44/18723	0.000648841	0.010945	0.00901547	TYRO3/TP63/TBX3/STRA6/ROR2/PTPN11/PDGFRA/NIPBL/GREB1L/FOXF2/FGF10/ESR1/DHCR24/AXL/ASB1/AR	16	3.18786	2.3213
GO:0001708	cell fate specification	27/2933	92/18723	0.000654568	0.0110114	0.00907019	TENM4/TBXT/TBX5/TBX3/TBX18/PRDM14/POU5F1/POU4F1/PAX2/NTRK3/NRP1/MYT1L/MGA/LMO4/ITGB1/ISL1/GSC/GLI3/GLI2/FZD7/FOXA2/FEV/EYA2/EYA1/EOMES/DMRTA2/AR	27	3.18405	1.87344
GO:0048332	mesoderm morphogenesis	23/2933	74/18723	0.00066657	0.0111636	0.00919555	WLS/TXNRD1/TBXT/TBX3/SMAD3/SMAD1/PAX2/NOG/KLF4/ITGB1/ITGA8/INHBA/HMGA2/FOXF1/EYA2/EYA1/EXT2/EXOC4/EPHA2/EPB41L5/EOMES/BMPR2/BMP7	23	3.17615	1.98408
GO:0021543	pallium development	43/2933	169/18723	0.00066724	0.0111636	0.00919555	ZMIZ1/TSKU/TRAPPC9/TACC1/SLIT2/SEMA6B/ROBO1/PTPRS/PLCB1/PAFAH1B1/NTRK2/NEUROD6/NEFL/NDEL1/MCPH1/MAS1/LRP8/KIRREL3/KIF14/KCNA1/GSK3B/GLI3/FOXG1/FGF13/FEZF2/FAT4/EZH2/EPHA5/EIF2B3/DMRTA2/DIXDC1/DISC1/DCLK2/DAB2IP/DAB1/CNTNAP2/CDK6/CDK5R2/CDH2/BMERB1/ATIC/ALK/ADGRG1	43	3.17572	1.62422
GO:0007204	positive regulation of cytosolic calcium ion concentration	72/2933	319/18723	0.000689946	0.0115122	0.0094827	TRPM1/TRPC6/TRPC3/TRDN/TPCN1/SPPL3/SLC8A3/SLC24A4/SLC24A2/SLC24A1/RYR3/RYR2/RYR1/PTPRC/PTGFR/PRNP/PRKCE/PLCG2/PDGFRA/PDE4D/P2RY1/P2RX7/NPY2R/NMUR2/NALF2/NALF1/MCOLN2/MCHR1/LRP6/LPAR4/LPAR3/JPH3/JPH2/JPH1/ITPR3/ITPR2/IL13/HTR2A/HRH4/HAP1/GRM1/GRIN2B/GRIN2A/GPR20/GALR1/FYN/FKBP1A/FASLG/ESR1/EDNRA/DRD3/DRD2/DMD/CXCR4/CXCL13/CX3CR1/CORO1A/CMKLR1/CEMIP/CCR7/CACNB2/CACNA2D1/CACNA1C/CACNA1A/AVPR1A/APLNR…	72	3.16118	1.4408
GO:0045956	positive regulation of calcium ion-dependent exocytosis	9/2933	18/18723	0.000705914	0.0117468	0.00967594	SYT7/SYT4/SYT10/STXBP1/KCNB1/DOC2B/CDK5R2/CACNA1I/CACNA1H	9	3.15125	3.19178
GO:0070371	ERK1 and ERK2 cascade	74/2933	330/18723	0.000713296	0.0118376	0.00975077	ZFP36L1/TNFSF11/TLR4/TIMP3/TIAM1/TGFB1/TEK/STYX/SPRY4/SPRY2/SPRED1/SLC30A10/SEMA6A/SCIMP/RASGRP1/RAPGEF2/RANBP9/PTPRR/PTPRC/PTPN11/PLA2G5/PKHD1/PDGFRA/PDGFD/PDGFB/P2RY1/NRP1/NRG1/NOD1/NECAB2/MARCO/MAP2K2/KLF4/KDR/IGF1/ICAM1/HTR2A/HCRTR1/GRB10/GAREM1/FSHR/FGF4/FGF21/FGF18/FGF10/FGF1/FBXW7/FBLN1/EZR/ERBB4/ERBB2/EPHB2/EPHB1/EPHA7/EPHA2/EGFR/DUSP29/DUSP10/DSTYK/DRD2/DLG1/DAB2IP/CSF1R/CD44/CD4/CCR7/CA…	74	3.14673	1.43147
GO:0007269	neurotransmitter secretion	38/2933	145/18723	0.000731215	0.0120699	0.00994213	WNT7A/UNC13C/SYT7/SYT4/SYT12/SYN3/STXBP1/SNCG/SEPTIN5/RPH3A/RIMS1/PRKN/PRKCB/PNKD/P2RY1/NRXN1/NLGN1/NCS1/NAPB/MEF2C/MCTP2/MCTP1/HTR2A/HTR1B/GSK3B/GRM4/GRIN3A/GIPC1/ERC2/DRD2/DOC2B/CPLX2/CPLX1/CAMK2A/CADPS/CACNB2/APBA1/ADCY1	38	3.13595	1.67293
GO:0099643	signal release from synapse	38/2933	145/18723	0.000731215	0.0120699	0.00994213	WNT7A/UNC13C/SYT7/SYT4/SYT12/SYN3/STXBP1/SNCG/SEPTIN5/RPH3A/RIMS1/PRKN/PRKCB/PNKD/P2RY1/NRXN1/NLGN1/NCS1/NAPB/MEF2C/MCTP2/MCTP1/HTR2A/HTR1B/GSK3B/GRM4/GRIN3A/GIPC1/ERC2/DRD2/DOC2B/CPLX2/CPLX1/CAMK2A/CADPS/CACNB2/APBA1/ADCY1	38	3.13595	1.67293
GO:0060562	epithelial tube morphogenesis	73/2933	325/18723	0.000734643	0.0120789	0.0099495	ZIC3/TRIM71/TGFBR2/TGFB2/TGFB1/TBX3/TACSTD2/STK4/STK3/STARD13/SPRY2/SPINT2/SMAD3/SLIT2/SHROOM3/RYR2/RSPO2/RHOB/PRICKLE1/PLXND1/PKHD1/PAX2/OSR1/NTN1/NRP1/NOG/NKX2-5/MTSS1/MKS1/MICAL2/MEF2C/MAGED1/LRP5/LMO4/LGR5/KRAS/KIF26B/KIF20B/KDR/IRX1/HES1/GRHL2/GREB1L/GLI3/GLI2/FZD2/FOXP1/FOXF1/FMN1/FGF10/FGF1/EYA1/EXT1/ESR1/EPHA7/EPHA2/EDNRA/DLG1/DLC1/DAG1/CXCR4/CSMD1/CSF1R/COBL/CELSR1/CASR/BMP7/BMP2/AR/APLN…	73	3.13392	1.43385
GO:0042692	muscle cell differentiation	84/2933	384/18723	0.000735681	0.0120789	0.0099495	YY1/WFIKKN2/TNNT2/TMOD1/TGFB1/TBX5/TBX3/TBX18/TANC1/SORBS2/SOD2/SMYD3/SMAD1/SGCZ/SGCB/SDC1/RYR1/RORA/RCAN1/RBM38/RARB/QKI/PTGFRN/PTBP1/POPDC3/PLD3/PIAS1/PGM5/PDLIM5/PDGFRA/PDGFB/OLFM2/NRG1/NKX2-5/NIBAN2/NEBL/MYOM2/MYO18B/MYMK/MYH11/MTPN/MRTFA/MEF2C/MEF2A/MAPK11/MAP2K4/KRAS/KCNH1/JAM2/ITGB1/ISL1/IGF1/HNRNPU/HEY1/HES1/HDAC4/HAMP/FZD7/FOXF1/FHL2/FGF10/EZH2/EHD2/EFNB2/DUSP29/DMD/CXADR/CSRP2/CDH2/CACN…	84	3.13331	1.39641
GO:0097120	receptor localization to synapse	19/2933	57/18723	0.000738832	0.0120984	0.00996554	SHISA6/RAB8A/NSG1/NLGN1/LRRC7/LGI1/KIF3B/GRIP2/GPC6/DLG2/DLG1/DAG1/CPLX1/CLSTN1/CACNG8/CACNG5/CACNG3/CACNG2/ANKS1B	19	3.13145	2.12786
GO:0071692	protein localization to extracellular region	81/2933	368/18723	0.000746325	0.0121887	0.0100399	WLS/VSNL1/TVP23B/TVP23A/TMED10/TLR4/TIAM1/TGFB2/TGFB1/TCF7L2/TARDBP/SYT7/STXBP4/SNCG/SLC9B2/SLC16A1/RHBDD3/RFX3/REST/RAPGEF4/RAB8B/RAB8A/RAB3C/RAB11FIP2/PTPN23/PTPN11/PRKN/PRKCE/PPY/PPIA/PPARD/PCSK5/PAM/PAFAH1B1/OLFM2/NR1H4/NOS2/NKX6-1/NDUFAF2/MYH10/MAP4K4/LRP5/KCNB1/ISL1/IRS2/IRS1/IL1RN/IL13/IGF1/HNF1A/HMGN3/GPR68/GOLPH3/FRMD4A/FOXA2/FAM3D/FAM3B/EZR/EPHA5/EIPR1/EGFR/DRD3/DRD2/DOC2B/DNAJC1/DISP1/…	81	3.12707	1.40508
GO:0030072	peptide hormone secretion	56/2933	236/18723	0.000752378	0.0122227	0.0100679	VSNL1/TNFSF11/TIAM1/TCF7L2/TARDBP/SYT7/STXBP4/SLC9B2/SLC16A10/SLC16A1/RFX3/REST/RAPGEF4/RAB8B/RAB1A/RAB11FIP2/PTPN11/PRKN/PRKCE/PPARD/NR1H4/NOS2/NKX6-1/NDUFAF2/MAP4K4/LRP5/KCNB1/ISL1/IRS2/IRS1/IL1RN/HNF1A/HMGN3/GPR68/GHRHR/GHRH/FOXA2/FAM3D/FAM3B/EPHA5/EIPR1/EGFR/EDN3/DRD2/DOC2B/CPT1A/CPLX1/CFTR/CASR/CAMK2N1/APLN/ANO1/AIMP1/ADCY8/ADCY5/ABCG1	56	3.12356	1.51474
GO:0048738	cardiac muscle tissue development	56/2933	236/18723	0.000752378	0.0122227	0.0100679	ZFPM2/ZFPM1/YY1/TNNT2/TGFBR2/TGFB2/TGFB1/TENM4/TBX5/TBX3/TBX18/SORBS2/SMAD1/SGCZ/SGCD/SGCB/RYR2/RUNX1/RARB/POU4F1/PKP2/PDLIM5/PDGFRA/NRG1/NOG/NKX2-5/NEBL/MYO18B/MYH11/MSX2/MEF2C/MEF2A/MAPK11/MAP2K4/JPH2/ITGB1/ISL1/IGF1/HNRNPU/HEY1/HEG1/HAMP/FZD7/FKBP1A/FHL2/FGF3/ERBB4/EFNB2/CXADR/COL11A1/BMP7/BMP2/AGTR2/ADAMTS9/ACTN2/ACTC1	56	3.12356	1.51474
GO:1905475	regulation of protein localization to membrane	44/2933	175/18723	0.00076037	0.01232	0.0101481	ZMYND8/ZDHHC2/TMBIM1/TGFB1/STX8/STAC/SORBS1/SLC1A1/SHISA6/RAB11FIP2/PTN/PRNP/PRKN/PRKCI/PRKCE/PLS1/PIK3R1/PID1/PICALM/NECAB2/LRP4/LDLRAP1/KCNB1/ITGB1/GPC6/GPC5/FYN/EZR/ERBB2/EPHB2/EPHA3/EPHA2/EGFR/DPP10/DLG1/DAG1/CRIPT/CEMIP/CDH2/CACNG2/ARF6/AR/ANK3/AKT2	44	3.11898	1.60501
GO:0097306	cellular response to alcohol	27/2933	93/18723	0.000786755	0.012714	0.0104727	SOD2/SCNN1G/SCNN1B/PTGFR/PRKCE/LRP8/LRP6/LARP1/LANCL2/KLF4/KLF2/ITPR2/INHBA/GOLPH3/GNAI1/GLRA2/FOXO3/DNMT3A/DAG1/CFTR/BRCA1/ATP2B1/ADCY8/ADCY5/ADCY2/ADCY1/ACACA	27	3.10416	1.85329
GO:0045445	myoblast differentiation	25/2933	84/18723	0.000814022	0.0130845	0.0107778	ZFP36L1/TGFB1/TCF7L2/TBXT/TBX3/SDC1/REST/PRICKLE1/PPARD/PLEKHM3/PLCB1/NRG1/MEF2C/MBNL1/LGALS1/KCNAB1/JAG1/ISL1/IGF1/HIF1AN/FLOT2/FGF6/EPAS1/CDON/BOC	25	3.08936	1.89987
GO:0050708	regulation of protein secretion	62/2933	268/18723	0.000815984	0.0130845	0.0107778	WLS/VSNL1/TMED10/TLR4/TIAM1/TGFB2/TGFB1/TCF7L2/TARDBP/SYT7/STXBP4/SLC9B2/SLC16A1/RHBDD3/RFX3/REST/PTPN23/PTPN11/PRKN/PRKCE/PPIA/PPARD/PAM/NR1H4/NOS2/NKX6-1/NDUFAF2/MYH10/MAP4K4/LRP5/KCNB1/ISL1/IRS2/IRS1/IL13/IGF1/HMGN3/GPR68/GOLPH3/FRMD4A/FOXA2/FAM3D/EZR/EPHA5/EIPR1/EGFR/DRD3/DRD2/DOC2B/DNAJC1/DISP1/CPT1A/CFTR/CD2AP/CASR/CAMK2N1/ARF6/ANO1/ADTRP/ADCY8/ADCY5/ABCG1	62	3.08832	1.4768
GO:0007216	G protein-coupled glutamate receptor signaling pathway	8/2933	15/18723	0.000818181	0.0130845	0.0107778	TRPM1/GRM8/GRM7/GRM4/GRM3/GRM1/GRIK3/DAGLA	8	3.08715	3.40457
GO:0010763	positive regulation of fibroblast migration	8/2933	15/18723	0.000818181	0.0130845	0.0107778	THBS1/TGFB1/PTK2/PRKCE/PAK3/ITGB1/DDR2/AKAP12	8	3.08715	3.40457
GO:0002790	peptide secretion	57/2933	242/18723	0.00082156	0.0131045	0.0107943	VSNL1/TNFSF11/TIAM1/TCF7L2/TARDBP/SYT7/STXBP4/SLC9B2/SLC16A10/SLC16A1/RFX3/REST/RAPGEF4/RAB8B/RAB1A/RAB11FIP2/PTPN11/PRKN/PRKCE/PPARD/NR1H4/NPY2R/NOS2/NKX6-1/NDUFAF2/MAP4K4/LRP5/KCNB1/ISL1/IRS2/IRS1/IL1RN/HNF1A/HMGN3/GPR68/GHRHR/GHRH/FOXA2/FAM3D/FAM3B/EPHA5/EIPR1/EGFR/EDN3/DRD2/DOC2B/CPT1A/CPLX1/CFTR/CASR/CAMK2N1/APLN/ANO1/AIMP1/ADCY8/ADCY5/ABCG1	57	3.08536	1.50357
GO:0051932	synaptic transmission, GABAergic	17/2933	49/18723	0.000828474	0.0131807	0.010857	USP46/SYN3/STXBP1/PRKCE/PLCL2/NLGN1/KRAS/HTR1B/HAP1/GABRG3/GABRG1/GABRE/EZH2/DRD2/CNTNAP4/CLSTN3/CLCN3	17	3.08172	2.21471
GO:0003018	vascular process in circulatory system	61/2933	263/18723	0.000835439	0.0132572	0.0109201	TJP1/TGFB1/TEK/SOD2/SOD1/SMTNL2/SLIT2/SLCO3A1/SLC6A6/SLC6A20/SLC6A17/SLC6A13/SLC44A1/SLC38A1/SLC2A3/SLC2A13/SLC27A1/SLC24A3/SLC22A1/SLC1A2/SLC1A1/SLC16A7/SLC16A1/SLC13A3/SCNN1B/PTPRJ/PPARD/PDE3A/P2RY1/NPR3/KLF2/KCNMA1/ITGA1/INSR/ICAM1/HTR7/HTR2A/HTR1B/GUCY1A1/GRIP2/EXT2/EXT1/EGFR/EDNRA/EDN3/ECE1/DRD5/DOCK5/DOCK4/CPS1/CLDN5/CHRM3/CDH5/CASR/BMPR2/AVPR1A/ATP2B1/APLN/AKAP12/AGTR2/ABCC1	61	3.07809	1.4806
GO:0048754	branching morphogenesis of an epithelial tube	39/2933	151/18723	0.000850816	0.0134665	0.0110925	TGFBR2/TBX3/TACSTD2/STK4/SPRY2/SLIT2/RSPO2/PLXND1/PKHD1/PAX2/NRP1/NOG/MKS1/MAGED1/LRP5/KRAS/KDR/GREB1L/GLI3/GLI2/FOXF1/FGF10/FGF1/EYA1/EXT1/ESR1/EPHA2/EDNRA/DLG1/DAG1/CSMD1/CELSR1/CASR/BMP7/BMP2/AR/AGTR2/ADAMTS16/ABL1	39	3.07016	1.64874
GO:0035051	cardiocyte differentiation	40/2933	156/18723	0.000857439	0.0135364	0.0111501	YY1/TGFB2/TGFB1/TENM4/TBXT/TBX5/TBX3/TBX18/SORBS2/SGCB/REST/RARB/PRICKLE1/PDLIM5/PDGFRA/NRG1/NKX2-5/NEBL/MYO18B/MYH11/MEF2C/MEF2A/MAP2K4/JAG1/ITGB1/ISL1/IGF1/HNRNPU/HES1/HAMP/FZD7/FHL2/EGFR/EFNB2/CXADR/BMP7/BMP2/AGTR2/ACTN2/ACTC1	40	3.0668	1.63681
GO:0003197	endocardial cushion development	16/2933	45/18723	0.000862022	0.0135364	0.0111501	TGFBR2/TGFB2/TBX5/TBX3/ROBO2/ROBO1/NOG/JAG1/ISL1/HEYL/HEY1/FOXF1/BMPR2/BMP7/BMP2/APLNR	16	3.06448	2.26971
GO:0021696	cerebellar cortex morphogenesis	13/2933	33/18723	0.000862753	0.0135364	0.0111501	WNT7A/WHRN/RORA/PTPN11/OPHN1/MTPN/KNDC1/KIF14/GRID2/GLI2/CBLN1/ATP7A/AGTPBP1	13	3.06411	2.51474
GO:0030307	positive regulation of cell growth	42/2933	166/18723	0.000864025	0.0135364	0.0111501	ZNF639/USP47/TGFB2/SYT4/SYT3/SYT17/S100A9/RPTOR/RPS6KA3/RPS6KA1/RND2/RIMS1/RASAL1/PRKN/PAFAH1B1/NTN1/NRP1/NEDD4L/NDEL1/N6AMT1/MTPN/MACF1/LPAR3/LGI1/KLHL22/IGF1/HDGFL2/HAMP/GOLGA4/EXTL3/EXOSC9/ERBB2/EGFR/DSCAM/DISC1/CYFIP1/CXCR4/CXCL12/CDH4/BMPR2/BDNF/AVPR1A	42	3.06347	1.61512
GO:0030397	membrane disassembly	7/2933	12/18723	0.000876945	0.0136692	0.0112595	VRK1/PRKCB/PLAAT3/PAFAH1B1/NEK6/NDEL1/LPIN1	7	3.05703	3.72375
GO:0038180	nerve growth factor signaling pathway	7/2933	12/18723	0.000876945	0.0136692	0.0112595	RAPGEF2/RAPGEF1/NTF3/MAGI2/KIDINS220/CORO1A/BDNF	7	3.05703	3.72375
GO:0048009	insulin-like growth factor receptor signaling pathway	14/2933	37/18723	0.000885008	0.0137254	0.0113058	PLCB1/PIK3R1/PHIP/IRS1/IGF2R/IGF1R/IGF1/GRB10/GHRHR/GHRH/GHR/EIF2AK3/BMP2/AR	14	3.05305	2.4154
GO:0062237	protein localization to postsynapse	14/2933	37/18723	0.000885008	0.0137254	0.0113058	ZDHHC2/RAPSN/RAB8A/NSG1/LGI1/GRIP2/GRIN2A/GPC6/DLG1/DAG1/CPLX1/CLSTN1/CACNG3/CACNG2	14	3.05305	2.4154
GO:0043010	camera-type eye development	72/2933	322/18723	0.000906802	0.0140281	0.0115551	YY1/WNT7B/WNT7A/WDR19/TTLL5/TTC8/TSKU/TMOD1/THRB/TGFBR2/TGFB2/TENM3/STRA6/SPRY2/SPRED1/SP3/SMAD3/SLITRK6/SLC4A5/SLC1A1/SLC17A8/SDK2/SDK1/PTPRM/PTN/PTF1A/PROM1/PLAAT3/PDGFRA/PAX2/NTRK2/NRP1/NECTIN3/NECTIN1/MYOM2/MEGF11/MAX/MAF/LRP5/LAMC3/KLF4/JAG1/INHBA/GRHL2/GLI3/FZR1/FZD5/FZD4/FOXF2/FJX1/FGF10/EPHB2/EPHB1/EPHA2/DSCAM/DRD2/DLG1/DIO3/DCX/CRYGB/CRB1/COL8A1/CELF4/CACNA1C/BMPR2/BMPR1B/BMP7/BFSP2/BCAR…	72	3.04249	1.42738
GO:0007413	axonal fasciculation	10/2933	22/18723	0.000918501	0.0141028	0.0116166	TNFRSF21/SEMA3A/NRP1/NRCAM/NCAM2/FEZF2/EPHB2/EPHA3/CRTAC1/CNTN2	10	3.03692	2.90162
GO:0046058	cAMP metabolic process	10/2933	22/18723	0.000918501	0.0141028	0.0116166	PTHLH/PDE8B/PDE4D/PDE4B/PDE10A/EPHA2/ADCY8/ADCY5/ADCY2/ADCY1	10	3.03692	2.90162
GO:0106030	neuron projection fasciculation	10/2933	22/18723	0.000918501	0.0141028	0.0116166	TNFRSF21/SEMA3A/NRP1/NRCAM/NCAM2/FEZF2/EPHB2/EPHA3/CRTAC1/CNTN2	10	3.03692	2.90162
GO:0022037	metencephalon development	30/2933	108/18723	0.000927514	0.0142057	0.0117014	WNT7A/WHRN/SEZ6/RORA/PTPRS/PTPN11/PTN/PTF1A/PPARGC1A/OPHN1/NCSTN/MYO16/MTPN/KNDC1/KIF14/KCNC1/HAP1/GRID2/GLI2/FZD4/EZH2/EN1/DAB1/CDK5R2/CBLN1/ATP7A/ATIC/AGTR2/AGTPBP1/ABL1	30	3.03268	1.77321
GO:0060078	regulation of postsynaptic membrane potential	36/2933	137/18723	0.000942397	0.0143979	0.0118597	ZMYND8/WNT7A/SLC8A3/SEZ6/RIMS1/P2RX7/NRXN1/NPY2R/NLGN1/MEF2C/KCND2/KCNA1/INSYN1/IGSF11/GSK3B/GRM1/GRIN3A/GRIN2B/GRIN2A/GRIK4/GRIK3/GRIK2/GRID2/GRID1/GRIA1/GLRA2/GABRG3/GABRG1/GABRE/FGF14/DRD2/CUX2/CHRNB3/CHRNA1/CELF4/CBLN1	36	3.02577	1.67743
GO:0031623	receptor internalization	31/2933	113/18723	0.000964935	0.0147057	0.0121132	USP46/UBQLN2/TBC1D5/RIN3/PLCG2/PICALM/OPHN1/NTF3/NECAB2/MAGI2/LMBRD1/LDLRAP1/ITGB1/INSR/HTR1B/GSG1L/GRIA1/GRB2/EZR/EPS15/DRD3/DRD2/DNM2/CNTN2/CALCRL/CACNG8/CACNG5/CACNG3/CACNG2/ARRB1/APLN	31	3.0155	1.75124
GO:0001837	epithelial to mesenchymal transition	40/2933	157/18723	0.000979616	0.0148751	0.0122528	ZNF703/WWTR1/TRIM62/TIAM1/TGFBR2/TGFB2/TGFB1/TCOF1/TCF7L2/TBX5/TBX3/SPRY2/SPRED1/SMAD3/PPP2CA/PHLDB2/NOG/LRP6/LDLRAD4/KBTBD8/JAG1/ISL1/IL17RD/HMGA2/HEYL/HEY1/GSK3B/GSC/FOXF2/FOXA2/FGFR1/EZH2/EPHA3/EPB41L5/EOMES/DAG1/DAB2IP/BMP7/BMP2/BAMBI	40	3.00894	1.62639
GO:0007219	Notch signaling pathway	43/2933	172/18723	0.000980885	0.0148751	0.0122528	ZNF423/ZMIZ1/ZBTB7A/WWP2/TSPAN5/TP63/TM2D3/TGFBR2/TGFB2/TCIM/SORBS2/SLC35C1/ROBO2/ROBO1/PRKCI/PRAG1/POSTN/NOTCH3/NIBAN2/NEURL1B/NEURL1/NCSTN/MFNG/MAML3/MAML2/JAG1/IL17A/HIF1AN/HEYL/HEY1/HES1/GRIP2/GMDS/FGF10/FBXW7/DLK1/CEBPA/CDH6/BMP7/BMP2K/BMP2/ARRB1/AAK1	43	3.00838	1.59589
GO:0042490	mechanoreceptor differentiation	21/2933	67/18723	0.000994298	0.0150415	0.0123898	WHRN/USH2A/TTC8/TSKU/TRIOBP/TMEM132E/TMC1/SOD1/SLITRK6/POU4F3/PLS1/PAFAH1B1/NTRK2/MYO7A/MYO6/MKS1/KCNQ1/JAG1/HES1/FZD2/ADGRV1	21	3.00248	2.00082
GO:0006898	receptor-mediated endocytosis	57/2933	244/18723	0.00101254	0.01528	0.0125862	USP46/UBQLN2/TGFBR2/TBC1D5/STAB2/SNAP91/SLC9B2/SH3GL3/RIN3/RAB21/PLCG2/PIKFYVE/PIK3CB/PICALM/OPHN1/NTF3/NECAB2/MSR1/MRC1/MICALL1/MARCO/MAGI2/LRP6/LRP1B/LMBRD1/LDLRAP1/LDLRAD3/ITGB1/INSR/IGF2R/HTR1B/GSG1L/GRIA1/GRB2/FCHSD2/FCHO2/FCHO1/EZR/EPS15/DRD3/DRD2/DNM2/DNAJC13/CUBN/CNTN2/CD2AP/CALCRL/CACNG8/CACNG5/CACNG3/CACNG2/BMP2K/ARRB1/ARHGAP27/ARF6/APLN/AAK1	57	2.99459	1.49124
GO:0060541	respiratory system development	49/2933	203/18723	0.00104967	0.0158014	0.0130158	ZIC3/ZFPM2/WNT7B/THRB/TGFBR2/TBX5/TAB1/STRA6/SPRY2/SPEF2/SPDEF/SPARC/SP3/RXFP1/RSPO2/PTN/PTGES3/PDGFRA/NOG/NFIB/MAN1A2/KRAS/KLF2/KCNAB1/IL13/HES1/HEG1/GRHL2/GLI3/GLI2/FOXF1/FGF18/FGF10/FGF1/FBXW7/EXT1/EPAS1/EP300/EGFR/EDA/DPPA4/DISP1/DAG1/CELSR1/CEBPA/BMPR2/ATP7A/ASXL1/ADA	49	2.97895	1.54086
GO:0031099	regeneration	48/2933	198/18723	0.00106336	0.0159166	0.0131106	WNT7A/UPF2/TNR/TM4SF4/TGFBR2/SULF2/STK24/RUNX1/PTPRU/PTPRS/PTPN3/PTPN12/PTN/PTGFRN/PPARD/POSTN/NEFL/NDEL1/MYMK/MTR/MTPN/MAP4K4/LRIG2/LPIN1/LARGE1/KLK6/KLF4/ISL1/IGF2R/IGF1/HAMP/GLI3/FZD7/FLT3/FGF10/EZH2/ERBB4/ELAVL4/EGFR/DUSP10/DHFR/DAG1/CXCL12/CPT1A/CPQ/CLDN1/AXL/ATIC	48	2.97332	1.54753
GO:0021952	central nervous system projection neuron axonogenesis	11/2933	26/18723	0.00106766	0.0159166	0.0131106	TSKU/SLIT2/PLXNA4/PAFAH1B1/NFIB/GLI2/EPHB2/EPHB1/DCLK1/DCC/CDH11	11	2.97157	2.70074
GO:0048668	collateral sprouting	11/2933	26/18723	0.00106766	0.0159166	0.0131106	SPART/RND2/PTPRS/LPAR3/FSTL4/FGF13/EPHA7/DCC/COBL/BDNF/ABL1	11	2.97157	2.70074
GO:1904861	excitatory synapse assembly	11/2933	26/18723	0.00106766	0.0159166	0.0131106	WNT7A/VSTM5/SEMA4A/PTPRS/PTPRD/NTRK3/NRXN1/NLGN1/IL1RAP/GRID2/CBLN1	11	2.97157	2.70074
GO:0099601	regulation of neurotransmitter receptor activity	20/2933	63/18723	0.0010881	0.0161822	0.0133294	SHISA9/SHISA6/RGS9/RASGRF2/PPARGC1A/NPTXR/NLGN1/NETO2/MEF2C/GSG1L/EPHB2/DLGAP4/DLGAP2/DLGAP1/DAPK1/CACNG8/CACNG5/CACNG3/CACNG2/BEGAIN	20	2.96333	2.02653
GO:0001707	mesoderm formation	22/2933	72/18723	0.00111318	0.0165154	0.0136039	WLS/TXNRD1/TBXT/SMAD3/SMAD1/PAX2/NOG/KLF4/ITGB1/ITGA8/INHBA/HMGA2/FOXF1/EYA2/EYA1/EXT2/EXOC4/EPHA2/EPB41L5/EOMES/BMPR2/BMP7	22	2.95343	1.95053
GO:0071322	cellular response to carbohydrate stimulus	41/2933	163/18723	0.00111729	0.0165365	0.0136213	ZFP36L1/ZBTB20/VSNL1/TIAM1/STXBP4/SLC9B2/RPS6KA2/RAB11FIP2/PRKCE/PRKCB/PPARGC1A/PPARD/PIH1D1/PAX2/NR1H4/NDUFAF2/MAP4K4/MAP2K6/MAP2K4/LRP5/LIN28A/LGALS1/KCNB1/IRS2/IGF1R/ICAM1/HMGN3/GPR68/GHRHR/FOXO3/FOXA2/FGF21/EPHA5/CFTR/CASR/CAMK2N1/CALCRL/ANO1/ADCY8/ADCY5/ABCG1	41	2.95183	1.60568
GO:0046660	female sex differentiation	31/2933	114/18723	0.00112983	0.0166635	0.0137259	ZFPM2/TYRO3/TP63/TBX3/STRA6/SOD1/SLIT3/SLIT2/ROBO2/PDGFRA/PCYT1B/LHFPL2/KITLG/INHBA/IMMP2L/ICAM1/FZD4/FSHR/FOXO3/FGF10/ESR1/EIF2B2/DACH2/CSMD1/BMPR1B/BMP15/AXL/ARRB1/ARID5B/ADCYAP1R1/ADAMTS1	31	2.94699	1.73588
GO:0010038	response to metal ion	81/2933	373/18723	0.00113129	0.0166635	0.0137259	XRCC4/TRPC3/TPH2/TNNT2/TNFRSF11B/THBS1/TFF1/SYT7/SYT4/SYT3/SYT17/SYT12/SYT10/STIM1/SPARC/SORD/SOD2/SOD1/SLC30A2/SLC30A10/SLC25A13/SLC1A1/SDC1/S100A16/RYR3/RYR2/RYR1/RASAL1/QDPR/PTGES/PRNP/PRKN/PPP2CA/PPARGC1A/PLCG2/PENK/PAM/NLGN1/NEDD4L/NCSTN/NCF1/MEF2C/MEF2A/KRT14/KHK/KCNMA1/KCNIP2/KCNH1/KCNC1/KCNA1/ITPR3/ICAM1/HAMP/GLRA2/GGH/FECH/EIF2AK3/EGFR/EEF2K/DRD2/DNMT3A/DLG2/CPS1/CPNE4/CPNE2/CNGA3/CLDN1/…	81	2.94643	1.38624
GO:1903532	positive regulation of secretion by cell	64/2933	282/18723	0.0011432	0.0167988	0.0138373	WLS/VSNL1/TNFSF11/TMED10/TLR4/TGFB2/TGFB1/TCF7L2/TARDBP/SYT7/SYT4/SYT10/STXBP1/SNX4/SDC1/RAB8B/PTPN23/PTPN11/PTGES/PRKCE/PPIA/PPARD/P2RY1/NPY2R/NLGN1/NKX6-1/NCS1/MYH10/MAP2K6/KCNB1/ISL1/IRS2/INHBA/IL13/IGF1/GPR68/GOLPH3/GHRHR/GHRH/GALR1/FRMD4A/EZR/EGFR/EDN3/DRD2/DOC2B/CXCL12/CFTR/CDK5R2/CD2AP/CASR/CAMK2N1/CADPS/CACNB2/CACNA1I/CACNA1H/BMP2/AVPR1A/ARF6/APLN/ANO1/AIMP1/ADCY8/ABCG1	64	2.94188	1.44875
GO:0032011	ARF protein signal transduction	9/2933	19/18723	0.00115564	0.0168894	0.013912	PSD3/PSD2/MAPRE2/MAP4K4/IQSEC3/IQSEC1/CYTH4/CYTH1/ARFGEF2	9	2.93718	3.02379
GO:0032012	regulation of ARF protein signal transduction	9/2933	19/18723	0.00115564	0.0168894	0.013912	PSD3/PSD2/MAPRE2/MAP4K4/IQSEC3/IQSEC1/CYTH4/CYTH1/ARFGEF2	9	2.93718	3.02379
GO:0017145	stem cell division	12/2933	30/18723	0.0011576	0.0168894	0.013912	ZBTB16/WWTR1/WNT7A/TGFB2/PAFAH1B1/MLLT3/LBH/ING2/FZD7/EXT1/ETV5/ESRRB	12	2.93644	2.55343
GO:0016601	Rac protein signal transduction	15/2933	42/18723	0.00117643	0.0171235	0.0141048	TIAM1/STMN3/RHOH/PIK3CB/OGT/KRAS/HACE1/GARRE1/ELMO1/DNM2/CYFIP1/CDH13/AUTS2/ARHGAP24/ARF6	15	2.92944	2.27985
GO:0014072	response to isoquinoline alkaloid	13/2933	34/18723	0.00119849	0.0172409	0.0142015	TACR3/SLC1A1/PRKCE/PPP2R2A/PENK/GOT2/GNAO1/GHR/DRD3/DRD2/CXCR4/ADCY8/ADA	13	2.92137	2.44078
GO:0032743	positive regulation of interleukin-2 production	13/2933	34/18723	0.00119849	0.0172409	0.0142015	VTCN1/SASH3/RUNX1/PTPRC/PRKCQ/PLCG2/PDE4D/PDE4B/MAP3K7/CD83/CD4/CD28/ABL1	13	2.92137	2.44078
GO:0043278	response to morphine	13/2933	34/18723	0.00119849	0.0172409	0.0142015	TACR3/SLC1A1/PRKCE/PPP2R2A/PENK/GOT2/GNAO1/GHR/DRD3/DRD2/CXCR4/ADCY8/ADA	13	2.92137	2.44078
GO:0070050	neuron cellular homeostasis	13/2933	34/18723	0.00119849	0.0172409	0.0142015	TYRO3/SCGN/PRKN/P2RY1/NELL2/NCS1/HTR1B/FGGY/CLCN3/CHRNA1/CACNB2/ATP2B2/ATP2B1	13	2.92137	2.44078
GO:0086019	cell-cell signaling involved in cardiac conduction	13/2933	34/18723	0.00119849	0.0172409	0.0142015	TBX5/TBX18/RYR2/PKP2/KCNQ1/KCNN2/KCNJ5/CXADR/CACNB2/CACNA2D1/CACNA1D/CACNA1C/ANK2	13	2.92137	2.44078
GO:0010001	glial cell differentiation	53/2933	225/18723	0.00122206	0.017539	0.014447	TNFRSF21/TNFRSF1B/TLR4/TGFB1/TENM4/SOD1/SLC8A3/S100B/S100A9/ROR2/ROR1/PTPN11/PTN/PRX/POU3F1/PAX2/PARD3/NTRK3/NTRK2/NRG1/NOG/NKX6-1/NFIB/NCSTN/MBD1/LIN28A/LAMC3/KRAS/HES1/HDAC11/GLI3/FGF10/ERBB2/EIF2B3/EIF2B2/EGR2/EGFR/DUSP10/DRD3/DAG1/DAB1/DAAM2/CXCR4/CRB1/CNTN2/CDK6/CDH2/BMP2/B4GALT6/B4GALT5/AKT2/ADGRG6/ABL1	53	2.91291	1.50368
GO:1904888	cranial skeletal system development	21/2933	68/18723	0.00122932	0.0176022	0.0144991	WDR19/TP63/TGFBR2/TGFB2/SMAD3/RUNX2/PDGFRA/NIPBL/NDST1/MSX2/MMP16/IRX5/INSIG1/GRHL2/GLI3/FOXN3/FOXE1/FGF4/EXT1/COLEC10/CHST11	21	2.91033	1.9714
GO:0048705	skeletal system morphogenesis	52/2933	220/18723	0.0012461	0.0177843	0.0146491	WWOX/WNT7A/WDR19/TSKU/TGFBR2/TEK/STC1/SPEF2/SOX5/SMAD3/RUNX2/ROR2/RARB/PDGFRA/OSR1/NOG/NIPBL/NDST1/MSX2/MMP16/MEF2C/LRP5/IRX5/INSIG1/GSC/GRHL2/GLI3/GHR/FOXN3/FMN1/FGFR1/FGF6/FGF4/FGF18/EYA1/EXT2/EXT1/DLG1/COL27A1/COL13A1/COL11A1/CHST11/BPNT2/BMPR2/BMPR1B/BMP7/BARX2/ARID5B/ANXA6/ALX4/ALPL/ACP5	52	2.90445	1.50884
GO:0045598	regulation of fat cell differentiation	36/2933	139/18723	0.00124864	0.0177843	0.0146491	ZFPM2/ZFPM1/ZFP36L1/ZC3H12A/ZBTB7C/ZBTB16/WWTR1/WDFY2/TRIO/TMEM64/TGFB1/STK4/STK3/SMAD3/RUNX1T1/RORA/PPARD/MEX3C/LRP5/LPL/JAG1/INSIG1/HTR2A/HNRNPU/HES1/FTO/FOXO1/DUSP10/CMKLR1/CEBPA/CCDC71L/CCDC3/BMP7/BMP2/ASXL2/ASXL1	36	2.90356	1.6533
GO:0032956	regulation of actin cytoskeleton organization	78/2933	358/18723	0.00125272	0.0177843	0.0146491	TTC8/TRIOBP/TMOD1/TJP1/TENM1/TEK/TACSTD2/SYNPO/SPTB/SPTAN1/SPIRE1/SMAD3/SLIT2/S100A10/RND3/RND2/RHOH/RHOB/PRKN/PRKCE/PREX1/PPM1E/PIK3R1/PHLDB2/PDGFRA/PAM/PAK3/NTRK3/NTF3/NRP1/MTSS1/MTPN/MLST8/LIMCH1/LIMA1/LATS1/IQGAP2/ICAM1/GRB2/GPM6B/FMN1/FHOD1/FER/FCHSD2/FAM107A/EPHA5/EPHA3/DLG1/DLC1/DIXDC1/CYFIP1/CXCL12/CTNNA2/CSF1R/CRACD/CORO1A/CELSR1/CDC42EP3/CDC42EP1/CD2AP/CCR7/CCDC88A/CAPZB/BCAS3/BAIAP2L2/…	78	2.90215	1.39083
GO:0048639	positive regulation of developmental growth	43/2933	174/18723	0.00125626	0.0177843	0.0146491	ZFPM2/TGFBR2/TBX5/SYT4/SYT3/SYT17/SASH3/RND2/RIMS1/RASAL1/PRKN/PPARD/PLS1/PLCB1/PAFAH1B1/NTN1/NRP1/NIPBL/NEDD4L/NDEL1/MEF2C/MACF1/LPAR3/INSR/IGF1/HAMP/GPAM/GOLGA4/GHRHR/GHRH/GHR/EZR/ERBB4/DSCAM/DRD2/DISC1/DIO3/CYFIP1/CXCR4/CXCL12/CDH4/BMPR2/BDNF	43	2.90092	1.57755
GO:0007612	learning	37/2933	144/18723	0.00125937	0.0177843	0.0146491	TNR/TANC1/STRA6/SORCS3/SLC8A3/SLC24A2/SLC1A1/SLC12A5/SHANK2/PTN/PRKN/PIAS1/PAK5/NTRK2/NRXN3/NRXN1/KRAS/JPH3/ITGB1/INSR/GRIN2A/FYN/FOXB1/FGF13/EPHB2/EN1/ELAVL4/DRD5/DRD3/DRD2/CSMD1/CNTNAP2/CNTN2/CLDN5/ATXN1/ADGRB3/ACTR2	37	2.89985	1.64022
GO:0031644	regulation of nervous system process	37/2933	144/18723	0.00125937	0.0177843	0.0146491	ZMYND8/WNT7A/TNR/TNFRSF21/TNFRSF1B/TENM4/SLC8A3/SHISA9/SHISA6/S100B/RIMS1/PARD3/OPRD1/NRXN1/NPY2R/NPTXR/NMUR2/NLGN1/LPIN1/JAM2/IGSF11/GRM1/FGF12/EIF2AK3/EGR2/DLGAP4/DLGAP2/DLGAP1/DAG1/CUX2/CTSC/CELF4/CBLN1/CACNG5/BEGAIN/AVPR1A/ACP3	37	2.89985	1.64022
GO:0014033	neural crest cell differentiation	26/2933	91/18723	0.00126233	0.0177853	0.0146499	TCOF1/SEMA6D/SEMA6B/SEMA6A/SEMA4B/SEMA4A/SEMA3D/SEMA3A/NRP1/NRG1/MEF2C/LRP6/KITLG/KBTBD8/JAG1/ISL1/HES1/GSC/FBXL17/EXT1/ERBB4/EDNRA/EDN3/CDH2/BMP7/ANXA6	26	2.89883	1.82388
GO:0003179	heart valve morphogenesis	18/2933	55/18723	0.00128313	0.0180371	0.0148574	ZFPM1/TGFBR2/TGFB2/TGFB1/TBX5/STRA6/SLIT3/SLIT2/ROBO2/ROBO1/NKX2-5/MEF2C/JAG1/HEYL/HEY1/BMPR2/BMP2/ADAMTS9	18	2.89173	2.08917
GO:0048608	reproductive structure development	90/2933	424/18723	0.00131348	0.0184216	0.015174	ZFPM2/ZFP36L1/WNT7B/WNT7A/WDR19/TYRO3/TP63/TGFB2/TESC/TBX3/SULF1/STRA6/STOX2/STK4/STK3/STC1/SRY/SPINT2/SP3/SOD1/SLIT3/SLIT2/SEMA3A/SDC1/RXFP2/ROR2/ROBO2/PTPN11/PTN/PTK2/PPARD/PLAC1/PDGFRA/PDGFB/PCYT1B/OSR1/NOG/NIPBL/NHLH2/MAS1/MAP3K4/LHX4/KITLG/KIF18A/ITGB8/IRX5/INHBA/ING2/IMMP2L/ICAM1/HEY1/HES1/GRHL2/GREB1L/GRB2/GLI3/GLI2/FZD5/FZD4/FSHR/FOXO3/FOXF2/FGF10/FBXW8/ESR1/EPAS1/EOMES/EIF2B2/DLG1/DHCR24…	90	2.88158	1.355
GO:0001823	mesonephros development	27/2933	96/18723	0.00133225	0.0185958	0.0153176	ZBTB16/TACSTD2/SMAD3/SMAD1/SLIT2/SDC1/ROBO2/RARB/PAX2/OSR1/NOG/MAGED1/KIF26B/HES1/GREB1L/GLI3/FMN1/FGF10/FGF1/EYA1/EPCAM/DLG1/BMPER/BMP7/BMP2/AGTR2/ADAMTS16	27	2.87541	1.79538
GO:0010769	regulation of cell morphogenesis involved in differentiation	27/2933	96/18723	0.00133225	0.0185958	0.0153176	TRIOBP/TIAM1/TACSTD2/SPRY4/S100A10/RAB21/PTPRD/PTK2/PREX1/POSTN/PAK3/PAFAH1B1/NRP1/LRP8/IL1RAPL1/FBXW8/FBLN1/EEF2K/DOCK5/DOCK1/DNM2/CUX2/CNTN2/CDKL3/CAPRIN2/ACTR2/ABL1	27	2.87541	1.79538
GO:0002791	regulation of peptide secretion	48/2933	200/18723	0.00133496	0.0185958	0.0153176	VSNL1/TNFSF11/TIAM1/TCF7L2/TARDBP/SYT7/STXBP4/SLC9B2/SLC16A1/RFX3/REST/RAB8B/PTPN11/PRKN/PRKCE/PPARD/NR1H4/NPY2R/NOS2/NKX6-1/NDUFAF2/MAP4K4/LRP5/KCNB1/ISL1/IRS2/IRS1/HMGN3/GPR68/GHRHR/GHRH/FOXA2/FAM3D/EPHA5/EIPR1/EGFR/DRD2/DOC2B/CPT1A/CFTR/CASR/CAMK2N1/APLN/ANO1/AIMP1/ADCY8/ADCY5/ABCG1	48	2.87453	1.53206
GO:0061178	regulation of insulin secretion involved in cellular response to glucose stimulus	20/2933	64/18723	0.00135304	0.0188051	0.0154899	VSNL1/TIAM1/STXBP4/SLC9B2/PRKCE/PPARD/NR1H4/NDUFAF2/MAP4K4/LRP5/HMGN3/GPR68/FOXA2/EPHA5/CFTR/CAMK2N1/ANO1/ADCY8/ADCY5/ABCG1	20	2.86869	1.99486
GO:0001894	tissue homeostasis	61/2933	268/18723	0.00136475	0.0189252	0.0155888	WWTR1/WHRN/USH2A/TNFSF11/TNFRSF11B/TMEM64/TLR4/TJP1/TFF2/TFF1/STK39/SOD1/SLC1A1/SASH3/PTPN11/PROM1/PRDM14/PLEKHM1/PECAM1/PCDH15/P2RX7/NXNL2/NXNL1/MKS1/MC4R/LDB2/LCA5/KRAS/JAM2/ITGB1/IQCB1/INPP5D/IL20RA/IL17A/HAMP/GPR137B/EXT1/ESRRB/ERCC6/EPAS1/EGFR/DMD/CYTL1/CXADR/CUBN/CSF1R/CRB1/CRACD/CORO1A/CLDN5/CLDN1/CLCN3/CDH5/BARD1/AKT3/AKR1B1/ADGRV1/ADGRF5/ACP5/ACACA/ABCA4	61	2.86495	1.45298
GO:0001574	ganglioside biosynthetic process	8/2933	16/18723	0.00141242	0.0195352	0.0160914	ST8SIA6/ST8SIA2/ST6GALNAC6/ST6GALNAC3/ST3GAL5/ST3GAL1/B4GALT6/B4GALT5	8	2.85004	3.19178
GO:0007389	pattern specification process	92/2933	436/18723	0.00141559	0.0195352	0.0160914	ZIC3/ZBTB16/YY1/WNT7B/WNT7A/WLS/WDR19/TTC8/TSHZ1/TP63/TGFBR2/TBXT/TBX5/TBX3/TBX18/STC1/SMAD3/SMAD1/SHROOM3/SEMA3A/SCMH1/ROR2/ROBO2/ROBO1/RNF220/RFX3/PCSK6/PCSK5/PBX3/PAX2/OSR1/ODAD2/NRP1/NRG3/NOG/NKX2-5/MLLT3/MKS1/MID1/MICAL2/MFNG/MEOX2/MEF2C/LRP6/LRP5/LRP4/KIF3B/ISL1/IRX1/HEYL/HEY1/HES1/HELT/GSC/GPR161/GLI3/GLI2/FZD5/FOXG1/FOXF1/FOXB1/FOXA2/FGF10/FGF1/FEZF2/EYA1/EXT1/ERBB4/EPB41L5/EP300/EN1/EGR2…	92	2.84906	1.34699
GO:0043542	endothelial cell migration	63/2933	279/18723	0.00141826	0.0195352	0.0160914	ZC3H12A/WNT7A/THBS1/TGFB1/TEK/STC1/STAT5A/STARD13/SRPX2/SPRED1/SPARC/SMOC2/SLIT2/SEMA4A/SCARB1/SASH1/ROBO1/RIN2/RHOB/PTPRM/PTN/PTK2/PLXND1/PLPP3/PIK3R3/PIK3CB/PDGFB/NUS1/NRP1/MEOX2/MEF2C/MAP3K3/KLF4/KDR/ITGB1/GIPC1/GFUS/FOXP1/FGFR1/FGF4/FGF18/FGF1/FBXW7/ETS1/EPHA2/EFNB2/DCN/DAB2IP/CXCL13/CDH5/CDH13/CD40/CARD10/BMPR2/BMPER/BCAS3/AMOT/AKT3/AGTR2/ADTRP/ADGRA2/ADAMTS9/ABL1	63	2.84824	1.44145
GO:1905477	positive regulation of protein localization to membrane	29/2933	106/18723	0.00144834	0.019905	0.016396	ZDHHC2/STAC/SORBS1/RAB11FIP2/PTN/PRNP/PRKN/PRKCI/PRKCE/PLS1/PIK3R1/NECAB2/LRP4/KCNB1/ITGB1/FYN/EZR/ERBB2/EPHB2/EPHA3/EPHA2/EGFR/DPP10/DLG1/CEMIP/CACNG2/ARF6/ANK3/AKT2	29	2.83913	1.74645
GO:0090276	regulation of peptide hormone secretion	47/2933	196/18723	0.00151642	0.0207942	0.0171284	VSNL1/TNFSF11/TIAM1/TCF7L2/TARDBP/SYT7/STXBP4/SLC9B2/SLC16A1/RFX3/REST/RAB8B/PTPN11/PRKN/PRKCE/PPARD/NR1H4/NOS2/NKX6-1/NDUFAF2/MAP4K4/LRP5/KCNB1/ISL1/IRS2/IRS1/HMGN3/GPR68/GHRHR/GHRH/FOXA2/FAM3D/EPHA5/EIPR1/EGFR/DRD2/DOC2B/CPT1A/CFTR/CASR/CAMK2N1/APLN/ANO1/AIMP1/ADCY8/ADCY5/ABCG1	47	2.81918	1.53075
GO:0061437	renal system vasculature development	11/2933	27/18723	0.00154887	0.021145	0.0174173	TEK/SERPINB7/PECAM1/PDGFRA/PDGFD/PDGFB/OSR1/NRP1/IL6R/HES1/BMP7	11	2.80999	2.60071
GO:0061440	kidney vasculature development	11/2933	27/18723	0.00154887	0.021145	0.0174173	TEK/SERPINB7/PECAM1/PDGFRA/PDGFD/PDGFB/OSR1/NRP1/IL6R/HES1/BMP7	11	2.80999	2.60071
GO:0043523	regulation of neuron apoptotic process	50/2933	212/18723	0.0016043	0.0218533	0.0180008	WFS1/UNC5B/TYRO3/TOX3/TGFB2/STXBP1/SOD2/SOD1/SLC30A10/SLC1A1/RETREG1/RAPSN/PRNP/PRKN/PRKCI/PPARGC1A/POU4F1/PAK3/OXR1/NTRK2/NTF3/NRP1/NEFL/MEF2C/MAP2K4/KRAS/KIF14/KCNB1/ITGA1/ISL1/HDAC4/GRM4/GRID2/GBE1/FYN/FOXO3/FOXB1/FBXW7/FASLG/EPHA7/EN1/CX3CR1/CPEB4/CORO1A/CDC34/BDNF/BCL2L11/AXL/ATF4/ARRB1	50	2.79471	1.50556
GO:0008045	motor neuron axon guidance	12/2933	31/18723	0.0016222	0.0219032	0.0180419	SLIT2/SLIT1/SEMA3A/RHOH/PLXNA4/NTN1/NRP1/NOG/LHX4/ERBB2/EGR2/CHN1	12	2.7899	2.47106
GO:0030201	heparan sulfate proteoglycan metabolic process	12/2933	31/18723	0.0016222	0.0219032	0.0180419	XYLT1/TCF7L2/SULF2/SULF1/NDST1/HS6ST2/HS3ST5/HS3ST4/HS2ST1/EXTL3/EXT2/EXT1	12	2.7899	2.47106
GO:0035115	embryonic forelimb morphogenesis	12/2933	31/18723	0.0016222	0.0219032	0.0180419	WNT7A/TP63/TBX5/TBX3/RUNX2/RSPO2/OSR1/NIPBL/LNPK/EN1/CACNA1C/ALX4	12	2.7899	2.47106
GO:0048566	embryonic digestive tract development	12/2933	31/18723	0.0016222	0.0219032	0.0180419	TGFB2/STRA6/RARB/PDGFRA/PCSK5/NIPBL/GLI3/GLI2/FOXF2/FOXF1/FGF10/ADA	12	2.7899	2.47106
GO:0034331	cell junction maintenance	13/2933	35/18723	0.00163628	0.0219981	0.0181201	WHRN/TJP1/PLEKHA7/OPHN1/MTSS1/KIFC3/ERC2/DLG1/CSF1R/CLDN1/CBLN1/ARF6/ADGRB3	13	2.78614	2.37104
GO:0061458	reproductive system development	90/2933	427/18723	0.00164029	0.0219981	0.0181201	ZFPM2/ZFP36L1/WNT7B/WNT7A/WDR19/TYRO3/TP63/TGFB2/TESC/TBX3/SULF1/STRA6/STOX2/STK4/STK3/STC1/SRY/SPINT2/SP3/SOD1/SLIT3/SLIT2/SEMA3A/SDC1/RXFP2/ROR2/ROBO2/PTPN11/PTN/PTK2/PPARD/PLAC1/PDGFRA/PDGFB/PCYT1B/OSR1/NOG/NIPBL/NHLH2/MAS1/MAP3K4/LHX4/KITLG/KIF18A/ITGB8/IRX5/INHBA/ING2/IMMP2L/ICAM1/HEY1/HES1/GRHL2/GREB1L/GRB2/GLI3/GLI2/FZD5/FZD4/FSHR/FOXO3/FOXF2/FGF10/FBXW8/ESR1/EPAS1/EOMES/EIF2B2/DLG1/DHCR24…	90	2.78508	1.34548
GO:0021681	cerebellar granular layer development	7/2933	13/18723	0.00164352	0.0219981	0.0181201	WNT7A/OPHN1/MTPN/KNDC1/KIF14/GRID2/CBLN1	7	2.78423	3.4373
GO:0021819	layer formation in cerebral cortex	7/2933	13/18723	0.00164352	0.0219981	0.0181201	PAFAH1B1/LRP8/GLI3/DAB2IP/CDK5R2/BMERB1/ADGRG1	7	2.78423	3.4373
GO:0090087	regulation of peptide transport	48/2933	202/18723	0.00166573	0.0222471	0.0183252	VSNL1/TNFSF11/TIAM1/TCF7L2/TARDBP/SYT7/STXBP4/SLC9B2/SLC16A1/RFX3/REST/RAB8B/PTPN11/PRKN/PRKCE/PPARD/NR1H4/NPY2R/NOS2/NKX6-1/NDUFAF2/MAP4K4/LRP5/KCNB1/ISL1/IRS2/IRS1/HMGN3/GPR68/GHRHR/GHRH/FOXA2/FAM3D/EPHA5/EIPR1/EGFR/DRD2/DOC2B/CPT1A/CFTR/CASR/CAMK2N1/APLN/ANO1/AIMP1/ADCY8/ADCY5/ABCG1	48	2.77839	1.51689
GO:0003170	heart valve development	20/2933	65/18723	0.00167102	0.0222694	0.0183435	ZFPM1/TNFRSF1B/TGFBR2/TGFB2/TGFB1/TBX5/STRA6/SLIT3/SLIT2/ROBO2/ROBO1/NKX2-5/MEF2C/JAG1/HEYL/HEY1/BMPR2/BMP2/APLNR/ADAMTS9	20	2.77702	1.96417
GO:0048671	negative regulation of collateral sprouting	6/2933	10/18723	0.00174284	0.0231764	0.0190907	SPART/PTPRS/FSTL4/FGF13/EPHA7/DCC	6	2.75874	3.83014
GO:0035176	social behavior	17/2933	52/18723	0.00175455	0.0232317	0.0191362	SHANK2/SEPTIN5/RPTOR/PTCHD1/PCM1/NRXN3/NRXN1/KCNQ1/GRID1/EXT1/EN1/DRD3/CX3CR1/CNTNAP2/BRINP1/AVPR1A/ATXN1	17	2.75584	2.08694
GO:0072132	mesenchyme morphogenesis	17/2933	52/18723	0.00175455	0.0232317	0.0191362	TGFBR2/TGFB2/TBX3/SMAD3/ROBO2/ROBO1/OSR1/NOG/ISL1/HEYL/HEY1/FOXF1/EXOC4/BMP7/BMP2/APLNR/ACTC1	17	2.75584	2.08694
GO:0060349	bone morphogenesis	26/2933	93/18723	0.00177922	0.0235078	0.0193636	TSKU/TGFBR2/TEK/STC1/RUNX2/RARB/MSX2/MMP16/MEF2C/LRP5/INSIG1/GLI3/GHR/FOXN3/FGF4/FGF18/EXT2/EXT1/COL27A1/COL13A1/BPNT2/BMPR2/BMPR1B/ANXA6/ALPL/ACP5	26	2.74977	1.78465
GO:0006023	aminoglycan biosynthetic process	23/2933	79/18723	0.00178673	0.0235565	0.0194037	XYLT1/UST/TGFB1/ST3GAL6/ST3GAL1/SLC10A7/PDGFB/NDST1/HS6ST2/HS3ST5/HS3ST3A1/HS3ST2/HS2ST1/HAS3/EXT2/EXT1/DSEL/CHST9/CHST15/CHST11/CEMIP/B4GALT5/B3GNT6	23	2.74794	1.85851
GO:0048670	regulation of collateral sprouting	9/2933	20/18723	0.001811	0.0237747	0.0195835	SPART/RND2/PTPRS/LPAR3/FSTL4/FGF13/EPHA7/DCC/BDNF	9	2.74208	2.8726
GO:0097150	neuronal stem cell population maintenance	9/2933	20/18723	0.001811	0.0237747	0.0195835	SS18/REST/PCM1/MCPH1/JAG1/HOOK3/HES1/FOXO3/CDH2	9	2.74208	2.8726
GO:0071384	cellular response to corticosteroid stimulus	19/2933	61/18723	0.00184269	0.0241392	0.0198837	ZFP36L1/STC1/SMYD3/SCNN1G/SCNN1B/REST/ISL1/ICAM1/HNRNPU/HEY1/FOXO3/FOXO1/FLT3/FECH/FAM107A/EGFR/BCL2L11/ATP2B1/AGTR2	19	2.73455	1.98832
GO:0071695	anatomical structure maturation	53/2933	229/18723	0.00184855	0.0241645	0.0199046	ZBTB7A/ZBTB16/XYLT1/TRPC4AP/TGFB2/SRRM4/SLC26A8/SLC24A4/RYR1/RXFP2/RUNX2/RPS6KA2/RFX3/PDE3A/PAX2/NTN4/NRCAM/NKX6-1/MBTPS2/L3MBTL3/KLF2/KIF14/KCNIP2/IGF1/HES1/GHRHR/FZD5/FOXO3/FEV/FERMT1/EXT1/EPHA8/EPAS1/DLD/DAG1/CX3CR1/CNTNAP2/CNTN2/CFTR/CEBPA/CDK5R2/CDH5/CATSPERD/BRD1/BMP2/BFSP2/B4GALT6/B4GALT5/AXL/ANKS1A/AKR1B1/ADGRB3/ABHD2	53	2.73317	1.47742
GO:0034764	positive regulation of transmembrane transport	51/2933	219/18723	0.00193683	0.0252649	0.020811	TRPC6/TRDN/TESC/STK39/STIM1/STAC/SORBS1/SLC1A2/RYR2/RGS9/PTPN11/PRKCI/PLCG2/PIK3R1/P2RX7/MEF2A/LRRC38/KCNQ1/KCNIP2/KCNH2/KCNC1/KCNA1/JPH2/ITGB1/IRS2/IRS1/INSR/IL13/IGF1/HAP1/FGF21/FGF14/EPHB2/EDN3/DNM2/DMD/CRACR2A/CFTR/CEMIP/CACNG3/CACNG2/CACNB2/CACNA2D1/AZIN2/APLNR/ANO6/ANK3/ANK2/AKT2/ACTN2/ABL1	51	2.71291	1.48658
GO:0018105	peptidyl-serine phosphorylation	69/2933	315/18723	0.00200111	0.0260483	0.0214562	VRK1/TNKS1BP1/TLK2/TLK1/TGFBR2/TGFB1/TENM1/TAF1/STK4/STK39/STK32C/STK32B/STK32A/SPRY2/SMYD3/SLC1A1/SH2D3C/SGK3/RPTOR/RPS6KA3/RPS6KA2/RPS6KA1/PRKG2/PRKCQ/PRKCI/PRKCE/PRKCB/PLCL2/PIKFYVE/PDGFB/PDE4D/PAQR3/OPRD1/NTRK3/NTRK2/NTF3/NSD1/NEK6/MKNK1/MAST4/MAST2/MARK2/MARK1/MAPKAPK2/MAPKAP1/MAP2K2/LMTK2/LATS1/HMGA2/GSK3B/GPD1L/EIF2AK3/EGFR/DOCK7/DMD/DCLK3/DCLK2/DCLK1/CSNK1G3/CSNK1A1/CD44/CAPRIN2/CAMK4/CAM…	69	2.69873	1.39831
GO:0051099	positive regulation of binding	42/2933	173/18723	0.00204253	0.0265021	0.02183	TIAM1/TGFB1/TCF7L2/TAF1/STK4/STK3/SPPL3/SPON1/S100A10/RPL11/RAPGEF2/RALB/PRKN/PPP2CA/POU4F1/PLXND1/PLCL2/PARP9/NVL/NRP1/NIBAN2/MFNG/MBD2/KLF4/ISL1/IGF1/IDE/HES1/GSK3B/FKBP1A/EPB41L5/EPB41/EP300/DHX9/CLDN5/CEBPG/CAPRIN2/BMP2/BDNF/BAMBI/ADD1/ABL1	42	2.68983	1.54977
GO:0045600	positive regulation of fat cell differentiation	20/2933	66/18723	0.00205018	0.0265021	0.02183	ZFP36L1/ZC3H12A/ZBTB7C/ZBTB16/WDFY2/TMEM64/STK4/STK3/PPARD/LRP5/LPL/HTR2A/HNRNPU/CMKLR1/CEBPA/CCDC71L/CCDC3/BMP7/BMP2/ASXL2	20	2.68821	1.93441
GO:1902476	chloride transmembrane transport	20/2933	66/18723	0.00205018	0.0265021	0.02183	SLC4A1/SLC26A8/SLC26A7/SLC1A1/SLC12A8/SLC12A6/SLC12A5/SLC12A1/PCYOX1/GLRA2/GABRG3/GABRG1/GABRE/CLCN3/CFTR/CASR/ANO6/ANO4/ANO2/ANO1	20	2.68821	1.93441
GO:0003148	outflow tract septum morphogenesis	10/2933	24/18723	0.00206378	0.0265021	0.02183	ZFPM2/TGFBR2/TGFB2/ROBO2/ROBO1/PARVA/NRP1/NKX2-5/ISL1/BMPR2	10	2.68534	2.65982
GO:0016048	detection of temperature stimulus	10/2933	24/18723	0.00206378	0.0265021	0.02183	TRPM8/TRPM3/PRDM12/NGFR/HTR2A/GRIK2/EPHB1/CXCR4/CXCL12/ANO1	10	2.68534	2.65982
GO:0051647	nucleus localization	10/2933	24/18723	0.00206378	0.0265021	0.02183	TMEM201/SYNE3/SLIT1/PCM1/PAFAH1B1/NTN1/HOOK3/FHOD1/FBXW11/DOCK7	10	2.68534	2.65982
GO:0071383	cellular response to steroid hormone stimulus	48/2933	204/18723	0.0020661	0.0265021	0.02183	ZMIZ1/ZFP36L1/ZBTB7A/TRERF1/TP63/STC1/SMYD3/SKP2/SCNN1G/SCNN1B/RXRA/REST/RBFOX2/PTGES3/PRMT2/PPARD/NR3C2/NCOR2/LBH/LATS1/KDM3A/ISL1/ICAM1/HNRNPU/HMGA2/HEYL/HEY1/GHRHR/FOXP1/FOXO3/FOXO1/FLT3/FECH/FAM107A/ESRRG/ESRRB/ESR1/EP300/EGFR/CNOT1/BRCA1/BMP7/BCL2L11/ATP2B1/AR/AGTR2/ADTRP/ABHD2	48	2.68485	1.50202
GO:0061326	renal tubule development	26/2933	94/18723	0.00209948	0.0268742	0.0221365	WWTR1/WNT7B/TTC8/TACSTD2/PROM1/PAX2/OSR1/NOG/MTSS1/MEF2C/MAGED1/LGR5/KIF26B/JAG1/IRX1/HEYL/HES1/GREB1L/GLI3/FMN1/FGF1/EYA1/DLG1/BMP2/AGTR2/ADAMTS16	26	2.67789	1.76567
GO:0035329	hippo signaling	14/2933	40/18723	0.00212085	0.0270914	0.0223154	WWTR1/WWC1/TEAD1/STK4/STK3/SHANK2/PJA2/MOB3B/MOB1B/LATS1/FAT4/CIT/AMOTL1/AMOT	14	2.67349	2.23425
GO:0007422	peripheral nervous system development	23/2933	80/18723	0.00214232	0.0272526	0.0224482	SOD1/RUNX1/PRX/POU4F1/POU3F1/PMP22/PLXNA4/PARD3/ONECUT2/NTRK2/NTF3/NRG1/NHLH2/NFASC/ISL1/ETV1/ERBB2/EGR2/DAG1/CLDN1/BDNF/AKT2/ADGRG6	23	2.66912	1.83528
GO:0021766	hippocampus development	23/2933	80/18723	0.00214232	0.0272526	0.0224482	TSKU/SEMA6B/PTPRS/PAFAH1B1/NEUROD6/NEFL/MAS1/LRP8/KIRREL3/KIF14/KCNA1/GSK3B/GLI3/FGF13/FEZF2/EZH2/EPHA5/EIF2B3/DCLK2/DAB1/CDK6/CDK5R2/ALK	23	2.66912	1.83528
GO:0010717	regulation of epithelial to mesenchymal transition	27/2933	99/18723	0.00217737	0.0276414	0.0227685	ZNF703/WWTR1/TRIM62/TIAM1/TGFBR2/TGFB2/TGFB1/TCF7L2/TBX5/SPRY2/SPRED1/SMAD3/PPP2CA/PHLDB2/NOG/LDLRAD4/JAG1/ISL1/IL17RD/FOXA2/EZH2/EPHA3/DAG1/DAB2IP/BMP7/BMP2/BAMBI	27	2.66207	1.74097
GO:0051894	positive regulation of focal adhesion assembly	11/2933	28/18723	0.0021937	0.0277913	0.022892	TEK/SMAD3/S100A10/PTPRJ/PTPN11/NRP1/MAP4K4/KDR/FMN1/EPB41L5/ABL1	11	2.65882	2.50783
GO:0070306	lens fiber cell differentiation	13/2933	36/18723	0.0021984	0.0277937	0.022894	WNT7B/WNT7A/TMOD1/SPRY2/SPRED1/SMAD3/PLAAT3/MAF/FZR1/EPHA2/CRYGB/BFSP2/ATF4	13	2.65789	2.30518
GO:0007435	salivary gland morphogenesis	12/2933	32/18723	0.00222979	0.0280154	0.0230766	TGFB2/TGFB1/SEMA3A/PLXND1/PLXNA1/NTN4/NRP1/NFIB/FGF10/EDA/DAG1/BMP7	12	2.65174	2.39384
GO:0045761	regulation of adenylate cyclase activity	12/2933	32/18723	0.00222979	0.0280154	0.0230766	STIM1/NPR3/GRM3/GALR1/GABBR2/DRD5/DRD3/DRD2/CAP2/CACNA1D/CACNA1C/ADGRV1	12	2.65174	2.39384
GO:0048841	regulation of axon extension involved in axon guidance	12/2933	32/18723	0.00222979	0.0280154	0.0230766	SEMA6D/SEMA6B/SEMA6A/SEMA4B/SEMA4A/SEMA3D/SEMA3A/PLXNA4/NRP1/DSCAM/CXCL12/BMPR2	12	2.65174	2.39384
GO:0003281	ventricular septum development	21/2933	71/18723	0.00223869	0.0280154	0.0230766	ZFPM2/ZFPM1/TGFBR2/TGFB2/TBX5/TBX3/STRA6/SLIT3/SLIT2/ROBO2/ROBO1/NOG/NKX2-5/LMO4/HEYL/HEY1/HES1/HEG1/FZD2/BMPR2/APLNR	21	2.65001	1.8881
GO:0008344	adult locomotory behavior	21/2933	71/18723	0.00223869	0.0280154	0.0230766	TMOD1/SNCG/SLITRK6/SEZ6/PRKN/PREX2/PBX3/PAFAH1B1/OXR1/OTOG/OPRD1/FOXA2/FGF12/EN1/DRD2/DAB1/CXCL12/CNTN2/CLCN3/CCND2/AGTPBP1	21	2.65001	1.8881
GO:0060113	inner ear receptor cell differentiation	19/2933	62/18723	0.002273	0.0283871	0.0233827	WHRN/USH2A/TTC8/TSKU/TRIOBP/TMC1/SOD1/SLITRK6/POU4F3/PLS1/PAFAH1B1/MYO7A/MYO6/MKS1/KCNQ1/JAG1/HES1/FZD2/ADGRV1	19	2.6434	1.95625
GO:0046879	hormone secretion	65/2933	295/18723	0.00228249	0.0284241	0.0234132	VSNL1/TNFSF11/TIAM1/TCF7L2/TBX3/TARDBP/SYT7/STXBP4/SNX4/SLC9B2/SLC16A10/SLC16A1/RFX3/REST/RAPGEF4/RAB8B/RAB1A/RAB11FIP2/PTPN11/PRKN/PRKCE/PPARD/P2RY1/NR1H4/NOS2/NKX6-1/NIBAN2/NDUFAF2/MAP4K4/LRP5/KCNQ1/KCNB1/ISL1/IRS2/IRS1/INHBA/IL1RN/HNF1A/HMGN3/GPR68/GHRHR/GHRH/GALR1/FZD4/FOXA2/FAM3D/FAM3B/EPHA5/EIPR1/EGFR/EDN3/DRD2/DOC2B/CPT1A/CPLX1/CFTR/CASR/CAMK2N1/APLN/ANO1/AIMP1/AGTR2/ADCY8/ADCY5/ABCG1	65	2.64159	1.40655
GO:0072009	nephron epithelium development	29/2933	109/18723	0.00229722	0.0284241	0.0234132	WWTR1/WNT7B/TACSTD2/PROM1/PECAM1/PAX2/OSR1/NOG/MYO1E/MTSS1/MEF2C/MAGI2/MAGED1/KIF26B/JAG1/IRX1/HEYL/HES1/GREB1L/GLI3/FMN1/FGF1/EYA1/EXT1/DLG1/BMP2/ASXL1/AGTR2/ADAMTS16	29	2.6388	1.69838
GO:0002031	G protein-coupled receptor internalization	8/2933	17/18723	0.00230366	0.0284241	0.0234132	UBQLN2/NECAB2/HTR1B/DRD3/DRD2/DNM2/ARRB1/APLN	8	2.63758	3.00403
GO:0003184	pulmonary valve morphogenesis	8/2933	17/18723	0.00230366	0.0284241	0.0234132	TGFB2/STRA6/SLIT2/ROBO2/ROBO1/JAG1/HEYL/HEY1	8	2.63758	3.00403
GO:0098962	regulation of postsynaptic neurotransmitter receptor activity	8/2933	17/18723	0.00230366	0.0284241	0.0234132	SHISA9/SHISA6/NPTXR/DLGAP4/DLGAP2/DLGAP1/CACNG5/BEGAIN	8	2.63758	3.00403
GO:1902894	negative regulation of pri-miRNA transcription by RNA polymerase II	8/2933	17/18723	0.00230366	0.0284241	0.0234132	YY1/TGFB1/REST/PPARD/POU5F1/PDGFB/NFIB/HDAC4	8	2.63758	3.00403
GO:0021987	cerebral cortex development	30/2933	114/18723	0.00234068	0.0288231	0.0237418	ZMIZ1/TRAPPC9/TACC1/SLIT2/ROBO1/PTPRS/PLCB1/PAFAH1B1/NTRK2/NEFL/NDEL1/MCPH1/LRP8/KIF14/GSK3B/GLI3/FOXG1/FGF13/FAT4/DMRTA2/DIXDC1/DISC1/DAB2IP/DAB1/CNTNAP2/CDK5R2/CDH2/BMERB1/ATIC/ADGRG1	30	2.63066	1.67989
GO:0002028	regulation of sodium ion transport	25/2933	90/18723	0.00237492	0.0291864	0.0240411	TESC/STK39/SLMAP/PTPN3/PRKCE/PKP2/P2RX7/OSR1/NKX2-5/NKAIN3/NKAIN2/NETO2/NEDD4L/KCNQ1/HECW2/GPD1L/FGF14/FGF13/FGF12/DRD3/DRD2/DNM2/DMD/DLG1/ANK3	25	2.62435	1.77321
GO:0030073	insulin secretion	46/2933	195/18723	0.00239295	0.029348	0.0241742	VSNL1/TIAM1/TCF7L2/TARDBP/SYT7/STXBP4/SLC9B2/SLC16A1/RFX3/REST/RAPGEF4/RAB11FIP2/PTPN11/PRKN/PRKCE/PPARD/NR1H4/NOS2/NKX6-1/NDUFAF2/MAP4K4/LRP5/KCNB1/ISL1/IRS2/IRS1/IL1RN/HNF1A/HMGN3/GPR68/FOXA2/FAM3D/FAM3B/EPHA5/EIPR1/DRD2/DOC2B/CPT1A/CPLX1/CFTR/CASR/CAMK2N1/ANO1/ADCY8/ADCY5/ABCG1	46	2.62107	1.50587
GO:0021695	cerebellar cortex development	16/2933	49/18723	0.00240237	0.029348	0.0241742	WNT7A/WHRN/SEZ6/RORA/PTPN11/OPHN1/MTPN/KNDC1/KIF14/GRID2/GLI2/EZH2/CBLN1/ATP7A/AGTR2/AGTPBP1	16	2.61936	2.08443
GO:0048168	regulation of neuronal synaptic plasticity	16/2933	49/18723	0.00240237	0.029348	0.0241742	ZDHHC2/SYNGR1/SHISA9/SHISA6/S100B/RAB8A/NEURL1/MCTP1/KRAS/JPH3/GRIK2/EPHB2/EGR2/DRD2/CNTN2/CAMK2A	16	2.61936	2.08443
GO:0086001	cardiac muscle cell action potential	22/2933	76/18723	0.00240739	0.0293511	0.0241768	TBX18/SLMAP/RYR2/PKP2/NEDD4L/KCNQ1/KCNN2/KCNJ5/KCNIP2/KCNH2/GPD1L/FGF13/FGF12/DMD/DLG1/CXADR/CACNB2/CACNA2D1/CACNA1D/CACNA1C/ANK3/ANK2	22	2.61845	1.84787
GO:0048562	embryonic organ morphogenesis	63/2933	285/18723	0.00243484	0.0296271	0.0244041	ZIC3/WHRN/WDR19/TTC39C/TSHZ1/TRIOBP/TGFBR2/TBX3/TBX18/STRA6/SPRY2/SP3/SOD1/SMAD3/SLITRK6/RYR2/RUNX2/ROR2/RARB/POU4F3/POU3F4/PLS1/PDGFRA/PAX2/OSR1/NTN1/NOG/NKX2-5/NIPBL/NDST1/MYO7A/MYO6/MYO3B/MYO3A/MMP16/MICAL2/MEF2C/LRIG3/LRIG1/KCNQ1/IRX5/INSIG1/HES1/GSC/GRHL2/GLI3/GLI2/FZD5/FZD2/FOXG1/FOXF2/FOXF1/FOXE1/FGF10/EYA1/EPHB2/EPHA2/DLG1/COL11A1/CHST11/BMP7/APLNR/ALX4	63	2.61353	1.4111
GO:1990823	response to leukemia inhibitory factor	26/2933	95/18723	0.00246769	0.0299676	0.0246846	XRCC5/UBXN2A/TNFSF11/TEX14/SYNGR1/SPRY4/SPRY2/SLC25A5/RIF1/PRDM5/NR5A2/MRPL15/MRAS/MIR370/MCF2/KLF4/KDM3A/ICAM1/HNRNPU/HK2/GFPT2/FZD4/FGF4/EXT1/ARID5B/ABCD4	26	2.60771	1.74708
GO:0010594	regulation of endothelial cell migration	53/2933	232/18723	0.00248783	0.0301527	0.0248371	ZC3H12A/WNT7A/THBS1/TGFB1/TEK/STC1/STAT5A/STARD13/SRPX2/SPRED1/SPARC/SMOC2/SLIT2/SEMA4A/SCARB1/SASH1/RIN2/RHOB/PTPRM/PTN/PTK2/PLPP3/PIK3CB/PDGFB/NUS1/NRP1/MEOX2/MEF2C/MAP3K3/KLF4/KDR/GFUS/FOXP1/FGFR1/FGF4/FGF18/FGF1/FBXW7/ETS1/EPHA2/DCN/DAB2IP/CXCL13/CD40/CARD10/BMPR2/BMPER/BCAS3/AKT3/AGTR2/ADGRA2/ADAMTS9/ABL1	53	2.60418	1.45831
GO:0061180	mammary gland epithelium development	20/2933	67/18723	0.00249949	0.0302345	0.0249045	ZNF703/WNT7B/TNFSF11/TBX3/ROBO1/NTN1/LRP5/LBH/LATS1/GLI2/FOXF1/FOXB1/FGF10/ESR1/ERBB4/EPHA2/CSMD1/CSF1R/AR/AKT2	20	2.60215	1.90554
GO:2000649	regulation of sodium ion transmembrane transporter activity	18/2933	58/18723	0.00251176	0.030264	0.0249287	TESC/STK39/SLMAP/PTPN3/PRKCE/OSR1/NETO2/NEDD4L/KCNQ1/HECW2/GPD1L/FGF14/FGF13/FGF12/DRD3/DNM2/DMD/ANK3	18	2.60002	1.98111
GO:2000736	regulation of stem cell differentiation	18/2933	58/18723	0.00251176	0.030264	0.0249287	TGFB2/TBX5/TACSTD2/SOX5/REST/PTN/PRICKLE1/PDGFRA/OCIAD1/NKX2-5/LBH/KDM3A/JAG1/ITCH/HNRNPU/HES1/ESRRB/ABL1	18	2.60002	1.98111
GO:0022602	ovulation cycle process	15/2933	45/18723	0.00258921	0.0310151	0.0255474	TGFB2/SLIT3/SLIT2/ROBO2/PDGFRA/PAM/MAP2K6/INHBA/FZD4/FSHR/FOXO3/ESR1/BMPR1B/ARRB1/ADAMTS1	15	2.58683	2.12786
GO:0035272	exocrine system development	15/2933	45/18723	0.00258921	0.0310151	0.0255474	WLS/TGFB2/TGFB1/SEMA3A/PTF1A/PLXND1/PLXNA1/NTN4/NRP1/NFIB/IGSF3/FGF10/EDA/DAG1/BMP7	15	2.58683	2.12786
GO:0060119	inner ear receptor cell development	15/2933	45/18723	0.00258921	0.0310151	0.0255474	WHRN/TTC8/TSKU/TRIOBP/TMC1/SOD1/SLITRK6/PLS1/PAFAH1B1/MYO7A/MKS1/KCNQ1/HES1/FZD2/ADGRV1	15	2.58683	2.12786
GO:0050796	regulation of insulin secretion	40/2933	165/18723	0.00264267	0.031594	0.0260242	VSNL1/TIAM1/TCF7L2/TARDBP/SYT7/STXBP4/SLC9B2/SLC16A1/RFX3/REST/PTPN11/PRKN/PRKCE/PPARD/NR1H4/NOS2/NKX6-1/NDUFAF2/MAP4K4/LRP5/KCNB1/ISL1/IRS2/IRS1/HMGN3/GPR68/FOXA2/FAM3D/EPHA5/EIPR1/DRD2/DOC2B/CPT1A/CFTR/CASR/CAMK2N1/ANO1/ADCY8/ADCY5/ABCG1	40	2.57796	1.54753
GO:0031032	actomyosin structure organization	46/2933	196/18723	0.00266175	0.0316991	0.0261108	TTC8/TNNT2/TMOD1/TJP1/TACSTD2/SORBS1/SMAD3/S100A10/RACGAP1/PPM1E/PIK3R1/PHLDB2/PGM5/PDGFRA/NRP1/NEBL/MYOM2/MYH11/MYH10/MEF2A/LIMCH1/ITGB5/ITGB1/FRMD5/FRMD3/FHOD1/EPB41L5/EPB41L4B/EPB41L2/EPB41/DLC1/CSRP2/CNN2/CNN1/CIT/CDC42BPB/CDC42BPA/CCDC88A/ARRB1/ARHGEF5/ARHGEF18/ARHGAP6/ALMS1/ACTN2/ACTC1/ABL1	46	2.57483	1.49818
GO:0045664	regulation of neuron differentiation	46/2933	196/18723	0.00266175	0.0316991	0.0261108	ZNF536/VWC2L/VWC2/TUG1/TRPC6/TIAM1/TCF4/TCF12/SH3GL3/REST/NTF3/NRCAM/NLGN1/NKX6-1/NKX2-5/MOSMO/MEF2C/LIN28A/JAG1/ISL1/HEYL/HEY1/HES1/GSK3B/GPRC5B/GLI3/GLI2/FOXO3/FOXG1/FGFR1/FEZF2/EYA1/ETV5/EIF4ENIF1/DIXDC1/DAB1/CXCL12/CNTN2/CDON/CASZ1/BRINP2/BRINP1/BMP7/BMP2/BDNF/ALK	46	2.57483	1.49818
GO:0048864	stem cell development	24/2933	86/18723	0.00268562	0.0319215	0.026294	WNT7A/TCOF1/SEMA6D/SEMA6B/SEMA6A/SEMA4B/SEMA4A/SEMA3D/SEMA3A/PTPRC/NRP1/NRG1/MSI2/KITLG/KBTBD8/JAG1/ISL1/HES1/ERBB4/EDNRA/EDN3/CDH2/BMP7/ANXA6	24	2.57096	1.78146
GO:0090630	activation of GTPase activity	30/2933	115/18723	0.00270136	0.0319335	0.026304	TIAM1/TBC1D7/TBC1D5/TBC1D4/SYDE2/SIPA1L3/SIPA1L2/SIPA1L1/RASGRP1/RAP1GAP2/RALGAPA2/RABGAP1L/NTRK3/NTF3/NDEL1/MTSS2/EVI5L/EPHA2/DOCK7/CXCL13/CCR7/BCAS3/ARHGEF5/ARHGEF26/ARHGEF19/ARHGAP29/ARHGAP24/ARHGAP22/AKT2/ABR	30	2.56842	1.66528
GO:0042246	tissue regeneration	21/2933	72/18723	0.00270213	0.0319335	0.026304	WNT7A/TM4SF4/TGFBR2/RUNX1/PTPN12/PTN/PTGFRN/PPARD/POSTN/MYMK/MTPN/LARGE1/KLK6/IGF1/FZD7/FGF10/EZH2/ERBB4/DUSP10/DAG1/CPQ	21	2.56829	1.86187
GO:0006665	sphingolipid metabolic process	38/2933	155/18723	0.00270219	0.0319335	0.026304	UGCG/TEX2/ST8SIA6/ST8SIA5/ST8SIA2/ST8SIA1/ST6GALNAC6/ST6GALNAC3/ST3GAL5/ST3GAL1/SPTLC3/SGMS1/SERINC2/PPP2CA/PPM1L/PLPP3/PLA2G15/LARGE1/ITGB8/HACD1/GLB1/ENPP2/ELOVL5/ELOVL4/DEGS2/DEGS1/CERS6/CERS4/CERS3/CERKL/B4GALT6/B4GALT5/B3GALT1/ASAH2/ALDH3B1/AGK/ACER3/ACER2	38	2.56828	1.565
GO:0061008	hepaticobiliary system development	37/2933	150/18723	0.00272534	0.032107	0.0264468	ZIC3/UPF2/TGFA/SULF2/SP3/SMAD3/RPS6KA1/RHBDD3/QDPR/PTPN3/PTN/PHF2/ONECUT2/NIPBL/MKS1/KRAS/IGF2R/HNF1A/HMGCL/HES1/HAMP/GLI3/FGL1/FGF1/FBXW7/EZH2/EGFR/CPT1A/CPS1/COBL/CLDN1/CEBPG/CEBPA/ATP7A/ARID5B/ARF6/ADA	37	2.56458	1.57461
GO:0060117	auditory receptor cell development	9/2933	21/18723	0.00273251	0.032107	0.0264468	WHRN/TRIOBP/TMC1/SOD1/SLITRK6/PLS1/PAFAH1B1/MYO7A/KCNQ1	9	2.56344	2.73581
GO:0098698	postsynaptic specialization assembly	9/2933	21/18723	0.00273251	0.032107	0.0264468	PTPRS/PTPRD/NTRK3/NTNG2/NRXN1/NLGN1/IL1RAP/GRID2/CBLN1	9	2.56344	2.73581
GO:1904375	regulation of protein localization to cell periphery	32/2933	125/18723	0.00274916	0.0322411	0.0265573	ZDHHC2/TMBIM1/TGFB1/STX8/STAC/SORBS1/RAB11FIP2/PRNP/PRKCI/PRKCE/PLS1/PIK3R1/PID1/PICALM/MISP/LDLRAP1/ITGB1/GPC6/GNAI1/EZR/EPHB2/EPHA3/EPHA2/EPB41L2/EPB41/EGFR/DPP10/DLG1/DAG1/CACNG2/ARF6/AR	32	2.5608	1.63419
GO:1905314	semi-lunar valve development	14/2933	41/18723	0.00276288	0.0322972	0.0266035	TNFRSF1B/TGFB2/TGFB1/STRA6/SLIT3/SLIT2/ROBO2/ROBO1/NKX2-5/JAG1/HEYL/HEY1/BMPR2/BMP2	14	2.55864	2.17975
GO:0051703	biological process involved in intraspecies interaction between organisms	17/2933	54/18723	0.00276443	0.0322972	0.0266035	SHANK2/SEPTIN5/RPTOR/PTCHD1/PCM1/NRXN3/NRXN1/KCNQ1/GRID1/EXT1/EN1/DRD3/CX3CR1/CNTNAP2/BRINP1/AVPR1A/ATXN1	17	2.55839	2.00964
GO:0001657	ureteric bud development	25/2933	91/18723	0.00279635	0.0326082	0.0268597	TACSTD2/SMAD3/SMAD1/SLIT2/SDC1/ROBO2/RARB/PAX2/OSR1/NOG/MAGED1/KIF26B/HES1/GREB1L/GLI3/FMN1/FGF1/EYA1/EPCAM/DLG1/BMPER/BMP7/BMP2/AGTR2/ADAMTS16	25	2.55341	1.75373
GO:0007638	mechanosensory behavior	7/2933	14/18723	0.00284452	0.0329825	0.027168	STRBP/STRA6/SLITRK6/NRXN1/ETV1/DRD2/CNTNAP2	7	2.54599	3.19178
GO:0009214	cyclic nucleotide catabolic process	7/2933	14/18723	0.00284452	0.0329825	0.027168	PDE9A/PDE8B/PDE5A/PDE4D/PDE4B/PDE1A/PDE10A	7	2.54599	3.19178
GO:0070307	lens fiber cell development	7/2933	14/18723	0.00284452	0.0329825	0.027168	WNT7B/WNT7A/TMOD1/EPHA2/CRYGB/BFSP2/ATF4	7	2.54599	3.19178
GO:0017157	regulation of exocytosis	47/2933	202/18723	0.00289008	0.0334478	0.0275513	WNT7A/VSNL1/SYT7/SYT4/SYT3/SYT17/SYT12/SYT10/STXBP6/STXBP1/SNX4/SEPTIN5/SDC1/REST/RAPGEF4/RAB8B/RAB8A/RAB3C/RAB21/PRKN/PRKCB/P2RY1/NLGN1/NCS1/KCNB1/IL1RAPL1/IL13/HTR2A/HTR1B/HAP1/GSK3B/GRIN3A/GIPC1/FOXF1/FER/DRD2/DOC2B/CPLX2/CPLX1/CFTR/CDK5R2/CADPS/CACNB2/CACNA1I/CACNA1H/APBA1/ADCY1	47	2.53909	1.48529
GO:0040036	regulation of fibroblast growth factor receptor signaling pathway	13/2933	37/18723	0.00290982	0.0335501	0.0276356	THBS1/SULF2/SULF1/SPRY4/SPRY2/SMOC2/RUNX2/PRDM14/NOG/NGFR/DSTYK/CREB3L1/APLN	13	2.53613	2.24287
GO:0050775	positive regulation of dendrite morphogenesis	13/2933	37/18723	0.00290982	0.0335501	0.0276356	TIAM1/RAB21/PTPRD/PAK3/PAFAH1B1/LRP8/IL1RAPL1/FBXW8/EEF2K/CUX2/CDKL3/CAPRIN2/ACTR2	13	2.53613	2.24287
GO:0051924	regulation of calcium ion transport	57/2933	255/18723	0.00293869	0.0338197	0.0278576	WFS1/TRPC6/TRPC3/TRDN/TMC1/THADA/STRIT1/STIM1/STC1/STAC/RYR2/RGS9/REM1/PRNP/PRKCE/PLPP4/PLCG2/PDGFB/PDE4D/PDE4B/P2RX7/OPRD1/MCHR1/LPAR3/JPH3/JPH2/JPH1/IL16/IL13/ICAM1/HAP1/GNAO1/GEM/FYN/FKBP1A/FGF14/EPB41/DRD3/DRD2/DMD/CXCR4/CXCL12/CRACR2A/CORO1A/CEMIP/CD4/CASR/CAMK2A/CACNB2/CACNA2D1/CACNA1D/CACNA1C/ATP2B1/APLNR/ANK2/ADCYAP1R1/ABL1	57	2.53185	1.42691
GO:0010842	retina layer formation	10/2933	25/18723	0.00296186	0.0338962	0.0279206	SLC1A1/SDK2/SDK1/PTPRM/PTF1A/PROM1/MEGF11/FJX1/DSCAM/CRB1	10	2.52844	2.55343
GO:0060074	synapse maturation	10/2933	25/18723	0.00296186	0.0338962	0.0279206	SEZ6/NRXN1/NFIA/NEURL1/NEFL/IGSF21/DISC1/DAB2IP/CX3CR1/CLSTN1	10	2.52844	2.55343
GO:0072012	glomerulus vasculature development	10/2933	25/18723	0.00296186	0.0338962	0.0279206	TEK/SERPINB7/PECAM1/PDGFRA/PDGFD/PDGFB/OSR1/IL6R/HES1/BMP7	10	2.52844	2.55343
GO:1900181	negative regulation of protein localization to nucleus	12/2933	33/18723	0.00301096	0.0343942	0.0283308	TRIM29/PKIG/OTUD7B/MAGED1/LATS1/ILRUN/GSK3B/FERMT1/FBXO4/DCLK2/DCLK1/CABP1	12	2.5213	2.3213
GO:0010812	negative regulation of cell-substrate adhesion	20/2933	68/18723	0.00302873	0.0345331	0.0284453	THBS1/TACSTD2/SPRY4/SPOCK1/POSTN/PIK3R1/PHLDB2/MAP4K4/LGALS1/JAG1/FZD7/FZD4/FBLN1/FAM107A/DUSP22/DLC1/BCAS3/ARHGAP6/AJAP1/ACER2	20	2.51874	1.87752
GO:0071867	response to monoamine	29/2933	111/18723	0.00307427	0.0348587	0.0287134	SLC1A1/RYR2/RNLS/RGS9/RGS8/PRKN/PPARGC1A/PENK/PDE4B/NSG2/NSG1/NCSTN/KCNQ1/HTR7/HTR2A/HTR1E/HTR1B/HRH4/GSK3B/GNAO1/DRD5/DRD3/DRD2/DNM2/CHRM3/ATF4/ALK/ADCY5/ABL1	29	2.51226	1.66778
GO:0071869	response to catecholamine	29/2933	111/18723	0.00307427	0.0348587	0.0287134	SLC1A1/RYR2/RNLS/RGS9/RGS8/PRKN/PPARGC1A/PENK/PDE4B/NSG2/NSG1/NCSTN/KCNQ1/HTR7/HTR2A/HTR1E/HTR1B/HRH4/GSK3B/GNAO1/DRD5/DRD3/DRD2/DNM2/CHRM3/ATF4/ALK/ADCY5/ABL1	29	2.51226	1.66778
GO:0090288	negative regulation of cellular response to growth factor stimulus	29/2933	111/18723	0.00307427	0.0348587	0.0287134	VWC2L/VWC2/TOB1/TNMD/THBS1/SULF2/SULF1/SPRY4/SPRY2/SPART/SMURF2/SLIT2/SEMA6A/PRDM14/PIK3CB/NOG/NIBAN2/NGFR/DCN/DAB2IP/CXCL13/CREB3L1/CHRD/BMPER/BAMBI/APLN/AGTR2/ADGRA2/ABL1	29	2.51226	1.66778
GO:0001649	osteoblast differentiation	52/2933	229/18723	0.0030999	0.0350524	0.028873	WWTR1/WWOX/WNT7B/TP63/TOB1/TMEM64/SUCO/SND1/SMOC1/SMAD3/SMAD1/RUNX2/RSPO2/REST/RDH14/PTK2/PTHLH/PENK/NOG/NELL1/MSX2/MEF2C/MAPK11/MAP2K6/LRP5/JAG1/IL6R/IGF1/IARS1/HNRNPU/HDAC4/GLI3/GLI2/FZD1/FHL2/EPHA2/DNAJC13/DHX9/DDX21/DDR2/CREB3L1/CHRD/CEBPA/CDK6/BMPR2/BMPR1B/BMP7/BMP2/BAMBI/ATF4/ALPL/ACVR2A	52	2.50865	1.44954
GO:0007043	cell-cell junction assembly	36/2933	146/18723	0.00310321	0.0350524	0.028873	ZNF703/TLN2/TJP1/TBX5/STRN/PKP2/PECAM1/PATJ/PARD6B/PARD3/MTDH/MPP7/MPDZ/IL17A/HEG1/GRHL2/FZD5/EPHA2/DLG1/CTNND2/CNTNAP2/CLDN5/CLDN14/CLDN1/CDH9/CDH8/CDH6/CDH5/CDH22/CDH20/CDH2/CDH12/CDH11/ARL2/APLNR/ANK2	36	2.50819	1.57403
GO:0051283	negative regulation of sequestering of calcium ion	30/2933	116/18723	0.00310844	0.0350524	0.028873	TRDN/TPCN1/RYR3/RYR2/RYR1/PTPRC/PRKCE/PLCG2/PDE4D/MCOLN2/JPH3/JPH2/JPH1/ITPR3/ITPR2/IL13/HTR2A/HAP1/FKBP1A/FASLG/DRD2/DMD/CORO1A/CEMIP/CCR7/CACNA1C/APLNR/ANXA6/ANK2/ABL1	30	2.50746	1.65092
GO:0098656	anion transmembrane transport	55/2933	245/18723	0.00312163	0.0351015	0.0289134	SLC9A9/SLC9A8/SLC6A20/SLC6A13/SLC66A1/SLC5A8/SLC4A5/SLC4A1/SLC38A9/SLC38A7/SLC35D3/SLC35B4/SLC35B3/SLC27A1/SLC26A8/SLC26A7/SLC25A5/SLC25A4/SLC25A30/SLC25A29/SLC25A19/SLC25A17/SLC25A13/SLC24A4/SLC24A3/SLC24A2/SLC24A1/SLC1A2/SLC1A1/SLC17A8/SLC16A7/SLC16A1/SLC13A4/SLC13A3/SLC12A8/SLC12A6/SLC12A5/SLC12A1/PRNP/PCYOX1/ITGB1/GRM1/GLRA2/GABRG3/GABRG1/GABRE/CLCN3/CFTR/CASR/ANO6/ANO4/ANO2/ANO1/ADAMTS8/ABCC1	55	2.50562	1.43305
GO:0050921	positive regulation of chemotaxis	35/2933	141/18723	0.00312419	0.0351015	0.0289134	TIAM1/THBS1/TGFB1/STK39/SMOC2/SMAD3/SLIT2/PTN/PTK2/PDGFD/PDGFB/NTRK3/NTF3/NRP1/KDR/IL6R/IL16/FGFR1/FGF18/FGF10/EDN3/DSCAM/DAPK2/CXCR4/CXCL13/CXCL12/CX3CR1/CSF1R/CMKLR1/CDH13/CCR7/CASR/CAMK1D/BMPR2/ANO6	35	2.50526	1.58457
GO:1901653	cellular response to peptide	76/2933	359/18723	0.00319297	0.0358089	0.0294962	ZFP36L1/TSHR/TLR4/TBC1D4/STXBP4/STAT5A/SORBS1/SLC30A10/SLC27A1/SIK2/SESN3/RAB8B/RAB8A/PTPRA/PTPN11/PTK2/PRNP/PRKCQ/PRKCI/PRKCB/PIK3R3/PIK3R1/PID1/PHIP/OGT/NOD1/NKX6-1/NGFR/NDEL1/MAX/MAS1/LPL/LPIN1/KLF4/KLF2/KAT2B/IRS2/IRS1/INSR/INSIG1/IGF1R/IGF1/IDE/ICAM1/GSK3B/GRB2/GRB14/GRB10/GHRHR/GHR/FYN/FOXO3/FOXO1/FGF21/FER/EEF2K/CYP11A1/CYFIP1/CPS1/CPEB1/CCND3/CASR/CAMK2A/CACNA2D1/CACNA1A/BCL2L11/BCAR3/ATP…	76	2.49581	1.3514
GO:0035773	insulin secretion involved in cellular response to glucose stimulus	21/2933	73/18723	0.00324363	0.0363109	0.0299097	VSNL1/TIAM1/STXBP4/SLC9B2/RAB11FIP2/PRKCE/PPARD/NR1H4/NDUFAF2/MAP4K4/LRP5/HMGN3/GPR68/FOXA2/EPHA5/CFTR/CAMK2N1/ANO1/ADCY8/ADCY5/ABCG1	21	2.48897	1.83637
GO:0051146	striated muscle cell differentiation	62/2933	283/18723	0.0032561	0.0363844	0.0299702	YY1/TNNT2/TMOD1/TGFB1/TBX5/TBX3/TBX18/TANC1/SORBS2/SMYD3/SGCB/SDC1/RYR1/RCAN1/RBM38/RARB/PTGFRN/POPDC3/PLD3/PGM5/PDLIM5/PDGFRA/NRG1/NKX2-5/NIBAN2/NEBL/MYOM2/MYO18B/MYMK/MYH11/MTPN/MEF2C/MEF2A/MAP2K4/KRAS/KCNH1/JAM2/ITGB1/ISL1/IGF1/HNRNPU/HDAC4/HAMP/FZD7/FHL2/EZH2/EHD2/EFNB2/CXADR/CSRP2/CDH2/CACNA1H/BMP2/BDNF/BARX2/AVPR1A/AGTR2/ADGRB3/ADAMTS15/ADAM12/ACTN2/ACTC1	62	2.4873	1.39852
GO:0001678	cellular glucose homeostasis	41/2933	172/18723	0.00326693	0.0364392	0.0300153	ZBTB20/VSNL1/TIAM1/STXBP4/SLC9B2/RAB11FIP2/PRKCE/PPARGC1A/PPARD/PIK3R1/PIH1D1/PAX2/NR1H4/NGFR/NDUFAF2/MAP4K4/LRP5/LIN28A/LGALS1/KCNB1/IRS2/IGF1R/ICAM1/HMGN3/HKDC1/HK2/GPR68/GHRHR/FOXO3/FOXO1/FOXK1/FOXA2/FGF21/EPHA5/CFTR/CASR/CAMK2N1/ANO1/ADCY8/ADCY5/ABCG1	41	2.48586	1.52166
GO:0072163	mesonephric epithelium development	25/2933	92/18723	0.00327941	0.0364464	0.0300213	TACSTD2/SMAD3/SMAD1/SLIT2/SDC1/ROBO2/RARB/PAX2/OSR1/NOG/MAGED1/KIF26B/HES1/GREB1L/GLI3/FMN1/FGF1/EYA1/EPCAM/DLG1/BMPER/BMP7/BMP2/AGTR2/ADAMTS16	25	2.4842	1.73466
GO:0072164	mesonephric tubule development	25/2933	92/18723	0.00327941	0.0364464	0.0300213	TACSTD2/SMAD3/SMAD1/SLIT2/SDC1/ROBO2/RARB/PAX2/OSR1/NOG/MAGED1/KIF26B/HES1/GREB1L/GLI3/FMN1/FGF1/EYA1/EPCAM/DLG1/BMPER/BMP7/BMP2/AGTR2/ADAMTS16	25	2.4842	1.73466
GO:0061028	establishment of endothelial barrier	15/2933	46/18723	0.00329438	0.0364504	0.0300245	TJP1/RAPGEF2/RAPGEF1/PTPRS/PPP1R16B/PLCB1/PECAM1/PDE4D/MSN/ICAM1/EZR/CLDN5/CLDN1/CDH5/ADD1	15	2.48223	2.0816
GO:1900271	regulation of long-term synaptic potentiation	15/2933	46/18723	0.00329438	0.0364504	0.0300245	ZDHHC2/SCGN/PTN/PRNP/NSG1/NCSTN/IGSF11/GSK3B/FAM107A/EPHB2/DRD2/CX3CR1/ADCY8/ADCY1/ABL1	15	2.48223	2.0816
GO:0009235	cobalamin metabolic process	6/2933	11/18723	0.00332713	0.0364504	0.0300245	MTR/MMAB/MMAA/LMBRD1/ABCD4/ABCC1	6	2.47793	3.48195
GO:0034650	cortisol metabolic process	6/2933	11/18723	0.00332713	0.0364504	0.0300245	REST/H6PD/DKK3/CYP11A1/CACNA1H/BMP2	6	2.47793	3.48195
GO:0051081	nuclear membrane disassembly	6/2933	11/18723	0.00332713	0.0364504	0.0300245	VRK1/PRKCB/PAFAH1B1/NEK6/NDEL1/LPIN1	6	2.47793	3.48195
GO:0072697	protein localization to cell cortex	6/2933	11/18723	0.00332713	0.0364504	0.0300245	NUBP1/MISP/GNAI1/EZR/EPB41L2/EPB41	6	2.47793	3.48195
GO:1904321	response to forskolin	6/2933	11/18723	0.00332713	0.0364504	0.0300245	GNAI1/CFTR/ADCY8/ADCY5/ADCY2/ADCY1	6	2.47793	3.48195
GO:1904322	cellular response to forskolin	6/2933	11/18723	0.00332713	0.0364504	0.0300245	GNAI1/CFTR/ADCY8/ADCY5/ADCY2/ADCY1	6	2.47793	3.48195
GO:0030104	water homeostasis	19/2933	64/18723	0.00338912	0.0370636	0.0305296	WFS1/UGCG/TP63/SCNN1G/SCNN1B/SCNN1A/NEDD4L/MYO5B/KDF1/GRHL1/GHRHR/EXT2/EXT1/CLDN1/CFTR/AQP9/AQP4/AKR1B1/AKAP11	19	2.46991	1.89512
GO:0003229	ventricular cardiac muscle tissue development	17/2933	55/18723	0.00342712	0.0373465	0.0307627	ZFPM2/TNNT2/TGFB2/TGFB1/TBX5/TBX3/RYR2/POU4F1/PKP2/NRG1/NOG/NKX2-5/ISL1/HEG1/FKBP1A/COL11A1/ADAMTS9	17	2.46507	1.9731
GO:0048016	inositol phosphate-mediated signaling	17/2933	55/18723	0.00342712	0.0373465	0.0307627	SPPL3/RCAN1/PTBP1/PRNP/PLCG2/NRG1/NMUR2/NFAT5/LMCD1/ITPR3/ITPR2/INPP5A/IGF1/GSK3B/FHL2/EDN3/CAMTA1	17	2.46507	1.9731
GO:0035264	multicellular organism growth	33/2933	132/18723	0.0035755	0.0388797	0.0320256	ZFP36L1/WWTR1/TTC8/STAT5A/SOD1/SLITRK6/SLC1A2/SLC12A5/SCNN1B/RARB/PTPN11/PLS1/NIPBL/KLF2/IGF1/HEG1/GRHL2/GPAM/GHRHR/GHRH/GHR/FTO/EZR/EXT1/ERCC6/EP300/EN1/DRD2/DIO3/ATRX/ARID5B/AR/APBA1	33	2.44666	1.59589
GO:0051928	positive regulation of calcium ion transport	31/2933	122/18723	0.00358044	0.0388797	0.0320256	WFS1/TRPC6/TRPC3/TRDN/STRIT1/STIM1/STC1/STAC/RYR2/PLCG2/PDGFB/P2RX7/MCHR1/LPAR3/JPH2/IL13/HAP1/FGF14/CXCL12/CRACR2A/CEMIP/CASR/CAMK2A/CACNB2/CACNA2D1/CACNA1D/ATP2B1/APLNR/ANK2/ADCYAP1R1/ABL1	31	2.44606	1.62205
GO:0019226	transmission of nerve impulse	20/2933	69/18723	0.0036485	0.0394794	0.0325196	TNR/SOD1/PAFAH1B1/OTOA/NTRK2/NFASC/KCND2/KCNA1/FGF12/DRD5/CNTNAP2/CHRNA1/CACNG8/CACNG5/CACNG3/CACNG2/CACNA1I/CACNA1H/AVPR1A/ANK3	20	2.43789	1.85031
GO:0045669	positive regulation of osteoblast differentiation	20/2933	69/18723	0.0036485	0.0394794	0.0325196	WWTR1/WNT7B/TP63/SUCO/SMAD1/RUNX2/NELL1/MEF2C/LRP5/JAG1/IL6R/IGF1/GLI3/DDR2/CEBPA/BMPR2/BMPR1B/BMP7/BMP2/ACVR2A	20	2.43789	1.85031
GO:0042060	wound healing	87/2933	422/18723	0.00371551	0.040134	0.0330588	WNT7A/VKORC1/TYRO3/TSPAN8/TSKU/TLR4/THBS1/TGFBR2/TGFB2/TGFB1/TGFA/SYT7/STXBP1/SPARC/SMOC2/SMAD3/SLC4A1/SERPING1/SELP/SDC1/SCARB1/PTK2/PROS1/PRKCQ/PRKCE/PPIA/PPARD/POSTN/PLPP3/PLCG2/PIK3CB/PHLDB2/PDGFRA/PDGFB/PAFAH2/PABPC4/P2RY1/NRG1/NOG/MYL9/MRTFA/MACF1/LNPK/LMAN1/KDR/JMJD1C/ITGB1/ITGA9/IGF1/HPS5/GLI3/GGCX/FZD7/FUT10/FOXA2/FGF10/FGF1/FERMT1/FBLN1/EXT1/ETS1/ERBB2/EPHB2/EPB41L4B/EGFR/DST/DRD5/DGKI/…	87	2.42998	1.31604
GO:0042491	inner ear auditory receptor cell differentiation	13/2933	38/18723	0.00379819	0.0409553	0.0337352	WHRN/TRIOBP/TMC1/SOD1/SLITRK6/POU4F3/PLS1/PAFAH1B1/MYO7A/MYO6/KCNQ1/JAG1/HES1	13	2.42042	2.18385
GO:0060993	kidney morphogenesis	25/2933	93/18723	0.00383095	0.0411643	0.0339074	WWTR1/WNT7B/TACSTD2/PAX2/OSR1/NOG/MAGED1/KIF26B/IRX1/HES1/GREB1L/GLI3/GCNT4/FRAS1/FMN1/FGF10/FGF1/EYA1/ERBB4/DLG1/BMP7/BMP2/ASXL1/AGTR2/ADAMTS16	25	2.41669	1.71601
GO:0106027	neuron projection organization	25/2933	93/18723	0.00383095	0.0411643	0.0339074	ZMYND8/WNT7A/TIAM1/TANC2/TANC1/SIPA1L1/PRNP/PLS1/PDLIM5/PAK3/PAFAH1B1/NLGN1/LRP8/INSR/IGF1R/GSK3B/GRIN2B/FYN/EPHB2/EPHB1/EEF2K/CUX2/CTNND2/CAPRIN2/ACTR2	25	2.41669	1.71601
GO:0002029	desensitization of G protein-coupled receptor signaling pathway	9/2933	22/18723	0.00398836	0.0426783	0.0351545	UBQLN2/NECAB2/HTR1B/DRD3/DRD2/DNM2/ARRB1/APLNR/APLN	9	2.39921	2.61146
GO:0022401	negative adaptation of signaling pathway	9/2933	22/18723	0.00398836	0.0426783	0.0351545	UBQLN2/NECAB2/HTR1B/DRD3/DRD2/DNM2/ARRB1/APLNR/APLN	9	2.39921	2.61146
GO:0007431	salivary gland development	12/2933	34/18723	0.00399957	0.0426783	0.0351545	TGFB2/TGFB1/SEMA3A/PLXND1/PLXNA1/NTN4/NRP1/NFIB/FGF10/EDA/DAG1/BMP7	12	2.39799	2.25302
GO:0070884	regulation of calcineurin-NFAT signaling cascade	12/2933	34/18723	0.00399957	0.0426783	0.0351545	SPPL3/RCAN1/PTBP1/PRNP/PLCG2/NRG1/NFAT5/LMCD1/IGF1/GSK3B/FHL2/CAMTA1	12	2.39799	2.25302
GO:0051282	regulation of sequestering of calcium ion	30/2933	118/18723	0.00408053	0.0434357	0.0357784	TRDN/TPCN1/RYR3/RYR2/RYR1/PTPRC/PRKCE/PLCG2/PDE4D/MCOLN2/JPH3/JPH2/JPH1/ITPR3/ITPR2/IL13/HTR2A/HAP1/FKBP1A/FASLG/DRD2/DMD/CORO1A/CEMIP/CCR7/CACNA1C/APLNR/ANXA6/ANK2/ABL1	30	2.38928	1.62294
GO:0006487	protein N-linked glycosylation	19/2933	65/18723	0.00409877	0.0434357	0.0357784	UGGT1/UBE2J1/ST6GAL1/ST3GAL1/SRD5A3/PGM3/NUS1/MGAT5/MGAT4C/MGAT3/MAN1C1/GFPT2/GFPT1/FUT8/EXT2/DHDDS/ALG9/ALG14/ALG1	19	2.38735	1.86597
GO:0035418	protein localization to synapse	19/2933	65/18723	0.00409877	0.0434357	0.0357784	ZDHHC2/WNT7A/RAPSN/RAB8A/NSG1/NRXN1/NLGN1/LGI1/GRIP2/GRIN2A/GPC6/DLG2/DLG1/DAG1/CPLX1/CLSTN3/CLSTN1/CACNG3/CACNG2	19	2.38735	1.86597
GO:0046513	ceramide biosynthetic process	19/2933	65/18723	0.00409877	0.0434357	0.0357784	UGCG/ST8SIA6/ST8SIA2/ST6GALNAC6/ST6GALNAC3/ST3GAL5/ST3GAL1/SPTLC3/SGMS1/DEGS2/DEGS1/CERS6/CERS4/CERS3/B4GALT6/B4GALT5/B3GALT1/ASAH2/AGK	19	2.38735	1.86597
GO:0030705	cytoskeleton-dependent intracellular transport	45/2933	195/18723	0.00411746	0.0434518	0.0357916	WDR19/TRAK1/TMEM201/TERF2/TANC2/SYT4/SOD1/RASGRP1/RAB6A/RAB21/RAB1A/PCM1/PAFAH1B1/NEFL/NDEL1/MYO7A/MYO6/MYO5B/MYO1E/MYO10/MAP6/MAP1S/LRPPRC/LCA5/KIF3B/KIF13A/IFT81/IFT43/HOOK3/HNRNPU/HAP1/FYCO1/FLOT2/FBXW11/DYNC2H1/DYNC1I1/DST/DLG2/CCDC88C/CCDC88A/BORCS5/APBA1/AP3M2/AGTPBP1/AGBL4	45	2.38537	1.47313
GO:0000132	establishment of mitotic spindle orientation	11/2933	30/18723	0.00412979	0.0434518	0.0357916	SPRY2/PKHD1/PAFAH1B1/NDEL1/MISP/MCPH1/ITGB1/INSC/FGF10/FBXW11/CENPA	11	2.38407	2.34064
GO:0060292	long-term synaptic depression	11/2933	30/18723	0.00412979	0.0434518	0.0357916	STXBP1/SORCS3/SLC24A2/SLC24A1/SHANK2/KCNB1/GRID2/GRIA1/DRD5/CBLN1/ADCY8	11	2.38407	2.34064
GO:0061384	heart trabecula morphogenesis	11/2933	30/18723	0.00412979	0.0434518	0.0357916	TGFB2/TEK/NRG1/NOG/HEY1/HEG1/FKBP1A/FHL2/BMP7/ADGRG6/ADAMTS1	11	2.38407	2.34064
GO:0060037	pharyngeal system development	10/2933	26/18723	0.00414573	0.0434518	0.0357916	TGFB2/NOG/NKX2-5/ISL1/HES1/EYA1/ECE1/BMPR2/BMP7/ADGRF5	10	2.3824	2.45522
GO:0099637	neurotransmitter receptor transport	10/2933	26/18723	0.00414573	0.0434518	0.0357916	SLC1A1/RAB8A/NSG1/GRIP2/CPLX1/CLSTN1/CACNG8/CACNG5/CACNG3/CACNG2	10	2.3824	2.45522
GO:0035315	hair cell differentiation	15/2933	47/18723	0.00414969	0.0434518	0.0357916	WHRN/USH2A/TRIOBP/TMEM132E/TMC1/SOD1/SLITRK6/POU4F3/PLS1/PAFAH1B1/MYO7A/MYO6/KCNQ1/JAG1/HES1	15	2.38198	2.03731
GO:0050433	regulation of catecholamine secretion	17/2933	56/18723	0.00421569	0.0437819	0.0360636	SYT7/SYT4/SYT3/SYT17/SYT12/SYT10/SNCG/PRKN/P2RY1/NPY2R/KCNB1/HTR2A/HTR1B/DRD3/DRD2/CXCL12/AGTR2	17	2.37513	1.93787
GO:0051058	negative regulation of small GTPase mediated signal transduction	17/2933	56/18723	0.00421569	0.0437819	0.0360636	TRIM67/TGFB2/STMN3/SPRY4/SPRY2/SLIT2/RASAL1/RASA2/MAPKAP1/ITGB1/HEG1/EPHB2/DLC1/DAB2IP/CD2AP/ARHGAP24/ABL2	17	2.37513	1.93787
GO:0071385	cellular response to glucocorticoid stimulus	17/2933	56/18723	0.00421569	0.0437819	0.0360636	ZFP36L1/STC1/SMYD3/REST/ISL1/ICAM1/HNRNPU/HEY1/FOXO3/FOXO1/FLT3/FECH/FAM107A/EGFR/BCL2L11/ATP2B1/AGTR2	17	2.37513	1.93787
GO:1990089	response to nerve growth factor	17/2933	56/18723	0.00421569	0.0437819	0.0360636	RAPGEF2/RAPGEF1/PTN/NTRK3/NTRK2/NTF3/MICALL1/MAGI2/KIDINS220/KCNC1/FOXO3/ELAVL4/EEF2K/CORO1A/BPTF/BDNF/ARF6	17	2.37513	1.93787
GO:0009755	hormone-mediated signaling pathway	44/2933	190/18723	0.00422008	0.0437819	0.0360636	ZMIZ1/ZBTB7A/TSHR/TRERF1/TP63/THRB/SST/SLC27A1/SKP2/RXRA/RXFP2/RXFP1/RBFOX2/RARB/PTPN11/PTGES3/PRMT2/PPARD/NR5A2/NR3C2/NR1D2/NCOR2/LGR5/LBH/LATS1/LANCL2/KDM3A/ISL1/HMGA2/HEYL/GHRHR/GHR/FSHR/FOXP1/ESRRG/ESRRB/ESR1/EP300/CNOT1/BRCA1/BMP7/ASIP/AR/ABHD2	44	2.37468	1.4783
GO:0097061	dendritic spine organization	23/2933	84/18723	0.00422389	0.0437819	0.0360636	ZMYND8/WNT7A/TIAM1/TANC2/TANC1/SIPA1L1/PRNP/PDLIM5/PAK3/PAFAH1B1/NLGN1/LRP8/INSR/IGF1R/GRIN2B/FYN/EPHB2/EPHB1/EEF2K/CUX2/CTNND2/CAPRIN2/ACTR2	23	2.37429	1.74788
GO:1901214	regulation of neuron death	68/2933	319/18723	0.0042834	0.0443242	0.0365103	WFS1/UNC5B/TYRO3/TP53BP2/TOX3/TNFRSF1B/TLR4/TGFB2/STXBP1/SOD2/SOD1/SNCG/SLC30A10/SLC1A1/RETREG1/REST/RAPSN/PRNP/PRKN/PRKCI/PPARGC1A/POU4F1/PICALM/PAK3/OXR1/NTRK2/NTF3/NRP1/NENF/NEFL/MEF2C/MAP2K4/KRAS/KIF14/KCNB1/ITGA1/ISL1/INPP5A/IL13/HDAC4/GSK3B/GRM4/GRIN2B/GRID2/GHR/GBE1/FYN/FOXO3/FOXB1/FGF21/FBXW7/FASLG/EPHB1/EPHA7/EN1/EFNB2/DHCR24/DCC/CX3CR1/CPEB4/CORO1A/CDC34/BDNF/BCL2L11/AXL/ATF4/ARRB1/ABL1	68	2.36821	1.36076
GO:0046330	positive regulation of JNK cascade	24/2933	89/18723	0.00435448	0.0449841	0.0370538	ZNF622/WNT7B/WNT7A/TRAF5/TRAF1/TNIK/TNFSF11/TLR4/STK3/SH3RF1/SEMA3A/RASGRP1/PLCB1/PJA2/NOD1/NCF1/MBIP/GADD45G/FZD7/EDA2R/DUSP22/DAB2IP/CRACR2A/CCR7	24	2.36106	1.72141
GO:0007162	negative regulation of cell adhesion	65/2933	303/18723	0.00441653	0.0455487	0.0375189	ZNF703/ZC3H12A/VTCN1/TNR/TNFRSF21/THBS1/TGFBI/TGFB1/TACSTD2/SPRY4/SPOCK1/SPINT2/SEMA6A/RUNX1/PTPRC/PTPN11/PTK2/PRNP/POSTN/PLXND1/PLXNC1/PLXNA4/PLXNA1/PLA2G2F/PLA2G2D/PIK3R1/PHLDB2/PDCD1LG2/PAG1/NDFIP1/MAP4K4/MAD1L1/LRRC32/LGALS1/LAG3/KLF4/JAG1/ITCH/IL1RN/GLI3/FZD7/FZD4/FGL1/FBLN1/FAM107A/ERBB2/EPHB2/EPCAM/EPB41L5/DUSP22/DSCAM/DLG1/DLC1/DAB1/CXCL12/CDH13/CD164/BMP2/BCAS3/ARHGAP6/AJAP1/ADTRP/ADAMTS…	65	2.35492	1.36941
GO:0051054	positive regulation of DNA metabolic process	46/2933	201/18723	0.00443286	0.0456407	0.0375947	XRCC5/TOX/TGFB1/TERF2/SPIRE1/SMOC2/RIF1/RFC2/RAD50/PTPRC/PTGES3/PRKCQ/PRIM2/PPARGC1A/POT1/PDGFB/PARP9/PARN/PARM1/PAK3/OTUD4/NVL/NPAS2/MRNIP/MAP3K4/KMT5B/KLF4/GRHL2/FGF10/FBXO4/FANCB/FAM168A/EYA2/EYA1/ERCC6/EGFR/DHX9/CEBPG/CD40/CD28/CCT5/BRCA1/BABAM2/ATRX/APLF/ACTR2	46	2.35332	1.46092
GO:1990830	cellular response to leukemia inhibitory factor	25/2933	94/18723	0.00445829	0.0458259	0.0377472	XRCC5/UBXN2A/TNFSF11/TEX14/SYNGR1/SPRY4/SPRY2/SLC25A5/RIF1/PRDM5/NR5A2/MRPL15/MRAS/MIR370/MCF2/KLF4/KDM3A/ICAM1/HNRNPU/HK2/GFPT2/FZD4/FGF4/ARID5B/ABCD4	25	2.35083	1.69776
GO:0070374	positive regulation of ERK1 and ERK2 cascade	49/2933	217/18723	0.00448859	0.0460604	0.0379404	TNFSF11/TLR4/TGFB1/TEK/SPRY2/SLC30A10/SCIMP/RASGRP1/RAPGEF2/PTPRC/PTPN11/PLA2G5/PDGFRA/PDGFD/PDGFB/P2RY1/NRP1/NRG1/NOD1/NECAB2/MARCO/KDR/IGF1/ICAM1/HTR2A/HCRTR1/GAREM1/FSHR/FGF4/FGF21/FGF18/FGF10/FGF1/FBXW7/ERBB4/EGFR/DSTYK/DRD2/CSF1R/CD44/CD4/CCR7/CASR/BMPER/BMP2/ARRB1/ALOX15/AKAP12/ABL1	49	2.34789	1.44145
GO:0016339	calcium-dependent cell-cell adhesion via plasma membrane cell adhesion molecules	14/2933	43/18723	0.0045254	0.0463609	0.0381879	SELP/SELL/NLGN1/CDH9/CDH8/CDH6/CDH5/CDH22/CDH20/CDH2/CDH17/CDH13/CDH12/CDH11	14	2.34434	2.07837
GO:0043393	regulation of protein binding	45/2933	196/18723	0.00455128	0.0465485	0.0383425	ZFPM1/XIRP1/WFIKKN2/TNFSF11/TIAM1/TEX14/TCF7L2/TAF1/STYX/STK4/STK3/SPPL3/SPON1/RPL11/RAPGEF2/RALB/PSME3IP1/PRMT8/PRKN/PPP2CA/PLXND1/PLCL2/PDGFB/NVL/NRP1/NOG/MIR148A/MFNG/MARK2/LDLRAP1/IDE/HDAC4/GSK3B/FKBP1A/EPB41L5/EPB41/EP300/DISC1/CLDN5/CAPRIN2/BMP2/BDNF/BAMBI/ADD1/ABL1	45	2.34187	1.46561
GO:0048511	rhythmic process	64/2933	298/18723	0.00457784	0.0467425	0.0385023	TYRO3/TPH2/TGFB2/TARDBP/SUV39H1/SLIT3/SLIT2/RORA/ROBO2/RELB/PTN/PPP1CC/PPARGC1A/PDGFRA/PAM/OGT/NTRK2/NR1D2/NPY2R/NPAS2/NOS2/NLGN1/NHLH2/NGFR/NCOR2/NCOA2/MAP2K6/MAGED1/KCNQ1/KCND2/KAT2B/INHBA/HTR7/HS3ST2/HNRNPU/GSK3B/GHRHR/GHRH/GFPT1/FZD4/FSHR/FOXO3/FBXW7/FBXW11/FBXL17/EZH2/ETS1/ESR1/EP300/ENOX1/EGR2/EGFR/DRD3/DRD2/DHX9/DDC/BMPR1B/AXL/ATF4/ARRB1/AHCY/ADCY1/ADAMTS1/ADA	64	2.33934	1.37097
GO:0006024	glycosaminoglycan biosynthetic process	21/2933	75/18723	0.00460083	0.046822	0.0385677	XYLT1/UST/TGFB1/ST3GAL6/ST3GAL1/SLC10A7/PDGFB/NDST1/HS6ST2/HS3ST5/HS3ST3A1/HS3ST2/HS2ST1/HAS3/EXT2/EXT1/DSEL/CHST9/CHST15/CHST11/CEMIP	21	2.33716	1.7874
GO:2001259	positive regulation of cation channel activity	21/2933	75/18723	0.00460083	0.046822	0.0385677	TRDN/STIM1/STAC/RGS9/PLCG2/LRRC38/KCNIP2/KCNC1/KCNA1/JPH2/HAP1/FGF14/EPHB2/CRACR2A/CACNG3/CACNG2/CACNB2/CACNA2D1/ANK3/ANK2/ACTN2	21	2.33716	1.7874
GO:0007498	mesoderm development	32/2933	129/18723	0.00462249	0.0469648	0.0386853	ZFPM2/ZFP36L1/WLS/TXNRD1/TP63/TBXT/TBX3/SMAD3/SMAD1/PPP2CA/POU4F1/PAX2/OVOL1/OSR1/NOG/KLF4/ITGB1/ITGA8/INHBA/HMGA2/FOXF1/EYA2/EYA1/EXT2/EXT1/EXOC4/EPHA2/EPB41L5/EOMES/BMPR2/BMP7/ACVR2A	32	2.33512	1.58352
GO:0032414	positive regulation of ion transmembrane transporter activity	28/2933	109/18723	0.0046324	0.046988	0.0387044	TRPC6/TRDN/TESC/STK39/STIM1/STAC/RYR2/RGS9/PLCG2/LRRC38/KCNIP2/KCNC1/KCNA1/JPH2/HAP1/FGF14/EPHB2/DNM2/DMD/CRACR2A/CFTR/CACNG3/CACNG2/CACNB2/CACNA2D1/ANK3/ANK2/ACTN2	28	2.33419	1.63982
GO:0021545	cranial nerve development	16/2933	52/18723	0.00468116	0.0474045	0.0390475	SLITRK6/SLC24A4/SEMA3A/POU4F3/POU4F1/PLXNA4/PAX2/NRP1/NAV2/ISL1/HES1/GLI3/EXT1/EPHB2/EPHB1/EGR2	16	2.32965	1.96417
GO:0071560	cellular response to transforming growth factor beta stimulus	55/2933	250/18723	0.00487705	0.0490722	0.0404212	ZNF703/ZMIZ1/ZFP36L1/ZBTB7A/WWOX/WNT7A/WFIKKN2/VEPH1/USP15/THBS1/TGFBRAP1/TGFBR2/TGFB2/TGFB1/TAB1/SPRY2/SPRED1/SOX5/SMURF2/SMAD3/SMAD1/RASL11B/PTK2/PPARGC1A/POSTN/PENK/PDGFD/PDE3A/ONECUT2/MEF2C/MAP3K7/LRRC32/LDLRAD4/LATS1/ITGB8/ITGB5/ING2/IL17RD/GIPC1/FYN/FUT8/FKBP1A/FERMT1/EPB41L5/EP300/DUSP22/DNM2/DKK3/CX3CR1/CLDN5/CLDN1/CHST11/CDH5/BMP2/BAMBI	55	2.31184	1.40438
GO:0019722	calcium-mediated signaling	46/2933	202/18723	0.00488779	0.0490722	0.0404212	TRPM8/TNFSF11/SPPL3/SLC24A4/SELP/RYR2/RCAN2/RCAN1/PTPRJ/PTPRC/PTGFR/PTBP1/PRNP/PLCG2/P2RX7/NRG1/NR5A2/NMUR2/NFAT5/NCALD/MCTP2/MCTP1/LMCD1/KSR2/KDR/IGF1/HDAC4/GSK3B/GRIN2B/GRIN2A/FHL2/EIF2AK3/EGFR/DMD/CXCR4/CX3CR1/CMKLR1/CHRM3/CDH13/CD4/CCR7/CAMTA1/CACNA1C/AVPR1A/ANK2/ADA	46	2.31089	1.45368
GO:0001941	postsynaptic membrane organization	13/2933	39/18723	0.00489367	0.0490722	0.0404212	ZMYND8/ZDHHC2/SHISA6/RAPSN/PTN/NRXN1/NLGN1/LRP4/LHFPL4/EPHB2/CRIPT/COLQ/CDH2	13	2.31037	2.12786
GO:0017158	regulation of calcium ion-dependent exocytosis	13/2933	39/18723	0.00489367	0.0490722	0.0404212	SYT7/SYT4/SYT3/SYT17/SYT12/SYT10/STXBP1/REST/KCNB1/DOC2B/CDK5R2/CACNA1I/CACNA1H	13	2.31037	2.12786
GO:1902742	apoptotic process involved in development	13/2933	39/18723	0.00489367	0.0490722	0.0404212	XKR6/XKR4/TNFRSF1B/TGFB2/SLIT3/SLIT2/ROBO2/PAX2/LRP5/FZD5/FGF4/BMP7/BCL2L11	13	2.31037	2.12786
GO:2000249	regulation of actin cytoskeleton reorganization	13/2933	39/18723	0.00489367	0.0490722	0.0404212	TJP1/TEK/PDGFRA/NTRK3/NTF3/NRP1/IQGAP2/CSF1R/CD2AP/BCAS3/BAIAP2L2/ABL2/ABL1	13	2.31037	2.12786
GO:0055013	cardiac muscle cell development	23/2933	85/18723	0.00494995	0.0493952	0.0406873	YY1/TBX5/TBX3/TBX18/SORBS2/SGCB/PDLIM5/PDGFRA/NKX2-5/NEBL/MYO18B/MYH11/MEF2A/MAP2K4/ISL1/IGF1/HNRNPU/HAMP/FHL2/CXADR/AGTR2/ACTN2/ACTC1	23	2.3054	1.72732
GO:0060021	roof of mouth development	23/2933	85/18723	0.00494995	0.0493952	0.0406873	WNT7A/WFIKKN2/TSHZ1/TGFBR2/TGFB2/TBX3/PDGFRA/OSR1/MEOX2/LRRC32/ITGB8/INSIG1/INHBA/GLI3/FZD2/FRAS1/FOXF2/FOXE1/EPHB2/DLG1/CLDN5/ARID5B/ALX4	23	2.3054	1.72732
GO:0071277	cellular response to calcium ion	23/2933	85/18723	0.00494995	0.0493952	0.0406873	SYT7/SYT4/SYT3/SYT17/SYT12/SYT10/RYR3/RYR1/RASAL1/PLCG2/NLGN1/NCSTN/MEF2C/MEF2A/KCNH1/EEF2K/CPNE4/CPNE2/ALOX15/ADGRV1/ADD1/ADCY8/ADCY1	23	2.3054	1.72732
GO:0051047	positive regulation of secretion	66/2933	310/18723	0.00497755	0.0495902	0.0408479	WLS/VSNL1/TNFSF11/TMED10/TLR4/TGFB2/TGFB1/TCF7L2/TARDBP/SYT7/SYT4/SYT10/STXBP1/SNX4/SDC1/RAB8B/PTPN23/PTPN11/PTGES/PRKCE/PPIA/PPARD/P2RY1/NPY2R/NLGN1/NKX6-1/NCS1/MYH10/MAP2K6/KCNB1/ISL1/IRS2/INHBA/IL13/IGF1/GPR68/GOLPH3/GHRHR/GHRH/GALR1/FRMD4A/EZR/EGFR/EDN3/DRD3/DRD2/DOC2B/CXCL12/CFTR/CDK5R2/CD2AP/CASR/CAMK2N1/CADPS/CACNB2/CACNA1I/CACNA1H/BMP2/AVPR1A/ARF6/APLN/ANO1/AIMP1/AGTR2/ADCY8/ABCG1	66	2.30298	1.35908
GO:0035304	regulation of protein dephosphorylation	24/2933	90/18723	0.00507432	0.0503913	0.0415078	YWHAB/TGFB1/SPPL3/RCAN1/PTPRC/PTBP1/PPP6R3/PPP6R2/PPP1R16B/PPIA/NUAK1/MGAT5/MAGI2/ITGA1/GSK3B/FKBP1A/DRD2/DLC1/CNEP1R1/CDH5/CDCA2/CAMTA1/BOD1/AGTR2	24	2.29462	1.70228
GO:0042475	odontogenesis of dentin-containing tooth	24/2933	90/18723	0.00507432	0.0503913	0.0415078	TP63/TNFRSF11B/STIM1/SLC24A4/RUNX2/RSPO2/PDGFRA/ODAPH/NGFR/NECTIN1/MMP20/LRP4/GNAO1/GLI3/GLI2/FOXO1/FGF4/FGF10/EDA/CFTR/BMP7/BMP2/BCL2L11/ACVR2A	24	2.29462	1.70228
GO:0060042	retina morphogenesis in camera-type eye	17/2933	57/18723	0.00514724	0.0510331	0.0420365	TTC8/THRB/SLC1A1/SDK2/SDK1/PTPRM/PTN/PTF1A/PROM1/NTRK2/NECTIN3/MEGF11/LRP5/FJX1/DSCAM/DIO3/CRB1	17	2.28843	1.90387
GO:0045666	positive regulation of neuron differentiation	25/2933	95/18723	0.00516922	0.0511687	0.0421481	VWC2L/VWC2/TRPC6/TCF4/TCF12/SH3GL3/REST/NRCAM/NKX6-1/NKX2-5/MEF2C/LIN28A/HEYL/GPRC5B/GLI2/FOXG1/FGFR1/FEZF2/ETV5/DAB1/CXCL12/BRINP2/BRINP1/BMP7/BMP2	25	2.28657	1.67989
GO:0106056	regulation of calcineurin-mediated signaling	12/2933	35/18723	0.0052326	0.0517128	0.0425963	SPPL3/RCAN1/PTBP1/PRNP/PLCG2/NRG1/NFAT5/LMCD1/IGF1/GSK3B/FHL2/CAMTA1	12	2.28128	2.18865
GO:0055007	cardiac muscle cell differentiation	31/2933	125/18723	0.00527064	0.0520054	0.0428373	YY1/TGFB1/TBX5/TBX3/TBX18/SORBS2/SGCB/RARB/PDLIM5/PDGFRA/NRG1/NKX2-5/NEBL/MYO18B/MYH11/MEF2C/MEF2A/MAP2K4/ITGB1/ISL1/IGF1/HNRNPU/HAMP/FZD7/FHL2/EFNB2/CXADR/BMP2/AGTR2/ACTN2/ACTC1	31	2.27814	1.58312
GO:0051209	release of sequestered calcium ion into cytosol	29/2933	115/18723	0.00530976	0.0523075	0.0430862	TRDN/TPCN1/RYR3/RYR2/RYR1/PTPRC/PRKCE/PLCG2/PDE4D/MCOLN2/JPH3/JPH2/JPH1/ITPR3/ITPR2/IL13/HTR2A/HAP1/FKBP1A/FASLG/DRD2/DMD/CORO1A/CEMIP/CCR7/CACNA1C/APLNR/ANK2/ABL1	29	2.27493	1.60977
GO:0007178	transmembrane receptor protein serine/threonine kinase signaling pathway	74/2933	355/18723	0.0053328	0.0523333	0.0431074	ZNF8/ZNF703/ZNF423/ZMIZ1/ZBTB7A/WWTR1/WFIKKN2/VWC2L/VWC2/VEPH1/USP15/TOB1/THBS1/TGFBRAP1/TGFBR2/TGFB2/TGFB1/TAB1/SULF1/SPRY2/SPRED1/SPART/SMURF2/SMAD3/SMAD1/SFRP5/RUNX2/ROR2/RGMB/RASL11B/PTK2/PPM1L/PCSK6/ONECUT2/NOG/NEO1/MAP3K7/MAGI2/LRRC32/LDLRAD4/LATS1/KCP/ITGB8/ITGB5/INHBA/ING2/IL17RD/IGSF1/HES1/GIPC1/GDF6/FUT8/FKBP1A/FGF10/FERMT1/EXT1/EP300/DUSP22/DNM2/DKK3/CLDN5/CHST11/CHRD/CDH5/BMPR2/BMPR1B…	74	2.27304	1.33066
GO:0006491	N-glycan processing	8/2933	19/18723	0.00534637	0.0523333	0.0431074	ST8SIA6/ST8SIA5/ST8SIA2/ST8SIA1/MAN1C1/MAN1A2/MAN1A1/FUT8	8	2.27194	2.68782
GO:0010002	cardioblast differentiation	8/2933	19/18723	0.00534637	0.0523333	0.0431074	TGFB2/TBXT/TBX5/REST/PRICKLE1/NRG1/NKX2-5/ISL1	8	2.27194	2.68782
GO:0051546	keratinocyte migration	8/2933	19/18723	0.00534637	0.0523333	0.0431074	PPARD/MAPRE2/MAP4K4/IQSEC1/FGF10/FERMT1/EPB41L4B/ARF6	8	2.27194	2.68782
GO:0097191	extrinsic apoptotic signaling pathway	49/2933	219/18723	0.00540597	0.0528327	0.0435188	ZMYND11/WWOX/UNC5B/TRAF1/TNFRSF1B/TMBIM1/TIMP3/THBS1/TGFB2/TGFB1/TCF7L2/STK4/STK3/SMAD3/SH3RF1/RBCK1/PTPRC/PIK3R1/PHIP/PAK5/P2RX7/NRP1/KITLG/ITPRIP/INHBA/IL6R/IGF1/ICAM1/GSK3B/FYN/FOXO3/FGFR1/FGF10/FASLG/FAF1/EYA2/EYA1/DEPTOR/DEDD2/DAB2IP/CYLD/CRADD/CD70/BRCA1/BMPR1B/BIRC6/BCL2L11/AR/AGTR2	49	2.26713	1.42829
GO:0021536	diencephalon development	21/2933	76/18723	0.00543832	0.0530646	0.0437098	SEMA3A/PTN/PTCHD1/POU4F1/NRP1/NOG/NHLH2/KCNC1/ISL1/HES1/HAP1/GSX1/GLI2/GHRHR/GHRH/FOXB1/FGF10/ETS1/DRD2/CNTNAP2/BMP2	21	2.26454	1.76388
GO:0019933	cAMP-mediated signaling	18/2933	62/18723	0.0055485	0.0537986	0.0443144	RXFP2/RAPGEF4/RAPGEF2/PEX5L/PDE4D/PDE3A/NPY2R/GNAI1/GHRHR/EPHA5/CRTC3/CDC34/CAP2/APLNR/ADGRG6/ADCYAP1R1/ADCY2/ADCY1	18	2.25582	1.85329
GO:0032615	interleukin-12 production	18/2933	62/18723	0.0055485	0.0537986	0.0443144	TLR8/TLR4/THBS1/SCIMP/PLCG2/PLCB1/MAST2/MAPK11/ISL1/IRF8/IRF5/IL17A/IL16/FOXP1/CMKLR1/CD40/CCR7/ACP5	18	2.25582	1.85329
GO:0032655	regulation of interleukin-12 production	18/2933	62/18723	0.0055485	0.0537986	0.0443144	TLR8/TLR4/THBS1/SCIMP/PLCG2/PLCB1/MAST2/MAPK11/ISL1/IRF8/IRF5/IL17A/IL16/FOXP1/CMKLR1/CD40/CCR7/ACP5	18	2.25582	1.85329
GO:1903078	positive regulation of protein localization to plasma membrane	18/2933	62/18723	0.0055485	0.0537986	0.0443144	ZDHHC2/STAC/SORBS1/RAB11FIP2/PRNP/PRKCI/PRKCE/PLS1/PIK3R1/ITGB1/EZR/EPHB2/EPHA3/EPHA2/EGFR/DPP10/DLG1/ARF6	18	2.25582	1.85329
GO:0009914	hormone transport	65/2933	306/18723	0.0055757	0.0539773	0.0444616	VSNL1/TNFSF11/TIAM1/TCF7L2/TBX3/TARDBP/SYT7/STXBP4/SNX4/SLC9B2/SLC16A10/SLC16A1/RFX3/REST/RAPGEF4/RAB8B/RAB1A/RAB11FIP2/PTPN11/PRKN/PRKCE/PPARD/P2RY1/NR1H4/NOS2/NKX6-1/NIBAN2/NDUFAF2/MAP4K4/LRP5/KCNQ1/KCNB1/ISL1/IRS2/IRS1/INHBA/IL1RN/HNF1A/HMGN3/GPR68/GHRHR/GHRH/GALR1/FZD4/FOXA2/FAM3D/FAM3B/EPHA5/EIPR1/EGFR/EDN3/DRD2/DOC2B/CPT1A/CPLX1/CFTR/CASR/CAMK2N1/APLN/ANO1/AIMP1/AGTR2/ADCY8/ADCY5/ABCG1	65	2.2537	1.35599
GO:0021884	forebrain neuron development	9/2933	23/18723	0.00565328	0.0541559	0.0446087	ZMIZ1/SEMA3A/RAPGEF2/NRP1/NHLH2/FOXG1/DISC1/DCLK2/ATP7A	9	2.2477	2.49792
GO:0023058	adaptation of signaling pathway	9/2933	23/18723	0.00565328	0.0541559	0.0446087	UBQLN2/NECAB2/HTR1B/DRD3/DRD2/DNM2/ARRB1/APLNR/APLN	9	2.2477	2.49792
GO:0040019	positive regulation of embryonic development	9/2933	23/18723	0.00565328	0.0541559	0.0446087	TENM4/RBM19/PLCB1/PAFAH1B1/OSR1/NIBAN2/FOXA2/B4GALT5/AMOT	9	2.2477	2.49792
GO:0060384	innervation	9/2933	23/18723	0.00565328	0.0541559	0.0446087	SULF2/SULF1/SLITRK6/SEMA3A/POU4F1/NRP1/LRIG2/LRIG1/ISL1	9	2.2477	2.49792
GO:0099590	neurotransmitter receptor internalization	9/2933	23/18723	0.00565328	0.0541559	0.0446087	USP46/OPHN1/GSG1L/EPS15/DRD3/CACNG8/CACNG5/CACNG3/CACNG2	9	2.2477	2.49792
GO:0003171	atrioventricular valve development	10/2933	27/18723	0.0056733	0.0541559	0.0446087	ZFPM1/TGFBR2/TGFB2/TBX5/SLIT3/HEYL/HEY1/BMPR2/BMP2/APLNR	10	2.24616	2.36428
GO:0003272	endocardial cushion formation	10/2933	27/18723	0.0056733	0.0541559	0.0446087	TGFBR2/TGFB2/TBX3/ROBO2/ROBO1/NOG/HEYL/BMP7/BMP2/APLNR	10	2.24616	2.36428
GO:0035116	embryonic hindlimb morphogenesis	10/2933	27/18723	0.0056733	0.0541559	0.0446087	ZBTB16/WNT7A/TP63/TBX3/RSPO2/RARB/OSR1/FGF4/ALX4/AFF3	10	2.24616	2.36428
GO:0048520	positive regulation of behavior	10/2933	27/18723	0.0056733	0.0541559	0.0446087	STRA6/RXFP4/PENK/NPY2R/NPAS2/NLGN1/MEF2C/HDAC4/GHRHR/GHRH	10	2.24616	2.36428
GO:0032536	regulation of cell projection size	6/2933	12/18723	0.00577731	0.0545565	0.0449387	WNT7B/WNT7A/PLS1/NEFL/EZR/CNTN2	6	2.23827	3.19178
GO:0048934	peripheral nervous system neuron differentiation	6/2933	12/18723	0.00577731	0.0545565	0.0449387	RUNX1/POU4F1/ONECUT2/NTRK2/ISL1/ETV1	6	2.23827	3.19178
GO:0048935	peripheral nervous system neuron development	6/2933	12/18723	0.00577731	0.0545565	0.0449387	RUNX1/POU4F1/ONECUT2/NTRK2/ISL1/ETV1	6	2.23827	3.19178
GO:0051549	positive regulation of keratinocyte migration	6/2933	12/18723	0.00577731	0.0545565	0.0449387	MAPRE2/MAP4K4/IQSEC1/FGF10/EPB41L4B/ARF6	6	2.23827	3.19178
GO:0099151	regulation of postsynaptic density assembly	6/2933	12/18723	0.00577731	0.0545565	0.0449387	PTPRS/PTPRD/NTRK3/IL1RAP/GRID2/CBLN1	6	2.23827	3.19178
GO:1902287	semaphorin-plexin signaling pathway involved in axon guidance	6/2933	12/18723	0.00577731	0.0545565	0.0449387	SEMA3A/PLXND1/PLXNC1/PLXNA4/PLXNA1/NRP1	6	2.23827	3.19178
GO:2000009	negative regulation of protein localization to cell surface	6/2933	12/18723	0.00577731	0.0545565	0.0449387	PICALM/NEDD4L/GPM6B/ASTN2/ARF6/ACTN2	6	2.23827	3.19178
GO:0003158	endothelium development	33/2933	136/18723	0.00583422	0.0549255	0.0452427	TNMD/TJP1/STC1/STARD13/RHOB/RAPGEF2/RAPGEF1/PTPRS/PTN/PPP1R16B/PLCB1/PECAM1/PDE4D/NRP1/NRG1/MSN/KDR/JAG1/ICAM1/HEY1/HEG1/FOXP1/FGF1/EZR/CXCR4/COL22A1/COL15A1/CLDN5/CLDN1/CDH5/BMPR2/ARHGEF26/ADD1	33	2.23402	1.54895
GO:0098876	vesicle-mediated transport to the plasma membrane	33/2933	136/18723	0.00583422	0.0549255	0.0452427	ZDHHC2/VPS51/STXBP6/SNX4/SLC1A1/RAB8A/RAB11FIP4/PTPN23/NSG1/MICALL1/MACF1/LMTK2/KIF13A/GRIP2/GOLPH3/GOLGA4/EXOC6B/EXOC4/EXOC1L/EPS15/EPG5/EIPR1/EHD2/DNM2/DENND1B/DENND1A/CPLX1/CLSTN1/ARFGEF2/ARF6/ANKRD50/ANK3/ACTN2	33	2.23402	1.54895
GO:0055006	cardiac cell development	24/2933	91/18723	0.00589031	0.0552004	0.0454691	YY1/TBX5/TBX3/TBX18/SORBS2/SGCB/PDLIM5/PDGFRA/NKX2-5/NEBL/MYO18B/MYH11/MEF2A/MAP2K4/JAG1/ISL1/IGF1/HNRNPU/HAMP/FHL2/CXADR/AGTR2/ACTN2/ACTC1	24	2.22986	1.68358
GO:0072080	nephron tubule development	24/2933	91/18723	0.00589031	0.0552004	0.0454691	WWTR1/WNT7B/TACSTD2/PROM1/PAX2/OSR1/NOG/MTSS1/MEF2C/MAGED1/KIF26B/JAG1/IRX1/HEYL/HES1/GREB1L/GLI3/FMN1/FGF1/EYA1/DLG1/BMP2/AGTR2/ADAMTS16	24	2.22986	1.68358
GO:0098661	inorganic anion transmembrane transport	24/2933	91/18723	0.00589031	0.0552004	0.0454691	SLC4A1/SLC26A8/SLC26A7/SLC25A30/SLC1A1/SLC13A4/SLC12A8/SLC12A6/SLC12A5/SLC12A1/PRNP/PCYOX1/GLRA2/GABRG3/GABRG1/GABRE/CLCN3/CFTR/CASR/ANO6/ANO4/ANO2/ANO1/ADAMTS8	24	2.22986	1.68358
GO:0001704	formation of primary germ layer	30/2933	121/18723	0.00601182	0.0562534	0.0463365	WLS/TXNRD1/TBXT/SMAD3/SMAD1/POU5F1/PAX2/NOG/LAMB3/KLF4/KIF16B/ITGB5/ITGB1/ITGA8/INHBA/HMGA2/FZD7/FOXF1/EYA2/EYA1/EXT2/EXOC4/EPHA2/EPB41L5/EOMES/COL8A1/COL12A1/COL11A1/BMPR2/BMP7	30	2.22099	1.5827
GO:0008286	insulin receptor signaling pathway	29/2933	116/18723	0.00604353	0.0564644	0.0465102	STXBP4/SORBS1/SIK2/SESN3/PTPRA/PTPN11/PRKCQ/PRKCB/PIK3R3/PIK3R1/PID1/PHIP/OGT/NDEL1/IRS2/IRS1/INSR/IGF1R/IDE/GSK3B/GRB2/GRB14/GRB10/FOXO1/FER/CCND3/BCAR3/AKT2/AHSG	29	2.21871	1.59589
GO:0000271	polysaccharide biosynthetic process	20/2933	72/18723	0.00616918	0.057551	0.0474053	TGFB1/SORBS1/PTGES3/PPP1R3C/PPP1R3B/PDGFB/NDST1/IRS2/IRS1/INSR/IGF1/HS2ST1/HAS3/GSK3B/GBE1/EXT2/EXT1/B4GALT5/B3GNT6/AKT2	20	2.20977	1.77321
GO:0051092	positive regulation of NF-kappaB transcription factor activity	36/2933	152/18723	0.00622196	0.0579555	0.0477385	ZBTB7A/UBE2V1/TRIM62/TRAPPC9/TRAF5/TRAF1/TNFSF11/TLR4/SLCO3A1/S100A9/ROR1/RBCK1/PRKCQ/PRKCI/PRKCB/PPIA/PLCG2/NOD1/MTPN/MTDH/MAP3K7/KRAS/IL1RAP/IL18RAP/ICAM1/FLOT2/FER/EP300/EDA2R/EDA/DHX9/CX3CR1/CD40/CAMK2A/AR/ALK	36	2.20607	1.5119
GO:0050432	catecholamine secretion	17/2933	58/18723	0.00624	0.0580358	0.0478046	SYT7/SYT4/SYT3/SYT17/SYT12/SYT10/SNCG/PRKN/P2RY1/NPY2R/KCNB1/HTR2A/HTR1B/DRD3/DRD2/CXCL12/AGTR2	17	2.20482	1.87105
GO:1901654	response to ketone	44/2933	194/18723	0.00627189	0.0582444	0.0479765	TRERF1/THBS1/TGFB2/TGFB1/SMYD3/SLIT3/SLIT2/SCNN1G/SCNN1B/PTN/PTGFR/PRKCE/POSTN/NTRK3/NEFL/NCOA2/MSN/LARP1/KLF4/KLF2/IGFBP7/ICAM1/GOLPH3/GNAI1/GLB1/FOXO3/FOXO1/FECH/EGFR/CPS1/CLDN1/CFTR/CCR7/AVPR1A/ATP2B1/AR/AKR1B1/AGTR2/ADCY8/ADCY5/ADCY2/ADCY1/ACACA/ABHD2	44	2.2026	1.44782
GO:0001889	liver development	35/2933	147/18723	0.00634033	0.0587912	0.0484269	ZIC3/UPF2/TGFA/SULF2/SP3/SMAD3/RPS6KA1/RHBDD3/QDPR/PTPN3/PTN/PHF2/ONECUT2/KRAS/IGF2R/HNF1A/HMGCL/HES1/HAMP/GLI3/FGL1/FGF1/FBXW7/EZH2/EGFR/CPT1A/CPS1/COBL/CLDN1/CEBPG/CEBPA/ATP7A/ARID5B/ARF6/ADA	35	2.19789	1.5199
GO:0031016	pancreas development	21/2933	77/18723	0.00639742	0.0590949	0.048677	ZIC3/WLS/WFS1/TCF7L2/RFX3/PTF1A/PAX4/ONECUT2/NR5A2/NKX6-1/ISL1/IL6R/HNF1A/HES1/GSK3B/FOXF1/FOXA2/FGF10/EIF2AK3/CDK6/CDH2	21	2.19399	1.74097
GO:0034332	adherens junction organization	15/2933	49/18723	0.00640187	0.0590949	0.048677	ZNF703/TJP1/PTPN23/PLEKHA7/MTSS1/KIFC3/CDH9/CDH8/CDH6/CDH5/CDH22/CDH20/CDH12/CDH11/ADD1	15	2.19369	1.95415
GO:0046580	negative regulation of Ras protein signal transduction	15/2933	49/18723	0.00640187	0.0590949	0.048677	TRIM67/TGFB2/STMN3/SPRY4/SPRY2/RASAL1/RASA2/MAPKAP1/ITGB1/HEG1/EPHB2/DLC1/DAB2IP/ARHGAP24/ABL2	15	2.19369	1.95415
GO:0043434	response to peptide hormone	84/2933	414/18723	0.00661794	0.060998	0.0502446	ZFP36L1/TSHR/TFF1/TEK/TBC1D4/STXBP4/STAT5A/STAT4/SPARC/SORBS1/SLC30A10/SLC27A1/SLC24A4/SIK2/SESN3/SCAP/RNF40/RAB8B/RAB8A/QDPR/PTPRA/PTPN11/PTK2/PRKCQ/PRKCI/PRKCB/PIK3R3/PIK3R1/PID1/PHIP/OGT/NKX6-1/NEFL/NDEL1/MC4R/MAX/MAS1/LRP6/LRP5/LPL/LPIN1/KHK/KCNQ1/KAT2B/IRS2/IRS1/INSR/INSIG1/IGF1R/IDE/ICAM1/GSK3B/GRB2/GRB14/GRB10/GOT2/GNAI1/GHRHR/GHR/GGH/FYN/FOXO1/FGF21/FER/EIF2B3/EIF2B2/EGR2/EEF2K/DAG1/CYP11…	84	2.17928	1.29522
GO:0045667	regulation of osteoblast differentiation	32/2933	132/18723	0.00665078	0.061209	0.0504185	WWTR1/WNT7B/TP63/TOB1/TMEM64/SUCO/SMOC1/SMAD3/SMAD1/RUNX2/REST/PTK2/NOG/NELL1/MEF2C/LRP5/JAG1/IL6R/IGF1/HDAC4/GLI3/DDR2/CHRD/CEBPA/CDK6/BMPR2/BMPR1B/BMP7/BMP2/BAMBI/ATF4/ACVR2A	32	2.17713	1.54753
GO:0009612	response to mechanical stimulus	48/2933	216/18723	0.00668929	0.0614716	0.0506347	XPA/WHRN/USP53/TNFRSF8/TMEM150C/TMC1/TLR8/TLR5/TLR4/THBS1/TGFBR2/STRBP/STRA6/SLITRK6/RYR2/PTPN11/PTN/PTK2/POSTN/P2RY1/NRXN1/MTPN/MBD2/MAP2K4/KCNQ1/KCNC1/KCNA1/IL13/HTR2A/HDAC4/FYN/ETV1/ETS1/EGFR/DRD2/DMD/DCN/DAG1/CXCR4/CXCL12/CRADD/COL11A1/CNTNAP2/CNN2/CDH2/CD40/CASP1/ADGRV1	48	2.17462	1.41857
GO:0022407	regulation of cell-cell adhesion	90/2933	448/18723	0.0067034	0.0615095	0.0506659	ZP4/ZNF703/ZMIZ1/ZDHHC2/ZC3H12A/ZBTB16/VTCN1/TNR/TNFSF13B/TNFSF11/TNFRSF21/TJP1/TGFBR2/TGFB1/TENM3/SPINT2/SOX12/SELP/SASH3/RUNX1/RHOH/RASGRP1/PTPRU/PTPRC/PTPN23/PTPN11/PTK2/PRNP/PRKCQ/PLPP3/PLA2G2F/PLA2G2D/PKHD1/PDCD1LG2/PAG1/NFAT5/NDFIP1/MYO10/MAGI1/MAD1L1/LRRC32/LGALS1/LAG3/KLF4/KIF26B/JAK1/JAG1/ITCH/IL1RN/IL12RB1/IGF1/ICOS/ICAM1/HSPH1/HES1/GPAM/GLI3/GLI2/FYN/FOXA2/FLOT2/FGL1/ETS1/ERBB2/EPHA7/E…	90	2.1737	1.28241
GO:0030048	actin filament-based movement	31/2933	127/18723	0.00673425	0.0616585	0.0507887	WIPF1/TNNT2/STC1/RYR2/PKP2/PDE4D/PDE4B/PARVA/NEDD4L/MYO7A/MYO6/MYO5B/MYO1E/MYH10/LIMCH1/KCNQ1/KCNN2/KCNJ5/KCNH2/GPD1L/FGF13/FGF12/EPB41L5/DLG1/CCDC88C/CACNB2/CACNA2D1/CACNA1D/CACNA1C/ANK2/ACTC1	31	2.17171	1.55819
GO:0003203	endocardial cushion morphogenesis	12/2933	36/18723	0.00674969	0.0616585	0.0507887	TGFBR2/TGFB2/TBX3/ROBO2/ROBO1/NOG/ISL1/HEYL/HEY1/BMP7/BMP2/APLNR	12	2.17072	2.12786
GO:0045746	negative regulation of Notch signaling pathway	12/2933	36/18723	0.00674969	0.0616585	0.0507887	ZBTB7A/WWP2/TCIM/SLC35C1/NIBAN2/NEURL1/HIF1AN/HEY1/FBXW7/DLK1/BMP7/ARRB1	12	2.17072	2.12786
GO:0051208	sequestering of calcium ion	30/2933	122/18723	0.00680465	0.0620685	0.0511264	TRDN/TPCN1/RYR3/RYR2/RYR1/PTPRC/PRKCE/PLCG2/PDE4D/MCOLN2/JPH3/JPH2/JPH1/ITPR3/ITPR2/IL13/HTR2A/HAP1/FKBP1A/FASLG/DRD2/DMD/CORO1A/CEMIP/CCR7/CACNA1C/APLNR/ANXA6/ANK2/ABL1	30	2.16719	1.56973
GO:0098657	import into cell	50/2933	227/18723	0.00684822	0.0623735	0.0513776	THBS1/SLC9A9/SLC8A3/SLC6A6/SLC6A20/SLC6A14/SLC6A13/SLC6A11/SLC38A1/SLC31A1/SLC2A3/SLC27A5/SLC27A1/SLC24A4/SLC24A2/SLC24A1/SLC22A1/SLC1A2/SLC1A1/SLC18A1/SLC15A1/SLC12A8/SLC12A6/SLC12A5/SLC12A1/PRNP/PRKN/NEURL1B/NALF2/NALF1/KCNQ1/KCNK9/KCNJ6/KCNJ5/KCNJ4/KCNJ15/KCNJ1/KCNH2/ITGB1/IRS2/IL10RA/GRM1/GPM6B/FYN/DRD3/DRD2/DLG1/CNGA3/CACNA2D1/AKT2	50	2.16442	1.40607
GO:0070252	actin-mediated cell contraction	25/2933	97/18723	0.0068752	0.0625267	0.0515039	TNNT2/STC1/RYR2/PKP2/PDE4D/PDE4B/PARVA/NEDD4L/LIMCH1/KCNQ1/KCNN2/KCNJ5/KCNH2/GPD1L/FGF13/FGF12/EPB41L5/DLG1/CCDC88C/CACNB2/CACNA2D1/CACNA1D/CACNA1C/ANK2/ACTC1	25	2.16271	1.64525
GO:0045765	regulation of angiogenesis	71/2933	342/18723	0.00689191	0.0625432	0.0515174	ZC3H12A/TNMD/TJP1/THBS2/THBS1/TGFBR2/TGFB2/TEK/SULF1/STIM1/SPRY2/SPRED1/SPARC/SMOC2/SMAD1/SEMA6A/SEMA4A/SASH1/SARS1/RUNX1/RHOB/PTPRM/PTN/PTGIS/PRKCB/PPP1R16B/PLXND1/PIK3CB/NRP1/NIBAN2/MTDH/MINAR1/KLF4/KLF2/KDR/JAK1/ITGB8/ITGB1/ISL1/HMGA2/HK2/GTF2I/FGF18/FGF1/FASLG/ETS1/ERBB2/EPHA2/ENPP2/DCN/DAB2IP/CXCR4/CXCL13/CX3CR1/CREB3L1/CLDN5/CDH5/CD40/CCN6/C5/BRCA1/BMPER/APLNR/AMOT/AKT3/ADGRB3/ADGRA2/ADAMTS…	71	2.16166	1.32524
GO:0048640	negative regulation of developmental growth	28/2933	112/18723	0.00689733	0.0625432	0.0515174	YY1/WWC1/TNR/TLL2/TGFBR2/TBX5/STK4/STK3/SPART/SEMA6D/SEMA6B/SEMA6A/SEMA4B/SEMA4A/SEMA3D/SEMA3A/PTPRS/NTN1/NRP1/NOG/MAPK11/FSTL4/FGF13/EPHA7/DUSP10/DIP2B/DCC/CDKL3	28	2.16132	1.59589
GO:0007548	sex differentiation	59/2933	276/18723	0.00695123	0.0629393	0.0518437	ZFPM2/WNT7A/WDR19/TYRO3/TP63/TGFB2/TESC/TBX3/STRA6/SRY/SOD1/SLIT3/SLIT2/SEMA3A/SDC1/RXFP2/ROR2/ROBO2/PTPN11/PDGFRA/PCYT1B/OSR1/NIPBL/NHLH2/MAS1/LHFPL2/KITLG/KIF18A/IRX5/INHBA/ING2/IMMP2L/ICAM1/GREB1L/FZD4/FSHR/FOXO3/FOXF2/FGF10/ESR1/EIF2B2/DMRTB1/DMRTA2/DHCR24/DACH2/CSMD1/BMPR1B/BMP15/BCL2L11/AXL/ATRX/ASB1/ARRB1/ARID5B/AR/ADGRG1/ADCYAP1R1/ADAMTS1/ACVR2A	59	2.15794	1.3646
GO:1902305	regulation of sodium ion transmembrane transport	19/2933	68/18723	0.00699639	0.0631536	0.0520202	TESC/STK39/SLMAP/PTPN3/PRKCE/OSR1/NETO2/NEDD4L/KCNQ1/HECW2/GPD1L/FGF14/FGF13/FGF12/DRD3/DNM2/DMD/DLG1/ANK3	19	2.15513	1.78364
GO:0032330	regulation of chondrocyte differentiation	16/2933	54/18723	0.00700567	0.0631536	0.0520202	ZBTB16/TRPS1/SOX5/SMAD3/RUNX2/RARB/PTPN11/PTHLH/MBOAT2/MAF/LNPK/GLI3/GLI2/GDF6/FGF18/BMPR1B	16	2.15455	1.89143
GO:0072348	sulfur compound transport	16/2933	54/18723	0.00700567	0.0631536	0.0520202	SLC6A6/SLC6A13/SLC38A7/SLC35F3/SLC35B3/SLC27A1/SLC26A8/SLC26A7/SLC25A30/SLC25A19/SLC1A2/SLC1A1/SLC13A4/SLC13A3/RACGAP1/ABCC1	16	2.15455	1.89143
GO:0035307	positive regulation of protein dephosphorylation	14/2933	45/18723	0.00710144	0.0636323	0.0524145	TGFB1/SPPL3/PTPRC/PTBP1/PPP1R16B/PPIA/MAGI2/ITGA1/DLC1/CNEP1R1/CDH5/CDCA2/CAMTA1/AGTR2	14	2.14865	1.986
GO:0009642	response to light intensity	7/2933	16/18723	0.00711045	0.0636323	0.0524145	SLC24A4/SLC24A2/SLC24A1/RGS9/KCNC1/EXT1/AKT2	7	2.1481	2.79281
GO:0030540	female genitalia development	7/2933	16/18723	0.00711045	0.0636323	0.0524145	TYRO3/TP63/TBX3/STRA6/FGF10/ESR1/AXL	7	2.1481	2.79281
GO:0060572	morphogenesis of an epithelial bud	7/2933	16/18723	0.00711045	0.0636323	0.0524145	TP63/SULF1/NOG/GLI2/FGF10/BMP7/AR	7	2.1481	2.79281
GO:0099509	regulation of presynaptic cytosolic calcium ion concentration	7/2933	16/18723	0.00711045	0.0636323	0.0524145	SCGN/P2RY1/NCS1/HTR1B/CACNB2/ATP2B2/ATP2B1	7	2.1481	2.79281
GO:0051642	centrosome localization	11/2933	32/18723	0.00722663	0.0642982	0.052963	PKHD1/PARD3B/PARD3/PAFAH1B1/NUBP1/NDEL1/MISP/INTS13/FHOD1/EZR/DLG1	11	2.14106	2.19435
GO:0061036	positive regulation of cartilage development	11/2933	32/18723	0.00722663	0.0642982	0.052963	ZBTB16/SOX5/SMAD3/SMAD1/RUNX2/GLI3/GDF6/FGF18/BMPR2/BMPR1B/BMP2	11	2.14106	2.19435
GO:1900745	positive regulation of p38MAPK cascade	11/2933	32/18723	0.00722663	0.0642982	0.052963	ZC3H12A/STK39/SASH1/RELL1/PJA2/NCF1/MAP3K4/MAP3K3/GDF6/GADD45G/BMP2	11	2.14106	2.19435
GO:1901889	negative regulation of cell junction assembly	11/2933	32/18723	0.00722663	0.0642982	0.052963	THBS1/SLIT1/ROBO2/PHLDB2/FAM107A/EPHA7/DUSP22/DLC1/CBLN1/BCAS3/ARHGAP6	11	2.14106	2.19435
GO:0061035	regulation of cartilage development	20/2933	73/18723	0.00727316	0.0646189	0.0532272	ZBTB16/TRPS1/SOX5/SMAD3/SMAD1/RUNX2/RARB/PTPN11/PTHLH/NOG/MBOAT2/MAF/LNPK/GLI3/GLI2/GDF6/FGF18/BMPR2/BMPR1B/BMP2	20	2.13828	1.74892
GO:0010595	positive regulation of endothelial cell migration	32/2933	133/18723	0.00747309	0.0662994	0.0546114	ZC3H12A/WNT7A/THBS1/TGFB1/TEK/STAT5A/SRPX2/SPARC/SMOC2/SCARB1/SASH1/RIN2/RHOB/PLPP3/PIK3CB/PDGFB/NUS1/NRP1/MAP3K3/KDR/GFUS/FOXP1/FGFR1/FGF18/FGF1/ETS1/CD40/BMPR2/BCAS3/AKT3/ADGRA2/ABL1	32	2.1265	1.5359
GO:0035306	positive regulation of dephosphorylation	17/2933	59/18723	0.0075133	0.0665603	0.0548263	TGFB1/SPPL3/SMAD3/PTPRC/PTBP1/PPP1R16B/PPIA/MEF2C/MAGI2/ITGA1/DLC1/CNEP1R1/CDH5/CDCA2/CAMTA1/BMP2/AGTR2	17	2.12417	1.83933
GO:0035303	regulation of dephosphorylation	31/2933	128/18723	0.00758418	0.0670916	0.055264	YWHAB/TGFB2/TGFB1/SPPL3/SMG6/SMAD3/RCAN1/PTPRC/PTBP1/PPP6R3/PPP6R2/PPP1R36/PPP1R16B/PPIA/NUAK1/MGAT5/MEF2C/MAGI2/LPIN1/ITGA1/GSK3B/FKBP1A/DRD2/DLC1/CNEP1R1/CDH5/CDCA2/CAMTA1/BOD1/BMP2/AGTR2	31	2.12009	1.54602
GO:0045686	negative regulation of glial cell differentiation	10/2933	28/18723	0.00760642	0.0671918	0.0553466	NTRK3/NOG/NKX6-1/MBD1/LIN28A/HES1/DUSP10/DRD3/DAB1/DAAM2	10	2.11882	2.27985
GO:0017121	plasma membrane phospholipid scrambling	8/2933	20/18723	0.00770329	0.0675629	0.0556522	XKR6/XKR4/SLC4A1/PLSCR5/P2RX7/FASLG/ANO6/ANO4	8	2.11332	2.55343
GO:0032332	positive regulation of chondrocyte differentiation	8/2933	20/18723	0.00770329	0.0675629	0.0556522	ZBTB16/SOX5/SMAD3/RUNX2/GLI3/GDF6/FGF18/BMPR1B	8	2.11332	2.55343
GO:0032793	positive regulation of CREB transcription factor activity	8/2933	20/18723	0.00770329	0.0675629	0.0556522	OPRD1/LRP8/EPHA5/CRTC3/CAMK1D/ADGRF1/ADCY8/ADCY1	8	2.11332	2.55343
GO:0061003	positive regulation of dendritic spine morphogenesis	8/2933	20/18723	0.00770329	0.0675629	0.0556522	TIAM1/PAK3/PAFAH1B1/LRP8/EEF2K/CUX2/CAPRIN2/ACTR2	8	2.11332	2.55343
GO:0071625	vocalization behavior	8/2933	20/18723	0.00770329	0.0675629	0.0556522	SRPX2/SHANK2/NRXN3/NRXN1/GLI3/EXT1/CNTNAP2/BRINP1	8	2.11332	2.55343
GO:0030203	glycosaminoglycan metabolic process	29/2933	118/18723	0.00776543	0.0678708	0.0559058	XYLT1/UST/TGFB1/ST3GAL6/ST3GAL1/SLC10A7/PDGFB/NDST1/LYG2/IDS/HS6ST2/HS3ST5/HS3ST3A1/HS3ST2/HS2ST1/HPSE2/HAS3/GLB1/EXT2/EXT1/EGFLAM/DSEL/DCN/CHST9/CHST15/CHST11/CEMIP/CD44/BPNT2	29	2.10983	1.56884
GO:0045446	endothelial cell differentiation	29/2933	118/18723	0.00776543	0.0678708	0.0559058	TNMD/TJP1/STC1/RAPGEF2/RAPGEF1/PTPRS/PTN/PPP1R16B/PLCB1/PECAM1/PDE4D/NRP1/NRG1/MSN/KDR/JAG1/ICAM1/HEY1/HEG1/EZR/CXCR4/COL22A1/COL15A1/CLDN5/CLDN1/CDH5/BMPR2/ARHGEF26/ADD1	29	2.10983	1.56884
GO:0048872	homeostasis of number of cells	58/2933	272/18723	0.00779793	0.0678708	0.0559058	ZFPM1/ZFP36L1/ZBTB7A/TSC22D3/TNFSF13B/SP3/SOD1/SLC4A1/SLC25A5/SCNN1B/SASH3/SART3/RPS17/RCOR1/RBFOX2/PTPN11/PRDM14/PIK3CB/PDE4B/OCIAD1/NCSTN/MEF2C/MB/L3MBTL3/KRAS/KMT2E/KLF2/KLF13/KITLG/INPP5D/INHBA/HAMP/GPAM/GCNT4/FOXO3/FLT3/EZH2/EXT1/ETS1/EPAS1/CX3CR1/CORO1A/CEBPG/CDK6/CDIN1/CDH2/CCR7/BRD1/BPGM/BCL2L11/AXL/ASXL1/AKT3/ADGRG1/ADGRF5/ADA/ACVR2A/ABL1	58	2.10802	1.3612
GO:0003181	atrioventricular valve morphogenesis	9/2933	24/18723	0.00780697	0.0678708	0.0559058	ZFPM1/TGFBR2/TGFB2/TBX5/SLIT3/HEYL/HEY1/BMPR2/BMP2	9	2.10752	2.39384
GO:0040037	negative regulation of fibroblast growth factor receptor signaling pathway	9/2933	24/18723	0.00780697	0.0678708	0.0559058	THBS1/SULF2/SULF1/SPRY4/SPRY2/PRDM14/NGFR/CREB3L1/APLN	9	2.10752	2.39384
GO:0051000	positive regulation of nitric-oxide synthase activity	9/2933	24/18723	0.00780697	0.0678708	0.0559058	TERF2/SCARB1/PIK3CB/NUS1/NPR3/NOD1/KRAS/DHFR/AGTR2	9	2.10752	2.39384
GO:0001953	negative regulation of cell-matrix adhesion	13/2933	41/18723	0.00783788	0.0678708	0.0559058	THBS1/POSTN/PIK3R1/PHLDB2/MAP4K4/JAG1/FAM107A/DUSP22/DLC1/BCAS3/ARHGAP6/AJAP1/ACER2	13	2.1058	2.02406
GO:0015872	dopamine transport	15/2933	50/18723	0.0078481	0.0678708	0.0559058	SYT7/SYT4/SYT3/SYT17/SYT12/SYT10/SNCG/SLC22A1/PRKN/NPY2R/HTR2A/HTR1B/DRD3/DRD2/CXCL12	15	2.10524	1.91507
GO:0071709	membrane assembly	15/2933	50/18723	0.0078481	0.0678708	0.0559058	UGCG/UBXN2A/S100A10/RFTN1/REEP3/PTPRD/PICALM/NRXN1/NLGN1/LRP4/IL1RAPL1/FLOT2/EPHB2/CDH2/ANK3	15	2.10524	1.91507
GO:1901019	regulation of calcium ion transmembrane transporter activity	24/2933	93/18723	0.00784863	0.0678708	0.0559058	TRDN/THADA/STRIT1/STIM1/STAC/RYR2/REM1/PLCG2/PDE4D/PDE4B/JPH3/JPH2/JPH1/HAP1/GEM/FKBP1A/FGF14/DRD3/DRD2/DMD/CRACR2A/CACNB2/CACNA2D1/ANK2	24	2.10521	1.64737
GO:0007173	epidermal growth factor receptor signaling pathway	27/2933	108/18723	0.00787509	0.0680041	0.0560156	TGFB1/TGFA/SLC30A10/RNF115/PTPRJ/PTPN3/PTPN12/PTPN11/PTK2/NEURL1/NCF1/MVB12B/KIF16B/ITGA1/HAP1/GRB2/GAREM1/FER/FBXW7/FASLG/EGFR/DAB2IP/CDH13/CCDC88A/CBLC/BCAR3/ABL1	27	2.10374	1.59589
GO:0002027	regulation of heart rate	26/2933	103/18723	0.00789545	0.0680844	0.0560818	TACR3/SLC1A1/SEMA3A/RYR2/RNLS/PKP2/PDE4D/KCNQ1/KCNJ5/KCNH6/KCNH2/ISL1/GPD1L/EPAS1/EDN3/DRD2/DMD/CACNB2/CACNA2D1/CACNA1D/CACNA1C/AVPR1A/APLN/ANK2/AGTR2/ADA	26	2.10262	1.61139
GO:0017156	calcium-ion regulated exocytosis	18/2933	64/18723	0.00793161	0.0681101	0.0561029	ZP4/UNC13C/SYT7/SYT4/SYT3/SYT17/SYT12/SYT10/STXBP1/RIMS1/REST/RAPGEF4/KCNB1/DOC2B/CDK5R2/CADPS/CACNA1I/CACNA1H	18	2.10064	1.79538
GO:0045995	regulation of embryonic development	18/2933	64/18723	0.00793161	0.0681101	0.0561029	TRIP12/TENM4/TBX18/RBM19/RACGAP1/PLCB1/PHLDB2/PAFAH1B1/OSR1/NIPBL/NIBAN2/LAMA4/INSR/HES1/FOXA2/DAG1/B4GALT5/AMOT	18	2.10064	1.79538
GO:0046579	positive regulation of Ras protein signal transduction	18/2933	64/18723	0.00793161	0.0681101	0.0561029	ROBO1/RASGRP1/RASGEF1A/PRAG1/PIK3CB/NRG1/MAPRE2/MAP4K4/LPAR4/KRAS/KITLG/IGF1/GPR20/FGF10/AUTS2/ARRB1/ARHGEF3/ADGRG1	18	2.10064	1.79538
GO:0071559	response to transforming growth factor beta	55/2933	256/18723	0.00803977	0.0689427	0.0567888	ZNF703/ZMIZ1/ZFP36L1/ZBTB7A/WWOX/WNT7A/WFIKKN2/VEPH1/USP15/THBS1/TGFBRAP1/TGFBR2/TGFB2/TGFB1/TAB1/SPRY2/SPRED1/SOX5/SMURF2/SMAD3/SMAD1/RASL11B/PTK2/PPARGC1A/POSTN/PENK/PDGFD/PDE3A/ONECUT2/MEF2C/MAP3K7/LRRC32/LDLRAD4/LATS1/ITGB8/ITGB5/ING2/IL17RD/GIPC1/FYN/FUT8/FKBP1A/FERMT1/EPB41L5/EP300/DUSP22/DNM2/DKK3/CX3CR1/CLDN5/CLDN1/CHST11/CDH5/BMP2/BAMBI	55	2.09476	1.37147
GO:0071772	response to BMP	38/2933	165/18723	0.00815674	0.0697515	0.0574549	ZNF8/ZNF423/VWC2L/VWC2/USP15/TOB1/TNMD/TGFB2/TGFB1/SULF1/SPINT2/SPART/SMURF2/SMAD3/SMAD1/SFRP5/RUNX2/ROR2/RGMB/PCSK6/NOG/NEO1/KCP/HEYL/HES1/GDF6/EXT1/CHRD/CDH5/BMPR2/BMPR1B/BMPER/BMP7/BMP2/BMP15/BAMBI/ACVR2A/ABL1	38	2.08848	1.47015
GO:0071773	cellular response to BMP stimulus	38/2933	165/18723	0.00815674	0.0697515	0.0574549	ZNF8/ZNF423/VWC2L/VWC2/USP15/TOB1/TNMD/TGFB2/TGFB1/SULF1/SPINT2/SPART/SMURF2/SMAD3/SMAD1/SFRP5/RUNX2/ROR2/RGMB/PCSK6/NOG/NEO1/KCP/HEYL/HES1/GDF6/EXT1/CHRD/CDH5/BMPR2/BMPR1B/BMPER/BMP7/BMP2/BMP15/BAMBI/ACVR2A/ABL1	38	2.08848	1.47015
GO:0042220	response to cocaine	16/2933	55/18723	0.00847379	0.0723622	0.0596054	TIAM1/TACR3/SLC1A2/SLC1A1/SDK1/MBD1/HTR2A/HTR1B/HNMT/EN1/ELAVL4/DRD5/DRD3/DRD2/DNMT3A/DNM2	16	2.07192	1.85704
GO:0006022	aminoglycan metabolic process	31/2933	129/18723	0.00852104	0.0726649	0.0598547	XYLT1/UST/TGFB1/ST3GAL6/ST3GAL1/SLC10A7/PDGFB/NDST1/LYG2/IDS/HS6ST2/HS3ST5/HS3ST3A1/HS3ST2/HS2ST1/HPSE2/HAS3/GLB1/EXT2/EXT1/EGFLAM/DSEL/DCN/CHST9/CHST15/CHST11/CEMIP/CD44/BPNT2/B4GALT5/B3GNT6	31	2.06951	1.53404
GO:0003176	aortic valve development	12/2933	37/18723	0.00859283	0.0729845	0.060118	TNFRSF1B/TGFB1/SLIT3/SLIT2/ROBO2/ROBO1/NKX2-5/JAG1/HEYL/HEY1/BMPR2/BMP2	12	2.06586	2.07035
GO:0097484	dendrite extension	12/2933	37/18723	0.00859283	0.0729845	0.060118	SYT4/SYT3/SYT17/RIMS1/RASAL1/PRKN/NEDD4L/LLPH/CYFIP1/CXCR4/CDKL3/AUTS2	12	2.06586	2.07035
[truncated: 1,115 more rows]
